# Supplementary material for: Comparative Transcriptome Analysis of Gene Expression Patterns in Tomato Under Dynamic Light Conditions
Source: Genes (Basel). 2019 Aug 29;10(9):662. doi: 10.3390/genes10090662 (PMC6770952; doi:10.3390/genes10090662)
Supplement: Supplementary file 1 [file genes-10-00662-s001.zip]

Archive with 9 entries (8 files):
- Supp/
- Supp/Table S1.xlsx
- Supp/Table S2.xlsx
- Supp/Table S3.xlsx
- Supp/Table S4.xlsx
- Supp/Table S5.xlsx
- Supp/Table S6.xlsx
- Supp/Table S7.xlsx
- Supp/Table S8.xlsx
