# Supplementary material for: Comparative Transcriptome Analysis of Gene Expression Patterns in Tomato Under Dynamic Light Conditions
Source: Genes (Basel). 2019 Aug 29;10(9):662. doi: 10.3390/genes10090662 (PMC6770952; doi:10.3390/genes10090662)
Supplement: Supplementary file 1 [file genes-10-00662-s001.zip › Supp/Table S1.xlsx]

## Sheet: Sheet1
Table S1. Summary of base quality before and after filtering and the number of mapped reads to the reference genome.
Sample			Before Filter					After Filter
	Clean Data(bp)	Q20(%)	Q30(%)	N(%)	GC(%)	HQ Clean Data(bp)	Q20(%)	Q30(%)	N(%)	GC(%)	Total Reads	Unmapped Reads	Unique Mapped Reads	Multiple Mapped reads	Mapping Ratio
CK-1	6064498500	5842438459 (96.34%)	5566461006 (91.79%)	48428907 (0.80%)	2641128760 (43.55%)	5734086455	5615396628 (97.93%)	5367712707 (93.61%)	401329 (0.01%)	2508699338 (43.75%)	38280920	2953347 (7.71%)	35140191 (91.80%)	187382 (0.49%)	0.9229
CK-2	6689062200	6456099673 (96.52%)	6162757433 (92.13%)	53511725 (0.80%)	2916636051 (43.60%)	6345658520	6221142323 (98.04%)	5956748784 (93.87%)	448674 (0.01%)	2781579672 (43.83%)	42345496	3097860 (7.32%)	39059052 (92.24%)	188584 (0.45%)	0.9268
CK-3	5903092200	5700743372 (96.57%)	5447573106 (92.28%)	47401816 (0.80%)	2573668271 (43.60%)	5596602426	5490420950 (98.10%)	5262852919 (94.04%)	399102 (0.01%)	2452880570 (43.83%)	37325912	3138500 (8.41%)	34027034 (91.16%)	160378 (0.43%)	0.9159
T1-1	6188904900	5986257127 (96.73%)	5726410600 (92.53%)	44772703 (0.72%)	2698020134 (43.59%)	5874952281	5766394131 (98.15%)	5532953285 (94.18%)	400969 (0.01%)	2571047086 (43.76%)	39303220	2747647 (6.99%)	36350983 (92.49%)	204590 (0.52%)	0.9301
T1-2	5690737500	5497917762 (96.61%)	5256218429 (92.36%)	41325457 (0.73%)	2493318948 (43.81%)	5389664301	5288343858 (98.12%)	5072539400 (94.12%)	368686 (0.01%)	2370906207 (43.99%)	35432246	3265796 (9.22%)	31982272 (90.26%)	184178 (0.52%)	0.9078
T1-3	7199409300	6959154400 (96.66%)	6652715942 (92.41%)	52511354 (0.73%)	3128930249 (43.46%)	6841093586	6711681909 (98.11%)	6435771039 (94.08%)	474019 (0.01%)	2987547961 (43.67%)	45795600	3296852 (7.20%)	42267780 (92.30%)	230968 (0.50%)	0.928
T2-1	6669958500	6450774899 (96.71%)	6170022914 (92.50%)	48211974 (0.72%)	2891689665 (43.35%)	6355236725	6236909381 (98.14%)	5983200162 (94.15%)	438505 (0.01%)	2770061358 (43.59%)	42041808	3044040 (7.24%)	38811236 (92.32%)	186532 (0.44%)	0.9276
T2-2	6511882500	6306561321 (96.85%)	6038420616 (92.73%)	43016091 (0.66%)	2832923868 (43.50%)	6217087629	6104529821 (98.19%)	5861847602 (94.29%)	410783 (0.01%)	2716996441 (43.70%)	40692856	6163630 (15.15%)	34355216 (84.43%)	174010 (0.43%)	0.8485
T2-3	6311604900	6105805650 (96.74%)	5839636849 (92.52%)	45555356 (0.72%)	2738652563 (43.39%)	6017637519	5905478467 (98.14%)	5664413387 (94.13%)	410467 (0.01%)	2625077684 (43.62%)	40075528	2776793 (6.93%)	37133217 (92.66%)	165518 (0.41%)	0.9307
T3-1	8539927200	8239567908 (96.48%)	7857835339 (92.01%)	68389308 (0.80%)	3707215161 (43.41%)	8119509832	7955322700 (97.98%)	7609076713 (93.71%)	572105 (0.01%)	3546349207 (43.68%)	53828118	3936671 (7.31%)	49638817 (92.22%)	252630 (0.47%)	0.9269
T3-2	11299000200	10919056412 (96.64%)	10432015572 (92.33%)	90596126 (0.80%)	4949963690 (43.81%)	10764817646	10557799807 (98.08%)	10115100692 (93.96%)	775188 (0.01%)	4746129719 (44.09%)	69319730	4908823 (7.08%)	64058045 (92.41%)	352862 (0.51%)	0.9292
T3-3	10326128700	9980963430 (96.66%)	9539107703 (92.38%)	83264065 (0.81%)	4515728237 (43.73%)	9832278016	9646216168 (98.11%)	9245224182 (94.03%)	713565 (0.01%)	4327276869 (44.01%)	63838550	4422067 (6.93%)	59116739 (92.60%)	299744 (0.47%)	0.9307
Average
CK	6218884300	5999760501(96.48%)	5725597182(92.07%)	49780816(0.8%)	2710477694(43.58%)	5892115800	5775653300(98.02%)	5529104803(93.84%)	416368.3333(0.01%)	2581053193(43.8%)	39317442.67	3063235.667(7.81%)	36075425.67(91.73%)	178781.3333(0.46%)	0.921867
T1	6359683900	6147776430(96.67%)	5878448324(92.43%)	46203171.33(0.73%)	2773423110(43.62%)	6035236723	5922139966(98.13%)	5680421241(94.13%)	414558(0.01%)	2643167085(43.81%)	40177022	3103431.667(7.8%)	36867011.67(91.68%)	206578.6667(0.51%)	0.921967
T2	6497815300	6287713957(96.77%)	6016026793(92.58%)	45594473.67(0.7%)	2821088699(43.41%)	6196653958	6082305890(98.16%)	5836487050(94.19%)	419918.3333(0.01%)	2704045161(43.64%)	40936730.67	3994821(9.77%)	36766556.33(89.8%)	175353.3333(0.43%)	0.902267
T3	10055018700	6437478993(96.59%)	6146714866(30.69%)	80749833(0.8%)	4390969029(43.65%)	9572201831	9386446225(98.06%)	8989800529(93.9%)	686952.6667(0.01%)	4206585265(43.93%)	62328799.33	4422520.333(7.11%)	57604533.67(92.41%)	301745.3333(0.48%)	0.928933
