# Supplementary material for: Comparative Transcriptome Analysis of Gene Expression Patterns in Tomato Under Dynamic Light Conditions
Source: Genes (Basel). 2019 Aug 29;10(9):662. doi: 10.3390/genes10090662 (PMC6770952; doi:10.3390/genes10090662)
Supplement: Supplementary file 1 [file genes-10-00662-s001.zip › Supp/Table S2.xlsx]

## Sheet: Sheet1
Table S2. Differentially expressed genes (DEGs) between treatments and control.
id	CK_fpkm	T1_fpkm	T2_fpkm	T3_fpkm	CK_count	T1_count	T2_count	T3_count	Symbol	Description	KEGG_A_class	KEGG_B_class	Pathway	K_ID	GO Component	GO Function	GO Process
CQW56_mgp01	0.236667	0.233333	0.12	0.163333	2	2	1	2.16667	rpl16	ribosomal protein L16	Genetic Information Processing	Translation	ko03010//Ribosome	K02878	GO:0043227//membrane-bounded organelle;GO:0015934//large ribosomal subunit;GO:0005737//cytoplasm;GO:0000313//organellar ribosome;GO:0043231//intracellular membrane-bounded organelle;GO:0043226//organelle;GO:0044446//intracellular organelle part;GO:0043232//intracellular non-membrane-bounded organelle;GO:0044435//plastid part;GO:0044391//ribosomal subunit;GO:0009536//plastid;GO:0005840//ribosome;G…	GO:0003676//nucleic acid binding;GO:0005198//structural molecule activity;GO:0003723//RNA binding;GO:0097159//organic cyclic compound binding;GO:0005488//binding;GO:1901363//heterocyclic compound binding	GO:0034641//cellular nitrogen compound metabolic process;GO:0008152//metabolic process;GO:0006725//cellular aromatic compound metabolic process;GO:0044271//cellular nitrogen compound biosynthetic process;GO:0009987//cellular process;GO:1901576//organic substance biosynthetic process;GO:0009059//macromolecule biosynthetic process;GO:0006139//nucleobase-containing compound metabolic process;GO:0044…
CQW56_mgp02	0.306667	0.513333	0.256667	0.303333	8.66667	14.3333	7.33333	14.1667	rps3	ribosomal protein S3	Genetic Information Processing	Translation	ko03010//Ribosome	K02982	GO:0044424//intracellular part;GO:0043227//membrane-bounded organelle;GO:0044391//ribosomal subunit;GO:0005840//ribosome;GO:0043231//intracellular membrane-bounded organelle;GO:0043226//organelle;GO:0044422//organelle part;GO:0005623//cell;GO:0043228//non-membrane-bounded organelle;GO:1990904//ribonucleoprotein complex;GO:0044446//intracellular organelle part;GO:0043229//intracellular organelle;G…	GO:0005488//binding;GO:0005198//structural molecule activity;GO:0003676//nucleic acid binding;GO:0097159//organic cyclic compound binding;GO:0003723//RNA binding;GO:1901363//heterocyclic compound binding	GO:0043170//macromolecule metabolic process;GO:0008152//metabolic process;GO:0010467//gene expression;GO:0071704//organic substance metabolic process
CQW56_mgp03	0.13	0.03	0	0.09	0.666667	0.166667	0	0.666667	rps19	ribosomal protein S19	Genetic Information Processing	Translation	ko03010//Ribosome	K02965	GO:0043229//intracellular organelle;GO:0005840//ribosome;GO:0032991//macromolecular complex;GO:0043232//intracellular non-membrane-bounded organelle;GO:0044464//cell part;GO:0044424//intracellular part;GO:0043231//intracellular membrane-bounded organelle;GO:0044446//intracellular organelle part;GO:0005623//cell;GO:1990904//ribonucleoprotein complex;GO:0044444//cytoplasmic part;GO:0044391//ribosom…	GO:0003723//RNA binding;GO:0005198//structural molecule activity;GO:1901363//heterocyclic compound binding;GO:0005488//binding;GO:0097159//organic cyclic compound binding;GO:0003676//nucleic acid binding	GO:0071704//organic substance metabolic process;GO:0043170//macromolecule metabolic process;GO:0010467//gene expression;GO:0008152//metabolic process
CQW56_mgp04	0.516667	0.716667	0.476667	0.6	11.19	15.43	10.68	21.7133	atp6	ATP synthase subunit 6	Metabolism	Global and overview maps;Energy metabolism	ko01100//tMetabolic pathways;ko00190//Oxidative phosphorylation	K02126	GO:0033177//proton-transporting two-sector ATPase complex, proton-transporting domain;GO:0005622//intracellular;GO:0043234//protein complex;GO:0031090//organelle membrane;GO:0043229//intracellular organelle;GO:0044422//organelle part;GO:0044425//membrane part;GO:0005623//cell;GO:0016020//membrane;GO:0032991//macromolecular complex;GO:0031975//envelope;GO:0016469//proton-transporting two-sector AT…	GO:0022892//substrate-specific transporter activity;GO:0015077//monovalent inorganic cation transmembrane transporter activity;GO:0005215//transporter activity;GO:0015075//ion transmembrane transporter activity;GO:0022857//transmembrane transporter activity;GO:0022891//substrate-specific transmembrane transporter activity;GO:0022890//inorganic cation transmembrane transporter activity;GO:0008324/…	GO:0009168//purine ribonucleoside monophosphate biosynthetic process;GO:1901566//organonitrogen compound biosynthetic process;GO:0006810//transport;GO:1901135//carbohydrate derivative metabolic process;GO:0006164//purine nucleotide biosynthetic process;GO:0019693//ribose phosphate metabolic process;GO:0042455//ribonucleoside biosynthetic process;GO:0009117//nucleotide metabolic process;GO:0006807…
CQW56_mgp05	0	0.133333	0	0.0966667	0	0.5	0	0.666667	atp9	ATP synthase subunit 9	Metabolism	Global and overview maps;Energy metabolism	ko01100//tMetabolic pathways;ko00190//Oxidative phosphorylation	K02128	GO:0044422//organelle part;GO:0033177//proton-transporting two-sector ATPase complex, proton-transporting domain;GO:0031090//organelle membrane;GO:0043226//organelle;GO:0031224//intrinsic component of membrane;GO:0044424//intracellular part;GO:0043227//membrane-bounded organelle;GO:0098796//membrane protein complex;GO:0016020//membrane;GO:0005622//intracellular;GO:0043229//intracellular organelle…	GO:0005488//binding;GO:0005215//transporter activity;GO:0036094//small molecule binding;GO:0008324//cation transmembrane transporter activity;GO:0001882//nucleoside binding;GO:0022891//substrate-specific transmembrane transporter activity;GO:0032549//ribonucleoside binding;GO:0022857//transmembrane transporter activity;GO:0097159//organic cyclic compound binding;GO:0022892//substrate-specific tra…	GO:0019637//organophosphate metabolic process;GO:0015672//monovalent inorganic cation transport;GO:0009163//nucleoside biosynthetic process;GO:0071704//organic substance metabolic process;GO:0044238//primary metabolic process;GO:0009127//purine nucleoside monophosphate biosynthetic process;GO:0009150//purine ribonucleotide metabolic process;GO:0019438//aromatic compound biosynthetic process;GO:00…
CQW56_mgp06	0.16	0.143333	0.0933333	0.12	1.31	1.14333	0.75	1.51667	rpl10	ribosomal protein L10	-	-	-	-	GO:0032991//macromolecular complex;GO:1990904//ribonucleoprotein complex;GO:0044464//cell part;GO:0005622//intracellular;GO:0030529//intracellular ribonucleoprotein complex;GO:0005623//cell;GO:0044424//intracellular part	-	-
CQW56_mgp07	1.18667	1.38	0.776667	0.803333	19.7667	23.26	13.1367	21.7533	rpl2	ribosomal protein L2	-	-	-	-	GO:0005622//intracellular;GO:0043226//organelle;GO:0030529//intracellular ribonucleoprotein complex;GO:0005623//cell;GO:0043232//intracellular non-membrane-bounded organelle;GO:0043228//non-membrane-bounded organelle;GO:0044464//cell part;GO:0044444//cytoplasmic part;GO:1990904//ribonucleoprotein complex;GO:0044422//organelle part;GO:0044424//intracellular part;GO:0005840//ribosome;GO:0009536//pl…	GO:0097159//organic cyclic compound binding;GO:0005198//structural molecule activity;GO:1901363//heterocyclic compound binding;GO:0005488//binding;GO:0003676//nucleic acid binding;GO:0003723//RNA binding;GO:0003824//catalytic activity	GO:0043170//macromolecule metabolic process;GO:0008152//metabolic process;GO:0010467//gene expression;GO:0071704//organic substance metabolic process
CQW56_mgp08	0.653333	0.8	0.283333	0.136667	3.66667	4.66667	1.66667	1.33333	rps13	ribosomal protein S13	Genetic Information Processing	Translation	ko03010//Ribosome	K02952	GO:0043231//intracellular membrane-bounded organelle;GO:0032991//macromolecular complex;GO:0005623//cell;GO:0030529//intracellular ribonucleoprotein complex;GO:0043229//intracellular organelle;GO:0044464//cell part;GO:0005622//intracellular;GO:1990904//ribonucleoprotein complex;GO:0044424//intracellular part;GO:0043226//organelle;GO:0043227//membrane-bounded organelle	GO:0005488//binding;GO:1901363//heterocyclic compound binding;GO:0005198//structural molecule activity;GO:0097159//organic cyclic compound binding;GO:0003723//RNA binding;GO:0003676//nucleic acid binding	GO:0008152//metabolic process;GO:0043170//macromolecule metabolic process;GO:0010467//gene expression;GO:0071704//organic substance metabolic process
CQW56_mgp09	0.313333	0.766667	0.4	0.406667	6	15	8	13.3333	nad7	NADH dehydrogenase subunit 7	Metabolism	Energy metabolism;Global and overview maps	ko01100//tMetabolic pathways;ko00190//Oxidative phosphorylation	K03935	GO:0043227//membrane-bounded organelle;GO:0005623//cell;GO:0043231//intracellular membrane-bounded organelle;GO:0044464//cell part;GO:0043229//intracellular organelle;GO:0044425//membrane part;GO:0005622//intracellular;GO:0044424//intracellular part;GO:0016020//membrane;GO:0043226//organelle	GO:1901265//nucleoside phosphate binding;GO:0000166//nucleotide binding;GO:0050136//NADH dehydrogenase (quinone) activity;GO:0048037//cofactor binding;GO:0016491//oxidoreductase activity;GO:0016651//oxidoreductase activity, acting on NAD(P)H;GO:0005488//binding;GO:0003954//NADH dehydrogenase activity;GO:0097159//organic cyclic compound binding;GO:0036094//small molecule binding;GO:0016655//oxidor…	GO:0044699//single-organism process;GO:0008152//metabolic process;GO:0044710//single-organism metabolic process
CQW56_mgp10	0.156667	0.28	0.143333	0.13	4.33333	8	4.33333	6.33333	ccmFN	cytochrome c maturation protein CcmFN	-	-	-	-	-	GO:0005215//transporter activity;GO:0005488//binding;GO:0097159//organic cyclic compound binding;GO:0051184//cofactor transporter activity;GO:1901363//heterocyclic compound binding;GO:0046906//tetrapyrrole binding	GO:0022607//cellular component assembly;GO:0044765//single-organism transport;GO:0044085//cellular component biogenesis;GO:0070271//protein complex biogenesis;GO:0071840//cellular component organization or biogenesis;GO:0065003//macromolecular complex assembly;GO:0016043//cellular component organization;GO:0006810//transport;GO:0051234//establishment of localization;GO:0051181//cofactor transport…
CQW56_mgp11	0.7	0.716667	0.763333	1.14333	18.6667	18.3333	20	48	cox1	cytochrome c oxidase subunit 1	Metabolism	Energy metabolism;Global and overview maps	ko01100//tMetabolic pathways;ko00190//Oxidative phosphorylation	K02256	GO:0044446//intracellular organelle part;GO:0044422//organelle part;GO:0031090//organelle membrane;GO:0016020//membrane;GO:0044424//intracellular part;GO:0043231//intracellular membrane-bounded organelle;GO:0005622//intracellular;GO:0044425//membrane part;GO:0031224//intrinsic component of membrane;GO:0044464//cell part;GO:0043227//membrane-bounded organelle;GO:0043226//organelle;GO:0005623//cell…	GO:0046914//transition metal ion binding;GO:1901363//heterocyclic compound binding;GO:0046906//tetrapyrrole binding;GO:0003824//catalytic activity;GO:0043167//ion binding;GO:0046872//metal ion binding;GO:0005488//binding;GO:0097159//organic cyclic compound binding;GO:0043169//cation binding	GO:0045333//cellular respiration;GO:0009987//cellular process;GO:0055114//oxidation-reduction process;GO:0044699//single-organism process;GO:0006810//transport;GO:0015992//proton transport;GO:0044763//single-organism cellular process;GO:0006091//generation of precursor metabolites and energy;GO:0006811//ion transport;GO:0044710//single-organism metabolic process;GO:0006818//hydrogen transport;GO:…
CQW56_mgp12	0.286667	0.156667	0.173333	0.256667	1.66667	1	1	2.66667	rps10	ribosomal protein S10	Genetic Information Processing	Translation	ko03010//Ribosome	K02946	GO:0044424//intracellular part;GO:1990904//ribonucleoprotein complex;GO:0044464//cell part;GO:0043229//intracellular organelle;GO:0043226//organelle;GO:0005623//cell;GO:0043227//membrane-bounded organelle;GO:0005622//intracellular;GO:0032991//macromolecular complex;GO:0043231//intracellular membrane-bounded organelle;GO:0030529//intracellular ribonucleoprotein complex	-	GO:0010467//gene expression;GO:0071704//organic substance metabolic process;GO:0043170//macromolecule metabolic process;GO:0008152//metabolic process
CQW56_mgp13	0.626667	0.79	0.416667	0.716667	15.6667	19.3333	10.3333	29	nad4	NADH dehydrogenase subunit 4	Metabolism	Energy metabolism;Global and overview maps	ko01100//tMetabolic pathways;ko00190//Oxidative phosphorylation	K03881	GO:0044446//intracellular organelle part;GO:0043229//intracellular organelle;GO:0044422//organelle part;GO:0043231//intracellular membrane-bounded organelle;GO:0044429//mitochondrial part;GO:0005737//cytoplasm;GO:0016020//membrane;GO:0044464//cell part;GO:0044455//mitochondrial membrane part;GO:0043226//organelle;GO:0031975//envelope;GO:0005622//intracellular;GO:0044425//membrane part;GO:0031966/…	GO:0016651//oxidoreductase activity, acting on NAD(P)H;GO:0016491//oxidoreductase activity;GO:0003954//NADH dehydrogenase activity;GO:0050136//NADH dehydrogenase (quinone) activity;GO:0003824//catalytic activity;GO:0016655//oxidoreductase activity, acting on NAD(P)H, quinone or similar compound as acceptor	GO:0022900//electron transport chain;GO:0045333//cellular respiration;GO:0009987//cellular process;GO:0006091//generation of precursor metabolites and energy;GO:0044710//single-organism metabolic process;GO:0008152//metabolic process;GO:0022904//respiratory electron transport chain;GO:0044237//cellular metabolic process;GO:0015980//energy derivation by oxidation of organic compounds;GO:0044699//s…
CQW56_mgp14	0.226667	0.243333	0.146667	0.17	4	4	2.66667	4.66667	rps4	ribosomal protein S4	Genetic Information Processing	Translation	ko03010//Ribosome	K02986	GO:0043231//intracellular membrane-bounded organelle;GO:0043232//intracellular non-membrane-bounded organelle;GO:0005737//cytoplasm;GO:0044446//intracellular organelle part;GO:1990904//ribonucleoprotein complex;GO:0044444//cytoplasmic part;GO:0043228//non-membrane-bounded organelle;GO:0005622//intracellular;GO:0032991//macromolecular complex;GO:0030529//intracellular ribonucleoprotein complex;GO:…	GO:0003723//RNA binding;GO:0005488//binding;GO:0003676//nucleic acid binding;GO:0005198//structural molecule activity;GO:0097159//organic cyclic compound binding;GO:1901363//heterocyclic compound binding	GO:0010467//gene expression;GO:0071704//organic substance metabolic process;GO:0043170//macromolecule metabolic process;GO:0008152//metabolic process
CQW56_mgp15	0.396667	0.1	0.153333	0.343333	4.33333	1	1.66667	6.33333	nad6	NADH dehydrogenase subunit 6	Metabolism	Energy metabolism;Global and overview maps	ko01100//tMetabolic pathways;ko00190//Oxidative phosphorylation	K03884	GO:0044425//membrane part;GO:0031224//intrinsic component of membrane;GO:0016020//membrane	GO:0016491//oxidoreductase activity;GO:0050136//NADH dehydrogenase (quinone) activity;GO:0003824//catalytic activity;GO:0016651//oxidoreductase activity, acting on NAD(P)H;GO:0016655//oxidoreductase activity, acting on NAD(P)H, quinone or similar compound as acceptor;GO:0003954//NADH dehydrogenase activity	GO:0044699//single-organism process;GO:0008152//metabolic process;GO:0044710//single-organism metabolic process
CQW56_mgp16	0.156667	0.216667	0.123333	0.11	5	7.33333	4	6	matR	maturase R	-	-	-	-	-	-	GO:0006725//cellular aromatic compound metabolic process;GO:0044237//cellular metabolic process;GO:1901360//organic cyclic compound metabolic process;GO:0006807//nitrogen compound metabolic process;GO:0043170//macromolecule metabolic process;GO:0016070//RNA metabolic process;GO:0044260//cellular macromolecule metabolic process;GO:0044238//primary metabolic process;GO:0006396//RNA processing;GO:00…
CQW56_mgp17	1.18667	1.38	0.776667	0.803333	19.7667	23.26	13.1367	21.7533	rpl2	ribosomal protein L2	-	-	-	-	GO:0005737//cytoplasm;GO:0030529//intracellular ribonucleoprotein complex;GO:1990904//ribonucleoprotein complex;GO:0044391//ribosomal subunit;GO:0043227//membrane-bounded organelle;GO:0005623//cell;GO:0044446//intracellular organelle part;GO:0005622//intracellular;GO:0009536//plastid;GO:0044422//organelle part;GO:0043229//intracellular organelle;GO:0044444//cytoplasmic part;GO:0005840//ribosome;G…	GO:0003676//nucleic acid binding;GO:0003824//catalytic activity;GO:0097159//organic cyclic compound binding;GO:0003723//RNA binding;GO:0005198//structural molecule activity;GO:0005488//binding;GO:1901363//heterocyclic compound binding	GO:0010467//gene expression;GO:0071704//organic substance metabolic process;GO:0008152//metabolic process;GO:0043170//macromolecule metabolic process
CQW56_mgp18	0.16	0.143333	0.0933333	0.12	1.31	1.14333	0.75	1.51667	rpl10	ribosomal protein L10	-	-	-	-	GO:0044424//intracellular part;GO:1990904//ribonucleoprotein complex;GO:0044464//cell part;GO:0032991//macromolecular complex;GO:0005622//intracellular;GO:0005623//cell;GO:0030529//intracellular ribonucleoprotein complex	-	-
CQW56_mgp19	0	0.133333	0	0.0966667	0	0.5	0	0.666667	atp9	ATP synthase subunit 9	Metabolism	Global and overview maps;Energy metabolism	ko01100//tMetabolic pathways;ko00190//Oxidative phosphorylation	K02128	GO:0044425//membrane part;GO:0044424//intracellular part;GO:0016020//membrane;GO:0005623//cell;GO:0031090//organelle membrane;GO:0032991//macromolecular complex;GO:0044464//cell part;GO:0043226//organelle;GO:0031224//intrinsic component of membrane;GO:0043234//protein complex;GO:0043227//membrane-bounded organelle;GO:0043229//intracellular organelle;GO:0016469//proton-transporting two-sector ATPa…	GO:0015075//ion transmembrane transporter activity;GO:0008324//cation transmembrane transporter activity;GO:0022857//transmembrane transporter activity;GO:0036094//small molecule binding;GO:0005488//binding;GO:0001883//purine nucleoside binding;GO:1901363//heterocyclic compound binding;GO:0022890//inorganic cation transmembrane transporter activity;GO:0022891//substrate-specific transmembrane tra…	GO:1901137//carbohydrate derivative biosynthetic process;GO:0006793//phosphorus metabolic process;GO:0044249//cellular biosynthetic process;GO:0044763//single-organism cellular process;GO:1901564//organonitrogen compound metabolic process;GO:0009119//ribonucleoside metabolic process;GO:0006753//nucleoside phosphate metabolic process;GO:0015672//monovalent inorganic cation transport;GO:0072521//pu…
CQW56_mgp20	0	0.0533333	0.303333	0	0	0.333333	1.66667	0	sdh3	succinate dehydrogenase subunit 3	Metabolism	Energy metabolism;Global and overview maps;Carbohydrate metabolism	ko01100//tMetabolic pathways;ko01110//Biosynthesis of secondary metabolites;ko01200//Carbon metabolism;ko00190//Oxidative phosphorylation;ko00020//Citrate cycle (TCA cycle)	K00236	GO:0043227//membrane-bounded organelle;GO:0044464//cell part;GO:0044424//intracellular part;GO:0043226//organelle;GO:0005622//intracellular;GO:0043231//intracellular membrane-bounded organelle;GO:0005623//cell;GO:0043229//intracellular organelle	GO:0016491//oxidoreductase activity;GO:0003824//catalytic activity	GO:0043436//oxoacid metabolic process;GO:0071704//organic substance metabolic process;GO:0044710//single-organism metabolic process;GO:0008152//metabolic process;GO:0044281//small molecule metabolic process;GO:0006082//organic acid metabolic process;GO:0044763//single-organism cellular process;GO:0072350//tricarboxylic acid metabolic process;GO:0019752//carboxylic acid metabolic process;GO:004469…
CQW56_mgp21	0.39	0.393333	0.196667	0.506667	3.66667	3.66667	2	7.66667	nad9	NADH dehydrogenase subunit 9	Metabolism	Energy metabolism;Global and overview maps	ko01100//tMetabolic pathways;ko00190//Oxidative phosphorylation	K03936	GO:0044425//membrane part;GO:0044424//intracellular part;GO:0043227//membrane-bounded organelle;GO:0044446//intracellular organelle part;GO:0043229//intracellular organelle;GO:0044444//cytoplasmic part;GO:0005623//cell;GO:0044422//organelle part;GO:0005737//cytoplasm;GO:0031975//envelope;GO:0005622//intracellular;GO:0031090//organelle membrane;GO:0031966//mitochondrial membrane;GO:0043231//intrac…	GO:0005488//binding;GO:0050136//NADH dehydrogenase (quinone) activity;GO:0043169//cation binding;GO:0016655//oxidoreductase activity, acting on NAD(P)H, quinone or similar compound as acceptor;GO:0003824//catalytic activity;GO:0046872//metal ion binding;GO:0016651//oxidoreductase activity, acting on NAD(P)H;GO:0003954//NADH dehydrogenase activity;GO:0016491//oxidoreductase activity;GO:0046914//tr…	GO:0055114//oxidation-reduction process;GO:0015980//energy derivation by oxidation of organic compounds;GO:0009987//cellular process;GO:0044763//single-organism cellular process;GO:0044237//cellular metabolic process;GO:0008152//metabolic process;GO:0043094//cellular metabolic compound salvage;GO:0044710//single-organism metabolic process;GO:0006091//generation of precursor metabolites and energy…
CQW56_mgp22	0.103333	0	0	0.0233333	1	0	0	0.333333	ccmB	cytochrome c maturation protein CcmB	-	-	-	-	-	GO:0051184//cofactor transporter activity;GO:0005215//transporter activity	GO:0006461//protein complex assembly;GO:0051179//localization;GO:0070271//protein complex biogenesis;GO:0071822//protein complex subunit organization;GO:0051181//cofactor transport;GO:0065003//macromolecular complex assembly;GO:0051234//establishment of localization;GO:0044085//cellular component biogenesis;GO:0044699//single-organism process;GO:0043623//cellular protein complex assembly;GO:00439…
CQW56_mgp23	2.45333	3.47	2.52667	3.01667	62	88.6667	65.6667	125.667	atp1	ATP synthase subunit 1	Metabolism	Global and overview maps;Energy metabolism	ko01100//tMetabolic pathways;ko00190//Oxidative phosphorylation	K02132	GO:0043227//membrane-bounded organelle;GO:0098796//membrane protein complex;GO:0005622//intracellular;GO:0044424//intracellular part;GO:0016020//membrane;GO:0005623//cell;GO:0043229//intracellular organelle;GO:0032991//macromolecular complex;GO:0044464//cell part;GO:0044425//membrane part;GO:0043226//organelle;GO:0043234//protein complex;GO:0016469//proton-transporting two-sector ATPase complex;G…	GO:0015075//ion transmembrane transporter activity;GO:1901363//heterocyclic compound binding;GO:0022804//active transmembrane transporter activity;GO:0019829//cation-transporting ATPase activity;GO:0042625//ATPase coupled ion transmembrane transporter activity;GO:0016817//hydrolase activity, acting on acid anhydrides;GO:0005488//binding;GO:0015078//hydrogen ion transmembrane transporter activity;…	GO:0006754//ATP biosynthetic process;GO:0006796//phosphate-containing compound metabolic process;GO:0072521//purine-containing compound metabolic process;GO:0006725//cellular aromatic compound metabolic process;GO:0044711//single-organism biosynthetic process;GO:0044699//single-organism process;GO:0018130//heterocycle biosynthetic process;GO:0019438//aromatic compound biosynthetic process;GO:0098…
CQW56_mgp24	0	0	0	0	0	0	0	0	mttB	SecY-independent transporter protein	-	-	-	-	GO:0031224//intrinsic component of membrane;GO:0044425//membrane part;GO:0016020//membrane	-	-
CQW56_mgp25	0.13	0.03	0	0.09	0.666667	0.166667	0	0.666667	rps19	ribosomal protein S19	Genetic Information Processing	Translation	ko03010//Ribosome	K02965	GO:0044444//cytoplasmic part;GO:1990904//ribonucleoprotein complex;GO:0043231//intracellular membrane-bounded organelle;GO:0044424//intracellular part;GO:0032991//macromolecular complex;GO:0043229//intracellular organelle;GO:0043232//intracellular non-membrane-bounded organelle;GO:0044391//ribosomal subunit;GO:0044464//cell part;GO:0005840//ribosome;GO:0043228//non-membrane-bounded organelle;GO:0…	GO:0003723//RNA binding;GO:0005488//binding;GO:0003676//nucleic acid binding;GO:0097159//organic cyclic compound binding;GO:0005198//structural molecule activity;GO:1901363//heterocyclic compound binding	GO:0008152//metabolic process;GO:0010467//gene expression;GO:0071704//organic substance metabolic process;GO:0043170//macromolecule metabolic process
CQW56_mgp26	0.306667	0.513333	0.256667	0.303333	8.66667	14.3333	7.33333	14.1667	rps3	ribosomal protein S3	Genetic Information Processing	Translation	ko03010//Ribosome	K02982	GO:0043232//intracellular non-membrane-bounded organelle;GO:0043231//intracellular membrane-bounded organelle;GO:0005840//ribosome;GO:0032991//macromolecular complex;GO:0043226//organelle;GO:0043229//intracellular organelle;GO:0043228//non-membrane-bounded organelle;GO:0044422//organelle part;GO:0043227//membrane-bounded organelle;GO:0005623//cell;GO:0044424//intracellular part;GO:0005737//cytopl…	GO:0005488//binding;GO:0097159//organic cyclic compound binding;GO:0003723//RNA binding;GO:0005198//structural molecule activity;GO:0003676//nucleic acid binding;GO:1901363//heterocyclic compound binding	GO:0071704//organic substance metabolic process;GO:0043170//macromolecule metabolic process;GO:0008152//metabolic process;GO:0010467//gene expression
CQW56_mgp27	0.236667	0.233333	0.12	0.163333	2	2	1	2.16667	rpl16	ribosomal protein L16	Genetic Information Processing	Translation	ko03010//Ribosome	K02878	GO:0044424//intracellular part;GO:0043231//intracellular membrane-bounded organelle;GO:0044444//cytoplasmic part;GO:0005622//intracellular;GO:0015934//large ribosomal subunit;GO:0032991//macromolecular complex;GO:0005623//cell;GO:0044464//cell part;GO:0005737//cytoplasm;GO:0031967//organelle envelope;GO:0043227//membrane-bounded organelle;GO:1990904//ribonucleoprotein complex;GO:0009526//plastid …	GO:0097159//organic cyclic compound binding;GO:0005198//structural molecule activity;GO:0003723//RNA binding;GO:1901363//heterocyclic compound binding;GO:0005488//binding;GO:0003676//nucleic acid binding	GO:0016070//RNA metabolic process;GO:0044271//cellular nitrogen compound biosynthetic process;GO:0044260//cellular macromolecule metabolic process;GO:0009058//biosynthetic process;GO:0071704//organic substance metabolic process;GO:0044238//primary metabolic process;GO:0006807//nitrogen compound metabolic process;GO:1901360//organic cyclic compound metabolic process;GO:0046483//heterocycle metabol…
CQW56_mgp28	0	0.0266667	0	0.14	0	0.333333	0	2.66667	ccmC	cytochrome c maturation protein CcmC	-	-	-	-	-	GO:0046906//tetrapyrrole binding;GO:0097159//organic cyclic compound binding;GO:1901363//heterocyclic compound binding;GO:0005488//binding;GO:0005215//transporter activity;GO:0051184//cofactor transporter activity	GO:0071840//cellular component organization or biogenesis;GO:0009987//cellular process;GO:0006461//protein complex assembly;GO:0044085//cellular component biogenesis;GO:1902578//single-organism localization;GO:0051234//establishment of localization;GO:0044699//single-organism process;GO:0016043//cellular component organization;GO:0043933//macromolecular complex subunit organization;GO:0034622//ce…
CQW56_mgp29	0.136667	0.123333	0.0766667	0.256667	3	2.66667	1.66667	9	ccmFc	cytochrome c maturation protein CcmFC	-	-	-	-	-	-	-
CQW56_mgp30	0.723333	0.92	0.833333	0.84	14	18.3333	16.6667	26.3333	cob	apocytochrome b	Metabolism	Energy metabolism;Global and overview maps	ko01100//tMetabolic pathways;ko00190//Oxidative phosphorylation	K00412	GO:0044422//organelle part;GO:0031975//envelope;GO:0044459//plasma membrane part;GO:0044444//cytoplasmic part;GO:0044446//intracellular organelle part;GO:0031966//mitochondrial membrane;GO:0043231//intracellular membrane-bounded organelle;GO:0005618//cell wall;GO:0005886//plasma membrane;GO:0044429//mitochondrial part;GO:0031967//organelle envelope;GO:0016020//membrane;GO:0044464//cell part;GO:00…	GO:0015077//monovalent inorganic cation transmembrane transporter activity;GO:0005215//transporter activity;GO:0005488//binding;GO:0022857//transmembrane transporter activity;GO:0022892//substrate-specific transporter activity;GO:0022891//substrate-specific transmembrane transporter activity;GO:0043167//ion binding;GO:0043169//cation binding;GO:0008324//cation transmembrane transporter activity;G…	GO:0006090//pyruvate metabolic process;GO:0009746//response to hexose;GO:0044699//single-organism process;GO:0071554//cell wall organization or biogenesis;GO:0044264//cellular polysaccharide metabolic process;GO:0006818//hydrogen transport;GO:0051179//localization;GO:0044238//primary metabolic process;GO:0048468//cell development;GO:0009605//response to external stimulus;GO:0030198//extracellular…
CQW56_mgp31	3.99667	4.07333	1.94	2.05667	27.3333	29	13.3333	23	sdh4	succinate dehydrogenase subunit 4	-	-	-	-	-	-	-
CQW56_mgp32	4.67333	5.18	3.38667	2.32333	61.3333	70	46	48.6667	cox3	cytochrome c oxidase subunit 3	Metabolism	Energy metabolism;Global and overview maps	ko01100//tMetabolic pathways;ko00190//Oxidative phosphorylation	K02262	GO:0031224//intrinsic component of membrane;GO:0043229//intracellular organelle;GO:0044425//membrane part;GO:0016020//membrane;GO:0005622//intracellular;GO:0043226//organelle;GO:0043231//intracellular membrane-bounded organelle;GO:0005623//cell;GO:0044424//intracellular part;GO:0043227//membrane-bounded organelle;GO:0044464//cell part	GO:0016491//oxidoreductase activity;GO:0003824//catalytic activity	GO:0006091//generation of precursor metabolites and energy;GO:0051234//establishment of localization;GO:0006812//cation transport;GO:0044763//single-organism cellular process;GO:0044699//single-organism process;GO:0044710//single-organism metabolic process;GO:0022900//electron transport chain;GO:0006818//hydrogen transport;GO:0009987//cellular process;GO:0006810//transport;GO:1902578//single-orga…
CQW56_mgp33	1.67333	1.99	1.56	1.08	13.1067	16.0867	12.62	14.0033	atp8	ATP synthase subunit 8	Metabolism	Energy metabolism;Global and overview maps	ko01100//tMetabolic pathways;ko00190//Oxidative phosphorylation;ko00195//Photosynthesis	K02109	GO:0044425//membrane part;GO:0031224//intrinsic component of membrane;GO:0016020//membrane	GO:0005215//transporter activity;GO:0022857//transmembrane transporter activity	GO:0009987//cellular process;GO:0044763//single-organism cellular process;GO:0044699//single-organism process
CQW56_mgp34	1.16667	0.953333	1.43667	0.4	11.3867	9.75667	14.78	6.48	rps1	ribosomal protein S1	-	-	-	-	GO:0044464//cell part;GO:0030529//intracellular ribonucleoprotein complex;GO:1990904//ribonucleoprotein complex;GO:0005622//intracellular;GO:0044424//intracellular part;GO:0005623//cell;GO:0032991//macromolecular complex	-	-
CQW56_mgp35	0	0	0	0	0	0	0	0	nad4L	NADH dehydrogenase subunit 4L	Metabolism	Energy metabolism;Global and overview maps	ko01100//tMetabolic pathways;ko00190//Oxidative phosphorylation	K03882	-	GO:0003824//catalytic activity;GO:0016491//oxidoreductase activity	GO:0044237//cellular metabolic process;GO:0045333//cellular respiration;GO:0015980//energy derivation by oxidation of organic compounds;GO:0022900//electron transport chain;GO:0006091//generation of precursor metabolites and energy;GO:0044699//single-organism process;GO:0009987//cellular process;GO:0022904//respiratory electron transport chain;GO:0044763//single-organism cellular process;GO:00551…
CQW56_mgp36	0.64	0.433333	0.593333	1.05	6.33333	4.33333	6	16.3333	atp4	ATP synthase subunit 4	-	-	-	-	GO:0033177//proton-transporting two-sector ATPase complex, proton-transporting domain;GO:0016469//proton-transporting two-sector ATPase complex;GO:0016020//membrane;GO:0043227//membrane-bounded organelle;GO:0031090//organelle membrane;GO:0043231//intracellular membrane-bounded organelle;GO:0098796//membrane protein complex;GO:0044464//cell part;GO:0043229//intracellular organelle;GO:0044424//intr…	GO:0022857//transmembrane transporter activity;GO:0008324//cation transmembrane transporter activity;GO:0015077//monovalent inorganic cation transmembrane transporter activity;GO:0015075//ion transmembrane transporter activity;GO:0022890//inorganic cation transmembrane transporter activity;GO:0022892//substrate-specific transporter activity;GO:0005215//transporter activity;GO:0022891//substrate-s…	GO:0034654//nucleobase-containing compound biosynthetic process;GO:0044260//cellular macromolecule metabolic process;GO:0009987//cellular process;GO:0044237//cellular metabolic process;GO:0009156//ribonucleoside monophosphate biosynthetic process;GO:0051179//localization;GO:0009141//nucleoside triphosphate metabolic process;GO:0006796//phosphate-containing compound metabolic process;GO:0009123//n…
CQW56_mgp38	0.186667	0.47	0.07	0.186667	1.66667	4.33333	0.666667	2.66667	rpl5	ribosomal protein L5	-	-	-	-	GO:0005623//cell;GO:0043231//intracellular membrane-bounded organelle;GO:0005622//intracellular;GO:1990904//ribonucleoprotein complex;GO:0044424//intracellular part;GO:0043226//organelle;GO:0043229//intracellular organelle;GO:0044464//cell part;GO:0030529//intracellular ribonucleoprotein complex;GO:0043227//membrane-bounded organelle;GO:0032991//macromolecular complex	GO:0005198//structural molecule activity	GO:0008152//metabolic process;GO:0071704//organic substance metabolic process;GO:0010467//gene expression;GO:0043170//macromolecule metabolic process
CQW56_mgp39	1.72333	3.03	1.05667	1.14333	10.6567	18.66	6.64667	11.3333	rps12	ribosomal protein S12	Genetic Information Processing	Translation	ko03010//Ribosome	K02950	GO:0032991//macromolecular complex;GO:0044424//intracellular part;GO:0005623//cell;GO:0043227//membrane-bounded organelle;GO:0043231//intracellular membrane-bounded organelle;GO:0043229//intracellular organelle;GO:1990904//ribonucleoprotein complex;GO:0044464//cell part;GO:0009536//plastid;GO:0043232//intracellular non-membrane-bounded organelle;GO:0044444//cytoplasmic part;GO:0005840//ribosome;G…	GO:0003676//nucleic acid binding;GO:0097159//organic cyclic compound binding;GO:0005198//structural molecule activity;GO:1901363//heterocyclic compound binding;GO:0003723//RNA binding;GO:0005488//binding	GO:0008152//metabolic process;GO:0043170//macromolecule metabolic process;GO:0010467//gene expression;GO:0071704//organic substance metabolic process
CQW56_mgp40	0.0533333	0.0633333	0.106667	0	0.333333	0.333333	0.666667	0	nad3	NADH dehydrogenase subunit 3	Metabolism	Energy metabolism;Global and overview maps	ko01100//tMetabolic pathways;ko00190//Oxidative phosphorylation	K03880	GO:0031090//organelle membrane;GO:0016020//membrane;GO:0044422//organelle part;GO:0043226//organelle;GO:0043227//membrane-bounded organelle;GO:0044425//membrane part	GO:0050136//NADH dehydrogenase (quinone) activity;GO:0003954//NADH dehydrogenase activity;GO:0016491//oxidoreductase activity;GO:0003824//catalytic activity;GO:0016651//oxidoreductase activity, acting on NAD(P)H;GO:0016655//oxidoreductase activity, acting on NAD(P)H, quinone or similar compound as acceptor	GO:0008152//metabolic process;GO:0044699//single-organism process;GO:0044710//single-organism metabolic process
LyesC2p002	10.2067	12.2367	9.71667	10.24	140.167	172.667	135.667	225.833	rpl2	ribosomal protein L2	Genetic Information Processing	Translation	ko03010//Ribosome	K02886	GO:0044446//intracellular organelle part;GO:0043232//intracellular non-membrane-bounded organelle;GO:0044464//cell part;GO:0005737//cytoplasm;GO:0044424//intracellular part;GO:0043228//non-membrane-bounded organelle;GO:0043226//organelle;GO:0044391//ribosomal subunit;GO:0032991//macromolecular complex;GO:0043229//intracellular organelle;GO:0005622//intracellular;GO:0005840//ribosome;GO:0005623//c…	GO:0005198//structural molecule activity;GO:0097159//organic cyclic compound binding;GO:0003824//catalytic activity;GO:1901363//heterocyclic compound binding;GO:0003723//RNA binding;GO:0003676//nucleic acid binding;GO:0005488//binding	GO:0008152//metabolic process;GO:0043170//macromolecule metabolic process;GO:0010467//gene expression;GO:0071704//organic substance metabolic process
LyesC2p003	1.5	0.476667	1.04333	0.946667	6.83333	2.33333	5	7.33333	rpl23	ribosomal protein L23	Genetic Information Processing	Translation	ko03010//Ribosome	K02892	GO:0005622//intracellular;GO:1990904//ribonucleoprotein complex;GO:0043231//intracellular membrane-bounded organelle;GO:0043227//membrane-bounded organelle;GO:0044444//cytoplasmic part;GO:0005737//cytoplasm;GO:0044424//intracellular part;GO:0043229//intracellular organelle;GO:0044464//cell part;GO:0032991//macromolecular complex;GO:0009536//plastid;GO:0043226//organelle;GO:0030529//intracellular …	GO:0005488//binding;GO:0005198//structural molecule activity;GO:0003676//nucleic acid binding;GO:1901363//heterocyclic compound binding;GO:0097159//organic cyclic compound binding;GO:0003723//RNA binding	GO:0010467//gene expression;GO:0071704//organic substance metabolic process;GO:0008152//metabolic process;GO:0043170//macromolecule metabolic process
LyesC2p004	0.253333	0.343333	0.36	0.353333	28.5	39	41.6667	64.8333	ycf2	hypothetical chloroplast RF2	-	-	-	-	GO:0044422//organelle part;GO:0044444//cytoplasmic part;GO:0044435//plastid part;GO:0043229//intracellular organelle;GO:0009532//plastid stroma;GO:0044424//intracellular part;GO:0005622//intracellular;GO:0044464//cell part;GO:0009536//plastid;GO:0043226//organelle;GO:0044446//intracellular organelle part;GO:0043231//intracellular membrane-bounded organelle;GO:0005737//cytoplasm;GO:0043227//membra…	GO:0001882//nucleoside binding;GO:0036094//small molecule binding;GO:0005488//binding;GO:0097367//carbohydrate derivative binding;GO:0097159//organic cyclic compound binding;GO:0032549//ribonucleoside binding;GO:1901363//heterocyclic compound binding;GO:0032550//purine ribonucleoside binding;GO:0001883//purine nucleoside binding	-
LyesC2p005	0.14	0.2	0.08	0.276667	0.666667	0.833333	0.333333	2.16667	ycf15	hypothetical chloroplast RF15	-	-	-	-	GO:0044464//cell part;GO:0009536//plastid;GO:0044444//cytoplasmic part;GO:0005623//cell;GO:0044424//intracellular part;GO:0043226//organelle;GO:0005622//intracellular;GO:0005737//cytoplasm;GO:0043227//membrane-bounded organelle;GO:0043231//intracellular membrane-bounded organelle;GO:0043229//intracellular organelle	-	-
LyesC2p006	5.85	7.2	7.87667	6.95667	149.667	189.5	204.167	283.5	ndhB	NADH-plastoquinone oxidoreductase subunit 2	Metabolism	Energy metabolism;Global and overview maps	ko01100//tMetabolic pathways;ko00190//Oxidative phosphorylation	K05573	GO:0005622//intracellular;GO:0005737//cytoplasm;GO:0044422//organelle part;GO:0009536//plastid;GO:0044435//plastid part;GO:0043227//membrane-bounded organelle;GO:0044424//intracellular part;GO:0031224//intrinsic component of membrane;GO:0044444//cytoplasmic part;GO:0043226//organelle;GO:0044425//membrane part;GO:0044446//intracellular organelle part;GO:0009507//chloroplast;GO:0043231//intracellul…	GO:0050136//NADH dehydrogenase (quinone) activity;GO:0003954//NADH dehydrogenase activity;GO:0048037//cofactor binding;GO:0005488//binding;GO:0003824//catalytic activity;GO:0016655//oxidoreductase activity, acting on NAD(P)H, quinone or similar compound as acceptor;GO:0016651//oxidoreductase activity, acting on NAD(P)H;GO:0016491//oxidoreductase activity	GO:0008152//metabolic process;GO:0022900//electron transport chain;GO:0044710//single-organism metabolic process;GO:0055114//oxidation-reduction process;GO:0045333//cellular respiration;GO:0009987//cellular process;GO:0022904//respiratory electron transport chain;GO:0044763//single-organism cellular process;GO:0015980//energy derivation by oxidation of organic compounds;GO:0044237//cellular metab…
LyesC2p007	38.4033	40.48	44.1733	41.63	299.833	323.667	348.167	522.333	rps7	ribosomal protein S7	Genetic Information Processing	Translation	ko03010//Ribosome	K02992	GO:0043232//intracellular non-membrane-bounded organelle;GO:0044391//ribosomal subunit;GO:0032991//macromolecular complex;GO:0044422//organelle part;GO:0044424//intracellular part;GO:0005623//cell;GO:1990904//ribonucleoprotein complex;GO:0005737//cytoplasm;GO:0043227//membrane-bounded organelle;GO:0043226//organelle;GO:0044444//cytoplasmic part;GO:0044446//intracellular organelle part;GO:0005622/…	GO:0003676//nucleic acid binding;GO:0005198//structural molecule activity;GO:1901363//heterocyclic compound binding;GO:0005488//binding;GO:0003723//RNA binding;GO:0097159//organic cyclic compound binding	GO:0043170//macromolecule metabolic process;GO:0008152//metabolic process;GO:0071704//organic substance metabolic process;GO:0010467//gene expression
LyesC2p008	0.523333	0.306667	0.46	0.993333	2.33333	1.33333	2	7.21333	rps12	ribosomal protein S12	Genetic Information Processing	Translation	ko03010//Ribosome	K02950	GO:0044444//cytoplasmic part;GO:0005622//intracellular;GO:0005623//cell;GO:0044446//intracellular organelle part;GO:0044424//intracellular part;GO:0032991//macromolecular complex;GO:0043227//membrane-bounded organelle;GO:0009536//plastid;GO:0044422//organelle part;GO:0044464//cell part;GO:0030529//intracellular ribonucleoprotein complex;GO:0005840//ribosome;GO:0005737//cytoplasm;GO:0044391//ribos…	GO:0003676//nucleic acid binding;GO:0005198//structural molecule activity;GO:0003723//RNA binding;GO:1901363//heterocyclic compound binding;GO:0097159//organic cyclic compound binding;GO:0005488//binding	GO:0043170//macromolecule metabolic process;GO:0071704//organic substance metabolic process;GO:0008152//metabolic process;GO:0010467//gene expression
LyesC2p009	0.726667	0.783333	0.84	0.766667	67.3333	75.6667	79.6667	116.333	ycf1	hypothetical chloroplast RF1	-	-	-	-	GO:0005622//intracellular;GO:0044464//cell part;GO:0044424//intracellular part;GO:0043226//organelle;GO:0005623//cell;GO:0043229//intracellular organelle;GO:0043231//intracellular membrane-bounded organelle;GO:0043227//membrane-bounded organelle	-	-
LyesC2p010	0	0.0733333	0.146667	0.213333	0	0.333333	0.666667	1.33333	rps15	ribosomal protein S15	Genetic Information Processing	Translation	ko03010//Ribosome	K02956	GO:0043231//intracellular membrane-bounded organelle;GO:0043229//intracellular organelle;GO:0044424//intracellular part;GO:0032991//macromolecular complex;GO:0005623//cell;GO:0043227//membrane-bounded organelle;GO:0005737//cytoplasm;GO:0009536//plastid;GO:0030529//intracellular ribonucleoprotein complex;GO:0005622//intracellular;GO:0044444//cytoplasmic part;GO:0044464//cell part;GO:0043226//organ…	-	GO:0008152//metabolic process;GO:0010467//gene expression;GO:0043170//macromolecule metabolic process;GO:0071704//organic substance metabolic process
LyesC2p011	1.60667	1.86	1.9	2.08333	31.3333	37.3333	37.6667	68	ndhH	NADH-plastoquinone oxidoreductase subunit 7	Metabolism	Global and overview maps;Energy metabolism	ko01100//tMetabolic pathways;ko00190//Oxidative phosphorylation	K05579	GO:0005622//intracellular;GO:0009507//chloroplast;GO:0044435//plastid part;GO:0043227//membrane-bounded organelle;GO:0043226//organelle;GO:0044434//chloroplast part;GO:0009536//plastid;GO:0044464//cell part;GO:0005623//cell;GO:0044444//cytoplasmic part;GO:0044424//intracellular part;GO:0043229//intracellular organelle;GO:0005737//cytoplasm;GO:0044446//intracellular organelle part;GO:0044422//orga…	GO:0005488//binding;GO:0003824//catalytic activity;GO:0000166//nucleotide binding;GO:0036094//small molecule binding;GO:1901265//nucleoside phosphate binding;GO:0048037//cofactor binding;GO:1901363//heterocyclic compound binding;GO:0003954//NADH dehydrogenase activity;GO:0016491//oxidoreductase activity;GO:0016651//oxidoreductase activity, acting on NAD(P)H;GO:0097159//organic cyclic compound bin…	GO:0008152//metabolic process;GO:0009987//cellular process;GO:0006091//generation of precursor metabolites and energy;GO:0044710//single-organism metabolic process;GO:0051179//localization;GO:0044699//single-organism process;GO:0044237//cellular metabolic process;GO:0051234//establishment of localization
LyesC2p012	3.00333	3.23	2.63667	3.87333	55	61	48.3333	114.667	ndhA	NADH-plastoquinone oxidoreductase subunit 1	Metabolism	Energy metabolism;Global and overview maps	ko01100//tMetabolic pathways;ko00190//Oxidative phosphorylation	K05572	GO:0044444//cytoplasmic part;GO:0043227//membrane-bounded organelle;GO:0044446//intracellular organelle part;GO:0016020//membrane;GO:0043226//organelle;GO:0009507//chloroplast;GO:0005737//cytoplasm;GO:0005623//cell;GO:0005622//intracellular;GO:0044435//plastid part;GO:0031224//intrinsic component of membrane;GO:0009536//plastid;GO:0044422//organelle part;GO:0044434//chloroplast part;GO:0043231//i…	GO:0048037//cofactor binding;GO:0005488//binding;GO:0003824//catalytic activity;GO:0003954//NADH dehydrogenase activity;GO:0016651//oxidoreductase activity, acting on NAD(P)H;GO:0016491//oxidoreductase activity	GO:0044710//single-organism metabolic process;GO:0006091//generation of precursor metabolites and energy;GO:0008152//metabolic process;GO:0044237//cellular metabolic process;GO:0044699//single-organism process;GO:0009987//cellular process
LyesC2p013	1.86667	2	1.61	2.13	15.3333	17	13.6667	29	ndhI	NADH-plastoquinone oxidoreductase subunit I	Metabolism	Energy metabolism;Global and overview maps	ko01100//tMetabolic pathways;ko00190//Oxidative phosphorylation	K05580	GO:0044444//cytoplasmic part;GO:0044446//intracellular organelle part;GO:0009536//plastid;GO:0043226//organelle;GO:0044422//organelle part;GO:0009507//chloroplast;GO:0044435//plastid part;GO:0043231//intracellular membrane-bounded organelle;GO:0044464//cell part;GO:0005737//cytoplasm;GO:0043227//membrane-bounded organelle;GO:0016020//membrane;GO:0005622//intracellular;GO:0044424//intracellular pa…	GO:0003954//NADH dehydrogenase activity;GO:0016491//oxidoreductase activity;GO:0043169//cation binding;GO:0005488//binding;GO:0051536//iron-sulfur cluster binding;GO:0016651//oxidoreductase activity, acting on NAD(P)H;GO:0051540//metal cluster binding;GO:0048037//cofactor binding;GO:0050136//NADH dehydrogenase (quinone) activity;GO:0003824//catalytic activity;GO:0043167//ion binding;GO:0016655//o…	GO:0009987//cellular process;GO:0044710//single-organism metabolic process;GO:0044237//cellular metabolic process;GO:0008152//metabolic process;GO:0044699//single-organism process;GO:0006091//generation of precursor metabolites and energy
LyesC2p014	1.90667	2.57333	2.71333	2.88333	17	23.3333	24	40.6667	ndhG	NADH-plastoquinone oxidoreductase subunit 6	Metabolism	Energy metabolism;Global and overview maps	ko01100//tMetabolic pathways;ko00190//Oxidative phosphorylation	K05578	GO:0005623//cell;GO:0009536//plastid;GO:0044425//membrane part;GO:0044424//intracellular part;GO:0043231//intracellular membrane-bounded organelle;GO:0043229//intracellular organelle;GO:0043227//membrane-bounded organelle;GO:0009507//chloroplast;GO:0044446//intracellular organelle part;GO:0044422//organelle part;GO:0005622//intracellular;GO:0005737//cytoplasm;GO:0044434//chloroplast part;GO:00444…	GO:0050136//NADH dehydrogenase (quinone) activity;GO:0003954//NADH dehydrogenase activity;GO:0003824//catalytic activity;GO:0005488//binding;GO:0016651//oxidoreductase activity, acting on NAD(P)H;GO:0048037//cofactor binding;GO:0016491//oxidoreductase activity;GO:0016655//oxidoreductase activity, acting on NAD(P)H, quinone or similar compound as acceptor	GO:0051179//localization;GO:0008152//metabolic process;GO:0044699//single-organism process;GO:0051234//establishment of localization;GO:0044710//single-organism metabolic process
LyesC2p015	2.00333	1.89667	1.99333	2.64	10.3333	10	10.3333	21.6667	ndhE	NADH-plastoquinone oxidoreductase subunit 4L	Metabolism	Global and overview maps;Energy metabolism	ko01100//tMetabolic pathways;ko00190//Oxidative phosphorylation	K05576	GO:0005622//intracellular;GO:0044434//chloroplast part;GO:0044424//intracellular part;GO:0005623//cell;GO:0005737//cytoplasm;GO:0043226//organelle;GO:0031224//intrinsic component of membrane;GO:0009507//chloroplast;GO:0044422//organelle part;GO:0043229//intracellular organelle;GO:0044464//cell part;GO:0044444//cytoplasmic part;GO:0044435//plastid part;GO:0009536//plastid;GO:0043227//membrane-boun…	GO:0048037//cofactor binding;GO:0016651//oxidoreductase activity, acting on NAD(P)H;GO:0016491//oxidoreductase activity;GO:0003824//catalytic activity;GO:0005488//binding	GO:0006091//generation of precursor metabolites and energy;GO:0055114//oxidation-reduction process;GO:0022900//electron transport chain;GO:0044237//cellular metabolic process;GO:0008152//metabolic process;GO:0051179//localization;GO:0045333//cellular respiration;GO:0022904//respiratory electron transport chain;GO:0044763//single-organism cellular process;GO:0015980//energy derivation by oxidation…
LyesC2p016	1.92	1.72	0.906667	2.05	8	7.33333	3.66667	14	psaC	photosystem I subunit VII	Metabolism	Energy metabolism;Global and overview maps	ko01100//tMetabolic pathways;ko00195//Photosynthesis	K02691	GO:0044424//intracellular part;GO:0043234//protein complex;GO:0098796//membrane protein complex;GO:0016020//membrane;GO:0009579//thylakoid;GO:0044434//chloroplast part;GO:0044425//membrane part;GO:0044436//thylakoid part;GO:0044444//cytoplasmic part;GO:0044446//intracellular organelle part;GO:0032991//macromolecular complex;GO:0009536//plastid;GO:0044422//organelle part;GO:0005737//cytoplasm;GO:0…	GO:0005488//binding;GO:0051540//metal cluster binding;GO:0051536//iron-sulfur cluster binding;GO:0003824//catalytic activity;GO:0043167//ion binding;GO:0043169//cation binding	GO:0055114//oxidation-reduction process;GO:0019684//photosynthesis, light reaction;GO:0009767//photosynthetic electron transport chain;GO:0044699//single-organism process;GO:0015979//photosynthesis;GO:0044763//single-organism cellular process;GO:0044710//single-organism metabolic process;GO:0006091//generation of precursor metabolites and energy;GO:0009987//cellular process;GO:0022900//electron t…
LyesC2p017	3.05333	2.93	3.66333	3.68333	76.3333	75.6667	92.6667	150.333	ndhD	NADH-plastoquinone oxidoreductase subunit 4	Metabolism	Global and overview maps;Energy metabolism	ko01100//tMetabolic pathways;ko00190//Oxidative phosphorylation	K05575	GO:0031224//intrinsic component of membrane;GO:0043226//organelle;GO:0005623//cell;GO:0016020//membrane;GO:0044424//intracellular part;GO:0009507//chloroplast;GO:0044435//plastid part;GO:0044425//membrane part;GO:0044434//chloroplast part;GO:0009536//plastid;GO:0044422//organelle part;GO:0044444//cytoplasmic part;GO:0005737//cytoplasm;GO:0043231//intracellular membrane-bounded organelle;GO:004322…	GO:0048037//cofactor binding;GO:0016651//oxidoreductase activity, acting on NAD(P)H;GO:0016491//oxidoreductase activity;GO:0005488//binding;GO:0003824//catalytic activity	GO:0044237//cellular metabolic process;GO:0044710//single-organism metabolic process;GO:0006091//generation of precursor metabolites and energy;GO:0044699//single-organism process;GO:0008152//metabolic process;GO:0015980//energy derivation by oxidation of organic compounds;GO:0055114//oxidation-reduction process;GO:0045333//cellular respiration;GO:0022900//electron transport chain;GO:0009987//cel…
LyesC2p018	0.91	0.703333	1.08	1.05	14.3333	11	17.3333	26.3333	ccsA	cytochrome c heme attachment protein	-	-	-	-	GO:0031224//intrinsic component of membrane;GO:0016020//membrane;GO:0005623//cell;GO:0044424//intracellular part;GO:0043231//intracellular membrane-bounded organelle;GO:0005622//intracellular;GO:0009507//chloroplast;GO:0009536//plastid;GO:0043227//membrane-bounded organelle;GO:0043226//organelle;GO:0044464//cell part;GO:0044425//membrane part;GO:0044444//cytoplasmic part;GO:0044446//intracellular…	GO:1901363//heterocyclic compound binding;GO:0046906//tetrapyrrole binding;GO:0097159//organic cyclic compound binding;GO:0005488//binding	GO:0034622//cellular macromolecular complex assembly;GO:0009987//cellular process;GO:0043623//cellular protein complex assembly;GO:0071840//cellular component organization or biogenesis;GO:0070271//protein complex biogenesis;GO:0043933//macromolecular complex subunit organization;GO:0044085//cellular component biogenesis;GO:0016043//cellular component organization;GO:0071822//protein complex subu…
LyesC2p019	0	0.236667	0	0.2	0	0.666667	0	1	rpl32	ribosomal protein L32	Genetic Information Processing	Translation	ko03010//Ribosome	K02911	GO:0044444//cytoplasmic part;GO:0044464//cell part;GO:0044446//intracellular organelle part;GO:0044422//organelle part;GO:0044424//intracellular part;GO:0005623//cell;GO:1990904//ribonucleoprotein complex;GO:0005840//ribosome;GO:0005622//intracellular;GO:0043231//intracellular membrane-bounded organelle;GO:0005737//cytoplasm;GO:0043229//intracellular organelle;GO:0043228//non-membrane-bounded org…	-	GO:0071704//organic substance metabolic process;GO:0010467//gene expression;GO:0008152//metabolic process;GO:0043170//macromolecule metabolic process
LyesC2p020	0.58	0.743333	0.713333	0.903333	21.3333	27.6667	26.3333	54	ndhF	NADH-plastoquinone oxidoreductase subunit 5	Metabolism	Energy metabolism;Global and overview maps	ko01100//tMetabolic pathways;ko00190//Oxidative phosphorylation	K05577	GO:0009536//plastid;GO:0044424//intracellular part;GO:0044446//intracellular organelle part;GO:0044422//organelle part;GO:0009507//chloroplast;GO:0044444//cytoplasmic part;GO:0044435//plastid part;GO:0005623//cell;GO:0043231//intracellular membrane-bounded organelle;GO:0043227//membrane-bounded organelle;GO:0044425//membrane part;GO:0031224//intrinsic component of membrane;GO:0044464//cell part;G…	GO:0048037//cofactor binding;GO:0050136//NADH dehydrogenase (quinone) activity;GO:0016651//oxidoreductase activity, acting on NAD(P)H;GO:0016655//oxidoreductase activity, acting on NAD(P)H, quinone or similar compound as acceptor;GO:0003954//NADH dehydrogenase activity;GO:0003824//catalytic activity;GO:0005488//binding;GO:0016491//oxidoreductase activity	GO:0006091//generation of precursor metabolites and energy;GO:0009987//cellular process;GO:0044763//single-organism cellular process;GO:0051234//establishment of localization;GO:0045333//cellular respiration;GO:0015980//energy derivation by oxidation of organic compounds;GO:0044710//single-organism metabolic process;GO:0055114//oxidation-reduction process;GO:0022904//respiratory electron transpor…
LyesC2p022	0	0	0	0.0533333	0	0	0	0.453333	rps12	ribosomal protein S12	Genetic Information Processing	Translation	ko03010//Ribosome	K02950	GO:0043226//organelle;GO:0043227//membrane-bounded organelle;GO:0043231//intracellular membrane-bounded organelle;GO:1990904//ribonucleoprotein complex;GO:0044391//ribosomal subunit;GO:0005737//cytoplasm;GO:0044422//organelle part;GO:0043229//intracellular organelle;GO:0009536//plastid;GO:0044464//cell part;GO:0032991//macromolecular complex;GO:0044444//cytoplasmic part;GO:0005840//ribosome;GO:00…	GO:0003723//RNA binding;GO:1901363//heterocyclic compound binding;GO:0097159//organic cyclic compound binding;GO:0003676//nucleic acid binding;GO:0005488//binding;GO:0005198//structural molecule activity	GO:0071704//organic substance metabolic process;GO:0010467//gene expression;GO:0008152//metabolic process;GO:0043170//macromolecule metabolic process
LyesC2p023	38.4033	40.48	44.1733	41.63	299.833	323.667	348.167	522.333	rps7	ribosomal protein S7	Genetic Information Processing	Translation	ko03010//Ribosome	K02992	GO:0005840//ribosome;GO:0009536//plastid;GO:0044446//intracellular organelle part;GO:0043226//organelle;GO:0044424//intracellular part;GO:0030529//intracellular ribonucleoprotein complex;GO:0005623//cell;GO:0032991//macromolecular complex;GO:1990904//ribonucleoprotein complex;GO:0043232//intracellular non-membrane-bounded organelle;GO:0043229//intracellular organelle;GO:0005622//intracellular;GO:…	GO:1901363//heterocyclic compound binding;GO:0003676//nucleic acid binding;GO:0005198//structural molecule activity;GO:0005488//binding;GO:0003723//RNA binding;GO:0097159//organic cyclic compound binding	GO:0010467//gene expression;GO:0071704//organic substance metabolic process;GO:0043170//macromolecule metabolic process;GO:0008152//metabolic process
LyesC2p024	5.85	7.2	7.87667	6.95667	149.667	189.5	204.167	283.5	ndhB	NADH-plastoquinone oxidoreductase subunit 2	Metabolism	Global and overview maps;Energy metabolism	ko01100//tMetabolic pathways;ko00190//Oxidative phosphorylation	K05573	GO:0044446//intracellular organelle part;GO:0009507//chloroplast;GO:0044422//organelle part;GO:0044425//membrane part;GO:0044444//cytoplasmic part;GO:0005623//cell;GO:0044464//cell part;GO:0043226//organelle;GO:0043231//intracellular membrane-bounded organelle;GO:0009536//plastid;GO:0031224//intrinsic component of membrane;GO:0005737//cytoplasm;GO:0044435//plastid part;GO:0043227//membrane-bounde…	GO:0003954//NADH dehydrogenase activity;GO:0048037//cofactor binding;GO:0016651//oxidoreductase activity, acting on NAD(P)H;GO:0005488//binding;GO:0016491//oxidoreductase activity;GO:0016655//oxidoreductase activity, acting on NAD(P)H, quinone or similar compound as acceptor;GO:0003824//catalytic activity;GO:0050136//NADH dehydrogenase (quinone) activity	GO:0006091//generation of precursor metabolites and energy;GO:0044710//single-organism metabolic process;GO:0009987//cellular process;GO:0022900//electron transport chain;GO:0045333//cellular respiration;GO:0022904//respiratory electron transport chain;GO:0008152//metabolic process;GO:0044699//single-organism process;GO:0044237//cellular metabolic process;GO:0055114//oxidation-reduction process;G…
LyesC2p025	0.14	0.2	0.08	0.276667	0.666667	0.833333	0.333333	2.16667	ycf15	hypothetical chloroplast RF15	-	-	-	-	GO:0043231//intracellular membrane-bounded organelle;GO:0043227//membrane-bounded organelle;GO:0005737//cytoplasm;GO:0044464//cell part;GO:0044424//intracellular part;GO:0005622//intracellular;GO:0043226//organelle;GO:0043229//intracellular organelle;GO:0044444//cytoplasmic part;GO:0005623//cell;GO:0009536//plastid	-	-
LyesC2p026	0.253333	0.343333	0.36	0.353333	28.5	39	41.6667	64.8333	ycf2	hypothetical chloroplast RF2	-	-	-	-	GO:0043226//organelle;GO:0043231//intracellular membrane-bounded organelle;GO:0043227//membrane-bounded organelle;GO:0044424//intracellular part;GO:0044446//intracellular organelle part;GO:0044435//plastid part;GO:0009532//plastid stroma;GO:0044444//cytoplasmic part;GO:0005737//cytoplasm;GO:0005622//intracellular;GO:0043229//intracellular organelle;GO:0044464//cell part;GO:0044422//organelle part…	GO:0097367//carbohydrate derivative binding;GO:0001882//nucleoside binding;GO:0097159//organic cyclic compound binding;GO:1901363//heterocyclic compound binding;GO:0036094//small molecule binding;GO:0001883//purine nucleoside binding;GO:0032550//purine ribonucleoside binding;GO:0005488//binding;GO:0032549//ribonucleoside binding	-
LyesC2p027	1.5	0.476667	1.04333	0.946667	6.83333	2.33333	5	7.33333	rpl23	ribosomal protein L23	Genetic Information Processing	Translation	ko03010//Ribosome	K02892	GO:0005737//cytoplasm;GO:0030529//intracellular ribonucleoprotein complex;GO:0043227//membrane-bounded organelle;GO:0032991//macromolecular complex;GO:0043229//intracellular organelle;GO:0044444//cytoplasmic part;GO:0043231//intracellular membrane-bounded organelle;GO:0009536//plastid;GO:0044464//cell part;GO:1990904//ribonucleoprotein complex;GO:0044424//intracellular part;GO:0005622//intracellu…	GO:0003676//nucleic acid binding;GO:0097159//organic cyclic compound binding;GO:0003723//RNA binding;GO:1901363//heterocyclic compound binding;GO:0005198//structural molecule activity;GO:0005488//binding	GO:0043170//macromolecule metabolic process;GO:0071704//organic substance metabolic process;GO:0010467//gene expression;GO:0008152//metabolic process
LyesC2p028	10.2067	12.2367	9.71667	10.24	140.167	172.667	135.667	225.833	rpl2	ribosomal protein L2	Genetic Information Processing	Translation	ko03010//Ribosome	K02886	GO:0032991//macromolecular complex;GO:0005623//cell;GO:0044391//ribosomal subunit;GO:0005622//intracellular;GO:0044422//organelle part;GO:1990904//ribonucleoprotein complex;GO:0043231//intracellular membrane-bounded organelle;GO:0043226//organelle;GO:0044464//cell part;GO:0043232//intracellular non-membrane-bounded organelle;GO:0030529//intracellular ribonucleoprotein complex;GO:0005737//cytoplas…	GO:0005488//binding;GO:0003676//nucleic acid binding;GO:0097159//organic cyclic compound binding;GO:0003723//RNA binding;GO:0005198//structural molecule activity;GO:1901363//heterocyclic compound binding;GO:0003824//catalytic activity	GO:0071704//organic substance metabolic process;GO:0008152//metabolic process;GO:0043170//macromolecule metabolic process;GO:0010467//gene expression
LyesC2p029	0.69	0.426667	0.363333	0.266667	3.33333	2	1.66667	2	rps19	ribosomal protein S19	Genetic Information Processing	Translation	ko03010//Ribosome	K02965	GO:0005622//intracellular;GO:0005737//cytoplasm;GO:0044391//ribosomal subunit;GO:0044446//intracellular organelle part;GO:0043227//membrane-bounded organelle;GO:0032991//macromolecular complex;GO:0009536//plastid;GO:0044422//organelle part;GO:0043231//intracellular membrane-bounded organelle;GO:0044464//cell part;GO:0043226//organelle;GO:0044444//cytoplasmic part;GO:0030529//intracellular ribonuc…	GO:1901363//heterocyclic compound binding;GO:0097159//organic cyclic compound binding;GO:0003723//RNA binding;GO:0005488//binding;GO:0005198//structural molecule activity;GO:0003676//nucleic acid binding	GO:0071704//organic substance metabolic process;GO:0010467//gene expression;GO:0008152//metabolic process;GO:0043170//macromolecule metabolic process
LyesC2p030	0.83	1.41667	0.856667	0.883333	6.33333	11.6667	6.66667	11.3333	rpl22	ribosomal protein L22	Genetic Information Processing	Translation	ko03010//Ribosome	K02890	GO:0043231//intracellular membrane-bounded organelle;GO:1990904//ribonucleoprotein complex;GO:0044444//cytoplasmic part;GO:0044424//intracellular part;GO:0005840//ribosome;GO:0044464//cell part;GO:0005623//cell;GO:0005622//intracellular;GO:0032991//macromolecular complex;GO:0043227//membrane-bounded organelle;GO:0043232//intracellular non-membrane-bounded organelle;GO:0043226//organelle;GO:004322…	GO:0005488//binding;GO:0005198//structural molecule activity;GO:0003676//nucleic acid binding;GO:0097159//organic cyclic compound binding;GO:0003723//RNA binding;GO:1901363//heterocyclic compound binding	GO:0043170//macromolecule metabolic process;GO:0010467//gene expression;GO:0071704//organic substance metabolic process;GO:0008152//metabolic process
LyesC2p031	2.51667	2.82333	1.80333	1.57333	27	31.6667	20	27.6667	rps3	ribosomal protein S3	Genetic Information Processing	Translation	ko03010//Ribosome	K02982	GO:0043229//intracellular organelle;GO:0043227//membrane-bounded organelle;GO:0044464//cell part;GO:0043228//non-membrane-bounded organelle;GO:0043231//intracellular membrane-bounded organelle;GO:0043226//organelle;GO:0009536//plastid;GO:0005737//cytoplasm;GO:0044444//cytoplasmic part;GO:0005840//ribosome;GO:0044422//organelle part;GO:0005623//cell;GO:0005622//intracellular;GO:0030529//intracellu…	GO:0003676//nucleic acid binding;GO:0005198//structural molecule activity;GO:0097159//organic cyclic compound binding;GO:0005488//binding;GO:1901363//heterocyclic compound binding;GO:0003723//RNA binding	GO:0010467//gene expression;GO:0043170//macromolecule metabolic process;GO:0008152//metabolic process;GO:0071704//organic substance metabolic process
LyesC2p032	1.29667	2.20667	1.18	1.41667	8.66667	15	8	15	rpl16	ribosomal protein L16	Genetic Information Processing	Translation	ko03010//Ribosome	K02878	GO:0043229//intracellular organelle;GO:0044444//cytoplasmic part;GO:0005737//cytoplasm;GO:0032991//macromolecular complex;GO:0005623//cell;GO:0044464//cell part;GO:0043231//intracellular membrane-bounded organelle;GO:0043227//membrane-bounded organelle;GO:0009536//plastid;GO:0030529//intracellular ribonucleoprotein complex;GO:0043226//organelle;GO:0044424//intracellular part;GO:0005622//intracell…	GO:0005488//binding;GO:0003723//RNA binding;GO:0003676//nucleic acid binding;GO:1901363//heterocyclic compound binding;GO:0097159//organic cyclic compound binding	GO:0008152//metabolic process;GO:0010467//gene expression;GO:0071704//organic substance metabolic process;GO:0043170//macromolecule metabolic process
LyesC2p033	1.13	0.946667	0.7	0.736667	7	6	4.33333	7.33333	rpl14	ribosomal protein L14	Genetic Information Processing	Translation	ko03010//Ribosome	K02874	GO:0005840//ribosome;GO:0005622//intracellular;GO:0043227//membrane-bounded organelle;GO:0043229//intracellular organelle;GO:0044446//intracellular organelle part;GO:0030529//intracellular ribonucleoprotein complex;GO:0044422//organelle part;GO:0032991//macromolecular complex;GO:0043228//non-membrane-bounded organelle;GO:0044424//intracellular part;GO:0044391//ribosomal subunit;GO:0043226//organe…	GO:0005198//structural molecule activity;GO:0003676//nucleic acid binding;GO:0097159//organic cyclic compound binding;GO:0003723//RNA binding;GO:0005488//binding;GO:1901363//heterocyclic compound binding	GO:0010467//gene expression;GO:0008152//metabolic process;GO:0071704//organic substance metabolic process;GO:0043170//macromolecule metabolic process
LyesC2p034	0.99	0.7	0.72	0.756667	6.66667	5	5	8.33333	rps8	ribosomal protein S8	Genetic Information Processing	Translation	ko03010//Ribosome	K02994	GO:0043227//membrane-bounded organelle;GO:0044444//cytoplasmic part;GO:0043226//organelle;GO:0043231//intracellular membrane-bounded organelle;GO:0044424//intracellular part;GO:0005622//intracellular;GO:0005737//cytoplasm;GO:0009536//plastid;GO:0030529//intracellular ribonucleoprotein complex;GO:0044464//cell part;GO:0005623//cell;GO:1990904//ribonucleoprotein complex;GO:0032991//macromolecular c…	GO:0003676//nucleic acid binding;GO:0003723//RNA binding;GO:0005198//structural molecule activity;GO:0097159//organic cyclic compound binding;GO:1901363//heterocyclic compound binding;GO:0005488//binding	GO:0010467//gene expression;GO:0071704//organic substance metabolic process;GO:0008152//metabolic process;GO:0043170//macromolecule metabolic process
LyesC2p035	0	0	0	0	0	0	0	0	infA	translational initiation factor 1	-	-	-	-	GO:0005737//cytoplasm;GO:0009536//plastid;GO:0043226//organelle;GO:0044444//cytoplasmic part;GO:0005623//cell;GO:0043229//intracellular organelle;GO:0044424//intracellular part;GO:0043231//intracellular membrane-bounded organelle;GO:0044464//cell part;GO:0005622//intracellular;GO:0043227//membrane-bounded organelle	GO:0003676//nucleic acid binding;GO:1901363//heterocyclic compound binding;GO:0008135//translation factor activity, RNA binding;GO:0003723//RNA binding;GO:0005488//binding;GO:0097159//organic cyclic compound binding	GO:1901564//organonitrogen compound metabolic process;GO:0043603//cellular amide metabolic process;GO:0006412//translation;GO:0044237//cellular metabolic process;GO:0043170//macromolecule metabolic process;GO:0043043//peptide biosynthetic process;GO:0009058//biosynthetic process;GO:0019538//protein metabolic process;GO:0044249//cellular biosynthetic process;GO:0044260//cellular macromolecule meta…
LyesC2p036	0	0	0	0	0	0	0	0	rpl36	ribosomal protein L36	Genetic Information Processing	Translation	ko03010//Ribosome	K02919	GO:0044464//cell part;GO:0044444//cytoplasmic part;GO:0009526//plastid envelope;GO:0009532//plastid stroma;GO:0043227//membrane-bounded organelle;GO:0031975//envelope;GO:0043229//intracellular organelle;GO:0009536//plastid;GO:1990904//ribonucleoprotein complex;GO:0005623//cell;GO:0043231//intracellular membrane-bounded organelle;GO:0005737//cytoplasm;GO:0005622//intracellular;GO:0031967//organell…	GO:0005198//structural molecule activity	GO:0090304//nucleic acid metabolic process;GO:0008152//metabolic process;GO:0044238//primary metabolic process;GO:0071704//organic substance metabolic process;GO:0043170//macromolecule metabolic process;GO:0044249//cellular biosynthetic process;GO:0006725//cellular aromatic compound metabolic process;GO:1901360//organic cyclic compound metabolic process;GO:0044260//cellular macromolecule metaboli…
LyesC2p037	0.78	0.456667	0.373333	1.16667	5.66667	3.33333	2.66667	13	rps11	ribosomal protein S11	Genetic Information Processing	Translation	ko03010//Ribosome	K02948	GO:0030529//intracellular ribonucleoprotein complex;GO:0043227//membrane-bounded organelle;GO:0005623//cell;GO:0043229//intracellular organelle;GO:0009536//plastid;GO:0043226//organelle;GO:0032991//macromolecular complex;GO:0044464//cell part;GO:0005737//cytoplasm;GO:0044444//cytoplasmic part;GO:1990904//ribonucleoprotein complex;GO:0005622//intracellular;GO:0044424//intracellular part;GO:0043231…	GO:0003676//nucleic acid binding;GO:1901363//heterocyclic compound binding;GO:0003723//RNA binding;GO:0005488//binding;GO:0005198//structural molecule activity;GO:0097159//organic cyclic compound binding	GO:0043170//macromolecule metabolic process;GO:0071704//organic substance metabolic process;GO:0010467//gene expression;GO:0008152//metabolic process
LyesC2p038	0.896667	1.29333	1.64	1.38	15.3333	23	28	36.6667	rpoA	RNA polymerase alpha subunit	Metabolism;Genetic Information Processing	Nucleotide metabolism;Global and overview maps;Transcription	ko01100//tMetabolic pathways;ko00230//Purine metabolism;ko00240//Pyrimidine metabolism;ko03020//RNA polymerase	K03040	GO:0043231//intracellular membrane-bounded organelle;GO:0043229//intracellular organelle;GO:0043226//organelle;GO:0005737//cytoplasm;GO:0044424//intracellular part;GO:0005623//cell;GO:0044444//cytoplasmic part;GO:0044464//cell part;GO:0005622//intracellular;GO:0009536//plastid;GO:0043227//membrane-bounded organelle	GO:0003676//nucleic acid binding;GO:0097159//organic cyclic compound binding;GO:0003824//catalytic activity;GO:0016740//transferase activity;GO:1901363//heterocyclic compound binding;GO:0005515//protein binding;GO:0034062//RNA polymerase activity;GO:0016779//nucleotidyltransferase activity;GO:0016772//transferase activity, transferring phosphorus-containing groups;GO:0005488//binding	GO:0009058//biosynthetic process;GO:0009059//macromolecule biosynthetic process;GO:0034645//cellular macromolecule biosynthetic process;GO:0043170//macromolecule metabolic process;GO:0071704//organic substance metabolic process;GO:0008152//metabolic process;GO:1901576//organic substance biosynthetic process;GO:0009987//cellular process;GO:0044260//cellular macromolecule metabolic process;GO:00442…
LyesC2p039	6.92333	10.7533	7.57333	11.73	56.6667	88	62	155	petD	cytochrome b6/f complex subunit IV	Metabolism	Energy metabolism;Global and overview maps	ko01100//tMetabolic pathways;ko00195//Photosynthesis	K02637	GO:0044422//organelle part;GO:0009507//chloroplast;GO:0034357//photosynthetic membrane;GO:0031224//intrinsic component of membrane;GO:0005623//cell;GO:0043226//organelle;GO:0044446//intracellular organelle part;GO:0043231//intracellular membrane-bounded organelle;GO:0044436//thylakoid part;GO:0044464//cell part;GO:0016020//membrane;GO:0043227//membrane-bounded organelle;GO:0009579//thylakoid;GO:0…	GO:0009055//electron carrier activity;GO:0003824//catalytic activity	GO:0008152//metabolic process;GO:0044699//single-organism process;GO:0009987//cellular process;GO:0055114//oxidation-reduction process;GO:0006091//generation of precursor metabolites and energy;GO:0044763//single-organism cellular process;GO:0044710//single-organism metabolic process;GO:0022900//electron transport chain;GO:0044237//cellular metabolic process
LyesC2p040	12.3867	15.8533	13.15	21.12	132.333	174.333	143.667	374	petB	cytochrome b6	Metabolism	Energy metabolism;Global and overview maps	ko01100//tMetabolic pathways;ko00195//Photosynthesis	K02635	GO:0044424//intracellular part;GO:0016020//membrane;GO:0044425//membrane part;GO:0009536//plastid;GO:0043226//organelle;GO:0044435//plastid part;GO:0005622//intracellular;GO:0044464//cell part;GO:0031224//intrinsic component of membrane;GO:0005737//cytoplasm;GO:0005623//cell;GO:0043231//intracellular membrane-bounded organelle;GO:0044434//chloroplast part;GO:0043229//intracellular organelle;GO:00…	GO:0046906//tetrapyrrole binding;GO:1901363//heterocyclic compound binding;GO:0043169//cation binding;GO:0003824//catalytic activity;GO:0009055//electron carrier activity;GO:0046872//metal ion binding;GO:0005488//binding;GO:0043167//ion binding;GO:0097159//organic cyclic compound binding;GO:0046914//transition metal ion binding	GO:0044763//single-organism cellular process;GO:0009987//cellular process;GO:0055114//oxidation-reduction process;GO:0006091//generation of precursor metabolites and energy;GO:0044237//cellular metabolic process;GO:0044699//single-organism process;GO:0008152//metabolic process;GO:0044710//single-organism metabolic process;GO:0022900//electron transport chain
LyesC2p041	0.333333	1.24667	0.443333	1.37667	1.33333	4.33333	1.66667	8	psbH	photosystem II phosphoprotein	Metabolism	Global and overview maps;Energy metabolism	ko01100//tMetabolic pathways;ko00195//Photosynthesis	K02709	GO:0044436//thylakoid part;GO:0005623//cell;GO:0098796//membrane protein complex;GO:0044434//chloroplast part;GO:0034357//photosynthetic membrane;GO:0009507//chloroplast;GO:0009579//thylakoid;GO:0005737//cytoplasm;GO:0044422//organelle part;GO:0043227//membrane-bounded organelle;GO:0009521//photosystem;GO:0044424//intracellular part;GO:0044446//intracellular organelle part;GO:0005622//intracellul…	GO:0043167//ion binding;GO:0043168//anion binding;GO:0005488//binding	GO:0008152//metabolic process;GO:0065008//regulation of biological quality;GO:0031647//regulation of protein stability;GO:0044237//cellular metabolic process;GO:0009987//cellular process;GO:0065007//biological regulation
LyesC2p042	0.32	0	0.303333	0.276667	0.666667	0	0.666667	1	psbN	photosystem II protein N	-	-	-	-	GO:0043234//protein complex;GO:0009507//chloroplast;GO:0044446//intracellular organelle part;GO:0043226//organelle;GO:0034357//photosynthetic membrane;GO:0044434//chloroplast part;GO:0043231//intracellular membrane-bounded organelle;GO:0005623//cell;GO:0044444//cytoplasmic part;GO:0044436//thylakoid part;GO:0009579//thylakoid;GO:0043227//membrane-bounded organelle;GO:0009536//plastid;GO:0044422//…	-	GO:0006461//protein complex assembly;GO:0043623//cellular protein complex assembly;GO:0044238//primary metabolic process;GO:1901576//organic substance biosynthetic process;GO:0009058//biosynthetic process;GO:0043170//macromolecule metabolic process;GO:0070271//protein complex biogenesis;GO:0044237//cellular metabolic process;GO:0006139//nucleobase-containing compound metabolic process;GO:0071840/…
LyesC2p043	0	0.19	0	0	0	0.333333	0	0	psbT	photosystem II protein T	Metabolism	Energy metabolism;Global and overview maps	ko01100//tMetabolic pathways;ko00195//Photosynthesis	K02718	GO:0044444//cytoplasmic part;GO:0043231//intracellular membrane-bounded organelle;GO:0098796//membrane protein complex;GO:0044425//membrane part;GO:0043234//protein complex;GO:0005737//cytoplasm;GO:0009507//chloroplast;GO:0044434//chloroplast part;GO:0044424//intracellular part;GO:0044435//plastid part;GO:0009579//thylakoid;GO:0009521//photosystem;GO:0044422//organelle part;GO:0043229//intracellu…	-	GO:0008152//metabolic process;GO:0044237//cellular metabolic process;GO:0009987//cellular process
LyesC2p044	14.99	20.8833	22.1967	31.6733	379.667	539.333	569.333	1321.67	psbB	photosystem II CP47 chlorophyll apoprotein	Metabolism	Global and overview maps;Energy metabolism	ko01100//tMetabolic pathways;ko00195//Photosynthesis	K02704	GO:0005623//cell;GO:0044425//membrane part;GO:0005737//cytoplasm;GO:0044435//plastid part;GO:0016020//membrane;GO:0009507//chloroplast;GO:0009536//plastid;GO:0009521//photosystem;GO:0043231//intracellular membrane-bounded organelle;GO:0031224//intrinsic component of membrane;GO:0009579//thylakoid;GO:0044446//intracellular organelle part;GO:0032991//macromolecular complex;GO:0044422//organelle par…	GO:0046906//tetrapyrrole binding;GO:0097159//organic cyclic compound binding;GO:1901363//heterocyclic compound binding;GO:0005488//binding	GO:0044699//single-organism process;GO:0044710//single-organism metabolic process;GO:0008152//metabolic process;GO:0022900//electron transport chain;GO:0044267//cellular protein metabolic process;GO:0006464//cellular protein modification process;GO:0044763//single-organism cellular process;GO:0006091//generation of precursor metabolites and energy;GO:0044238//primary metabolic process;GO:0043412/…
LyesC2p045	7.48	6.75	5.3	5.29667	77.3333	70.3333	55.6667	90.6667	clpP	clp protease proteolytic subunit	-	-	-	-	GO:0044444//cytoplasmic part;GO:0044464//cell part;GO:0044446//intracellular organelle part;GO:0044424//intracellular part;GO:0009536//plastid;GO:0044435//plastid part;GO:0009532//plastid stroma;GO:0044422//organelle part;GO:0043227//membrane-bounded organelle;GO:0043231//intracellular membrane-bounded organelle;GO:0043229//intracellular organelle;GO:0005623//cell;GO:0005622//intracellular;GO:004…	GO:0016787//hydrolase activity;GO:0008233//peptidase activity;GO:0003824//catalytic activity;GO:0070011//peptidase activity, acting on L-amino acid peptides	GO:0019538//protein metabolic process;GO:0044238//primary metabolic process;GO:0071704//organic substance metabolic process;GO:0043170//macromolecule metabolic process;GO:0008152//metabolic process
LyesC2p046	0.673333	0.9	0.47	0.99	4.33333	5.66667	3	10.3333	rpl20	ribosomal protein L20	Genetic Information Processing	Translation	ko03010//Ribosome	K02887	GO:1990904//ribonucleoprotein complex;GO:0043227//membrane-bounded organelle;GO:0005737//cytoplasm;GO:0044464//cell part;GO:0044444//cytoplasmic part;GO:0044424//intracellular part;GO:0009536//plastid;GO:0005622//intracellular;GO:0032991//macromolecular complex;GO:0043226//organelle;GO:0043231//intracellular membrane-bounded organelle;GO:0030529//intracellular ribonucleoprotein complex;GO:0005623…	GO:0097159//organic cyclic compound binding;GO:0005488//binding;GO:0003676//nucleic acid binding;GO:1901363//heterocyclic compound binding;GO:0003723//RNA binding;GO:0005198//structural molecule activity	GO:0010467//gene expression;GO:0008152//metabolic process;GO:0043170//macromolecule metabolic process;GO:0071704//organic substance metabolic process
LyesC2p047	1.67667	2.32333	1.22333	1.97333	8.66667	12	6.33333	16.3333	rps18	ribosomal protein S18	Genetic Information Processing	Translation	ko03010//Ribosome	K02963	GO:0043226//organelle;GO:0032991//macromolecular complex;GO:0043231//intracellular membrane-bounded organelle;GO:0030529//intracellular ribonucleoprotein complex;GO:0044424//intracellular part;GO:0005623//cell;GO:1990904//ribonucleoprotein complex;GO:0005737//cytoplasm;GO:0043229//intracellular organelle;GO:0044464//cell part;GO:0005622//intracellular;GO:0043227//membrane-bounded organelle;GO:000…	GO:0005198//structural molecule activity;GO:0097159//organic cyclic compound binding;GO:1901363//heterocyclic compound binding;GO:0003723//RNA binding;GO:0005488//binding;GO:0003676//nucleic acid binding	GO:0043170//macromolecule metabolic process;GO:0071704//organic substance metabolic process;GO:0010467//gene expression;GO:0008152//metabolic process
LyesC2p048	0.183333	0.27	0.0966667	0.54	0.666667	1	0.333333	3	rpl33	ribosomal protein L33	Genetic Information Processing	Translation	ko03010//Ribosome	K02913	GO:0043231//intracellular membrane-bounded organelle;GO:0005623//cell;GO:0032991//macromolecular complex;GO:0044424//intracellular part;GO:0030529//intracellular ribonucleoprotein complex;GO:0005737//cytoplasm;GO:0044444//cytoplasmic part;GO:0044464//cell part;GO:0043229//intracellular organelle;GO:0009536//plastid;GO:1990904//ribonucleoprotein complex;GO:0005622//intracellular;GO:0043227//membra…	-	GO:0071704//organic substance metabolic process;GO:0010467//gene expression;GO:0008152//metabolic process;GO:0043170//macromolecule metabolic process
LyesC2p049	0	0.273333	0.14	0.0833333	0	0.666667	0.333333	0.333333	psaJ	photosystem I subunit IX	Metabolism	Global and overview maps;Energy metabolism	ko01100//tMetabolic pathways;ko00195//Photosynthesis	K02697	GO:0034357//photosynthetic membrane;GO:0044434//chloroplast part;GO:0044435//plastid part;GO:0016020//membrane;GO:0009536//plastid;GO:0005622//intracellular;GO:0043229//intracellular organelle;GO:0032991//macromolecular complex;GO:0098796//membrane protein complex;GO:0005623//cell;GO:0043227//membrane-bounded organelle;GO:0044425//membrane part;GO:0031224//intrinsic component of membrane;GO:00095…	-	GO:0044237//cellular metabolic process;GO:0008152//metabolic process;GO:0009987//cellular process
LyesC2p050	0	0	0	0	0	0	0	0	petG	cytochrome b6/f complex subunit V	Metabolism	Global and overview maps;Energy metabolism	ko01100//tMetabolic pathways;ko00195//Photosynthesis	K02640	GO:0044435//plastid part;GO:0031224//intrinsic component of membrane;GO:0043229//intracellular organelle;GO:0044425//membrane part;GO:0009536//plastid;GO:0044464//cell part;GO:0044434//chloroplast part;GO:0043227//membrane-bounded organelle;GO:0009579//thylakoid;GO:0043231//intracellular membrane-bounded organelle;GO:0044444//cytoplasmic part;GO:0005737//cytoplasm;GO:0043234//protein complex;GO:0…	GO:0009055//electron carrier activity;GO:0043169//cation binding;GO:0005488//binding;GO:0043167//ion binding	GO:0044249//cellular biosynthetic process;GO:0016043//cellular component organization;GO:0043623//cellular protein complex assembly;GO:1901360//organic cyclic compound metabolic process;GO:0022900//electron transport chain;GO:0034641//cellular nitrogen compound metabolic process;GO:0006461//protein complex assembly;GO:0055114//oxidation-reduction process;GO:0043170//macromolecule metabolic proces…
LyesC2p051	0	0	0	0.126667	0	0	0	0.333333	petL	cytochrome b6/f complex subunit VI	-	-	-	-	-	-	-
LyesC2p052	9.15333	6.69333	6.65333	5.94	38	28.3333	28	39	psbE	photosystem II cytochrome b559 alpha subunit	Metabolism	Energy metabolism;Global and overview maps	ko01100//tMetabolic pathways;ko00195//Photosynthesis	K02707	GO:0044444//cytoplasmic part;GO:0016020//membrane;GO:0043234//protein complex;GO:0009521//photosystem;GO:0043227//membrane-bounded organelle;GO:0044435//plastid part;GO:0032991//macromolecular complex;GO:0044434//chloroplast part;GO:0044425//membrane part;GO:0044436//thylakoid part;GO:0031224//intrinsic component of membrane;GO:0009579//thylakoid;GO:0044424//intracellular part;GO:0005622//intrace…	GO:0005488//binding;GO:0097159//organic cyclic compound binding;GO:0043169//cation binding;GO:0046906//tetrapyrrole binding;GO:0043167//ion binding;GO:1901363//heterocyclic compound binding	GO:0044271//cellular nitrogen compound biosynthetic process;GO:1901362//organic cyclic compound biosynthetic process;GO:0015979//photosynthesis;GO:0044260//cellular macromolecule metabolic process;GO:0044238//primary metabolic process;GO:0009058//biosynthetic process;GO:0022900//electron transport chain;GO:0009059//macromolecule biosynthetic process;GO:0006139//nucleobase-containing compound meta…
LyesC2p053	0	0	0.49	0.12	0	0	1	0.333333	psbF	photosystem II cytochrome b559 beta subunit	Metabolism	Energy metabolism;Global and overview maps	ko01100//tMetabolic pathways;ko00195//Photosynthesis	K02708	GO:0044434//chloroplast part;GO:0016020//membrane;GO:0044422//organelle part;GO:0044425//membrane part;GO:0044436//thylakoid part;GO:0043227//membrane-bounded organelle;GO:0009579//thylakoid;GO:0044435//plastid part;GO:0098796//membrane protein complex;GO:0044464//cell part;GO:0009536//plastid;GO:0044444//cytoplasmic part;GO:0009523//photosystem II;GO:0005737//cytoplasm;GO:0043229//intracellular …	GO:0046906//tetrapyrrole binding;GO:0043167//ion binding;GO:0043169//cation binding;GO:0005488//binding;GO:0097159//organic cyclic compound binding;GO:1901363//heterocyclic compound binding	GO:0044699//single-organism process;GO:0044763//single-organism cellular process;GO:0044710//single-organism metabolic process;GO:0055114//oxidation-reduction process;GO:0044237//cellular metabolic process;GO:0022900//electron transport chain;GO:0006091//generation of precursor metabolites and energy;GO:0008152//metabolic process;GO:0009987//cellular process
LyesC2p054	0	0.17	0	0	0	0.333333	0	0	psbL	photosystem II protein L	Metabolism	Energy metabolism;Global and overview maps	ko01100//tMetabolic pathways;ko00195//Photosynthesis	K02713	GO:0031224//intrinsic component of membrane;GO:0044446//intracellular organelle part;GO:0034357//photosynthetic membrane;GO:0009579//thylakoid;GO:0043226//organelle;GO:0044435//plastid part;GO:0098796//membrane protein complex;GO:0044436//thylakoid part;GO:0044422//organelle part;GO:0005622//intracellular;GO:0044434//chloroplast part;GO:0044444//cytoplasmic part;GO:0005623//cell;GO:0043227//membr…	GO:0043169//cation binding;GO:0005488//binding;GO:0046906//tetrapyrrole binding;GO:0097159//organic cyclic compound binding;GO:0043167//ion binding;GO:1901363//heterocyclic compound binding	GO:0044699//single-organism process;GO:0044710//single-organism metabolic process;GO:0022900//electron transport chain;GO:0008152//metabolic process;GO:0044237//cellular metabolic process;GO:0009987//cellular process;GO:0044763//single-organism cellular process;GO:0055114//oxidation-reduction process;GO:0006091//generation of precursor metabolites and energy
LyesC2p055	0	0.3	0.16	0.196667	0	0.666667	0.333333	0.666667	psbJ	photosystem II protein J	Metabolism	Global and overview maps;Energy metabolism	ko01100//tMetabolic pathways;ko00195//Photosynthesis	K02711	GO:0005623//cell;GO:0009521//photosystem;GO:0044435//plastid part;GO:0044444//cytoplasmic part;GO:0044434//chloroplast part;GO:0009523//photosystem II;GO:0032991//macromolecular complex;GO:0005737//cytoplasm;GO:0034357//photosynthetic membrane;GO:0016020//membrane;GO:0043227//membrane-bounded organelle;GO:0031224//intrinsic component of membrane;GO:0009579//thylakoid;GO:0005622//intracellular;GO:…	-	GO:0044237//cellular metabolic process;GO:0008152//metabolic process;GO:0009987//cellular process
LyesC2p056	3.78333	3.78667	3.38	3.62	60.3333	61	54.6667	94	petA	cytochrome f	Metabolism	Global and overview maps;Energy metabolism	ko01100//tMetabolic pathways;ko00195//Photosynthesis	K02634	GO:0044422//organelle part;GO:0044424//intracellular part;GO:0009536//plastid;GO:0005623//cell;GO:0044446//intracellular organelle part;GO:0016020//membrane;GO:0044434//chloroplast part;GO:0016021//integral component of membrane;GO:0043226//organelle;GO:0009507//chloroplast;GO:0031224//intrinsic component of membrane;GO:0043231//intracellular membrane-bounded organelle;GO:0005737//cytoplasm;GO:00…	GO:0043169//cation binding;GO:1901363//heterocyclic compound binding;GO:0097159//organic cyclic compound binding;GO:0046906//tetrapyrrole binding;GO:0043167//ion binding;GO:0005488//binding	GO:0009987//cellular process;GO:0044710//single-organism metabolic process;GO:0044699//single-organism process;GO:0044237//cellular metabolic process;GO:0008152//metabolic process
LyesC2p057	2.34667	3.95333	3.87667	3.62	27.3333	46	44.6667	67.6667	cemA	chloroplast envelope membrane protein	-	-	-	-	GO:0031090//organelle membrane;GO:0043229//intracellular organelle;GO:0044446//intracellular organelle part;GO:0005622//intracellular;GO:0044435//plastid part;GO:0043227//membrane-bounded organelle;GO:0043226//organelle;GO:0043231//intracellular membrane-bounded organelle;GO:0005623//cell;GO:0005737//cytoplasm;GO:0031224//intrinsic component of membrane;GO:0016020//membrane;GO:0009528//plastid in…	GO:0005215//transporter activity;GO:0015077//monovalent inorganic cation transmembrane transporter activity;GO:0022890//inorganic cation transmembrane transporter activity;GO:0008324//cation transmembrane transporter activity;GO:0022891//substrate-specific transmembrane transporter activity;GO:0015075//ion transmembrane transporter activity;GO:0022857//transmembrane transporter activity;GO:002289…	GO:0044699//single-organism process;GO:0044765//single-organism transport;GO:0006811//ion transport;GO:0015672//monovalent inorganic cation transport;GO:0006810//transport;GO:0006812//cation transport;GO:0051234//establishment of localization;GO:0015992//proton transport;GO:0051179//localization;GO:0006818//hydrogen transport;GO:1902578//single-organism localization
LyesC2p058	1.75667	1.91333	1.15333	0.926667	16.3333	17.6667	11	13.6667	ycf4	photosystem I assembly protein ycf4	-	-	-	-	GO:0009507//chloroplast;GO:0005622//intracellular;GO:0044436//thylakoid part;GO:0044464//cell part;GO:0005737//cytoplasm;GO:0043231//intracellular membrane-bounded organelle;GO:0044434//chloroplast part;GO:0044444//cytoplasmic part;GO:0044424//intracellular part;GO:0044435//plastid part;GO:0044425//membrane part;GO:0043226//organelle;GO:0009521//photosystem;GO:0031224//intrinsic component of memb…	-	GO:0044237//cellular metabolic process;GO:0008152//metabolic process;GO:0009987//cellular process
LyesC2p059	0	0	0	0	0	0	0	0	psaI	photosystem I subunit VIII	Metabolism	Energy metabolism;Global and overview maps	ko01100//tMetabolic pathways;ko00195//Photosynthesis	K02696	GO:0005622//intracellular;GO:0009579//thylakoid;GO:0044434//chloroplast part;GO:0009536//plastid;GO:0043227//membrane-bounded organelle;GO:0043226//organelle;GO:0009507//chloroplast;GO:0005623//cell;GO:0044424//intracellular part;GO:0098796//membrane protein complex;GO:0044446//intracellular organelle part;GO:0043234//protein complex;GO:0044444//cytoplasmic part;GO:0009521//photosystem;GO:0043231…	-	GO:0044237//cellular metabolic process;GO:0009987//cellular process;GO:0008152//metabolic process
LyesC2p060	0.693333	1.13667	0.466667	0.936667	17.3333	29.3333	12	38.3333	accD	acetyl-CoA carboxylase carboxyltransferase beta subunit	Metabolism	Carbohydrate metabolism;Lipid metabolism;Global and overview maps	ko01100//tMetabolic pathways;ko01110//Biosynthesis of secondary metabolites;ko01200//Carbon metabolism;ko00620//Pyruvate metabolism;ko01212//Fatty acid metabolism;ko00061//Fatty acid biosynthesis;ko00640//Propanoate metabolism	K01963	GO:0044444//cytoplasmic part;GO:0044422//organelle part;GO:0005737//cytoplasm;GO:0044435//plastid part;GO:0043231//intracellular membrane-bounded organelle;GO:0043229//intracellular organelle;GO:0005622//intracellular;GO:0044446//intracellular organelle part;GO:0043227//membrane-bounded organelle;GO:0044464//cell part;GO:0005623//cell;GO:0009536//plastid;GO:0043226//organelle;GO:0044424//intracel…	GO:0036094//small molecule binding;GO:0043169//cation binding;GO:0016874//ligase activity;GO:0001883//purine nucleoside binding;GO:0032549//ribonucleoside binding;GO:0043167//ion binding;GO:0016885//ligase activity, forming carbon-carbon bonds;GO:0046872//metal ion binding;GO:0097367//carbohydrate derivative binding;GO:0001882//nucleoside binding;GO:0005488//binding;GO:0016421//CoA carboxylase ac…	GO:0006164//purine nucleotide biosynthetic process;GO:0044699//single-organism process;GO:0042455//ribonucleoside biosynthetic process;GO:0046128//purine ribonucleoside metabolic process;GO:0034030//ribonucleoside bisphosphate biosynthetic process;GO:0042451//purine nucleoside biosynthetic process;GO:1901564//organonitrogen compound metabolic process;GO:0033875//ribonucleoside bisphosphate metabo…
LyesC2p061	87.2167	94.5633	89.7567	128.867	2077.33	2274.67	2154.67	5043.33	rbcL	ribulose-1,5-bisphosphate carboxylase/oxygenase large subunit	Metabolism	Global and overview maps;Energy metabolism;Carbohydrate metabolism	ko01100//tMetabolic pathways;ko01200//Carbon metabolism;ko00710//Carbon fixation in photosynthetic organisms;ko00630//Glyoxylate and dicarboxylate metabolism	K01601	GO:0044444//cytoplasmic part;GO:0044464//cell part;GO:0005737//cytoplasm;GO:0005622//intracellular;GO:0043226//organelle;GO:0043227//membrane-bounded organelle;GO:0043231//intracellular membrane-bounded organelle;GO:0005623//cell;GO:0044424//intracellular part;GO:0009536//plastid;GO:0043229//intracellular organelle	GO:0003824//catalytic activity;GO:0005488//binding;GO:0016830//carbon-carbon lyase activity;GO:0016829//lyase activity;GO:0016491//oxidoreductase activity;GO:0043167//ion binding;GO:0016831//carboxy-lyase activity;GO:0043169//cation binding	GO:0044699//single-organism process;GO:0044710//single-organism metabolic process;GO:0044237//cellular metabolic process;GO:0043094//cellular metabolic compound salvage;GO:0044249//cellular biosynthetic process;GO:0008152//metabolic process;GO:0015977//carbon fixation;GO:0071704//organic substance metabolic process;GO:0009058//biosynthetic process;GO:0009987//cellular process
LyesC2p062	41.8767	48.0767	56.86	56.38	1041.67	1230.67	1438.33	2246.67	atpB	ATP synthase CF1 beta subunit	Metabolism	Energy metabolism;Global and overview maps	ko01100//tMetabolic pathways;ko00190//Oxidative phosphorylation;ko00195//Photosynthesis	K02112	GO:0044425//membrane part;GO:0005622//intracellular;GO:0043234//protein complex;GO:0016469//proton-transporting two-sector ATPase complex;GO:0043226//organelle;GO:0044422//organelle part;GO:0032991//macromolecular complex;GO:0044435//plastid part;GO:0043231//intracellular membrane-bounded organelle;GO:0044434//chloroplast part;GO:0009507//chloroplast;GO:0033178//proton-transporting two-sector ATP…	GO:0042623//ATPase activity, coupled;GO:0032549//ribonucleoside binding;GO:1901363//heterocyclic compound binding;GO:0032550//purine ribonucleoside binding;GO:0015077//monovalent inorganic cation transmembrane transporter activity;GO:0003824//catalytic activity;GO:0015078//hydrogen ion transmembrane transporter activity;GO:0005215//transporter activity;GO:0016818//hydrolase activity, acting on ac…	GO:0019637//organophosphate metabolic process;GO:1901566//organonitrogen compound biosynthetic process;GO:0044699//single-organism process;GO:1901362//organic cyclic compound biosynthetic process;GO:0009206//purine ribonucleoside triphosphate biosynthetic process;GO:1902600//hydrogen ion transmembrane transport;GO:0071704//organic substance metabolic process;GO:1901135//carbohydrate derivative me…
LyesC2p063	21.28	28.0133	27.09	33.8933	142.667	193.667	185	363	atpE	ATP synthase CF1 epsilon subunit	Metabolism	Global and overview maps;Energy metabolism	ko01100//tMetabolic pathways;ko00190//Oxidative phosphorylation;ko00195//Photosynthesis	K02114	GO:0043226//organelle;GO:0043227//membrane-bounded organelle;GO:0032991//macromolecular complex;GO:0043229//intracellular organelle;GO:0098796//membrane protein complex;GO:0044434//chloroplast part;GO:0033178//proton-transporting two-sector ATPase complex, catalytic domain;GO:0044435//plastid part;GO:0044464//cell part;GO:0044422//organelle part;GO:0043231//intracellular membrane-bounded organell…	GO:0003824//catalytic activity;GO:0005215//transporter activity;GO:0019829//cation-transporting ATPase activity;GO:0022892//substrate-specific transporter activity;GO:0016820//hydrolase activity, acting on acid anhydrides, catalyzing transmembrane movement of substances;GO:0042626//ATPase activity, coupled to transmembrane movement of substances;GO:0022891//substrate-specific transmembrane transp…	GO:0009167//purine ribonucleoside monophosphate metabolic process;GO:0044765//single-organism transport;GO:0009199//ribonucleoside triphosphate metabolic process;GO:0044699//single-organism process;GO:1901659//glycosyl compound biosynthetic process;GO:0009119//ribonucleoside metabolic process;GO:0042278//purine nucleoside metabolic process;GO:0019637//organophosphate metabolic process;GO:0006754/…
LyesC2p064	1.39	2.31667	2.53333	2.24	8.66667	14	15.6667	22	ndhC	NADH-plastoquinone oxidoreductase subunit 3	Metabolism	Global and overview maps;Energy metabolism	ko01100//tMetabolic pathways;ko00190//Oxidative phosphorylation	K05574	GO:0044434//chloroplast part;GO:0043227//membrane-bounded organelle;GO:0044464//cell part;GO:0044435//plastid part;GO:0009536//plastid;GO:0044425//membrane part;GO:0005623//cell;GO:0044446//intracellular organelle part;GO:0043231//intracellular membrane-bounded organelle;GO:0005622//intracellular;GO:0043226//organelle;GO:0044422//organelle part;GO:0009507//chloroplast;GO:0044424//intracellular pa…	GO:0016651//oxidoreductase activity, acting on NAD(P)H;GO:0050136//NADH dehydrogenase (quinone) activity;GO:0048037//cofactor binding;GO:0003824//catalytic activity;GO:0016491//oxidoreductase activity;GO:0005488//binding;GO:0016655//oxidoreductase activity, acting on NAD(P)H, quinone or similar compound as acceptor;GO:0003954//NADH dehydrogenase activity	GO:0044237//cellular metabolic process;GO:0006091//generation of precursor metabolites and energy;GO:0009987//cellular process;GO:0051234//establishment of localization;GO:0044699//single-organism process;GO:0008152//metabolic process;GO:0051179//localization;GO:0044710//single-organism metabolic process
LyesC2p065	3.81	5.07667	6.50333	7.11	54	75.3333	93.6667	163	ndhK	NADH-plastoquinone oxidoreductase subunit K	Metabolism	Global and overview maps;Energy metabolism	ko01100//tMetabolic pathways;ko00190//Oxidative phosphorylation	K05582	GO:0044464//cell part;GO:0005622//intracellular;GO:0043226//organelle;GO:0044435//plastid part;GO:0044434//chloroplast part;GO:0009536//plastid;GO:0044446//intracellular organelle part;GO:0009507//chloroplast;GO:0044444//cytoplasmic part;GO:0005623//cell;GO:0043231//intracellular membrane-bounded organelle;GO:0043229//intracellular organelle;GO:0043227//membrane-bounded organelle;GO:0016020//memb…	GO:0048037//cofactor binding;GO:0043167//ion binding;GO:0051536//iron-sulfur cluster binding;GO:0016655//oxidoreductase activity, acting on NAD(P)H, quinone or similar compound as acceptor;GO:0016651//oxidoreductase activity, acting on NAD(P)H;GO:0016491//oxidoreductase activity;GO:0003954//NADH dehydrogenase activity;GO:0043169//cation binding;GO:0050136//NADH dehydrogenase (quinone) activity;GO…	GO:0044237//cellular metabolic process;GO:0044699//single-organism process;GO:0006091//generation of precursor metabolites and energy;GO:0051179//localization;GO:0051234//establishment of localization;GO:0044710//single-organism metabolic process;GO:0008152//metabolic process;GO:0009987//cellular process
LyesC2p066	3.13333	2.86	3.56333	5.24333	24.6667	23.6667	28.6667	67.6667	ndhJ	NADH-plastoquinone oxidoreductase subunit J	Metabolism	Energy metabolism;Global and overview maps	ko01100//tMetabolic pathways;ko00190//Oxidative phosphorylation	K05581	GO:0043231//intracellular membrane-bounded organelle;GO:0044434//chloroplast part;GO:0044435//plastid part;GO:0005623//cell;GO:0044464//cell part;GO:0043229//intracellular organelle;GO:0044422//organelle part;GO:0009507//chloroplast;GO:0005622//intracellular;GO:0044444//cytoplasmic part;GO:0043226//organelle;GO:0043227//membrane-bounded organelle;GO:0044424//intracellular part;GO:0044446//intrace…	GO:0003954//NADH dehydrogenase activity;GO:0016651//oxidoreductase activity, acting on NAD(P)H;GO:0016655//oxidoreductase activity, acting on NAD(P)H, quinone or similar compound as acceptor;GO:0048037//cofactor binding;GO:0005488//binding;GO:0050136//NADH dehydrogenase (quinone) activity;GO:0003824//catalytic activity;GO:0016491//oxidoreductase activity	GO:0044237//cellular metabolic process;GO:0044710//single-organism metabolic process;GO:0051179//localization;GO:0051234//establishment of localization;GO:0008152//metabolic process;GO:0044699//single-organism process;GO:0006091//generation of precursor metabolites and energy;GO:0009987//cellular process
LyesC2p067	1.50667	1.01	1.03667	1.13	15.3333	10.3333	10.6667	18	rps4	ribosomal protein S4	Genetic Information Processing	Translation	ko03010//Ribosome	K02986	GO:0043232//intracellular non-membrane-bounded organelle;GO:0044422//organelle part;GO:0044391//ribosomal subunit;GO:1990904//ribonucleoprotein complex;GO:0043227//membrane-bounded organelle;GO:0030529//intracellular ribonucleoprotein complex;GO:0044446//intracellular organelle part;GO:0043231//intracellular membrane-bounded organelle;GO:0043229//intracellular organelle;GO:0043226//organelle;GO:0…	GO:0005488//binding;GO:0097159//organic cyclic compound binding;GO:0003676//nucleic acid binding;GO:1901363//heterocyclic compound binding;GO:0003723//RNA binding;GO:0005198//structural molecule activity	GO:0071704//organic substance metabolic process;GO:0043170//macromolecule metabolic process;GO:0010467//gene expression;GO:0008152//metabolic process
LyesC2p068	0.443333	0.8	0.576667	0.536667	3.66667	7	5	7.33333	ycf3	photosystem I assembly protein ycf3	-	-	-	-	GO:0044435//plastid part;GO:0044464//cell part;GO:0043227//membrane-bounded organelle;GO:0005622//intracellular;GO:0044434//chloroplast part;GO:0009536//plastid;GO:0044422//organelle part;GO:0009507//chloroplast;GO:0005737//cytoplasm;GO:0043231//intracellular membrane-bounded organelle;GO:0005623//cell;GO:0044424//intracellular part;GO:0043226//organelle;GO:0044444//cytoplasmic part;GO:0043229//i…	-	GO:0044237//cellular metabolic process;GO:0008152//metabolic process;GO:0009987//cellular process
LyesC2p069	12.9333	17.6267	17.1533	25.65	483	665.667	648.333	1585.67	psaA	photosystem I P700 apoprotein A1	Metabolism	Global and overview maps;Energy metabolism	ko01100//tMetabolic pathways;ko00195//Photosynthesis	K02689	GO:0044436//thylakoid part;GO:0043231//intracellular membrane-bounded organelle;GO:0016020//membrane;GO:0044425//membrane part;GO:0098796//membrane protein complex;GO:0043229//intracellular organelle;GO:0009521//photosystem;GO:0005623//cell;GO:0031224//intrinsic component of membrane;GO:0044446//intracellular organelle part;GO:0009579//thylakoid;GO:0034357//photosynthetic membrane;GO:0044464//cel…	GO:0046906//tetrapyrrole binding;GO:0005488//binding;GO:0003824//catalytic activity;GO:0043167//ion binding;GO:0051536//iron-sulfur cluster binding;GO:0097159//organic cyclic compound binding;GO:0051540//metal cluster binding;GO:0043169//cation binding;GO:1901363//heterocyclic compound binding	GO:0043170//macromolecule metabolic process;GO:0006464//cellular protein modification process;GO:0044260//cellular macromolecule metabolic process;GO:0036211//protein modification process;GO:0044238//primary metabolic process;GO:0044699//single-organism process;GO:0044237//cellular metabolic process;GO:0019538//protein metabolic process;GO:0071704//organic substance metabolic process;GO:0009987//…
LyesC2p070	17.7267	26.5	25.33	32.96	650.333	986.667	938.667	1989	psaB	photosystem I P700 apoprotein A2	Metabolism	Energy metabolism;Global and overview maps	ko01100//tMetabolic pathways;ko00195//Photosynthesis	K02690	GO:0043234//protein complex;GO:0005622//intracellular;GO:0044425//membrane part;GO:0009521//photosystem;GO:0044424//intracellular part;GO:0031224//intrinsic component of membrane;GO:0044464//cell part;GO:0043227//membrane-bounded organelle;GO:0043231//intracellular membrane-bounded organelle;GO:0044436//thylakoid part;GO:0005623//cell;GO:0009507//chloroplast;GO:0044435//plastid part;GO:0009579//t…	GO:0043167//ion binding;GO:0051536//iron-sulfur cluster binding;GO:0043169//cation binding;GO:0051540//metal cluster binding;GO:0003824//catalytic activity;GO:0097159//organic cyclic compound binding;GO:1901363//heterocyclic compound binding;GO:0046906//tetrapyrrole binding;GO:0005488//binding	GO:0008152//metabolic process;GO:0009987//cellular process;GO:0071704//organic substance metabolic process;GO:0019538//protein metabolic process;GO:0043170//macromolecule metabolic process;GO:0044237//cellular metabolic process;GO:0044267//cellular protein metabolic process;GO:0036211//protein modification process;GO:0044260//cellular macromolecule metabolic process;GO:0043412//macromolecule modi…
LyesC2p071	4.11667	7.26333	6.42	9.14667	21	37	32.6667	75	rps14	ribosomal protein S14	Genetic Information Processing	Translation	ko03010//Ribosome	K02954	GO:0005737//cytoplasm;GO:0044424//intracellular part;GO:0044464//cell part;GO:0043231//intracellular membrane-bounded organelle;GO:0009536//plastid;GO:0030529//intracellular ribonucleoprotein complex;GO:0044444//cytoplasmic part;GO:1990904//ribonucleoprotein complex;GO:0043227//membrane-bounded organelle;GO:0032991//macromolecular complex;GO:0005622//intracellular;GO:0005623//cell;GO:0043226//org…	GO:0003676//nucleic acid binding;GO:1901363//heterocyclic compound binding;GO:0097159//organic cyclic compound binding;GO:0005198//structural molecule activity;GO:0005488//binding;GO:0003723//RNA binding	GO:0008152//metabolic process;GO:0010467//gene expression;GO:0071704//organic substance metabolic process;GO:0043170//macromolecule metabolic process
LyesC2p072	0.543333	0.45	1.05667	0.36	1.66667	1.66667	3.33333	1.66667	psbZ	photosystem II protein Z	Metabolism	Energy metabolism;Global and overview maps	ko01100//tMetabolic pathways;ko00195//Photosynthesis	K02724	GO:0098796//membrane protein complex;GO:0031224//intrinsic component of membrane;GO:0044446//intracellular organelle part;GO:0043229//intracellular organelle;GO:0005623//cell;GO:0009579//thylakoid;GO:0044436//thylakoid part;GO:0016020//membrane;GO:0044464//cell part;GO:0044422//organelle part;GO:0043226//organelle;GO:0005737//cytoplasm;GO:0009523//photosystem II;GO:0044424//intracellular part;GO:…	-	GO:0010109//regulation of photosynthesis;GO:0031323//regulation of cellular metabolic process;GO:0050794//regulation of cellular process;GO:0065007//biological regulation;GO:0042548//regulation of photosynthesis, light reaction;GO:0043467//regulation of generation of precursor metabolites and energy;GO:0050789//regulation of biological process;GO:0019222//regulation of metabolic process
LyesC2p073	26.6	36.3567	39.1633	53.8367	628	869	937.333	2086	psbC	photosystem II CP43 chlorophyll apoprotein	Metabolism	Global and overview maps;Energy metabolism	ko01100//tMetabolic pathways;ko00195//Photosynthesis	K02705	GO:0043231//intracellular membrane-bounded organelle;GO:0032991//macromolecular complex;GO:0009579//thylakoid;GO:0044435//plastid part;GO:0043227//membrane-bounded organelle;GO:0044444//cytoplasmic part;GO:0044422//organelle part;GO:0016020//membrane;GO:0009521//photosystem;GO:0044464//cell part;GO:0009507//chloroplast;GO:0005622//intracellular;GO:0044434//chloroplast part;GO:0043229//intracellul…	GO:0009055//electron carrier activity;GO:0043169//cation binding;GO:0043167//ion binding;GO:0046906//tetrapyrrole binding;GO:0097159//organic cyclic compound binding;GO:1901363//heterocyclic compound binding;GO:0005488//binding	GO:0044763//single-organism cellular process;GO:0044260//cellular macromolecule metabolic process;GO:0019684//photosynthesis, light reaction;GO:0044237//cellular metabolic process;GO:0044710//single-organism metabolic process;GO:0019538//protein metabolic process;GO:0006464//cellular protein modification process;GO:0009987//cellular process;GO:0044267//cellular protein metabolic process;GO:002290…
LyesC2p074	11.26	17.03	16.9133	27.75	196.667	303.667	301.667	808	psbD	photosystem II protein D2	Metabolism	Global and overview maps;Energy metabolism	ko01100//tMetabolic pathways;ko00195//Photosynthesis	K02706	GO:0032991//macromolecular complex;GO:0044424//intracellular part;GO:0044444//cytoplasmic part;GO:0044434//chloroplast part;GO:0044436//thylakoid part;GO:0098796//membrane protein complex;GO:0034357//photosynthetic membrane;GO:0043234//protein complex;GO:0016020//membrane;GO:0043229//intracellular organelle;GO:0009579//thylakoid;GO:0005737//cytoplasm;GO:0043231//intracellular membrane-bounded org…	GO:0043169//cation binding;GO:0046906//tetrapyrrole binding;GO:0043167//ion binding;GO:0003824//catalytic activity;GO:0005488//binding;GO:0009055//electron carrier activity;GO:1901363//heterocyclic compound binding;GO:0097159//organic cyclic compound binding	GO:0043412//macromolecule modification;GO:0036211//protein modification process;GO:0019684//photosynthesis, light reaction;GO:0044237//cellular metabolic process;GO:0044699//single-organism process;GO:0071704//organic substance metabolic process;GO:0044710//single-organism metabolic process;GO:0009987//cellular process;GO:0044763//single-organism cellular process;GO:0015979//photosynthesis;GO:005…
LyesC2p075	0	0	0	0	0	0	0	0	psbM	photosystem II protein M	Metabolism	Global and overview maps;Energy metabolism	ko01100//tMetabolic pathways;ko00195//Photosynthesis	K02714	GO:0043229//intracellular organelle;GO:0044434//chloroplast part;GO:0044435//plastid part;GO:0044444//cytoplasmic part;GO:0044464//cell part;GO:0043226//organelle;GO:0043227//membrane-bounded organelle;GO:0009521//photosystem;GO:0009507//chloroplast;GO:0005737//cytoplasm;GO:0009579//thylakoid;GO:0043234//protein complex;GO:0005623//cell;GO:0044422//organelle part;GO:0032991//macromolecular comple…	-	GO:0044237//cellular metabolic process;GO:0008152//metabolic process;GO:0006091//generation of precursor metabolites and energy;GO:0009987//cellular process
LyesC2p076	0	0	0	0	0	0	0	0	petN	cytochrome b6/f complex subunit VIII	Metabolism	Energy metabolism;Global and overview maps	ko01100//tMetabolic pathways;ko00195//Photosynthesis	K03689	-	-	-
LyesC2p077	0.63	0.853333	0.58	0.81	33.3333	47.6667	31.6667	71.6667	rpoB	RNA polymerase beta subunit	Genetic Information Processing;Metabolism	Transcription;Global and overview maps;Nucleotide metabolism	ko01100//tMetabolic pathways;ko00230//Purine metabolism;ko00240//Pyrimidine metabolism;ko03020//RNA polymerase	K03043	GO:0044464//cell part;GO:0044424//intracellular part;GO:0009536//plastid;GO:0005623//cell;GO:0005622//intracellular;GO:0043227//membrane-bounded organelle;GO:0044444//cytoplasmic part;GO:0043226//organelle;GO:0043229//intracellular organelle;GO:0005737//cytoplasm;GO:0043231//intracellular membrane-bounded organelle	GO:0097159//organic cyclic compound binding;GO:0003824//catalytic activity;GO:0034062//RNA polymerase activity;GO:1901363//heterocyclic compound binding;GO:0016779//nucleotidyltransferase activity;GO:0097367//carbohydrate derivative binding;GO:0016740//transferase activity;GO:0016772//transferase activity, transferring phosphorus-containing groups;GO:0036094//small molecule binding;GO:0005488//bi…	GO:0009059//macromolecule biosynthetic process;GO:1901576//organic substance biosynthetic process;GO:0044260//cellular macromolecule metabolic process;GO:0009058//biosynthetic process;GO:0043170//macromolecule metabolic process;GO:0044237//cellular metabolic process;GO:0071704//organic substance metabolic process;GO:0009987//cellular process;GO:0034645//cellular macromolecule biosynthetic process…
LyesC2p078	0.866667	1.16667	0.843333	0.9	29.6667	41	29	49.6667	rpoC1	RNA polymerase beta subunit	Metabolism;Genetic Information Processing	Transcription;Nucleotide metabolism;Global and overview maps	ko01100//tMetabolic pathways;ko00230//Purine metabolism;ko00240//Pyrimidine metabolism;ko03020//RNA polymerase	K03046	GO:0005737//cytoplasm;GO:0005622//intracellular;GO:0044424//intracellular part;GO:0043227//membrane-bounded organelle;GO:0044444//cytoplasmic part;GO:0043229//intracellular organelle;GO:0043231//intracellular membrane-bounded organelle;GO:0009536//plastid;GO:0043226//organelle;GO:0044464//cell part;GO:0005623//cell	GO:0016740//transferase activity;GO:0003824//catalytic activity;GO:0016772//transferase activity, transferring phosphorus-containing groups;GO:0016779//nucleotidyltransferase activity;GO:0034062//RNA polymerase activity	GO:0009059//macromolecule biosynthetic process;GO:0009058//biosynthetic process;GO:0008152//metabolic process;GO:0034645//cellular macromolecule biosynthetic process;GO:0044249//cellular biosynthetic process;GO:0044260//cellular macromolecule metabolic process;GO:0071704//organic substance metabolic process;GO:1901576//organic substance biosynthetic process;GO:0009987//cellular process;GO:0044237…
LyesC2p079	0.583333	0.806667	0.656667	0.643333	40	57	46.6667	72.6667	rpoC2	RNA polymerase beta' subunit	Metabolism;Genetic Information Processing	Global and overview maps;Nucleotide metabolism;Transcription	ko01100//tMetabolic pathways;ko00230//Purine metabolism;ko00240//Pyrimidine metabolism;ko03020//RNA polymerase	K03046	GO:0044444//cytoplasmic part;GO:0043227//membrane-bounded organelle;GO:0043226//organelle;GO:0005737//cytoplasm;GO:0005622//intracellular;GO:0044464//cell part;GO:0044424//intracellular part;GO:0009536//plastid;GO:0043229//intracellular organelle;GO:0005623//cell;GO:0043231//intracellular membrane-bounded organelle	GO:0016772//transferase activity, transferring phosphorus-containing groups;GO:0016740//transferase activity;GO:0034062//RNA polymerase activity;GO:0016779//nucleotidyltransferase activity;GO:0003824//catalytic activity	GO:0009059//macromolecule biosynthetic process;GO:0034645//cellular macromolecule biosynthetic process;GO:0044237//cellular metabolic process;GO:0071704//organic substance metabolic process;GO:0043170//macromolecule metabolic process;GO:0009987//cellular process;GO:0009058//biosynthetic process;GO:0044249//cellular biosynthetic process;GO:0044260//cellular macromolecule metabolic process;GO:19015…
LyesC2p080	1.95	3	3.17	3.48	22.6667	36	38.3333	66.3333	rps2	ribosomal protein S2	Genetic Information Processing	Translation	ko03010//Ribosome	K02967	GO:0043231//intracellular membrane-bounded organelle;GO:0043226//organelle;GO:1990904//ribonucleoprotein complex;GO:0044464//cell part;GO:0005623//cell;GO:0044446//intracellular organelle part;GO:0030529//intracellular ribonucleoprotein complex;GO:0005622//intracellular;GO:0043232//intracellular non-membrane-bounded organelle;GO:0032991//macromolecular complex;GO:0005737//cytoplasm;GO:0005840//ri…	-	GO:0010467//gene expression;GO:0043170//macromolecule metabolic process;GO:0008152//metabolic process;GO:0071704//organic substance metabolic process
LyesC2p081	4.77333	10.1833	9.20333	10.9633	59.3333	128.667	114.667	220.667	atpI	ATP synthase CF0 subunit IV	Metabolism	Energy metabolism;Global and overview maps	ko01100//tMetabolic pathways;ko00190//Oxidative phosphorylation;ko00195//Photosynthesis	K02108	GO:0031224//intrinsic component of membrane;GO:0043234//protein complex;GO:0044434//chloroplast part;GO:0032991//macromolecular complex;GO:0044444//cytoplasmic part;GO:0005737//cytoplasm;GO:0043227//membrane-bounded organelle;GO:0043226//organelle;GO:0043231//intracellular membrane-bounded organelle;GO:0016469//proton-transporting two-sector ATPase complex;GO:0043229//intracellular organelle;GO:0…	GO:0005215//transporter activity;GO:0022891//substrate-specific transmembrane transporter activity;GO:0016887//ATPase activity;GO:0016817//hydrolase activity, acting on acid anhydrides;GO:0015399//primary active transmembrane transporter activity;GO:0003824//catalytic activity;GO:0008324//cation transmembrane transporter activity;GO:0022804//active transmembrane transporter activity;GO:0022892//s…	GO:0006796//phosphate-containing compound metabolic process;GO:0006725//cellular aromatic compound metabolic process;GO:0009205//purine ribonucleoside triphosphate metabolic process;GO:1901135//carbohydrate derivative metabolic process;GO:0051234//establishment of localization;GO:1901566//organonitrogen compound biosynthetic process;GO:0006807//nitrogen compound metabolic process;GO:0046128//puri…
LyesC2p082	2.52	1.86667	1.72667	1.15667	10.3333	8	7	7.66667	atpH	ATP synthase CF0 subunit III	Metabolism	Global and overview maps;Energy metabolism	ko01100//tMetabolic pathways;ko00190//Oxidative phosphorylation;ko00195//Photosynthesis	K02110	GO:0031976//plastid thylakoid;GO:0043227//membrane-bounded organelle;GO:0033177//proton-transporting two-sector ATPase complex, proton-transporting domain;GO:0044446//intracellular organelle part;GO:0044424//intracellular part;GO:0009536//plastid;GO:0044444//cytoplasmic part;GO:0043226//organelle;GO:0043234//protein complex;GO:0005622//intracellular;GO:0032991//macromolecular complex;GO:0098796//…	GO:0005488//binding;GO:0015077//monovalent inorganic cation transmembrane transporter activity;GO:0022891//substrate-specific transmembrane transporter activity;GO:0022857//transmembrane transporter activity;GO:0022890//inorganic cation transmembrane transporter activity;GO:0015075//ion transmembrane transporter activity;GO:0008324//cation transmembrane transporter activity;GO:0005215//transporte…	GO:0006807//nitrogen compound metabolic process;GO:0046483//heterocycle metabolic process;GO:0046128//purine ribonucleoside metabolic process;GO:0006725//cellular aromatic compound metabolic process;GO:1902600//hydrogen ion transmembrane transport;GO:0009150//purine ribonucleotide metabolic process;GO:0009059//macromolecule biosynthetic process;GO:1901293//nucleoside phosphate biosynthetic proces…
LyesC2p083	17.1733	25.24	23.8967	25.5167	160	238	225	374.667	atpF	ATP synthase CF0 subunit I	Metabolism	Global and overview maps;Energy metabolism	ko01100//tMetabolic pathways;ko00190//Oxidative phosphorylation;ko00195//Photosynthesis	K02109	GO:0031224//intrinsic component of membrane;GO:0016020//membrane;GO:0043229//intracellular organelle;GO:0098796//membrane protein complex;GO:0009536//plastid;GO:0044434//chloroplast part;GO:0005622//intracellular;GO:0033177//proton-transporting two-sector ATPase complex, proton-transporting domain;GO:0043234//protein complex;GO:0044444//cytoplasmic part;GO:0044422//organelle part;GO:0009507//chlo…	GO:0032550//purine ribonucleoside binding;GO:0043492//ATPase activity, coupled to movement of substances;GO:0001882//nucleoside binding;GO:0016887//ATPase activity;GO:0019829//cation-transporting ATPase activity;GO:0042625//ATPase coupled ion transmembrane transporter activity;GO:0097367//carbohydrate derivative binding;GO:0036094//small molecule binding;GO:0022890//inorganic cation transmembrane…	GO:0009127//purine nucleoside monophosphate biosynthetic process;GO:0008152//metabolic process;GO:0072521//purine-containing compound metabolic process;GO:0009168//purine ribonucleoside monophosphate biosynthetic process;GO:0009167//purine ribonucleoside monophosphate metabolic process;GO:0046390//ribose phosphate biosynthetic process;GO:0009145//purine nucleoside triphosphate biosynthetic proces…
LyesC2p084	54.12	71.14	70.96	67.92	1369.67	1856	1831.67	2737.33	atpA	ATP synthase CF1 alpha subunit	Metabolism	Energy metabolism;Global and overview maps	ko01100//tMetabolic pathways;ko00190//Oxidative phosphorylation;ko00195//Photosynthesis	K02111	GO:0044464//cell part;GO:0043229//intracellular organelle;GO:0044422//organelle part;GO:0043234//protein complex;GO:0044425//membrane part;GO:0033178//proton-transporting two-sector ATPase complex, catalytic domain;GO:0016469//proton-transporting two-sector ATPase complex;GO:0044444//cytoplasmic part;GO:0044424//intracellular part;GO:0005622//intracellular;GO:0009536//plastid;GO:0043226//organell…	GO:0032550//purine ribonucleoside binding;GO:0097367//carbohydrate derivative binding;GO:0016887//ATPase activity;GO:0005488//binding;GO:0015075//ion transmembrane transporter activity;GO:0008324//cation transmembrane transporter activity;GO:0003824//catalytic activity;GO:0019829//cation-transporting ATPase activity;GO:0005215//transporter activity;GO:0015078//hydrogen ion transmembrane transport…	GO:0044271//cellular nitrogen compound biosynthetic process;GO:0009168//purine ribonucleoside monophosphate biosynthetic process;GO:0009205//purine ribonucleoside triphosphate metabolic process;GO:0006796//phosphate-containing compound metabolic process;GO:0006753//nucleoside phosphate metabolic process;GO:0009145//purine nucleoside triphosphate biosynthetic process;GO:0042278//purine nucleoside …
LyesC2p085	0	0	0	0	0	0	0	0	psbI	photosystem II protein I	Metabolism	Global and overview maps;Energy metabolism	ko01100//tMetabolic pathways;ko00195//Photosynthesis	K02710	GO:0043226//organelle;GO:0034357//photosynthetic membrane;GO:0044434//chloroplast part;GO:0044446//intracellular organelle part;GO:0009507//chloroplast;GO:0044422//organelle part;GO:0044424//intracellular part;GO:0043234//protein complex;GO:0043229//intracellular organelle;GO:0009521//photosystem;GO:0044444//cytoplasmic part;GO:0044425//membrane part;GO:0044436//thylakoid part;GO:0005622//intrace…	-	GO:0044237//cellular metabolic process;GO:0008152//metabolic process;GO:0009987//cellular process
LyesC2p086	0.223333	1.2	0.216667	0.99	0.666667	3.66667	0.666667	4.66667	psbK	photosystem II protein K	Metabolism	Energy metabolism;Global and overview maps	ko01100//tMetabolic pathways;ko00195//Photosynthesis	K02712	GO:0016020//membrane;GO:0009579//thylakoid;GO:0044436//thylakoid part;GO:0043229//intracellular organelle;GO:0009507//chloroplast;GO:0005622//intracellular;GO:0044464//cell part;GO:0034357//photosynthetic membrane;GO:0098796//membrane protein complex;GO:0043234//protein complex;GO:0044422//organelle part;GO:0043231//intracellular membrane-bounded organelle;GO:0044444//cytoplasmic part;GO:0044435/…	-	GO:0009987//cellular process;GO:0044237//cellular metabolic process;GO:0008152//metabolic process
LyesC2p087	0.283333	0.713333	0.6	1.13333	1.33333	3.33333	2.66667	7.66667	rps16	ribosomal protein S16	Genetic Information Processing	Translation	ko03010//Ribosome	K02959	GO:0005737//cytoplasm;GO:1990904//ribonucleoprotein complex;GO:0043229//intracellular organelle;GO:0030529//intracellular ribonucleoprotein complex;GO:0044464//cell part;GO:0005622//intracellular;GO:0043226//organelle;GO:0043231//intracellular membrane-bounded organelle;GO:0044444//cytoplasmic part;GO:0044424//intracellular part;GO:0032991//macromolecular complex;GO:0009536//plastid;GO:0043227//m…	GO:0005198//structural molecule activity	GO:0071704//organic substance metabolic process;GO:0043170//macromolecule metabolic process;GO:0010467//gene expression;GO:0008152//metabolic process
LyesC2p088	2.00333	2.67	2.77	2.82333	51	68.6667	71.6667	117	matK	maturase K	-	-	-	-	GO:0043227//membrane-bounded organelle;GO:0043229//intracellular organelle;GO:0044464//cell part;GO:0043231//intracellular membrane-bounded organelle;GO:0009536//plastid;GO:0005737//cytoplasm;GO:0044424//intracellular part;GO:0005622//intracellular;GO:0005623//cell;GO:0044444//cytoplasmic part;GO:0043226//organelle	GO:0005488//binding;GO:0097159//organic cyclic compound binding;GO:1901363//heterocyclic compound binding;GO:0003676//nucleic acid binding	GO:0046483//heterocycle metabolic process;GO:0034641//cellular nitrogen compound metabolic process;GO:0006807//nitrogen compound metabolic process;GO:0006725//cellular aromatic compound metabolic process;GO:0071704//organic substance metabolic process;GO:0044237//cellular metabolic process;GO:0090304//nucleic acid metabolic process;GO:1901360//organic cyclic compound metabolic process;GO:0006396/…
LyesC2p089	175.003	217.25	226.373	406.32	3080	3798.67	4033.67	11838.7	psbA	photosystem II protein D1	Metabolism	Energy metabolism;Global and overview maps	ko01100//tMetabolic pathways;ko00195//Photosynthesis	K02703	GO:0009507//chloroplast;GO:0044424//intracellular part;GO:0032991//macromolecular complex;GO:0044435//plastid part;GO:0031976//plastid thylakoid;GO:0034357//photosynthetic membrane;GO:0005737//cytoplasm;GO:0044444//cytoplasmic part;GO:0044436//thylakoid part;GO:0044425//membrane part;GO:0043226//organelle;GO:0098796//membrane protein complex;GO:0009536//plastid;GO:0009579//thylakoid;GO:0005623//c…	GO:1901363//heterocyclic compound binding;GO:0097159//organic cyclic compound binding;GO:0005488//binding;GO:0003824//catalytic activity;GO:0043169//cation binding;GO:0043167//ion binding;GO:0046906//tetrapyrrole binding;GO:0016491//oxidoreductase activity;GO:0009055//electron carrier activity	GO:0006461//protein complex assembly;GO:0022607//cellular component assembly;GO:0008152//metabolic process;GO:0006725//cellular aromatic compound metabolic process;GO:1901576//organic substance biosynthetic process;GO:0044699//single-organism process;GO:0090304//nucleic acid metabolic process;GO:0006091//generation of precursor metabolites and energy;GO:0043623//cellular protein complex assembly;…
XLOC_000113	1.83	2.00333	1.3	2.12667	21	25.6667	25	49.6667	-	-	-	-	-	-	-	-	-
XLOC_000170	6.80333	5.02	4.23667	3.80667	341.667	255.333	219	305.667	CRK2	XP_015066633.1 PREDICTED: cysteine-rich receptor-like protein kinase 2 isoform X1 [Solanum pennellii]	-	-	-	-	-	-	-
XLOC_000190	1.18333	1.89667	1.51667	1.46	31	53.3333	42.3333	67.3333	PCMP-E30	XP_006354137.1 PREDICTED: putative pentatricopeptide repeat-containing protein At1g10330 isoform X1 [Solanum tuberosum]	-	-	-	-	-	-	-
XLOC_000240	7.24	6.68333	8.86	10.3667	144.333	136.333	178.333	328	RLP12	XP_010313776.1 PREDICTED: receptor-like protein 12 [Solanum lycopersicum]	-	-	-	-	-	-	-
XLOC_000291	4.94667	3.99	3.70667	6.38333	160.667	131.333	123	334.333	-	-	-	-	-	-	-	-	-
XLOC_000293	2.43667	1.96667	1.89667	2.49	32	26.3333	25.6667	52.3333	-	XP_010323535.1 PREDICTED: uncharacterized protein LOC104648303 [Solanum lycopersicum]	-	-	-	-	-	-	-
XLOC_000296	0.376667	1.15333	0.61	0.663333	3.33333	10	5	8.66667	-	XP_015072121.1 PREDICTED: uncharacterized protein LOC107016149 isoform X1 [Solanum pennellii]	-	-	-	-	-	-	-
XLOC_000300	1.27	0.606667	0.63	0.816667	15.3333	7.66667	7.66667	16.3333	CLE25	OIT26183.1 hypothetical protein A4A49_26661 [Nicotiana attenuata]	-	-	-	-	-	-	-
XLOC_000312	1.86	1.27333	1.47333	1.20667	31.3333	22	31.3333	32.6667	RLP12	XP_006367796.1 PREDICTED: receptor-like protein 12 isoform X1 [Solanum tuberosum]	-	-	-	-	-	-	-
XLOC_000313	20.6133	16.6133	18.5967	20.4967	371.667	304	337.667	557	PAP27	XP_004242806.1 PREDICTED: probable inactive purple acid phosphatase 27 isoform X1 [Solanum lycopersicum]	-	-	-	-	-	-	-
XLOC_000319	3.49	5.62	2.81667	2.13333	18.6667	29.6667	13.6667	19	-	-	Not Included in Pathway or Brite	Unclassified: metabolism	ko99980//Enzymes with EC numbers	K18195	-	-	-
XLOC_000336	2.40667	3.04	2.92667	3.48667	50	65.6667	62.3333	115.667	-	-	-	-	-	-	-	-	-
XLOC_000342	5.73333	6.85667	7.11333	7.07333	156	189	195.333	306.667	-	XP_010319967.1 PREDICTED: uncharacterized protein LOC104647090 [Solanum lycopersicum]	-	-	-	-	-	-	-
XLOC_000345	0.176667	0.0666667	0.236667	0.363333	1.66667	0.666667	2.33333	6	-	XP_015162837.1 PREDICTED: uncharacterized protein LOC107060044 [Solanum tuberosum]	-	-	-	-	-	-	-
XLOC_000352	2.75667	2.66	2.62333	2.94333	65	62.3333	60.3333	106	LOX1.6	XP_006344836.1 PREDICTED: probable linoleate 9S-lipoxygenase 5 [Solanum tuberosum]	Metabolism	Lipid metabolism	ko00591//Linoleic acid metabolism	K15718	-	-	-
XLOC_000353	1.31	2.01333	2.32667	2.54667	29.6667	47	53.6667	92.6667	-	-	-	-	-	-	-	-	-
XLOC_000354	3.16667	4.08333	4.37667	3.75333	52.6667	68.3333	74.3333	102	-	-	-	-	-	-	-	-	-
XLOC_000361	1.83667	2.09	1.76333	1.83667	69.3333	80.6933	60.6667	108.667	RFC3	XP_015079908.1 PREDICTED: replication factor C subunit 3 [Solanum pennellii]	Brite Hierarchies;Genetic Information Processing	Replication and repair;Protein families: genetic information processing	ko03430//Mismatch repair;ko03420//Nucleotide excision repair;ko03030//DNA replication;ko03400//DNA repair and recombination proteins;ko03036//Chromosome and associated proteins;ko03032//DNA replication proteins	K10756	-	-	-
XLOC_000369	0.81	0.956667	0.983333	1.07	134.667	160	167.333	284.667	-	XP_004243132.1 PREDICTED: uncharacterized protein LOC101257086 [Solanum lycopersicum]	-	-	-	-	-	-	-
XLOC_000384	1.75667	1.15	1.50667	1.12	70.6667	46.3333	63.6667	73.3333	-	XP_016576308.1 PREDICTED: uncharacterized protein LOC107873891 [Capsicum annuum]	-	-	-	-	-	-	-
XLOC_000400	0.53	0.58	0.59	0.34	29	31	30.3333	28	CG12006	XP_004243000.1 PREDICTED: GPI mannosyltransferase 3 [Solanum lycopersicum]	Metabolism;Brite Hierarchies	Protein families: metabolism;Glycan biosynthesis and metabolism;Global and overview maps	ko01100//tMetabolic pathways;ko00563//Glycosylphosphatidylinositol(GPI)-anchor biosynthesis;ko01003//Glycosyltransferases	K05286	-	-	-
XLOC_000412	2.86333	2.44	3.20333	3.43667	141.333	124.667	161.333	272	Os03g0733400	XP_016498971.1 PREDICTED: zinc finger BED domain-containing protein RICESLEEPER 3-like isoform X1 [Nicotiana tabacum]	-	-	-	-	-	-	-
XLOC_000423	0.746667	0.776667	0.856667	1.03667	78.6667	81	90.3333	172.333	-	AAV88069.1 hypothetical retrotransposon [Ipomoea batatas]	-	-	-	-	-	-	-
XLOC_000448	5.80333	2.82667	3.99333	4.81	159.333	77	111.333	208.333	At3g47200	XP_006360885.2 PREDICTED: putative UPF0481 protein At3g02645 [Solanum tuberosum]	-	-	-	-	-	-	-
XLOC_000449	0.79	0.83	0.586667	0.583333	24.3333	26	18.3333	29	-	XP_019067945.1 PREDICTED: uncharacterized protein LOC109119597 [Solanum lycopersicum]	-	-	-	-	-	-	-
XLOC_000452	7.11667	5.99333	5.99	5.87	274	257	248.333	362.667	Pif1	XP_016475087.1 PREDICTED: uncharacterized protein LOC107796790 isoform X1 [Nicotiana tabacum]	-	-	-	-	-	-	-
XLOC_000453	0.836667	0.66	1.14333	1.11333	12.6667	10.6667	19.3333	26.6667	-	XP_006359326.1 PREDICTED: mediator of RNA polymerase II transcription subunit 15a isoform X1 [Solanum tuberosum]	-	-	-	-	-	-	-
XLOC_000459	0.0933333	0	0.0866667	1.16333	0.666667	0	0.666667	13.3333	-	-	-	-	-	-	-	-	-
XLOC_000461	2.13	2.60333	2.81	2.50667	33.6667	42	45.3333	64	-	-	-	-	-	-	-	-	-
XLOC_000462	7.23	22.9167	4.81	3.76333	293	797.667	140	180.333	At1g35710	XP_015060909.1 PREDICTED: probable leucine-rich repeat receptor-like protein kinase At1g35710 [Solanum pennellii]	-	-	-	-	-	-	-
XLOC_000463	1.58667	1.16333	1.44667	1.09667	16.6667	13	15.3333	18.6667	-	-	-	-	-	-	-	-	-
XLOC_000468	3.99333	3.22667	4.19	4.75333	131.917	108.757	140.733	251.377	TY3B-I	XP_016558297.1 PREDICTED: protein NYNRIN-like [Capsicum annuum]	-	-	-	-	-	-	-
XLOC_000516	8.01667	7.39667	8.88333	8.3	210	203	234.333	353.667	Os04g0338000	XP_015062400.1 PREDICTED: probable aldo-keto reductase 2 [Solanum pennellii]	-	-	-	-	-	-	-
XLOC_000521	3.70667	3.77667	4.14333	2.85333	56	57.6667	63	68.6667	-	AAV31177.2 hypothetical protein STB1_57t00015 [Solanum tuberosum]	-	-	-	-	-	-	-
XLOC_000530	5.51	7.00667	5.74	5.26667	95.6667	124	101.333	147.333	-	XP_019069956.1 PREDICTED: uncharacterized protein LOC104646450 [Solanum lycopersicum]	-	-	-	-	-	-	-
XLOC_000536	0.746667	0.653333	1.13333	0.776667	8.66667	7.66667	13	14	-	-	-	-	-	-	-	-	-
XLOC_000560	1.40667	0.743333	0.876667	1.34333	27	14.3333	17	41	-	XP_015169782.1 PREDICTED: uncharacterized protein LOC107062968 [Solanum tuberosum]	-	-	-	-	-	-	-
XLOC_000562	0.04	0.246667	0.546667	0.0466667	0.333333	2	4.66667	0.666667	-	XP_010321230.2 PREDICTED: LOW QUALITY PROTEIN: probable disease resistance protein At1g61300 [Solanum lycopersicum]	-	-	-	-	-	-	-
XLOC_000593	0.05	0.486667	0.15	0.313333	0.666667	6.66667	2	7.33333	-	XP_015162411.1 PREDICTED: F-box/kelch-repeat protein At3g06240-like [Solanum tuberosum]	-	-	-	-	-	-	-
XLOC_000706	9.25333	11.62	13.9367	11.97	111.333	147	172.667	231.667	-	XP_015063203.1 PREDICTED: uncharacterized protein LOC107008608 [Solanum pennellii]	-	-	-	-	-	-	-
XLOC_000769	0.313333	0.28	0.36	0.356667	15.3333	13.6667	17.6667	28.3333	-	XP_016434384.1 PREDICTED: uncharacterized protein LOC107760795 [Nicotiana tabacum]	-	-	-	-	-	-	-
XLOC_000772	0.513333	0.413333	0.366667	0.213333	6.33333	5	4.66667	4.33333	-	XP_015169757.1 PREDICTED: uncharacterized protein LOC107062964 [Solanum tuberosum]	-	-	-	-	-	-	-
XLOC_000816	52.9967	62.0833	53.72	51.6667	605.667	730	625.333	945	-	OIT29793.1 hypothetical protein A4A49_16418 [Nicotiana attenuata]	-	-	-	-	-	-	-
XLOC_000821	0	0.0533333	0	0.316667	0	0.333333	0	4	AAO3	XP_015058953.1 PREDICTED: abscisic-aldehyde oxidase-like [Solanum pennellii]	Metabolism	Metabolism of terpenoids and polyketides;Global and overview maps	ko01100//tMetabolic pathways;ko01110//Biosynthesis of secondary metabolites;ko00906//Carotenoid biosynthesis	K09842	-	GO:0016903//oxidoreductase activity, acting on the aldehyde or oxo group of donors;GO:0043169//cation binding;GO:0051536//iron-sulfur cluster binding;GO:0003824//catalytic activity;GO:0016491//oxidoreductase activity;GO:0046914//transition metal ion binding;GO:0043167//ion binding;GO:0005488//binding;GO:0016623//oxidoreductase activity, acting on the aldehyde or oxo group of donors, oxygen as acc…	GO:0044710//single-organism metabolic process;GO:0065008//regulation of biological quality;GO:0009850//auxin metabolic process;GO:0044699//single-organism process;GO:0044237//cellular metabolic process;GO:0008152//metabolic process;GO:0009987//cellular process;GO:0010817//regulation of hormone levels;GO:0065007//biological regulation;GO:0042445//hormone metabolic process
XLOC_000913	1.72333	1.39	1.51667	2.10667	69.6667	58.6667	62.6667	137	-	XP_010315448.1 PREDICTED: uncharacterized protein LOC104645453 [Solanum lycopersicum]	-	-	-	-	-	-	-
XLOC_001056	0.593333	0.5	0.293333	0.193333	14	12	7	7.33333	-	-	-	-	-	-	-	-	-
XLOC_001085	3.86333	3.59333	4.28	4.11667	142.857	134.543	160.26	240.797	-	XP_019068336.1 PREDICTED: proteoglycan 4-like [Solanum lycopersicum]	-	-	-	-	-	-	-
XLOC_001096	0.796667	0.516667	0.903333	0.453333	20	13.3333	23	18.3333	-	-	-	-	-	-	-	-	-
XLOC_001160	0.2	0.82	0.283333	0.363333	2.33333	10	3.33333	6.33333	CERK1	XP_015171005.1 PREDICTED: chitin elicitor receptor kinase 1-like [Solanum tuberosum]	Brite Hierarchies;Organismal Systems	Environmental adaptation;Protein families: metabolism	ko04626//Plant-pathogen interaction;ko01001//Protein kinases	K13429	-	GO:0016301//kinase activity;GO:0016773//phosphotransferase activity, alcohol group as acceptor;GO:0003824//catalytic activity;GO:0016740//transferase activity;GO:0016772//transferase activity, transferring phosphorus-containing groups;GO:0004672//protein kinase activity	GO:0044237//cellular metabolic process;GO:0009987//cellular process;GO:0008152//metabolic process
XLOC_001210	0.906667	1.29333	1.29667	1.56333	67	96.3333	85.3333	170	CAT2	XP_006344648.1 PREDICTED: ATP-dependent DNA helicase Q-like SIM isoform X1 [Solanum tuberosum]	Brite Hierarchies	Protein families: genetic information processing	ko03400//DNA repair and recombination proteins;ko03032//DNA replication proteins	K10900	-	-	-
XLOC_001212	0.333333	0.296667	0.483333	0.63	9.33333	9	14.3333	30.3333	RECQSIM	XP_006344648.1 PREDICTED: ATP-dependent DNA helicase Q-like SIM isoform X1 [Solanum tuberosum]	Brite Hierarchies	Protein families: genetic information processing	ko03400//DNA repair and recombination proteins;ko03032//DNA replication proteins	K10900	-	-	-
XLOC_001260	5.63333	3.73667	4.07667	4.66	238.67	163.333	177	319	CAT1	OMO54605.1 hypothetical protein COLO4_36390 [Corchorus olitorius]	Environmental Information Processing;Cellular Processes;Metabolism	Global and overview maps;Amino acid metabolism;Carbohydrate metabolism;Transport and catabolism;Signal transduction	ko01110//Biosynthesis of secondary metabolites;ko01200//Carbon metabolism;ko04016//MAPK signaling pathway - plant;ko04146//Peroxisome;ko00630//Glyoxylate and dicarboxylate metabolism;ko00380//Tryptophan metabolism	K03781	GO:0044444//cytoplasmic part;GO:0043229//intracellular organelle;GO:0005737//cytoplasm;GO:0044464//cell part;GO:0043226//organelle;GO:0005622//intracellular;GO:0044424//intracellular part;GO:0005623//cell	-	-
XLOC_001266	20.08	12.9167	12.41	15.82	488.667	321	307.333	620	-	XP_009796219.1 PREDICTED: uncharacterized protein LOC104242818 [Nicotiana sylvestris]	-	-	-	-	-	-	-
XLOC_001295	3.28667	6.50333	1.35	1.96	115.667	235	48.3333	112.667	TPS31	XP_009757910.1 PREDICTED: 5-epi-aristolochene synthase 1-like [Nicotiana sylvestris]	Not Included in Pathway or Brite	Unclassified: metabolism	ko99980//Enzymes with EC numbers	K18117	-	-	-
XLOC_001307	1.91333	1.80333	1.63667	2.07	171.667	176.333	138.667	311.667	NUP98A	XP_010317276.2 PREDICTED: LOW QUALITY PROTEIN: nuclear pore complex protein NUP98B-like, partial [Solanum lycopersicum]	Genetic Information Processing;Brite Hierarchies	Protein families: genetic information processing;Translation	ko03013//RNA transport;ko03036//Chromosome and associated proteins;ko03019//Messenger RNA Biogenesis	K14297	-	-	-
XLOC_001312	2.26	1.97	1.54667	1.71333	67.5233	59.5	47.1533	80.4667	-	XP_017256435.1 PREDICTED: uncharacterized protein LOC108225994 [Daucus carota subsp. sativus] [Daucus carota]	-	-	-	-	-	-	-
XLOC_001330	1.48	1.68667	1.68333	1.79	42.3333	48.6667	47	79.3333	-	XP_015056206.1 PREDICTED: uncharacterized protein LOC107002627 isoform X1 [Solanum pennellii]	Brite Hierarchies	Protein families: genetic information processing	ko03110//Chaperones and folding catalysts	K03544	-	-	-
XLOC_001391	1.22333	0.396667	0.766667	0.566667	13.6667	5	9.66667	9.33333	-	-	-	-	-	-	-	-	-
XLOC_001413	5.86	4.19	3.25333	4.22	84	64.3333	48	96.3333	-	-	-	-	-	-	-	-	-
XLOC_001433	1.6	1.96667	1.87	1.66	35	47.3333	45	66	ABCG11	XP_015062890.1 PREDICTED: ABC transporter G family member 11-like [Solanum pennellii]	-	-	-	-	-	-	-
XLOC_001456	0.386667	0.463333	0.446667	0.503333	21	25.6667	24.6667	43.6667	-	XP_006351728.1 PREDICTED: (-)-camphene/tricyclene synthase, chloroplastic-like [Solanum tuberosum]	-	-	-	-	-	GO:0043169//cation binding;GO:0003824//catalytic activity;GO:0043167//ion binding;GO:0016835//carbon-oxygen lyase activity;GO:0016829//lyase activity;GO:0016838//carbon-oxygen lyase activity, acting on phosphates;GO:0005488//binding	GO:0006721//terpenoid metabolic process;GO:0071704//organic substance metabolic process;GO:0044699//single-organism process;GO:0006629//lipid metabolic process;GO:0006720//isoprenoid metabolic process;GO:0044238//primary metabolic process;GO:0044710//single-organism metabolic process;GO:0008152//metabolic process;GO:0044237//cellular metabolic process;GO:0044255//cellular lipid metabolic process;…
XLOC_001464	3.24	3.48333	3.36333	4.26667	61	66.6667	63.6667	128.333	PP2B10	XP_006351708.1 PREDICTED: F-box protein At2g02240-like [Solanum tuberosum]	-	-	-	-	-	-	-
XLOC_001472	2.60333	5.17667	5.06	3.35	29.3333	59.6667	59.3333	61.3333	-	-	-	-	-	-	-	-	-
XLOC_001501	0.76	0.39	0.59	0.446667	7	4	5.66667	6.33333	PSK5	XP_004230682.1 PREDICTED: phytosulfokines-like [Solanum lycopersicum]	-	-	-	-	-	-	-
XLOC_001525	1.52	1.29667	1.35667	1.56333	94.6667	82.6667	87.3333	157	tiprl	XP_013470013.1 type 2A phosphatase activator TIP41, putative [Medicago truncatula]	Brite Hierarchies	Protein families: metabolism	ko01009//Protein phosphatase and associated proteins	K17607	-	-	-
XLOC_001537	4.21667	3.81333	3.11333	4.16667	274.333	228.333	203.667	435	clpX	XP_009762784.1 PREDICTED: ATP-dependent Clp protease ATP-binding subunit clpX-like, mitochondrial [Nicotiana sylvestris]	Brite Hierarchies	Protein families: genetic information processing	ko03110//Chaperones and folding catalysts	K03544	-	-	-
XLOC_001589	0.573333	0.983333	0.713333	1.06667	11.6667	20	14.6667	34	-	-	-	-	-	-	-	-	-
XLOC_001672	0.39	0.296667	1	0.636667	2.33333	2	6.33333	7	SAUR23	XP_006359625.1 PREDICTED: auxin-responsive protein SAUR21-like [Solanum tuberosum]	-	-	-	-	-	-	-
XLOC_001796	2.76	2.34667	2.45333	2.85333	35	30	31.6667	57.3333	FBL13	OIT31240.1 hypothetical protein A4A49_12761 [Nicotiana attenuata]	-	-	-	-	-	-	-
XLOC_001851	1.01	1.29667	1.16	1.04333	102	160	146.333	173.333	CAPH	XP_018633919.1 PREDICTED: uncharacterized protein LOC108948937 [Nicotiana tomentosiformis]	Brite Hierarchies	Protein families: genetic information processing	ko03036//Chromosome and associated proteins	K06676	-	-	-
XLOC_001868	1.57667	1.33333	1.04667	1.27	48.6667	43	33.3333	63.6667	-	-	-	-	-	-	-	-	-
XLOC_001988	1.91333	2.76	2.41333	2.53333	17	25.3333	22	35.6667	-	-	-	-	-	-	-	-	-
XLOC_002027	4.44333	4.78333	5.92	5.89	172	192.333	236	365.667	-	XP_006343702.1 PREDICTED: uncharacterized protein LOC102605937 [Solanum tuberosum]	-	-	-	-	-	-	-
XLOC_002032	5.21333	4.63333	5.48667	6.30333	342.667	312.667	366.333	661.667	-	XP_006367707.1 PREDICTED: uncharacterized protein LOC102592123 isoform X1 [Solanum tuberosum]	-	-	-	-	-	-	-
XLOC_002035	3.34667	4.81	4.07	3.53667	63.3333	89	68	93	-	-	-	-	-	-	-	-	-
XLOC_002037	0.486667	0.543333	0.9	0.803333	12	14.3333	23.6667	33.3333	-	ABI34399.1 Polyprotein, putative [Solanum demissum]	-	-	-	-	-	-	-
XLOC_002039	8.85667	4.75	6.32333	8.13333	244.333	133.667	178.667	361.333	-	XP_009587658.1 PREDICTED: uncharacterized protein LOC104085354 [Nicotiana tomentosiformis]	-	-	-	-	-	-	-
XLOC_002044	1.38333	2.07667	1.84667	1.32	26.3333	34	29.6667	36	-	-	-	-	-	-	-	-	-
XLOC_002045	0.77	0.4	0.333333	0.34	12	6.66667	5.33333	8.66667	-	-	-	-	-	-	-	-	-
XLOC_002046	4.15333	4.25333	4.49667	4.32667	123	129.333	134.333	204.667	-	-	-	-	-	-	-	-	-
XLOC_002049	1.18	1.96333	1.6	0.956667	10.3333	17	14	12.6667	-	-	-	-	-	-	-	-	-
XLOC_002057	1.19667	1.35333	0.533333	0.74	11.6667	13.3333	5.33333	11	-	-	-	-	-	-	-	-	-
XLOC_002064	1.54333	1.23	1.31	1.56333	44	36.6667	38.3333	73	-	XP_015159546.1 PREDICTED: uncharacterized protein LOC107057682 [Solanum tuberosum]	-	-	-	-	-	-	-
XLOC_002075	6.79667	6.93333	6.87	8.41	204.477	211.943	209.067	404.263	-	XP_004240656.1 PREDICTED: uncharacterized protein LOC101250021 [Solanum lycopersicum]	-	-	-	-	-	-	-
XLOC_002076	0.843333	0.453333	0.246667	0.426667	15.3333	8.33333	4.33333	12.3333	-	-	-	-	-	-	-	-	-
XLOC_002086	0.226667	0.31	0.466667	0.423333	6.66667	9	15	21.6667	-	XP_016541025.1 PREDICTED: uncharacterized protein LOC107841692 [Capsicum annuum]	-	-	-	-	-	-	-
XLOC_002088	10.4267	12.3833	13.76	12.3267	93	111.333	112.333	163.333	-	-	-	-	-	-	-	-	-
XLOC_002089	7.56667	8.68	8.32333	7.08	97.3333	105	102.667	148.667	-	-	-	-	-	-	-	-	-
XLOC_002090	3.87	3.19	4.28	4.99667	31.3333	26.3333	35	62.3333	-	-	-	-	-	-	-	-	-
XLOC_002114	5.04667	4.89333	4.27	4.25	114.667	109.333	115.333	185.333	-	-	-	-	-	-	-	-	-
XLOC_002117	0.996667	1.22	0.846667	1.11	50.3333	61	42	85.3333	ACCA	XP_006339538.1 PREDICTED: acetyl-coenzyme A carboxylase carboxyl transferase subunit alpha, chloroplastic-like isoform X1 [Solanum tuberosum]	Metabolism	Global and overview maps;Lipid metabolism;Carbohydrate metabolism	ko01100//tMetabolic pathways;ko01110//Biosynthesis of secondary metabolites;ko01200//Carbon metabolism;ko00620//Pyruvate metabolism;ko01212//Fatty acid metabolism;ko00061//Fatty acid biosynthesis;ko00640//Propanoate metabolism	K01962	-	-	-
XLOC_002118	0.79	1.33333	1.01667	1.03667	32	54.6667	42	66.6667	-	-	-	-	-	-	-	-	-
XLOC_002121	0.956667	0.5	0.663333	0.69	13.3333	6.66667	9.33333	15	-	-	-	-	-	-	-	-	-
XLOC_002129	0.55	0.623333	0.98	0.676667	19.4167	22.91	35.2667	37.9567	TY3B-I	XP_016558297.1 PREDICTED: protein NYNRIN-like [Capsicum annuum]	-	-	-	-	-	-	-
XLOC_002134	0.87	0.393333	0.693333	0.35	11	5	8.66667	7	-	-	-	-	-	-	-	-	-
XLOC_002141	3.21333	4.13667	4.82	5.53667	114.333	148.667	174.333	319.333	-	-	-	-	-	-	-	-	-
XLOC_002146	4.67333	4.58667	5.22667	4.99	223.667	220.333	258.333	387.333	CLSY4	XP_015084392.1 PREDICTED: SNF2 domain-containing protein CLASSY 3-like [Solanum pennellii]	Genetic Information Processing;Brite Hierarchies	Replication and repair;Protein families: genetic information processing	ko03440//Homologous recombination;ko03400//DNA repair and recombination proteins	K10875	-	-	-
XLOC_002147	4.42333	2.52667	2.51333	2.83667	130.333	75	65.6667	97	-	GAU26309.1 hypothetical protein TSUD_56070 [Trifolium subterraneum]	-	-	-	-	-	-	-
XLOC_002157	0.02	0.533333	0	0.0333333	0.333333	9.66667	0	1	-	XP_015063196.1 PREDICTED: glucan endo-1,3-beta-glucosidase, basic isoform 1-like [Solanum pennellii]	-	-	-	-	-	GO:0003824//catalytic activity;GO:0016798//hydrolase activity, acting on glycosyl bonds;GO:0016787//hydrolase activity	-
XLOC_002165	1.91667	1.61667	2.36667	2.11667	53.3333	46.6667	62.3333	100.667	IDN2	XP_015080174.1 PREDICTED: factor of DNA methylation 4-like [Solanum pennellii]	-	-	-	-	-	-	-
XLOC_002186	0.983333	1.24333	1.34	1.65667	54	69.6667	74.6667	145	-	-	-	-	-	-	-	-	-
XLOC_002224	6.77667	6.48333	7.58	7.68	232.333	227	263.667	422.667	-	XP_015163906.1 PREDICTED: uncharacterized protein LOC107060461 [Solanum tuberosum]	-	-	-	-	-	-	-
XLOC_002259	0.463333	0.78	0.716667	0.99	18.3333	31.3333	28.3333	61.6667	-	XP_015068883.1 PREDICTED: uncharacterized protein LOC107013501 [Solanum pennellii]	-	-	-	-	-	-	-
XLOC_002263	0.71	0.93	0.686667	1.13667	7.66667	10	7.33333	19	-	-	-	-	-	-	-	-	-
XLOC_002362	0.706667	0.716667	0.543333	0.88	14	14.3333	10.6667	27.3333	UBICEP52-7	-	Genetic Information Processing;Brite Hierarchies	Protein families: genetic information processing;Translation	ko03010//Ribosome;ko03011//Ribosome	K02927	-	-	-
XLOC_002432	1.31	1.22	1.34	1.44667	52	48	53	88.6667	At4g34215	XP_015163362.1 PREDICTED: probable carbohydrate esterase At4g34215 [Solanum tuberosum]	-	-	-	-	-	-	-
XLOC_002478	0.226667	0.19	0.386667	0.536667	3.33333	2.66667	5.66667	12.3333	At5g39150	XP_015084335.1 PREDICTED: germin-like protein subfamily 1 member 17 [Solanum pennellii]	-	-	-	-	-	-	-
XLOC_002480	0.336667	0.476667	0.346667	0.34	10.6667	14.6667	12.3333	19.3333	-	XP_016538287.1 PREDICTED: uncharacterized protein LOC107839354 [Capsicum annuum]	-	-	-	-	-	-	-
XLOC_002562	0.813333	0.753333	0.643333	0.526667	38.6667	36.6667	31	40.37	GOS12	XP_006347883.1 PREDICTED: uncharacterized protein LOC102602495 [Solanum tuberosum]	-	-	-	-	-	-	-
XLOC_002581	3.01	5.21333	3.93333	3.89667	45.3333	81.6667	60.6667	93	ZPR2	XP_015166816.1 PREDICTED: protein LITTLE ZIPPER 2-like [Solanum tuberosum]	-	-	-	-	-	-	-
XLOC_002649	0.896667	0.78	0.823333	1.32	24	20.6667	22	57.6667	-	XP_016578792.1 PREDICTED: uncharacterized protein LOC107876363, partial [Capsicum annuum]	-	-	-	-	-	-	-
XLOC_002657	1.6	1.69667	1.47333	1.48333	37	39.3333	34.6667	55.6667	At1g01500	XP_015081541.1 PREDICTED: uncharacterized protein At1g01500, partial [Solanum pennellii]	-	-	-	-	-	-	-
XLOC_002744	1.1	1.55667	1.81	1.94	82.1433	118.457	137.073	233.537	VPS9A	XP_019068336.1 PREDICTED: proteoglycan 4-like [Solanum lycopersicum]	-	-	-	-	-	-	-
XLOC_002745	24.3633	29.0033	25.15	24.4967	180.333	221.667	190.667	291	-	XP_015063207.1 PREDICTED: uncharacterized protein LOC107008613 [Solanum pennellii]	-	-	-	-	-	-	-
XLOC_002750	6.72333	6.79333	6.37667	6.91333	174	178.333	169	287	RMV1	XP_019071138.1 PREDICTED: probable polyamine transporter At1g31830 [Solanum lycopersicum]	-	-	-	-	-	-	-
XLOC_002798	0.18	0.443333	0.18	0.223333	7	17.6667	7	14	-	XP_015160674.1 PREDICTED: DNA mismatch repair protein MLH3 isoform X9 [Solanum tuberosum]	Genetic Information Processing;Brite Hierarchies	Replication and repair;Protein families: genetic information processing	ko03430//Mismatch repair;ko03400//DNA repair and recombination proteins	K08739	-	-	-
XLOC_002799	1.28667	1.53	1.41	1.50667	66.6667	81	75.6667	126	ctps2	XP_019066808.1 PREDICTED: uncharacterized protein LOC101261669 [Solanum lycopersicum]	Genetic Information Processing;Brite Hierarchies	Protein families: genetic information processing;Replication and repair	ko03430//Mismatch repair;ko03400//DNA repair and recombination proteins	K08739	-	-	-
XLOC_002800	0.966667	1.27667	1.08	1.23	23.6667	31.6667	27	48.6667	ctps2	XP_010316211.1 PREDICTED: CTP synthase 2 isoform X1 [Solanum lycopersicum]	Metabolism	Global and overview maps;Nucleotide metabolism	ko01100//tMetabolic pathways;ko00240//Pyrimidine metabolism	K01937	-	-	-
XLOC_002847	3.77	3.87	3.68	2.83667	77.3333	82	78.3333	95.6667	-	XP_004231279.1 PREDICTED: pentatricopeptide repeat-containing protein At5g14770, mitochondrial isoform X1 [Solanum lycopersicum]	-	-	-	-	-	-	-
XLOC_002915	9.69333	18.08	2.29	2.41	244.667	424.667	45.3333	97	-	XP_009773139.1 PREDICTED: vetispiradiene synthase 3 [Nicotiana sylvestris]	Metabolism	Metabolism of terpenoids and polyketides;Global and overview maps	ko01110//Biosynthesis of secondary metabolites;ko00909//Sesquiterpenoid and triterpenoid biosynthesis	K14182	-	-	-
XLOC_002940	0.653333	0.436667	0.863333	0.62	20.81	14.5	28.5133	29.8667	-	XP_017256435.1 PREDICTED: uncharacterized protein LOC108225994 [Daucus carota subsp. sativus] [Daucus carota]	-	-	-	-	-	-	-
XLOC_003008	4.29667	5.46667	5.02	5.43	194.667	251	231	395.667	-	XP_015165055.1 PREDICTED: nuclear pore complex protein NUP98B-like isoform X1 [Solanum tuberosum]	Brite Hierarchies;Genetic Information Processing	Protein families: genetic information processing;Translation	ko03013//RNA transport;ko03036//Chromosome and associated proteins;ko03019//Messenger RNA Biogenesis	K14297	-	-	-
XLOC_003021	59.56	121.587	84.43	88.82	499	1048.33	723	1197.67	-	XP_016539166.1 PREDICTED: uncharacterized protein LOC107839999 [Capsicum annuum]	-	-	-	-	-	-	-
XLOC_003023	181.733	201.953	186.427	223.27	1148	1213	1168.33	2129.33	-	XP_015166147.1 PREDICTED: uncharacterized protein LOC107061424 [Solanum tuberosum]	-	-	-	-	-	-	-
XLOC_003024	0.573333	1.11333	0.306667	0.78	16.3333	35.3333	9	41.3333	-	XP_016539166.1 PREDICTED: uncharacterized protein LOC107839999 [Capsicum annuum]	-	-	-	-	-	-	-
XLOC_003035	0.946667	0.513333	0.663333	0.543333	10.3333	6	7.33333	9.33333	-	-	-	-	-	-	-	-	-
XLOC_003057	2.56333	1.83	2.17	1.76667	102	71.6667	87.3333	130	-	OIT07724.1 hypothetical protein A4A49_28155 [Nicotiana attenuata]	-	-	-	-	-	-	-
XLOC_003058	1.35	1.28667	0.796667	1.37333	17.94	17.2133	10.6667	29.1233	-	-	-	-	-	-	-	-	-
XLOC_003059	2.25667	1.84333	2.12667	2.32	136.05	114.333	131.127	228	-	-	-	-	-	-	-	-	-
XLOC_003090	4.36333	5.32667	4.22667	6.61333	34.3333	43.3333	34.3333	84.6667	-	-	-	-	-	-	-	-	-
XLOC_003112	0.753333	0.593333	0.533333	0.663333	7.33333	5.66667	5.33333	12.6667	-	-	-	-	-	-	-	-	-
XLOC_003130	0.26	0.4	0.226667	0.33	18.6667	30.3333	16.6667	38.3333	At1g74260	XP_015163739.1 PREDICTED: LOW QUALITY PROTEIN: probable phosphoribosylformylglycinamidine synthase, chloroplastic/mitochondrial [Solanum tuberosum]	Metabolism	Global and overview maps;Nucleotide metabolism	ko01100//tMetabolic pathways;ko01110//Biosynthesis of secondary metabolites;ko00230//Purine metabolism	K01952	-	-	-
XLOC_003176	34.9133	38.4367	40.6	36.8133	203.667	230	238.667	336.333	-	XP_006346444.1 PREDICTED: protease inhibitor HPI-like [Solanum tuberosum]	-	-	-	-	-	-	-
XLOC_003183	0.2	0.723333	0.3	0.143333	5.33333	20.3333	8.33333	6.33333	CXP;2-3	XP_015082661.1 PREDICTED: uncharacterized protein LOC107026266 [Solanum pennellii]	Brite Hierarchies	Protein families: metabolism	ko01002//Peptidases	K16297	-	-	-
XLOC_003203	2	1.70667	1.95667	2.05667	82.6667	71	81.6667	133.667	-	XP_006346496.1 PREDICTED: uncharacterized protein LOC102591656 [Solanum tuberosum]	Not Included in Pathway or Brite	Unclassified: signaling and cellular processes	ko99992//Structural proteins	K17925	-	-	-
XLOC_003278	0.213333	0.303333	0.67	0.51	1	1.33333	3	3.66667	-	-	-	-	-	-	-	-	-
XLOC_003280	2.75333	3.07333	3.11333	2.22	346	393.727	400	448.333	SAUR21	XP_015067420.1 PREDICTED: uncharacterized protein LOC107012167 [Solanum pennellii]	Brite Hierarchies;Genetic Information Processing	Protein families: genetic information processing;Replication and repair	ko03430//Mismatch repair;ko03400//DNA repair and recombination proteins	K08739	-	-	-
XLOC_003281	1.48	1.97333	1.39333	1.78667	26.3333	35	25	49.3333	ctps2	XP_019068021.1 PREDICTED: uncharacterized protein LOC101258808 [Solanum lycopersicum]	Brite Hierarchies;Genetic Information Processing	Replication and repair;Protein families: genetic information processing	ko03430//Mismatch repair;ko03400//DNA repair and recombination proteins	K08739	-	-	-
XLOC_003347	0.05	0.476667	0	0.15	0.333333	3.66667	0	1.66667	At2g17340	XP_016540084.1 PREDICTED: uncharacterized protein At2g17340 [Capsicum annuum]	-	-	-	-	-	-	-
XLOC_003586	9.32	11.8367	11.7267	14.23	195.333	252.667	247.667	477.667	-	XP_015081584.1 PREDICTED: serine/threonine-protein phosphatase 7 long form homolog [Solanum pennellii]	-	-	-	-	-	-	-
XLOC_003590	0.24	0.18	0.516667	0.413333	3	2.33333	7	7.66667	-	XP_015072525.1 PREDICTED: replication protein A 70 kDa DNA-binding subunit B-like [Solanum pennellii]	Genetic Information Processing;Brite Hierarchies	Protein families: genetic information processing;Replication and repair	ko03440//Homologous recombination;ko03430//Mismatch repair;ko03420//Nucleotide excision repair;ko03030//DNA replication;ko03400//DNA repair and recombination proteins;ko03032//DNA replication proteins;ko03000//Transcription factors	K07466	-	-	-
XLOC_003591	11.79	11.49	11.4733	9.61333	212.333	211	210	277	-	CAB42622.1 putative polyprotein (aspartic proteinase, reverse transcriptase, ribonuclease H) [Nicotiana tabacum]	-	-	-	-	-	-	-
XLOC_003592	8.11	5.42333	5.58	5.75667	190	132	133.333	219.667	ATHB-9	XP_006338976.1 PREDICTED: UDP-glucose iridoid glucosyltransferase-like isoform X2 [Solanum tuberosum]	-	-	-	-	-	-	-
XLOC_003593	3.43667	3.66667	3.34333	3.95	302.333	312.667	296.333	510.667	-	XP_016552286.1 PREDICTED: G-type lectin S-receptor-like serine/threonine-protein kinase RLK1 [Capsicum annuum]	-	-	-	-	-	-	-
XLOC_003597	0.463333	1	0.736667	0.793333	7.33333	16.3333	12	20.6667	-	-	-	-	-	-	-	-	-
XLOC_003606	1.10333	1.50333	1.42333	1.95667	18	25	24	50.3333	-	-	-	-	-	-	-	-	-
XLOC_003626	3.74667	9.31667	3.50667	2.28	89.3333	225	85.6667	86.6667	-	-	-	-	-	-	-	-	-
XLOC_003631	1.43667	0.79	1.26333	1.24667	111.48	66	100	151.333	-	ABI34306.1 Polyprotein, putative [Solanum demissum]	-	-	-	-	-	-	-
XLOC_003638	0.36	0.396667	0.25	0.543333	9.66667	11	6.66667	22.6667	-	XP_019236509.1 PREDICTED: uncharacterized protein LOC109216777 [Nicotiana attenuata]	-	-	-	-	-	-	-
XLOC_003650	3.40667	3.76	3.76667	3.86	34	37.3333	39.3333	55	-	-	-	-	-	-	-	-	-
XLOC_003657	16.4867	14.5767	14.8867	15.4267	385.333	342	339.333	545	FAH1	XP_006360318.1 PREDICTED: fatty acid 2-hydroxylase 1-like [Solanum tuberosum]	-	-	-	-	-	-	-
XLOC_003671	0.373333	0.03	0.06	0.02	8	0.666667	1.33333	0.666667	At4g27290	XP_006356899.1 PREDICTED: G-type lectin S-receptor-like serine/threonine-protein kinase At4g27290 isoform X1 [Solanum tuberosum]	-	-	-	-	-	-	-
XLOC_003675	0.283333	0.18	0.266667	0.45	8.66667	5.66667	8.02333	21.3333	ACA4	XP_010312090.1 PREDICTED: putative calcium-transporting ATPase 11, plasma membrane-type [Solanum lycopersicum]	Not Included in Pathway or Brite	Unclassified: metabolism	ko99980//Enzymes with EC numbers	K01537	-	-	-
XLOC_003691	1.65	1.42333	2.10333	2.19333	52	44	66	109.333	-	XP_010315676.1 PREDICTED: uncharacterized protein LOC104645548 isoform X2 [Solanum lycopersicum]	-	-	-	-	-	-	-
XLOC_003732	0.443333	0.426667	0.263333	0.23	7.66667	6.33333	4.33333	6.33333	-	XP_006350484.1 PREDICTED: uncharacterized protein LOC102581873 [Solanum tuberosum]	-	-	-	-	-	-	-
XLOC_003749	2.64	2.61667	3.52667	3.35333	51.6667	55.3333	71.3333	105	-	-	-	-	-	-	-	-	-
XLOC_003751	2.80333	3.23333	4.03333	2.80667	40.6667	41	52.3333	55.6667	-	XP_010314395.1 PREDICTED: uncharacterized protein LOC104645077 [Solanum lycopersicum]	-	-	-	-	-	-	-
XLOC_003761	2.05667	2.66	2.50333	3.19667	17	22.6667	20	42.6667	-	-	-	-	-	-	-	-	-
XLOC_003809	1.02333	1.04333	1.12667	0.913333	24.3333	25.3333	27.3333	41.6667	ENO1	XP_009399664.1 PREDICTED: enolase 1, chloroplastic [Musa acuminata subsp. malaccensis] [Musa acuminata]	Metabolism;Genetic Information Processing;Brite Hierarchies	Carbohydrate metabolism;Protein families: genetic information processing;Protein families: signaling and cellular processes;Folding, sorting and degradation;Global and overview maps	ko01100//tMetabolic pathways;ko01110//Biosynthesis of secondary metabolites;ko01200//Carbon metabolism;ko01230//Biosynthesis of amino acids;ko00010//Glycolysis / Gluconeogenesis;ko03018//RNA degradation;ko04147//Exosome;ko03019//Messenger RNA Biogenesis	K01689	GO:0043227//membrane-bounded organelle;GO:0005622//intracellular;GO:0009536//plastid;GO:0044464//cell part;GO:0043231//intracellular membrane-bounded organelle;GO:0044444//cytoplasmic part;GO:0043229//intracellular organelle;GO:0043226//organelle;GO:0044424//intracellular part;GO:0005623//cell;GO:0005737//cytoplasm	GO:0003824//catalytic activity;GO:0016829//lyase activity	GO:0009987//cellular process;GO:0044763//single-organism cellular process;GO:0044699//single-organism process
XLOC_003817	2.76	2.64333	1.99333	3.00333	26.3333	26	19.6667	47	-	-	-	-	-	-	-	-	-
XLOC_003833	0.0266667	0.0833333	0.0566667	0.206667	0.333333	1	0.666667	4	KAI2	XP_006364428.1 PREDICTED: probable esterase D14L [Solanum tuberosum]	-	-	-	-	-	-	-
XLOC_003846	3.11	3.82667	3.61	3.68667	65	80	87.6667	140.333	HSC80	XP_004229785.1 PREDICTED: uncharacterized protein LOC101244120 [Solanum lycopersicum]	Brite Hierarchies;Organismal Systems;Genetic Information Processing	Protein families: metabolism;Environmental adaptation;Folding, sorting and degradation;Protein families: genetic information processing;Protein families: signaling and cellular processes	ko04626//Plant-pathogen interaction;ko04141//Protein processing in endoplasmic reticulum;ko04147//Exosome;ko03110//Chaperones and folding catalysts;ko03029//Mitochondrial biogenesis;ko04131//Membrane trafficking;ko01009//Protein phosphatase and associated proteins;ko03051//Proteasome	K04079	-	-	-
XLOC_003860	0.836667	0.813333	1.18667	0.856667	7.33333	7	10	11	-	-	-	-	-	-	-	-	-
XLOC_003888	2.27667	2.63667	2.62667	2.10333	56.6667	64.6667	62.6667	75.6667	-	-	Brite Hierarchies	Protein families: genetic information processing;Protein families: signaling and cellular processes;Protein families: metabolism	ko04147//Exosome;ko03110//Chaperones and folding catalysts;ko01002//Peptidases;ko00536//Glycosaminoglycan binding proteins	K01363	-	-	-
XLOC_003920	0.113333	0.403333	0.0666667	0.08	1.66667	6.33333	1	2	-	XP_006357171.1 PREDICTED: uncharacterized protein LOC102596135 [Solanum tuberosum]	-	-	-	-	-	-	-
XLOC_003924	0.503333	0.426667	0.643333	0.483333	5.33333	4.66667	7	8	-	-	-	-	-	-	-	-	-
XLOC_003954	1.10333	1.01	0.93	1.19	34.5067	34.3467	29	59.7	-	XP_004233226.1 PREDICTED: exocyst complex component EXO84C [Solanum lycopersicum]	Brite Hierarchies	Protein families: metabolism;Protein families: genetic information processing;Protein families: signaling and cellular processes	ko04147//Exosome;ko03110//Chaperones and folding catalysts;ko01002//Peptidases;ko00536//Glycosaminoglycan binding proteins	K01363	-	-	-
XLOC_003996	1.48	1.55333	1.85667	2.03	54.3333	57	68.6667	120.667	-	-	-	-	-	-	-	-	-
XLOC_004031	1.64667	1.30333	1.66	1.6	128.333	104	133.333	202.667	-	XP_004233113.2 PREDICTED: F-box/kelch-repeat protein At3g23880-like [Solanum lycopersicum]	-	-	-	-	-	-	-
XLOC_004061	1.47667	1.56	1.48667	1.36667	189.667	205	194.667	279.33	-	XP_016512671.1 PREDICTED: uncharacterized protein LOC107829719 [Nicotiana tabacum]	-	-	-	-	-	-	-
XLOC_004062	0.843333	1.23667	0.95	0.916667	62.6667	95.3333	72	109.667	At1g29670	XP_006355619.1 PREDICTED: GDSL esterase/lipase At1g29670-like [Solanum tuberosum]	-	-	-	-	-	-	-
XLOC_004206	5.12	4.61333	3.67667	2.13667	118.667	109.333	87	76.3333	-	XP_015064270.1 PREDICTED: uncharacterized protein LOC107009447 [Solanum pennellii]	-	-	-	-	-	-	-
XLOC_004239	11.93	28.0133	12.6467	17.0167	188	458.667	201	430.667	At4g27270	XP_015063427.1 PREDICTED: probable NAD(P)H dehydrogenase (quinone) FQR1-like 1 [Solanum pennellii]	Metabolism	Metabolism of cofactors and vitamins;Global and overview maps	ko01110//Biosynthesis of secondary metabolites;ko00130//Ubiquinone and other terpenoid-quinone biosynthesis	K03809	-	-	-
XLOC_004250	0.07	0.3	0	0.04	0.666667	3.33333	0	0.666667	CRK28	XP_015164532.1 PREDICTED: cysteine-rich receptor-like protein kinase 10 [Solanum tuberosum]	-	-	-	-	-	-	-
XLOC_004366	0.553333	0.406667	0.596667	0.683333	23	17	16	43	MSSP2	XP_015064331.1 PREDICTED: monosaccharide-sensing protein 2-like [Solanum pennellii]	-	-	-	-	-	-	-
XLOC_004373	5.61333	6.70667	6.18667	5.08333	205	252	231	298.667	-	XP_004232572.1 PREDICTED: SRSF protein kinase 1-like [Solanum lycopersicum]	Brite Hierarchies	Protein families: metabolism	ko01001//Protein kinases	K08832	-	-	-
XLOC_004376	1.84333	2.07333	1.78	2.17667	521.333	654.333	556.667	1102	SAC6	XP_006340847.1 PREDICTED: DNA mismatch repair protein MLH3 isoform X1 [Solanum tuberosum]	Genetic Information Processing;Brite Hierarchies	Protein families: genetic information processing;Replication and repair	ko03430//Mismatch repair;ko03400//DNA repair and recombination proteins	K08739	-	-	-
XLOC_004377	0	0	0.43	0.133333	0	0	1.66667	0.666667	-	XP_006340847.1 PREDICTED: DNA mismatch repair protein MLH3 isoform X1 [Solanum tuberosum]	Brite Hierarchies;Genetic Information Processing	Replication and repair;Protein families: genetic information processing	ko03430//Mismatch repair;ko03400//DNA repair and recombination proteins	K08739	-	-	-
XLOC_004383	0.0933333	0.283333	0.0966667	0.4	2.30333	6.66	2.14333	13.4933	At2g17570	XP_009784841.1 PREDICTED: dehydrodolichyl diphosphate synthase 6-like [Nicotiana sylvestris]	Metabolism;Brite Hierarchies	Protein families: metabolism;Metabolism of terpenoids and polyketides;Global and overview maps	ko01110//Biosynthesis of secondary metabolites;ko00900//Terpenoid backbone biosynthesis;ko01006//Prenyltransferases	K11778	-	-	-
XLOC_004384	7.78	6.36333	6.34	7.83	741.667	630	635.667	1254.33	SAC6	XP_009789706.1 PREDICTED: uncharacterized protein LOC104237290 [Nicotiana sylvestris]	Genetic Information Processing;Brite Hierarchies	Protein families: genetic information processing;Replication and repair	ko03430//Mismatch repair;ko03400//DNA repair and recombination proteins	K08739	-	-	-
XLOC_004395	0.03	0.616667	0	0.0766667	0.333333	7.66667	0	1.33333	CHI14	XP_015065219.1 PREDICTED: basic endochitinase-like [Solanum pennellii]	Metabolism	Carbohydrate metabolism;Global and overview maps	ko01100//tMetabolic pathways;ko00520//Amino sugar and nucleotide sugar metabolism	K01183	GO:0005576//extracellular region	GO:0016787//hydrolase activity;GO:0003824//catalytic activity;GO:0016798//hydrolase activity, acting on glycosyl bonds	GO:0043170//macromolecule metabolic process;GO:0071704//organic substance metabolic process;GO:0008152//metabolic process;GO:0009056//catabolic process
XLOC_004413	8.52667	9.36667	9.23667	9.68	417.947	471.817	464.983	767.82	polr2a	XP_004232527.1 PREDICTED: DNA-directed RNA polymerase II subunit 1 [Solanum lycopersicum]	-	-	-	-	-	-	-
XLOC_004414	0.86	0.826667	1.11333	1.37667	27.3333	26.6667	35.6667	68.6667	-	XP_006417048.1 hypothetical protein EUTSA_v10009901mg, partial [Eutrema salsugineum]	-	-	-	-	-	-	-
XLOC_004436	1.21333	0.793333	0.756667	0.573333	48.6667	37.3333	35.3333	39.3333	OPT7	XP_015064349.1 PREDICTED: oligopeptide transporter 7-like [Solanum pennellii]	-	-	-	-	-	-	-
XLOC_004437	1.20333	1.37	1.35333	1.74667	38	44	43.3333	88	-	-	-	-	-	-	-	-	-
XLOC_004451	0	0.0866667	0	0.17	0	0.666667	0	2.66667	-	-	-	-	-	-	-	-	-
XLOC_004452	0.31	0.246667	0.34	0.333333	11	9	12.3333	19.3333	-	-	-	-	-	-	-	-	-
XLOC_004453	0.253333	0.156667	0.196667	0.263333	18.6667	11.3333	14.3333	32	-	XP_016538944.1 PREDICTED: CLP protease regulatory subunit CLPX2, mitochondrial-like [Capsicum annuum]	Genetic Information Processing;Brite Hierarchies	Replication and repair;Protein families: genetic information processing	ko03430//Mismatch repair;ko03400//DNA repair and recombination proteins	K08739	-	-	-
XLOC_004454	0.433333	0.423333	0.553333	0.47	8.33333	8.66667	11	14.3333	-	XP_010316472.1 PREDICTED: DNA mismatch repair protein MLH3 isoform X1 [Solanum lycopersicum]	Genetic Information Processing;Brite Hierarchies	Replication and repair;Protein families: genetic information processing	ko03430//Mismatch repair;ko03400//DNA repair and recombination proteins	K08739	-	-	-
XLOC_004456	0.02	0.0933333	0.0366667	0.156667	0.333333	1.66667	0.666667	5	-	-	Metabolism	Nucleotide metabolism;Global and overview maps	ko01100//tMetabolic pathways;ko00240//Pyrimidine metabolism	K01937	-	-	-
XLOC_004457	0.29	0.413333	0.22	0.333333	10.3333	14.6667	8	19.6667	-	AFA41496.1 DNA mismatch repair protein MLH3-like protein [Solanum tuberosum]	Genetic Information Processing;Brite Hierarchies	Replication and repair;Protein families: genetic information processing	ko03430//Mismatch repair;ko03400//DNA repair and recombination proteins	K08739	-	-	-
XLOC_004462	0.413333	0.153333	0.0466667	0.136667	5.33333	2.33333	0.666667	3	BBX19	XP_015066178.1 PREDICTED: B-box zinc finger protein 19-like [Solanum pennellii]	-	-	-	-	-	-	-
XLOC_004492	0.466667	0.83	1.22	0.373333	3	5.66667	8.33333	4	-	-	-	-	-	-	-	-	-
XLOC_004521	1.83667	1.08667	1.25	1.63	26.6667	16.3333	15.6667	36.6667	-	-	-	-	-	-	-	-	-
XLOC_004539	0.11	0.143333	0.68	0.0533333	1	1.33333	5.66667	0.666667	LOB	XP_019067984.1 PREDICTED: protein LATERAL ORGAN BOUNDARIES [Solanum lycopersicum]	-	-	-	-	-	-	-
XLOC_004619	0.88	1.00667	1.02667	1.33333	47.3333	56	56.3333	114.333	At4g18375	XP_006338437.1 PREDICTED: KH domain-containing protein At4g18375-like isoform X1 [Solanum tuberosum]	Brite Hierarchies	Protein families: genetic information processing	ko03019//Messenger RNA Biogenesis	K21444	-	-	-
XLOC_004631	2.45	2.37667	2.18667	2.63667	202	200	183.333	348.333	-	XP_015064552.1 PREDICTED: uncharacterized protein LOC107009712 isoform X1 [Solanum pennellii]	Genetic Information Processing;Brite Hierarchies	Protein families: genetic information processing;Replication and repair	ko03430//Mismatch repair;ko03400//DNA repair and recombination proteins	K08739	-	-	-
XLOC_004642	45.9967	65.9067	57.0233	59.2267	1042	1538.33	1312.33	2149	At3g02090	XP_015064515.1 PREDICTED: probable mitochondrial-processing peptidase subunit beta [Solanum pennellii]	Brite Hierarchies	Protein families: metabolism;Protein families: genetic information processing	ko01002//Peptidases;ko03029//Mitochondrial biogenesis	K17732	GO:0043231//intracellular membrane-bounded organelle;GO:0044422//organelle part;GO:0044464//cell part;GO:0044425//membrane part;GO:0043227//membrane-bounded organelle;GO:0019866//organelle inner membrane;GO:0031975//envelope;GO:0043229//intracellular organelle;GO:0016020//membrane;GO:0031090//organelle membrane;GO:0044446//intracellular organelle part;GO:0005622//intracellular;GO:0044424//intrace…	GO:0022891//substrate-specific transmembrane transporter activity;GO:0022892//substrate-specific transporter activity;GO:0022890//inorganic cation transmembrane transporter activity;GO:0008233//peptidase activity;GO:0043167//ion binding;GO:0043169//cation binding;GO:0004175//endopeptidase activity;GO:0005488//binding;GO:0070011//peptidase activity, acting on L-amino acid peptides;GO:0016787//hydr…	GO:0015672//monovalent inorganic cation transport;GO:0006812//cation transport;GO:0015992//proton transport;GO:0044699//single-organism process;GO:1902578//single-organism localization;GO:0008152//metabolic process;GO:0043170//macromolecule metabolic process;GO:0044238//primary metabolic process;GO:0006818//hydrogen transport;GO:0051234//establishment of localization;GO:0019538//protein metabolic…
XLOC_004649	4.85667	8.15	7.63333	8.97	347.46	566.16	490.64	966.717	CERK1	XP_006348155.1 PREDICTED: chitin elicitor receptor kinase 1-like [Solanum tuberosum]	Brite Hierarchies;Organismal Systems	Environmental adaptation;Protein families: metabolism	ko04626//Plant-pathogen interaction;ko01001//Protein kinases	K13429	-	-	-
XLOC_004650	2.81667	3.10333	2.53333	2.48	184.033	206.833	168.05	260.287	-	XP_016560364.1 PREDICTED: DNA mismatch repair protein MLH3 isoform X1 [Capsicum annuum]	Genetic Information Processing;Brite Hierarchies	Protein families: genetic information processing;Replication and repair	ko03430//Mismatch repair;ko03400//DNA repair and recombination proteins	K08739	-	-	-
XLOC_004651	0.273333	0.193333	0.47	0.366667	2	1.33333	3.33333	4	-	-	-	-	-	-	-	-	-
XLOC_004715	2.07	1.76333	1.61333	1.47667	26.3333	22.3333	20.6667	28.3333	-	KJB40248.1 hypothetical protein B456_007G053400 [Gossypium raimondii]	-	-	-	-	-	-	-
XLOC_004717	4.33	3.14667	2.23333	3.39333	56.3333	41.6667	29.3333	71.3333	-	-	-	-	-	-	-	-	-
XLOC_004720	0.743333	1.23	0.456667	0.863333	29.3333	44	18.3333	54.3333	-	XP_015081908.1 PREDICTED: high mobility group B protein 10-like [Solanum pennellii]	-	-	-	-	-	-	-
XLOC_004723	4.59	2.63333	3.10667	2.26333	73	46.3333	56.3333	58	-	XP_015075401.1 PREDICTED: uncharacterized protein LOC107019405 [Solanum pennellii]	-	-	-	-	-	-	-
XLOC_004760	0.676667	1.18333	0.836667	1.3	27.3333	43.6667	29.6667	83.6667	-	XP_016560364.1 PREDICTED: DNA mismatch repair protein MLH3 isoform X1 [Capsicum annuum]	Brite Hierarchies;Genetic Information Processing	Replication and repair;Protein families: genetic information processing	ko03430//Mismatch repair;ko03400//DNA repair and recombination proteins	K08739	-	-	-
XLOC_004788	9.69667	11.49	11.14	11.3567	121.333	145.333	141.333	228.667	-	CBI23537.3 unnamed protein product, partial [Vitis vinifera]	-	-	-	-	-	-	-
XLOC_004804	0.716667	0.256667	0.24	0.39	14.5867	15.3833	10.0867	34.33	-	XP_019068021.1 PREDICTED: uncharacterized protein LOC101258808 [Solanum lycopersicum]	Brite Hierarchies;Genetic Information Processing	Replication and repair;Protein families: genetic information processing	ko03430//Mismatch repair;ko03400//DNA repair and recombination proteins	K08739	-	-	-
XLOC_004805	0.61	0.73	0.586667	0.656667	38.3333	47.3333	37.6667	65.6667	-	XP_006340847.1 PREDICTED: DNA mismatch repair protein MLH3 isoform X1 [Solanum tuberosum]	Brite Hierarchies;Genetic Information Processing	Replication and repair;Protein families: genetic information processing	ko03430//Mismatch repair;ko03400//DNA repair and recombination proteins	K08739	-	-	-
XLOC_004853	4.01667	2.29	4.89333	3.52	81	47.6667	100	112.333	-	XP_010315951.1 PREDICTED: uncharacterized protein LOC101258017 [Solanum lycopersicum]	-	-	-	-	-	-	-
XLOC_004932	0.93	1.26333	0.726667	1.12333	7.33333	10.3333	5.66667	14	-	-	-	-	-	-	-	-	-
XLOC_004944	0.35	0.416667	0.413333	0.826667	6.66667	7.66667	8	25.3333	At4g35600	XP_006354974.1 PREDICTED: receptor-like protein kinase FERONIA isoform X1 [Solanum tuberosum]	-	-	-	-	-	-	-
XLOC_004947	6.88	3.87667	4.91	5.70333	103.667	60	73.6667	134	-	-	-	-	-	-	-	-	-
XLOC_004956	9.28	9.75333	9.42	9.43667	115	124.333	119.667	187.667	-	-	-	-	-	-	-	-	-
XLOC_004989	12.9767	11.5267	13.0233	13.9633	187.667	170	190.333	318.667	-	XP_016569521.1 PREDICTED: uncharacterized protein LOC107867685 [Capsicum annuum]	-	-	-	-	-	-	-
XLOC_004997	0.37	0.333333	0.133333	0.726667	3.66667	3.66667	1.33333	12.3333	-	XP_015167463.1 PREDICTED: uncharacterized protein LOC107061929 [Solanum tuberosum]	-	-	-	-	-	-	-
XLOC_005025	0.606667	0.436667	0.72	0.9	13	10.6667	12	29.6667	-	-	-	-	-	-	-	-	-
XLOC_005029	0.54	0.943333	0.49	0.626667	47.3333	84.6667	43.6667	88.3333	-	-	-	-	-	-	-	-	-
XLOC_005052	0.433333	0.26	0.523333	0.42	8.66667	5	10.3333	13.3333	-	XP_006360457.1 PREDICTED: HMG-Y-related protein A-like [Solanum tuberosum]	-	-	-	-	-	-	-
XLOC_005068	7.56	8.18	8.41	9.96667	56	63	63.3333	117.667	-	-	-	-	-	-	-	-	-
XLOC_005087	0.693333	0.933333	0.83	0.966667	15.2067	21.3767	18.4067	34.0567	-	-	-	-	-	-	-	-	-
XLOC_005106	1.23333	1.26667	0.943333	1.35333	11	11.6667	8.33333	19.3333	-	XP_010317370.1 PREDICTED: uncharacterized protein LOC104646071 [Solanum lycopersicum]	-	-	-	-	-	-	-
XLOC_005182	0.106667	1.01	0	0.116667	1.66667	16.6667	0	2.66667	VQ29	XP_019067735.1 PREDICTED: uncharacterized protein LOC101267200 [Solanum lycopersicum]	-	-	-	-	-	-	-
XLOC_005189	1.45	1.26	1.45333	1.66	28	24	27.6667	49.3333	-	-	-	-	-	-	-	-	-
XLOC_005237	0.233333	0.163333	0.293333	0.19	3.66667	2.66667	4.33333	4.33333	-	-	Brite Hierarchies	Protein families: genetic information processing;Protein families: signaling and cellular processes;Protein families: metabolism	ko04147//Exosome;ko03110//Chaperones and folding catalysts;ko01002//Peptidases;ko00536//Glycosaminoglycan binding proteins	K01363	-	-	-
XLOC_005266	3.92	4.63	4.95667	6.67	139	167.333	178.333	378.667	-	-	-	-	-	-	-	-	-
XLOC_005273	0.0866667	0.283333	0.113333	0.336667	1	3.33333	1.33333	6.33333	-	XP_015064007.1 PREDICTED: uncharacterized protein LOC107009221 isoform X1 [Solanum pennellii]	-	-	-	-	-	-	-
XLOC_005384	20.2833	20.2133	16.42	12.9467	279.333	286.333	228.667	278.333	-	XP_006353012.1 PREDICTED: uncharacterized protein LOC102599613 [Solanum tuberosum]	-	-	-	-	-	-	-
XLOC_005465	3.8	4.24333	3.71667	4.41333	155.667	180.333	159	296.667	-	XP_015064157.1 PREDICTED: uncharacterized protein LOC107009354 isoform X1 [Solanum pennellii]	-	-	-	-	-	-	-
XLOC_005492	0.616667	0.486667	0.33	0.35	4.73333	4.03	2.69667	4.36	At3g51130	XP_006340702.1 PREDICTED: UPF0183 protein At3g51130 [Solanum tuberosum]	-	-	-	-	-	-	-
XLOC_005635	0.573333	0.356667	0.983333	0.676667	7.66667	4.66667	13.3333	15	-	XP_015067021.1 PREDICTED: uncharacterized protein LOC107011866 [Solanum pennellii]	-	-	-	-	-	-	-
XLOC_005642	2.95667	2.76667	2.30667	2.24	47.6667	46.3333	38.3333	58	-	-	-	-	-	-	-	-	-
XLOC_005656	27.65	20.3033	21.6033	23.2767	393	296.333	312.333	532	-	XP_015066772.1 PREDICTED: uncharacterized protein LOC107011694 [Solanum pennellii]	-	-	-	-	-	-	-
XLOC_005729	2.30667	1.88667	1.66	2.13	45	38.3333	33	67.3333	MLH3	GAU19252.1 hypothetical protein TSUD_335350 [Trifolium subterraneum]	Brite Hierarchies;Genetic Information Processing	Protein families: genetic information processing;Replication and repair	ko03430//Mismatch repair;ko03400//DNA repair and recombination proteins	K08739	-	-	-
XLOC_005730	1.66	1.93333	1.67333	2.39333	80	96	82	185.667	-	XP_010316472.1 PREDICTED: DNA mismatch repair protein MLH3 isoform X1 [Solanum lycopersicum]	Genetic Information Processing;Brite Hierarchies	Protein families: genetic information processing;Replication and repair	ko03430//Mismatch repair;ko03400//DNA repair and recombination proteins	K08739	-	-	-
XLOC_005731	1.19667	1.26333	1.59333	2.74	19.6667	21	21.3333	57.6667	-	XP_015159960.1 PREDICTED: uncharacterized protein LOC107057667 [Solanum tuberosum]	Brite Hierarchies;Genetic Information Processing	Protein families: genetic information processing;Replication and repair	ko03430//Mismatch repair;ko03400//DNA repair and recombination proteins	K08739	-	-	-
XLOC_005735	2.83	2.85333	2.78333	3.56	159	165.667	145.667	281	pyrG	XP_006364824.1 PREDICTED: CTP synthase-like [Solanum tuberosum]	Metabolism	Global and overview maps;Nucleotide metabolism	ko01100//tMetabolic pathways;ko00240//Pyrimidine metabolism	K01937	-	-	-
XLOC_005740	0.266667	0.163333	0.266667	0.28	5.69667	3.67333	5.85667	9.84	At2g17570	XP_016495909.1 PREDICTED: dehydrodolichyl diphosphate synthase 6-like [Nicotiana tabacum]	Metabolism;Brite Hierarchies	Global and overview maps;Metabolism of terpenoids and polyketides;Protein families: metabolism	ko01110//Biosynthesis of secondary metabolites;ko00900//Terpenoid backbone biosynthesis;ko01006//Prenyltransferases	K11778	-	-	-
XLOC_005770	23.9633	29.0533	29.1567	32.5167	224.333	280.667	278.333	487.333	-	XP_015064129.1 PREDICTED: uncharacterized protein LOC107009329 [Solanum pennellii]	-	-	-	-	-	-	-
XLOC_005791	3.39333	2.79333	3.21667	3.73667	299.667	257.667	290.333	531	-	XP_016458490.1 PREDICTED: uncharacterized protein LOC107782157 [Nicotiana tabacum]	-	-	-	-	-	-	-
XLOC_005793	0.476667	0.296667	0.463333	0.416667	17.6667	12	17	26	clpX	XP_009762784.1 PREDICTED: ATP-dependent Clp protease ATP-binding subunit clpX-like, mitochondrial [Nicotiana sylvestris]	-	-	-	-	-	-	-
XLOC_005794	0.48	0.436667	0.426667	0.483333	46	42	41.6667	75.6667	-	XP_015160674.1 PREDICTED: DNA mismatch repair protein MLH3 isoform X9 [Solanum tuberosum]	Genetic Information Processing;Brite Hierarchies	Replication and repair;Protein families: genetic information processing	ko03430//Mismatch repair;ko03400//DNA repair and recombination proteins	K08739	-	-	-
XLOC_005795	0.0333333	0.0633333	0.0466667	0.203333	0.666667	1.33333	1	7	-	XP_016560364.1 PREDICTED: DNA mismatch repair protein MLH3 isoform X1 [Capsicum annuum]	Brite Hierarchies;Genetic Information Processing	Replication and repair;Protein families: genetic information processing	ko03430//Mismatch repair;ko03400//DNA repair and recombination proteins	K08739	-	-	-
XLOC_005803	1.79667	3.36	4.58	4.46667	32.6667	61.6667	83.3333	129.667	-	XP_015081214.1 PREDICTED: uncharacterized protein LOC107024761 [Solanum pennellii]	-	-	-	-	-	-	-
XLOC_005805	7.08667	9.05667	9.49	8.56	348.667	457	475.333	681.333	-	-	-	-	-	-	-	-	-
XLOC_005856	4.20667	9.20667	5.09667	7.81667	218	490	270.667	660.667	-	-	-	-	-	-	-	-	-
XLOC_005876	1.87333	1.28667	1.31333	1.53667	83.3333	61	67	122	RCE2	XP_016560364.1 PREDICTED: DNA mismatch repair protein MLH3 isoform X1 [Capsicum annuum]	Brite Hierarchies;Genetic Information Processing	Replication and repair;Protein families: genetic information processing	ko03430//Mismatch repair;ko03400//DNA repair and recombination proteins	K08739	-	-	-
XLOC_005903	0.293333	0.0866667	0.143333	0.123333	7.33333	2	3.66667	5	ctps2	KCW75590.1 hypothetical protein EUGRSUZ_E04334 [Eucalyptus grandis]	Metabolism	Global and overview maps;Nucleotide metabolism	ko01100//tMetabolic pathways;ko00240//Pyrimidine metabolism	K01937	-	-	-
XLOC_005912	0.106667	0.156667	0.366667	0.0633333	1	1.66667	3.66667	1	-	-	-	-	-	-	-	-	-
XLOC_005913	0.693333	0.65	0.64	0.636667	53.6667	55.6667	53.6667	83.3333	-	XP_015161645.1 PREDICTED: uncharacterized protein LOC102591968 isoform X1 [Solanum tuberosum]	-	-	-	-	-	-	-
XLOC_005938	0.453333	0.386667	0.29	0.513333	11.3333	10	7.33333	21	-	-	-	-	-	-	-	-	-
XLOC_005983	4.06333	3.81667	4.19333	5.40667	354.333	335	368.333	740.333	MLH3	XP_009789706.1 PREDICTED: uncharacterized protein LOC104237290 [Nicotiana sylvestris]	Brite Hierarchies;Genetic Information Processing	Protein families: genetic information processing;Replication and repair	ko03430//Mismatch repair;ko03400//DNA repair and recombination proteins	K08739	-	-	-
XLOC_006016	4.66667	4.85667	4.14333	5.14333	150.333	161.667	136.333	269.333	-	-	-	-	-	-	-	-	-
XLOC_006023	0.19	0.0966667	0.06	0.243333	2	1	0.666667	4.33333	-	-	-	-	-	-	-	-	-
XLOC_006037	12.4667	9.54667	8.53	8.74333	143	114	100.667	160.667	-	OIT20748.1 hypothetical protein A4A49_57847 [Nicotiana attenuata]	-	-	-	-	-	-	-
XLOC_006053	1.38	2.20667	2.29333	2.52333	18	30.6667	30.3333	53	-	XP_006346468.1 PREDICTED: GDSL esterase/lipase At5g03980-like [Solanum tuberosum]	-	-	-	-	-	-	-
XLOC_006151	0.0366667	0.113333	0.36	0.04	2.08	6.28333	20.58	4.00333	-	XP_016560364.1 PREDICTED: DNA mismatch repair protein MLH3 isoform X1 [Capsicum annuum]	Genetic Information Processing;Brite Hierarchies	Replication and repair;Protein families: genetic information processing	ko03430//Mismatch repair;ko03400//DNA repair and recombination proteins	K08739	-	-	-
XLOC_006158	1.94667	1.86333	1.67333	2.16	40	39	34.6667	71	SDH2-2	XP_016561655.1 PREDICTED: succinate dehydrogenase [ubiquinone] iron-sulfur subunit 2, mitochondrial [Capsicum annuum]	Metabolism	Global and overview maps;Energy metabolism;Carbohydrate metabolism	ko01100//tMetabolic pathways;ko01110//Biosynthesis of secondary metabolites;ko01200//Carbon metabolism;ko00190//Oxidative phosphorylation;ko00020//Citrate cycle (TCA cycle)	K00235	GO:0043229//intracellular organelle;GO:0044464//cell part;GO:0005622//intracellular;GO:0044446//intracellular organelle part;GO:0043227//membrane-bounded organelle;GO:0044424//intracellular part;GO:0016020//membrane;GO:0043226//organelle;GO:0005623//cell;GO:0044422//organelle part;GO:0031967//organelle envelope;GO:0031090//organelle membrane;GO:0019866//organelle inner membrane;GO:0031975//envelo…	GO:0016491//oxidoreductase activity;GO:0051540//metal cluster binding;GO:0043167//ion binding;GO:0043169//cation binding;GO:0051536//iron-sulfur cluster binding;GO:0003824//catalytic activity;GO:0005488//binding;GO:0016627//oxidoreductase activity, acting on the CH-CH group of donors;GO:0000104//succinate dehydrogenase activity	GO:0044281//small molecule metabolic process;GO:0009987//cellular process;GO:0006101//citrate metabolic process;GO:0008152//metabolic process;GO:0043436//oxoacid metabolic process;GO:0044237//cellular metabolic process;GO:0006082//organic acid metabolic process;GO:0019752//carboxylic acid metabolic process;GO:0044763//single-organism cellular process;GO:0044699//single-organism process;GO:0044710…
XLOC_006186	5.47	5.27333	4.90333	5.37	282.667	282.667	258	453	-	OIT34720.1 dna mismatch repair protein mlh3 [Nicotiana attenuata]	Brite Hierarchies;Genetic Information Processing	Protein families: genetic information processing;Replication and repair	ko03430//Mismatch repair;ko03400//DNA repair and recombination proteins	K08739	-	-	-
XLOC_006426	0.193333	0.226667	0.573333	0.566667	3.33333	4.33333	8	19	-	-	-	-	-	-	-	-	-
XLOC_006482	18.17	27.3633	29.6033	25.3533	381	587.667	630	848.667	-	XP_006350566.1 PREDICTED: uncharacterized protein LOC102581761 [Solanum tuberosum]	-	-	-	-	-	-	-
XLOC_006520	1.76667	1.53333	0.83	0.813333	166.333	147.333	79.6667	125.333	-	XP_015158488.1 PREDICTED: uncharacterized protein LOC107057902 [Solanum tuberosum]	-	-	-	-	-	-	-
XLOC_006537	6.58667	6.60333	6.40333	6.14333	90	91.3333	88.6667	132.667	-	XP_002298135.2 hypothetical protein POPTR_0001s17870g, partial [Populus trichocarpa]	-	-	-	-	-	-	-
XLOC_006560	0.0833333	0.253333	0	0.0866667	1	3.66667	0	1.66667	-	XP_015066846.1 PREDICTED: uncharacterized protein LOC107011743 [Solanum pennellii]	-	-	-	-	-	-	-
XLOC_006674	1.95667	1.50667	1.67	1.90667	28	22.6667	24	45.6667	-	XP_015058065.1 PREDICTED: guanylate-binding protein 2-like [Solanum pennellii]	-	-	-	-	-	-	-
XLOC_006675	0.0866667	0.14	0.29	0.286667	1	1.66667	3.66667	5.66667	-	XP_015057622.1 PREDICTED: replication protein A 70 kDa DNA-binding subunit B-like [Solanum pennellii]	Brite Hierarchies;Genetic Information Processing	Replication and repair;Protein families: genetic information processing	ko03440//Homologous recombination;ko03430//Mismatch repair;ko03420//Nucleotide excision repair;ko03030//DNA replication;ko03400//DNA repair and recombination proteins;ko03032//DNA replication proteins;ko03000//Transcription factors	K07466	-	-	-
XLOC_006687	0.223333	0.626667	1.37667	0.87	1.33333	4	8.66667	9	-	-	-	-	-	-	-	-	-
XLOC_006699	3.47667	4.12667	6.06333	4.42333	47.3333	57.3333	79.3333	89.3333	-	XP_015057984.1 PREDICTED: uncharacterized protein LOC107004266 [Solanum pennellii]	-	-	-	-	-	-	GO:0050896//response to stimulus
XLOC_006705	6.49667	6.49333	7.11667	8.18	117.667	119.333	130.333	238.333	-	-	-	-	-	-	-	-	-
XLOC_006707	1.49	0.253333	0.876667	0.713333	87.3333	18.3333	61.6667	89	-	XP_019250920.1 PREDICTED: uncharacterized protein LOC109229825 [Nicotiana attenuata]	-	-	-	-	-	-	-
XLOC_006719	0.593333	0.79	0.76	1.05333	132	177.667	170.333	373.333	-	XP_015064626.1 PREDICTED: uncharacterized protein LOC107009813 [Solanum pennellii]	-	-	-	-	-	-	-
XLOC_006732	0.966667	0.913333	0.98	1.06	126.333	126.333	128.667	219	-	ABY49842.1 hypothetical protein [Vitis hybrid cultivar]	-	-	-	-	-	-	-
XLOC_006748	9.66	9.19	10.2533	9.63	525	515	571	844.667	-	XP_015167893.1 PREDICTED: uncharacterized protein LOC107062130 [Solanum tuberosum]	-	-	-	-	-	-	-
XLOC_006757	0.186667	0.12	0	0.48	1.33333	1	0	5.66667	-	-	-	-	-	-	-	-	-
XLOC_006760	4.15333	3.74333	5.18667	5.49	238.333	226.397	323.333	537.333	-	XP_019168923.1 PREDICTED: uncharacterized protein LOC109164832 [Ipomoea nil]	-	-	-	-	-	-	-
XLOC_006772	11.2867	11.2967	13.2	11.07	152	158	181.333	239.667	-	-	-	-	-	-	-	-	-
XLOC_006785	7.80667	7.45333	7.72667	9.58	401.667	391.667	425.667	805.667	-	XP_004230803.1 PREDICTED: CDPK-related kinase 5 [Solanum lycopersicum]	Metabolism;Brite Hierarchies	Glycan biosynthesis and metabolism;Global and overview maps;Protein families: signaling and cellular processes	ko01100//tMetabolic pathways;ko00531//Glycosaminoglycan degradation;ko04147//Exosome	K01205	-	-	-
XLOC_006789	5.50333	6.06333	6.55333	6.66	91.6667	104.333	111.333	176.667	-	XP_015072584.1 PREDICTED: cylicin-2-like [Solanum pennellii]	-	-	-	-	-	-	-
XLOC_006796	0.506667	0.493333	0.486667	0.52	22	21	20	34	-	XP_016579199.1 PREDICTED: ruBisCO large subunit-binding protein subunit beta, chloroplastic [Capsicum annuum]	Genetic Information Processing;Brite Hierarchies	Folding, sorting and degradation;Protein families: genetic information processing;Protein families: signaling and cellular processes	ko03018//RNA degradation;ko04147//Exosome;ko03110//Chaperones and folding catalysts;ko03019//Messenger RNA Biogenesis;ko03029//Mitochondrial biogenesis	K04077	-	-	-
XLOC_006802	0	0.25	0.103333	0.113333	0	3.66667	1.33333	2.33333	-	-	-	-	-	-	-	-	-
XLOC_006810	3.82667	4.75	4.40333	5.26	79	97.3333	90.3333	159.333	-	-	-	-	-	-	-	-	-
XLOC_006812	0.34	0.656667	0.776667	0.7	5.33333	10.6667	13	17.3333	-	-	-	-	-	-	-	-	-
XLOC_006822	8.30667	7.79667	8.02667	7.84	163.667	160.333	176	265.667	-	XP_015169455.1 PREDICTED: uncharacterized protein LOC107062839 [Solanum tuberosum]	-	-	-	-	-	-	-
XLOC_006831	0.733333	0.88	1.21667	0.963333	32	39	54.6667	68.3333	-	-	-	-	-	-	-	-	-
XLOC_006842	1.04333	1.5	1.26	1.1	15	22	18.3333	25	Rps9	XP_004228395.1 PREDICTED: 40S ribosomal protein S9-2 [Solanum lycopersicum]	Brite Hierarchies;Genetic Information Processing	Translation;Protein families: genetic information processing	ko03010//Ribosome;ko03011//Ribosome	K02997	-	-	-
XLOC_006846	4.17	3.49667	3.29	3.41	127.667	110	102	165.667	At1g26850	XP_009793104.1 PREDICTED: probable methyltransferase PMT2 [Nicotiana sylvestris]	-	-	-	-	-	-	-
XLOC_006853	0.966667	0.37	0.706667	0.486667	25.3333	10.3333	19	20.3333	UGAT	XP_015067432.1 PREDICTED: beta-D-glucosyl crocetin beta-1,6-glucosyltransferase-like [Solanum pennellii]	-	-	-	-	-	-	-
XLOC_006877	1.16	0.663333	1.59667	0.86	10.6667	6.33333	15.3333	12.6667	-	-	-	-	-	-	-	-	-
XLOC_006878	0.426667	0.26	0.0266667	0.196667	13.2167	7.27	0.843333	10.1633	UGT709C2	XP_015067551.1 PREDICTED: 7-deoxyloganetic acid glucosyltransferase-like isoform X3 [Solanum pennellii]	-	-	-	-	-	-	-
XLOC_006879	1.71333	1.80333	2.16667	1.95333	88	98.6667	116.333	167.333	-	XP_016559132.1 PREDICTED: probable inactive leucine-rich repeat receptor-like protein kinase At3g03770 [Capsicum annuum]	-	-	-	-	-	-	-
XLOC_006881	1.3	1.70667	2.00333	1.02	16.6667	23	26.3333	21.3333	-	XP_019067302.1 PREDICTED: uncharacterized protein LOC109119289 [Solanum lycopersicum]	-	-	-	-	-	-	-
XLOC_006932	0.343333	0.35	0.363333	0.313333	4.33333	4.33333	4.66667	6.33333	-	XP_015068858.1 PREDICTED: uncharacterized protein LOC107013466 [Solanum pennellii]	-	-	-	-	-	-	-
XLOC_007007	1.07	1.36	1.43	1.96667	20	26.3333	27	57.6667	-	-	-	-	-	-	-	-	-
XLOC_007013	0.253333	0.473333	0.52	0.336667	7	13.3333	14.6667	14.6667	-	XP_004235213.1 PREDICTED: quinone oxidoreductase-like protein 2 homolog [Solanum lycopersicum]	-	-	-	-	-	-	-
XLOC_007015	1.42	0.743333	1.3	1.36333	87	47	80	133.333	-	AAU90302.2 Ulp1 protease family, C-terminal catalytic domain containing protein [Solanum demissum]	-	-	-	-	-	-	-
XLOC_007029	1.26333	0.94	0.826667	0.686667	33	37.6667	32.3333	35	-	XP_009624140.1 PREDICTED: eukaryotic translation initiation factor 2 subunit alpha homolog [Nicotiana tomentosiformis]	Brite Hierarchies;Genetic Information Processing	Translation;Protein families: genetic information processing;Folding, sorting and degradation	ko04141//Protein processing in endoplasmic reticulum;ko03013//RNA transport;ko03012//Translation factors	K03237	-	-	-
XLOC_007047	0.206667	0.406667	0.2	0.413333	6.66667	13.3333	6.33333	21	GIP	XP_010314072.1 PREDICTED: uncharacterized protein LOC104644908 [Solanum lycopersicum]	-	-	-	-	-	-	-
XLOC_007058	0.443333	0.446667	0.513333	0.533333	7	7.33333	8.33333	12.6667	-	XP_016461203.1 PREDICTED: uncharacterized protein LOC107784572 [Nicotiana tabacum]	-	-	-	-	-	-	-
XLOC_007146	0.743333	0.666667	1.12333	0.626667	4.33333	4.33333	6.66667	5.66667	-	XP_019068554.1 PREDICTED: proteinase inhibitor type-2-like [Solanum lycopersicum]	-	-	-	-	-	-	-
XLOC_007286	13.9733	13.1833	13.9467	14.15	92	89.6667	94	150.333	-	OIT02436.1 hypothetical protein A4A49_53153 [Nicotiana attenuata]	-	-	-	-	-	-	-
XLOC_007388	3.44667	2.53333	2.24	2.98333	51.6667	38.3333	33.6667	69.3333	-	XP_019244741.1 PREDICTED: uncharacterized protein LOC109224662 [Nicotiana attenuata]	-	-	-	-	-	-	-
XLOC_007400	1.36	0.426667	0.613333	0.513333	19	6	8.66667	11.3333	ACO2	XP_006364232.1 PREDICTED: 1-aminocyclopropane-1-carboxylate oxidase 5-like isoform X1 [Solanum tuberosum]	-	-	-	-	-	-	-
XLOC_007486	2.98667	2.78	3.21667	2.75	95	91.6667	104.667	141.667	ORTH3	XP_019240963.1 PREDICTED: E3 ubiquitin-protein ligase ORTHRUS 2-like [Nicotiana attenuata]	Brite Hierarchies	Protein families: genetic information processing	ko03036//Chromosome and associated proteins;ko04121//Ubiquitin system	K10638	-	-	-
XLOC_007520	3.51	2.73667	2.19	2.40667	158.283	125.817	100.27	174.75	-	-	-	-	-	-	-	-	-
XLOC_007525	0.49	0.796667	1.73667	2.13333	4.33333	6.33333	14.6667	29	-	-	-	-	-	-	-	-	-
XLOC_007561	11.89	14.15	15.34	15.9	134.333	154	163	259.333	-	XP_009782381.1 PREDICTED: uncharacterized protein LOC104231130 [Nicotiana sylvestris]	-	-	-	-	-	-	-
XLOC_007601	1.36	1.82333	1.13333	0.936667	22	30	18.6667	25	PEX2	XP_019224899.1 PREDICTED: peroxisome biogenesis protein 2-like [Nicotiana attenuata]	Brite Hierarchies;Cellular Processes	Transport and catabolism;Protein families: genetic information processing	ko04146//Peroxisome;ko04121//Ubiquitin system	K06664	-	-	-
XLOC_007622	4.39	5.36333	4.56333	4.87	171.667	212.333	182	309.333	-	XP_006343038.1 PREDICTED: protein PAF1 homolog [Solanum tuberosum]	Brite Hierarchies	Protein families: genetic information processing	ko03021//Transcription machinery	K15174	-	-	-
XLOC_007670	0.54	0.623333	0.326667	0.423333	14	16.3333	8.66667	18	SKIP19	XP_010318482.1 PREDICTED: putative F-box/LRR-repeat protein 22 [Solanum lycopersicum]	-	-	-	-	-	-	-
XLOC_007753	0.48	0.626667	0.576667	0.506667	13.6667	18	16	23	PUP9	XP_009782918.1 PREDICTED: probable purine permease 10 [Nicotiana sylvestris]	-	-	-	-	-	-	-
XLOC_007853	0.203333	0.416667	0.39	0.49	12.3333	23.6667	21.6667	46.3333	-	XP_019263188.1 PREDICTED: DNA polymerase delta catalytic subunit isoform X2 [Nicotiana attenuata]	-	-	-	-	-	-	-
XLOC_007954	18.9467	19.4867	17.95	20.2567	353.667	386	340.333	611	SR45A	XP_016497533.1 PREDICTED: serine/arginine-rich splicing factor SR45a-like isoform X3 [Nicotiana tabacum]	Genetic Information Processing;Brite Hierarchies	Protein families: genetic information processing;Protein families: metabolism;Transcription	ko03040//Spliceosome;ko03041//Spliceosome;ko01009//Protein phosphatase and associated proteins	K12897	-	-	-
XLOC_007972	1.83	1.25667	1.59667	1.74	33.3333	23.6667	29.6667	52	PBF1	XP_006343387.1 PREDICTED: proteasome subunit beta type-1-like [Solanum tuberosum]	Genetic Information Processing;Brite Hierarchies	Protein families: metabolism;Protein families: genetic information processing;Folding, sorting and degradation	ko03050//Proteasome;ko01002//Peptidases;ko03051//Proteasome	K02732	-	-	-
XLOC_008000	0.0466667	0.0433333	0.0533333	0.31	0.333333	0.333333	0.333333	3.33333	-	-	-	-	-	-	-	-	-
XLOC_008015	3.38667	2.63	3.36	2.28667	51.3333	41	52	55	EOMT1	XP_015086430.1 PREDICTED: trans-resveratrol di-O-methyltransferase-like [Solanum pennellii]	-	-	-	-	-	-	-
XLOC_008030	0.273333	0.866667	0.98	1.19333	5.33333	17.6667	19.3333	38.3333	-	-	-	-	-	-	-	-	-
XLOC_008044	1.07667	0.96	1.14	1.31667	16.3333	15.3333	17.6667	32.3333	-	-	-	-	-	-	-	-	-
XLOC_008055	0.65	1.84	1.41333	1.5	8.00333	24.6667	18	30.0067	RPS5	ONK58723.1 uncharacterized protein A4U43_C09F16000 [Asparagus officinalis]	Brite Hierarchies;Genetic Information Processing	Translation;Protein families: genetic information processing	ko03010//Ribosome;ko03011//Ribosome	K02989	GO:0044391//ribosomal subunit;GO:0005737//cytoplasm;GO:0043226//organelle;GO:0032991//macromolecular complex;GO:0044464//cell part;GO:0044444//cytoplasmic part;GO:0005622//intracellular;GO:0005623//cell;GO:0043228//non-membrane-bounded organelle;GO:0030529//intracellular ribonucleoprotein complex;GO:0043232//intracellular non-membrane-bounded organelle;GO:0043229//intracellular organelle;GO:00444…	GO:0005198//structural molecule activity	GO:0010467//gene expression;GO:0008152//metabolic process;GO:0043170//macromolecule metabolic process;GO:0071704//organic substance metabolic process
XLOC_008058	3.73333	3.03667	3.38333	3.44	209.667	176.333	178.667	283.667	-	XP_019258757.1 PREDICTED: uncharacterized protein LOC109236973 [Nicotiana attenuata]	-	-	-	-	-	-	-
XLOC_008087	0.263333	0.143333	0.303333	0.273333	5.33333	3.33333	6.33333	8.66667	RTL2	XP_016544081.1 PREDICTED: ribonuclease 3-like protein 2 [Capsicum annuum]	-	-	-	-	-	-	GO:0034641//cellular nitrogen compound metabolic process;GO:0044237//cellular metabolic process;GO:0043170//macromolecule metabolic process;GO:0006139//nucleobase-containing compound metabolic process;GO:0006725//cellular aromatic compound metabolic process;GO:0016070//RNA metabolic process;GO:0008152//metabolic process;GO:0044238//primary metabolic process;GO:0044260//cellular macromolecule meta…
XLOC_008090	2.55667	3.42	2.63667	2.06	84.6667	111.667	86	176.667	-	-	-	-	-	-	-	-	-
XLOC_008095	6.94333	3.18	4.41333	4.69333	67.3333	31.6667	43.3333	72.3333	-	-	-	-	-	-	-	-	-
XLOC_008098	9.91	8.37667	8.26667	7.35667	190	165.667	160.333	224.333	-	-	-	-	-	-	-	-	-
XLOC_008103	5.43	5.79	6.03	8.11	45.3333	48.6667	50.6667	108.333	-	-	-	-	-	-	-	-	-
XLOC_008117	3.44333	3.70667	3.92	5.19667	98	108.667	114.45	237.667	Os11g0140400	XP_015056106.1 PREDICTED: putative calcium-transporting ATPase 11, plasma membrane-type [Solanum pennellii]	Not Included in Pathway or Brite	Unclassified: metabolism	ko99980//Enzymes with EC numbers	K01537	-	-	-
XLOC_008120	5.11	3.65333	3.14667	4.43667	47.3333	34.6667	30	67.3333	-	-	-	-	-	-	-	-	-
XLOC_008121	2.82	2.93667	3.32	2.85333	186.667	210	222.667	305.333	-	-	-	-	-	-	-	-	-
XLOC_008145	18.8467	18.4167	17.2033	16.91	456	457	430.667	671.667	-	XP_015067397.1 PREDICTED: uncharacterized protein LOC107012150 [Solanum pennellii]	-	-	-	-	-	-	-
XLOC_008152	0.403333	0.716667	1.02333	0.606667	4.33333	7.66667	11.6667	10.3333	-	-	-	-	-	-	-	-	-
XLOC_008157	2.95	4.11	4.80333	4.58333	197.333	284	332.333	512	-	XP_016578790.1 PREDICTED: uncharacterized protein LOC107876361 [Capsicum annuum]	-	-	-	-	-	-	-
XLOC_008163	0.753333	0.56	0.556667	0.806667	41.3333	28.3333	28	59	-	XP_015159802.1 PREDICTED: uncharacterized protein LOC107058511 [Solanum tuberosum]	-	-	-	-	-	-	-
XLOC_008168	1.00667	1.01333	1.84333	1.67	9.33333	10	17.3333	24.3333	-	-	-	-	-	-	-	-	-
XLOC_008184	0.743333	0.64	1.10333	0.65	8.33333	7.33333	12.3333	12	-	-	-	-	-	-	-	-	-
XLOC_008190	0.293333	0.233333	0.253333	0.18	7.45	6.43	6.83333	7.21333	UGT709C2	XP_015067549.1 PREDICTED: 7-deoxyloganetic acid glucosyltransferase-like isoform X1 [Solanum pennellii]	-	-	-	-	-	-	-
XLOC_008217	0.893333	0.08	0.506667	0.17	7.66667	0.666667	4.33333	2.33333	-	XP_010314996.1 PREDICTED: mitochondrial import inner membrane translocase subunit tim16-like [Solanum lycopersicum]	Brite Hierarchies	Protein families: genetic information processing	ko03029//Mitochondrial biogenesis	K17805	-	-	-
XLOC_008226	1.17	0.813333	0.906667	0.663333	17	11.6667	13.3333	15	SAUR32	XP_016480424.1 PREDICTED: auxin-responsive protein SAUR32-like [Nicotiana tabacum]	Environmental Information Processing	Signal transduction	ko04075//Plant hormone signal transduction	K14488	-	-	-
XLOC_008235	2.51	3.01333	2.53667	3.2	79.3333	102	83	171.667	-	XP_010325773.1 PREDICTED: uncharacterized protein LOC101258482 [Solanum lycopersicum]	Brite Hierarchies;Genetic Information Processing	Protein families: genetic information processing;Replication and repair	ko03440//Homologous recombination;ko03430//Mismatch repair;ko03420//Nucleotide excision repair;ko03030//DNA replication;ko03400//DNA repair and recombination proteins;ko03032//DNA replication proteins;ko03000//Transcription factors	K07466	-	-	-
XLOC_008243	38.8067	44.1367	38.15	40.0033	352	403.667	346.333	581.667	-	XP_009799243.1 PREDICTED: uncharacterized protein LOC104245350 [Nicotiana sylvestris]	-	-	-	-	-	-	-
XLOC_008344	39.48	52.8267	42.66	44.8967	424	586.667	465.667	767	-	CAA57768.1 cytochrome c reductase subunit [Solanum tuberosum]	-	-	-	-	-	-	-
XLOC_008357	2.30667	2.83333	2.59	2.83	41.3333	52.3333	47.3333	82	-	XP_015160823.1 PREDICTED: uncharacterized protein LOC107058999 [Solanum tuberosum]	-	-	-	-	-	-	-
XLOC_008369	4.26667	4.19667	5.68333	5.76333	83.3333	83.3333	112.333	180	-	-	-	-	-	-	-	-	-
XLOC_008399	2.5	5.05667	5.13333	6.30667	27.3333	57	58	112.667	-	AAT39958.1 hypothetical protein SDM1_29t00007 [Solanum demissum]	-	-	-	-	-	-	-
XLOC_008464	9.49	11.0067	13.48	14.6467	87.3333	105	126	214.667	-	XP_012070364.1 PREDICTED: uncharacterized protein LOC105632565 [Jatropha curcas]	-	-	-	-	-	-	-
XLOC_008676	2.60667	2.90333	2.36333	2.64	65	74	59.3333	104.667	RTNLB1	XP_015067358.1 PREDICTED: uncharacterized protein LOC107012128 isoform X2 [Solanum pennellii]	-	-	-	-	GO:0016020//membrane	-	-
XLOC_008677	1.12333	1.61	1.63	2.19333	50	87.3333	80.3333	142	RTNLB2	XP_015067357.1 PREDICTED: uncharacterized protein LOC107012128 isoform X1 [Solanum pennellii]	-	-	-	-	-	-	-
XLOC_008725	2.44667	2.28333	1.68667	2.06	108.667	101.98	77.4567	136.843	-	XP_004233226.1 PREDICTED: exocyst complex component EXO84C [Solanum lycopersicum]	-	-	-	-	-	-	-
XLOC_008782	0.343333	0.393333	0.29	0.226667	12	14	10.3333	13.3333	At1g79710	XP_019240523.1 PREDICTED: probable folate-biopterin transporter 3 [Nicotiana attenuata]	-	-	-	-	-	-	-
XLOC_008785	31.01	29.79	30.9067	28.67	573	567	582.333	848.667	-	XP_015071241.1 PREDICTED: uncharacterized protein LOC107015473 [Solanum pennellii]	-	-	-	-	-	-	-
XLOC_008789	2.31333	1.72667	2.34667	2.45667	36.3333	27.6667	37.3333	61.6667	-	XP_015071194.1 PREDICTED: uncharacterized protein LOC107015442 [Solanum pennellii]	-	-	-	-	-	-	-
XLOC_008837	1.87667	2.78667	2.71	3.33667	55.3833	76.1833	74.3967	132.583	-	-	-	-	-	-	-	-	-
XLOC_008841	0.0833333	0.223333	0.0666667	0.0933333	1.33333	4	1	2.33333	DTX1	XP_015161704.1 PREDICTED: protein DETOXIFICATION 16-like [Solanum tuberosum]	Brite Hierarchies	Protein families: signaling and cellular processes	ko02000//Transporters	K03327	-	-	-
XLOC_008893	2.05333	1.89667	2.29667	2.56333	54.6667	51	60	93	-	XP_009786429.1 PREDICTED: uncharacterized protein LOC104234552 [Nicotiana sylvestris]	-	-	-	-	-	-	-
XLOC_008984	0.23	0.706667	0.273333	0.53	5	16.3333	6	18.6667	-	-	-	-	-	-	-	-	-
XLOC_008999	0.996667	0.896667	1.41	1.19333	15.6667	13.6667	23.3333	30	-	-	-	-	-	-	-	-	-
XLOC_009008	1.18333	2.04667	2.06667	3.59333	10.6667	18	18.3333	49.6667	-	OIT05209.1 hypothetical protein A4A49_02756 [Nicotiana attenuata]	-	-	-	-	-	-	-
XLOC_009238	0.0366667	0.35	0.713333	0.416667	0.333333	3.33333	5.66667	5.33333	MLP31	XP_006367041.1 PREDICTED: MLP-like protein 28 [Solanum tuberosum]	-	-	-	-	-	-	-
XLOC_009251	0.976667	1.14	1.15	1.33	24.3333	27.3333	27.3333	50.3333	-	-	-	-	-	-	-	-	-
XLOC_009264	0.28	0.156667	0.233333	0.283333	2.33333	1.33333	2	4	MLP31	XP_006360413.1 PREDICTED: MLP-like protein 34 [Solanum tuberosum]	-	-	-	-	-	-	-
XLOC_009341	2.55	1.46333	2.40667	2.28333	35.3333	24.6667	34.6667	54.6667	-	-	-	-	-	-	-	-	-
XLOC_009381	1.60333	0.9	1.09	0.693333	33.6667	18.6667	23	23	Rbm42	XP_006361411.1 PREDICTED: RNA-binding protein 42-like isoform X1 [Solanum tuberosum]	-	-	-	-	-	-	-
XLOC_009396	0.233333	0.496667	0.556667	0.36	3	7	7.66667	8	-	-	-	-	-	-	-	-	-
XLOC_009406	2.08333	2.08	2.23	2.34	22	22.6667	24	40	-	XP_019224784.1 PREDICTED: uncharacterized protein LOC109206421 [Nicotiana attenuata]	-	-	-	-	-	-	-
XLOC_009412	28.1133	31.79	25.2833	29.5967	423.667	491	387.333	721.667	-	XP_006346704.1 PREDICTED: glutamic acid-rich protein-like [Solanum tuberosum]	-	-	-	-	-	-	-
XLOC_009436	3.25333	3.39667	2.99	3.50667	81	78	82.6667	140.333	-	XP_015081516.1 PREDICTED: uncharacterized protein LOC107025227 [Solanum pennellii]	-	-	-	-	-	-	-
XLOC_009457	1.03667	0.86	1	0.616667	47.3333	41.6667	47.3333	44.9867	At3g47570	XP_015160715.1 PREDICTED: probable LRR receptor-like serine/threonine-protein kinase At3g47570 [Solanum tuberosum]	-	-	-	-	-	-	-
XLOC_009467	2.78667	1.87667	1.83667	1.47	45	31.6667	30.6667	38.3333	-	XP_015060046.1 PREDICTED: uncharacterized protein LOC107005912 isoform X1 [Solanum pennellii]	-	-	-	-	-	-	-
XLOC_009470	1.65333	1.33	2.01667	2.03	9.66667	8.33333	11.6667	18.3333	-	-	-	-	-	-	-	-	-
XLOC_009471	7.37667	6.24667	6.84667	6.48	459.903	394.527	435.86	648.32	At4g19900	XP_006367891.1 PREDICTED: uncharacterized protein At4g19900 [Solanum tuberosum]	-	-	-	-	-	-	-
XLOC_009472	0.676667	0.573333	0.52	0.986667	13.4933	10.0033	6.87667	20.79	-	-	-	-	-	-	-	-	-
XLOC_009518	9.27667	5.02	8.16667	7.36	500.667	276.333	453.333	638.333	-	XP_006360885.2 PREDICTED: putative UPF0481 protein At3g02645 [Solanum tuberosum]	-	-	-	-	-	-	-
XLOC_009542	0.28	0.183333	0.13	0.576667	5.66667	4	2.66667	20.3333	-	-	-	-	-	-	-	-	-
XLOC_009543	5	5.25	5.17333	5.46	236.333	250.667	245.667	413.333	-	-	-	-	-	-	-	-	-
XLOC_009548	1.14333	1.22	0.456667	1.09	10.6667	11.3333	4.33333	15.6667	-	XP_015166688.1 PREDICTED: uncharacterized protein LOC107061617 [Solanum tuberosum]	-	-	-	-	-	-	-
XLOC_009550	11.8267	17.96	11.4433	16.4733	128.333	199	126.333	290	-	XP_009764368.1 PREDICTED: cysteine-rich and transmembrane domain-containing protein A [Nicotiana sylvestris]	-	-	-	-	-	-	-
XLOC_009556	1.24667	1.19333	1.09	0.816667	20.6667	21	18	21.3333	-	XP_006340118.1 PREDICTED: uncharacterized protein LOC102588408 [Solanum tuberosum]	-	-	-	-	-	-	-
XLOC_009567	0.496667	0.696667	1.38667	1.11333	6.33333	8.66667	17	21.3333	-	-	-	-	-	-	-	-	-
XLOC_009572	3.85	2.13333	3.52	3.09333	174	99.3333	161.333	223.333	RPP13	ACU65455.1 Rpi protein [Solanum sp. ABPT]	-	-	-	-	-	-	-
XLOC_009595	1.73	1.7	2.13	2.39	77.6667	78	98.3333	173	-	-	-	-	-	-	-	-	-
XLOC_009611	5.53333	6.04333	5.67	6.10333	77	87	80.6667	136.667	-	-	-	-	-	-	-	-	-
XLOC_009627	0.22	0.416667	0.486667	0.483333	5.33333	11.3333	12.3333	19.6667	-	-	-	-	-	-	-	-	-
XLOC_009630	1.06	1.14667	0.47	2.88	6	6.66667	2.66667	26.3333	-	-	-	-	-	-	-	-	-
XLOC_009641	1.26667	1.18	2.07333	1.04	12.3333	12	21	16.6667	-	-	-	-	-	-	-	-	-
XLOC_009645	17.27	13.9867	15.7533	19.1267	285.333	221.333	249.667	483.667	-	-	-	-	-	-	-	-	-
XLOC_009655	1.92	2.60333	1.87	2.47667	41.6667	58.3333	42	87.6667	-	XP_015072031.1 PREDICTED: uncharacterized protein LOC107016068 [Solanum pennellii]	-	-	-	-	-	-	-
XLOC_009659	1.67333	2.22	1.74	1.95333	86.6667	98.3333	94.3333	160	PRORP1	XP_006352156.1 PREDICTED: proteinaceous RNase P 1, chloroplastic/mitochondrial-like isoform X1 [Solanum tuberosum]	Genetic Information Processing;Brite Hierarchies	Protein families: genetic information processing;Translation	ko03013//RNA transport;ko03016//Transfer RNA biogenesis	K18213	-	-	-
XLOC_009671	1.51333	0.393333	0.463333	0.73	23	6	7	18	-	XP_016540980.1 PREDICTED: uncharacterized protein LOC107841639 [Capsicum annuum]	-	-	-	-	-	-	-
XLOC_009687	2.30333	4.5	4.63	4.88667	113.667	227.333	231	385	-	XP_019068221.1 PREDICTED: uncharacterized protein LOC101263683 [Solanum lycopersicum]	-	-	-	-	-	-	-
XLOC_009695	0.18	0.17	0.0733333	0.426667	1.66667	1.66667	0.666667	6	CYP76M6	XP_006354708.1 PREDICTED: cytochrome P450 CYP736A12-like [Solanum tuberosum]	-	-	-	-	-	-	-
XLOC_009736	2.90333	2.14333	1.96667	2.70667	45.6667	34.3333	31	69	-	XP_015164024.1 PREDICTED: uncharacterized protein LOC107060539 [Solanum tuberosum]	-	-	-	-	-	-	-
XLOC_009788	9.28333	10.77	10.3767	10.78	222	262.333	252	411.667	-	XP_015164044.1 PREDICTED: uncharacterized protein LOC107060551 [Solanum tuberosum]	-	-	-	-	-	-	-
XLOC_009803	2.27667	1.34	3.38	2.25	173.493	103.333	263.28	273.51	At3g57050	XP_015064927.1 PREDICTED: F-box protein SKIP23-like [Solanum pennellii]	Metabolism	Amino acid metabolism;Global and overview maps;Metabolism of other amino acids	ko01100//tMetabolic pathways;ko01110//Biosynthesis of secondary metabolites;ko01230//Biosynthesis of amino acids;ko00270//Cysteine and methionine metabolism;ko00450//Selenocompound metabolism	K01760	-	-	-
XLOC_009815	1.08667	1.24	0.796667	0.73	104.667	117	80.6667	118.333	Tf2-11	AAT38744.1 Putative gag-pol polyprotein, identical [Solanum demissum]	-	-	-	-	-	-	-
XLOC_009849	23.7567	20.64	31.8767	33.2433	915.667	816	1255	2077.67	CYP71D55	XP_015071727.1 PREDICTED: premnaspirodiene oxygenase-like [Solanum pennellii]	-	-	-	-	-	-	-
XLOC_009852	1.45667	1.79	1.33	1.74667	46.6667	58.3333	50	97.3333	At5g09300	XP_004237706.1 PREDICTED: 2-oxoisovalerate dehydrogenase subunit alpha 1, mitochondrial isoform X1 [Solanum lycopersicum]	Metabolism	Carbohydrate metabolism;Global and overview maps;Amino acid metabolism	ko01100//tMetabolic pathways;ko01110//Biosynthesis of secondary metabolites;ko00280//Valine, leucine and isoleucine degradation;ko00640//Propanoate metabolism	K00166	-	-	-
XLOC_009875	0.393333	0.646667	0.456667	0.81	7.66667	13.6667	9	25.6667	FPP4	XP_010320419.1 PREDICTED: filament-like plant protein 4 [Solanum lycopersicum]	-	-	-	-	-	-	-
XLOC_010007	2.56333	1.75333	1.63333	2.16667	66	47.6667	42	89.3333	-	-	-	-	-	-	-	-	-
XLOC_010035	0.176667	0.746667	0.08	0.173333	2	9	1	3.33333	-	XP_015170113.1 PREDICTED: uncharacterized protein LOC102605553 [Solanum tuberosum]	-	-	-	-	-	-	-
XLOC_010045	2.2	2.95	2.76	2.82667	21	27	26.3333	42	DBR1	-	Brite Hierarchies	Protein families: genetic information processing	ko03009//Ribosome biogenesis	K18328	-	-	-
XLOC_010046	2.51667	2.32	2.6	2.71	187.667	177	198.667	324.333	scpl-3	XP_015159720.1 PREDICTED: CTD small phosphatase-like protein 3 [Solanum tuberosum]	-	-	-	-	-	-	-
XLOC_010065	1.40667	0.5	0.576667	0.6	34.4633	12.0133	14.0033	23.35	At4g27290	XP_015168606.1 PREDICTED: G-type lectin S-receptor-like serine/threonine-protein kinase At4g27290 [Solanum tuberosum]	-	-	-	-	-	-	-
XLOC_010097	0.356667	0.53	0.45	0.56	3.66667	5.66667	4.33333	8.66667	CYP81E1	XP_009796226.1 PREDICTED: isoflavone 2'-hydroxylase-like isoform X1 [Nicotiana sylvestris]	-	-	-	-	-	-	-
XLOC_010157	14.16	20.8433	19.3167	18.88	175.667	266	243	377.333	RPS14	XP_006354922.1 PREDICTED: ribosomal protein S14, mitochondrial [Solanum tuberosum]	Brite Hierarchies;Genetic Information Processing	Protein families: genetic information processing;Translation	ko03010//Ribosome;ko03011//Ribosome	K02954	GO:0043226//organelle;GO:0005737//cytoplasm;GO:0043227//membrane-bounded organelle;GO:1990904//ribonucleoprotein complex;GO:0043231//intracellular membrane-bounded organelle;GO:0043229//intracellular organelle;GO:0044424//intracellular part;GO:0044464//cell part;GO:0005622//intracellular;GO:0005623//cell;GO:0009536//plastid;GO:0044444//cytoplasmic part;GO:0030529//intracellular ribonucleoprotein …	GO:0003723//RNA binding;GO:1901363//heterocyclic compound binding;GO:0003676//nucleic acid binding;GO:0005488//binding;GO:0097159//organic cyclic compound binding	GO:0071704//organic substance metabolic process;GO:0009987//cellular process;GO:0044260//cellular macromolecule metabolic process;GO:0044237//cellular metabolic process;GO:0044238//primary metabolic process;GO:0008152//metabolic process;GO:0043170//macromolecule metabolic process
XLOC_010191	574.303	368.453	485	546.83	29897.3	19479	25694	46095.7	-	OIT04061.1 hypothetical protein A4A49_13666 [Nicotiana attenuata]	-	-	-	-	-	-	-
XLOC_010193	14.0933	13.8267	11.0367	12.4067	219	219.667	176.333	307	-	-	-	-	-	-	-	-	-
XLOC_010263	5.85333	3.97	7.07	4.86333	138	97.3333	169.333	181	EXL3	XP_015072836.1 PREDICTED: uncharacterized protein LOC107017073 [Solanum pennellii]	-	-	-	-	-	-	-
XLOC_010264	0.59	0.243333	0.8	0.71	6.33333	3.33333	10.6667	15.6667	At3g43570	XP_015072836.1 PREDICTED: uncharacterized protein LOC107017073 [Solanum pennellii]	-	-	-	-	-	-	-
XLOC_010485	0.78	1.23	0.996667	1.13	29	46.3333	37.6667	67	ERF118	OIT06567.1 hypothetical protein A4A49_12899 [Nicotiana attenuata]	-	-	-	-	-	-	-
XLOC_010534	0.39	0.403333	0.406667	0.686667	6	6.33333	6.66667	17.6667	-	-	-	-	-	-	-	-	-
XLOC_010607	0.39	0.04	0.153333	0.323333	3.33333	0.333333	1.33333	4.33333	-	OIT01085.1 hypothetical protein A4A49_01877 [Nicotiana attenuata]	-	-	-	-	-	-	GO:0050896//response to stimulus
XLOC_010644	1.76333	1.50667	1.82	1.85	21.3367	20.69	24.38	41.3967	AHL	XP_015059709.1 PREDICTED: PAP-specific phosphatase HAL2-like [Solanum pennellii]	Brite Hierarchies;Metabolism	Energy metabolism;Protein families: genetic information processing;Global and overview maps	ko01100//tMetabolic pathways;ko00920//Sulfur metabolism;ko03016//Transfer RNA biogenesis	K01082	-	-	-
XLOC_010653	1.1	0.41	0.826667	0.453333	13.3333	5.33333	10.3333	9	-	-	-	-	-	-	-	-	-
XLOC_010657	3.54667	3.08333	2.38333	2.17333	252.667	226	172.667	247.667	-	XP_015163897.1 PREDICTED: uncharacterized protein LOC107060452 [Solanum tuberosum]	-	-	-	-	-	-	-
XLOC_010658	4.12667	5.77333	4.85333	5.47	33	46.3333	39	69.3333	-	-	-	-	-	-	-	-	-
XLOC_010663	1.81333	2.41333	2.75	3.88	77.3333	107	119.333	265.333	-	-	-	-	-	-	-	-	-
XLOC_010674	3.42333	3.19667	4.62333	4.55333	124	130.333	157	247.667	-	XP_004247726.1 PREDICTED: activating signal cointegrator 1 [Solanum lycopersicum]	-	-	-	-	-	-	-
XLOC_010682	1.39667	2.03667	2.11333	2.18667	32	48	49.3333	78.3333	-	-	-	-	-	-	-	-	-
XLOC_010691	5.43667	6.45333	6.07333	6.08	114.333	139	129.333	208	-	XP_015163906.1 PREDICTED: uncharacterized protein LOC107060461 [Solanum tuberosum]	-	-	-	-	-	-	-
XLOC_010693	1.72333	1.19	1.49667	1.42667	28	19.6667	25.3333	34.6667	-	XP_015161401.1 PREDICTED: uncharacterized protein LOC107059401 [Solanum tuberosum]	-	-	-	-	-	-	-
XLOC_010694	0.873333	1.8	1.80667	1.58	14.6667	31.3333	30	41.3333	-	-	-	-	-	-	-	-	-
XLOC_010699	2.85667	2.54333	2.93	2.37	60	54.3333	61.6667	78.3333	AAE2	XP_004234517.1 PREDICTED: probable acyl-activating enzyme 2 [Solanum lycopersicum]	-	-	-	-	-	-	-
XLOC_010702	0.876667	1.37333	0.826667	0.863333	15	24.6667	14.6667	24.6667	-	XP_015086894.1 PREDICTED: rhamnogalacturonate lyase-like [Solanum pennellii]	-	-	-	-	-	-	-
XLOC_010712	0.186667	0	0.22	0.0266667	1.33333	0	1.66667	0.333333	-	-	-	-	-	-	-	-	-
XLOC_010739	4.20333	4.9	3.63333	4.3	64.3333	75	55	105.333	-	-	-	-	-	-	-	-	-
XLOC_010741	1.2	0.646667	0.49	0.476667	14	7.33333	5.66667	8.66667	-	XP_004230369.1 PREDICTED: probable serine/threonine-protein kinase kinX isoform X1 [Solanum lycopersicum]	-	-	-	-	-	-	-
XLOC_010758	0.36	0.34	0.626667	0.803333	5.33333	4.66667	9.33333	18.6667	-	-	-	-	-	-	-	-	-
XLOC_010760	3.50667	2.83333	3.15	3.11	57.3333	46.6667	52.6667	83.3333	At3g07070	XP_006352585.1 PREDICTED: uncharacterized protein LOC102588593 [Solanum tuberosum]	-	-	-	-	-	GO:0016301//kinase activity;GO:0016772//transferase activity, transferring phosphorus-containing groups;GO:0016740//transferase activity;GO:0004672//protein kinase activity;GO:0016773//phosphotransferase activity, alcohol group as acceptor;GO:0003824//catalytic activity	GO:0006793//phosphorus metabolic process;GO:0006796//phosphate-containing compound metabolic process;GO:0009987//cellular process;GO:0008152//metabolic process;GO:0044237//cellular metabolic process
XLOC_010779	14.1867	15.1933	14.75	13.8867	160.667	176.667	170.667	252	PPH	XP_015162442.1 PREDICTED: pheophytinase, chloroplastic-like isoform X1 [Solanum tuberosum]	-	-	-	-	-	-	-
XLOC_010781	5.36	4.45667	4.56667	5.46667	109.333	93.6667	95	178.667	-	XP_016563933.1 PREDICTED: plastid division protein CDP1, chloroplastic [Capsicum annuum]	-	-	-	-	-	-	-
XLOC_010807	0.23	0.343333	0.373333	0.406667	3	4.66667	5	8.66667	-	-	-	-	-	-	-	-	-
XLOC_010810	1.33667	1.24	1.47333	2.42	20.6667	19.3333	23.3333	61.3333	-	-	-	-	-	-	-	-	-
XLOC_010815	1.63333	1.58667	2.22667	1.95	52	50.6667	72.3333	98.3333	-	XP_019067248.1 PREDICTED: putative pentatricopeptide repeat-containing protein At3g15200 [Solanum lycopersicum]	-	-	-	-	-	-	-
XLOC_010816	1.16667	1.57	3.13333	2.83	39.6667	53.6667	108.667	153.333	CYP75B1	XP_015072318.1 PREDICTED: cytochrome P450 71A1-like [Solanum pennellii]	-	-	-	-	-	-	-
XLOC_010860	26.8533	22.7733	20.3367	25.08	338.343	293.447	260.857	505.153	-	-	-	-	-	-	-	-	-
XLOC_010877	2.95667	2.66333	2.64	2.89333	386.667	354.667	352	608.333	-	XP_009804761.1 PREDICTED: uncharacterized protein LOC104249929 [Nicotiana sylvestris]	-	-	-	-	-	-	-
XLOC_010912	0.293333	0.906667	1.24667	1.17	4	13.6667	18	26	Os05g0583200	XP_009761067.1 PREDICTED: zinc finger BED domain-containing protein RICESLEEPER 1-like [Nicotiana sylvestris]	-	-	-	-	-	-	-
XLOC_010919	1.79333	2.69333	2.45667	2.24333	44.3333	70	62.6667	91	CAC3	XP_016461496.1 PREDICTED: acetyl-coenzyme A carboxylase carboxyl transferase subunit alpha, chloroplastic-like isoform X2 [Nicotiana tabacum]	Metabolism	Lipid metabolism;Carbohydrate metabolism;Global and overview maps	ko01100//tMetabolic pathways;ko01110//Biosynthesis of secondary metabolites;ko01200//Carbon metabolism;ko00620//Pyruvate metabolism;ko01212//Fatty acid metabolism;ko00061//Fatty acid biosynthesis;ko00640//Propanoate metabolism	K01962	-	-	-
XLOC_010934	0.493333	0.933333	0.63	0.72	24.6667	45.6667	33.3333	62.3333	DHAR2	XP_015075292.1 PREDICTED: glutathione S-transferase DHAR2-like [Solanum pennellii]	-	-	-	-	-	-	-
XLOC_011019	0.986667	1.28	1.45	1.11667	11.3333	15.3333	17.3333	21	-	-	-	-	-	-	-	-	-
XLOC_011146	2.06667	0.7	0.83	0.723333	54	19	23.6667	30.6667	FRO1	XP_015075346.1 PREDICTED: uncharacterized mitochondrial protein AtMg00810-like [Solanum pennellii]	-	-	-	-	-	-	-
XLOC_011227	3.77	3.77333	3.54	3.59	114.667	116.667	111	175.667	At1g13570	XP_015074391.1 PREDICTED: F-box/FBD/LRR-repeat protein At1g13570-like isoform X1 [Solanum pennellii]	-	-	-	-	-	-	-
XLOC_011267	0.5	0.24	0.12	0.0666667	5.66667	3	1.33333	1	SFH12	XP_015072828.1 PREDICTED: phosphatidylinositol/phosphatidylcholine transfer protein SFH4 [Solanum pennellii]	-	-	-	-	-	-	-
XLOC_011283	0.603333	0.07	0.133333	0.146667	9.66667	1.33333	2.33333	3.66667	PAP2	XP_015072919.1 PREDICTED: purple acid phosphatase 2-like [Solanum pennellii]	-	-	-	-	-	-	-
XLOC_011313	3	3.53333	4.67	4.59333	431.487	513.667	678.333	1057.67	CYCB2-4	XP_006342132.1 PREDICTED: G2/mitotic-specific cyclin-2-like [Solanum tuberosum]	Brite Hierarchies	Protein families: genetic information processing	ko03036//Chromosome and associated proteins;ko03032//DNA replication proteins	K21777	-	-	-
XLOC_011314	0.553333	0.873333	0.786667	1.00333	4.66667	8	7.33333	19.6667	-	-	-	-	-	-	-	-	-
XLOC_011689	2.32333	3.84333	3.17667	1.88333	46.6667	78.3333	64	60.6667	-	-	-	-	-	-	-	-	-
XLOC_011699	0.756667	0.96	1.55667	1.58667	12	15.6667	24.3333	38.6667	LAR	XP_006362568.1 PREDICTED: leucoanthocyanidin reductase-like [Solanum tuberosum]	Metabolism	Global and overview maps;Biosynthesis of other secondary metabolites	ko01110//Biosynthesis of secondary metabolites;ko00941//Flavonoid biosynthesis	K13081	-	-	-
XLOC_011731	1.59	3.96333	2.46667	2.25333	7.33333	19	11.6667	17.3333	AAPT1	XP_015075657.1 PREDICTED: choline/ethanolaminephosphotransferase 1 [Solanum pennellii]	Metabolism	Global and overview maps;Metabolism of other amino acids;Lipid metabolism	ko01100//tMetabolic pathways;ko01110//Biosynthesis of secondary metabolites;ko00564//Glycerophospholipid metabolism;ko00565//Ether lipid metabolism;ko00440//Phosphonate and phosphinate metabolism	K00993	-	-	-
XLOC_011803	0.986667	0.506667	0.783333	0.936667	13.3333	7	10.6667	19.6667	-	XP_019068372.1 PREDICTED: uncharacterized RNA-binding protein C17H9.04c isoform X1 [Solanum lycopersicum]	-	-	-	-	-	-	-
XLOC_011845	1.73333	1.32333	1.97	2.08333	15.6667	13.6667	19.6667	31	GAPC	XP_019238699.1 PREDICTED: glyceraldehyde-3-phosphate dehydrogenase, cytosolic [Nicotiana attenuata]	Brite Hierarchies;Metabolism	Energy metabolism;Protein families: signaling and cellular processes;Protein families: genetic information processing;Global and overview maps;Carbohydrate metabolism	ko01100//tMetabolic pathways;ko01110//Biosynthesis of secondary metabolites;ko01200//Carbon metabolism;ko01230//Biosynthesis of amino acids;ko00010//Glycolysis / Gluconeogenesis;ko00710//Carbon fixation in photosynthetic organisms;ko04147//Exosome;ko04131//Membrane trafficking	K00134	GO:0044444//cytoplasmic part;GO:0043229//intracellular organelle;GO:0044424//intracellular part;GO:0005737//cytoplasm;GO:0043231//intracellular membrane-bounded organelle;GO:0005623//cell;GO:0043226//organelle;GO:0043227//membrane-bounded organelle;GO:0005622//intracellular;GO:0044464//cell part;GO:0009536//plastid	GO:0016903//oxidoreductase activity, acting on the aldehyde or oxo group of donors;GO:0005488//binding;GO:0097159//organic cyclic compound binding;GO:0016491//oxidoreductase activity;GO:0000166//nucleotide binding;GO:1901265//nucleoside phosphate binding;GO:1901363//heterocyclic compound binding;GO:0003824//catalytic activity;GO:0036094//small molecule binding	GO:0008152//metabolic process;GO:0044710//single-organism metabolic process;GO:0044699//single-organism process
XLOC_011852	2.79667	2.46667	2.45333	2.99667	33	33.6667	31.6667	63.6667	-	-	-	-	-	-	-	-	-
XLOC_011861	4.37333	4.08667	4.62667	4.63	74.3333	72.6667	80.6667	127	-	-	-	-	-	-	-	-	-
XLOC_011868	0.39	0.0466667	0	0	2.33333	0.333333	0	0	-	XP_006352189.1 PREDICTED: HORMA domain-containing protein 1 [Solanum tuberosum]	-	-	-	-	-	-	-
XLOC_011870	1.05333	0.806667	1.10667	1.09333	32.3333	25.6667	34.6667	53.6667	-	-	-	-	-	-	-	-	-
XLOC_011872	1.77	2.43667	1.51	2.11667	85.6667	114.333	73.6667	163.667	-	-	-	-	-	-	-	-	-
XLOC_011880	1.25333	1.18333	1.15	1.50667	77.3333	75.3333	73	148	HMGCL	XP_004237099.1 PREDICTED: uncharacterized protein LOC101247606 [Solanum lycopersicum]	Metabolism;Cellular Processes	Transport and catabolism;Carbohydrate metabolism;Lipid metabolism;Amino acid metabolism;Global and overview maps	ko01100//tMetabolic pathways;ko04146//Peroxisome;ko00280//Valine, leucine and isoleucine degradation;ko00650//Butanoate metabolism;ko00072//Synthesis and degradation of ketone bodies	K01640	-	-	-
XLOC_011888	0.356667	0.133333	0.35	0.366667	10	4	10	16.6667	-	XP_019069462.1 PREDICTED: uncharacterized protein LOC109120264 [Solanum lycopersicum]	-	-	-	-	-	-	-
XLOC_011895	0.66	1.03	1.03667	1.55667	9.66667	15	15.3333	37.3333	-	-	-	-	-	-	-	-	-
XLOC_011899	2.17	1.74667	1.71333	2.39333	69.6667	58.3333	57.6667	124.667	APK1B	XP_015158764.1 PREDICTED: uncharacterized protein LOC107058020 [Solanum tuberosum]	-	-	-	-	-	-	-
XLOC_011910	0.856667	1.58	1.17	1.52667	22.6667	44	32.3333	65.3333	-	XP_006357292.1 PREDICTED: uncharacterized protein LOC102581124 [Solanum tuberosum]	-	-	-	-	-	-	-
XLOC_011911	0.866667	1.04	1.42333	1.36333	37.3333	47.6667	63.3333	94.6667	-	-	-	-	-	-	-	-	-
XLOC_011912	5.79667	5.15333	4.53667	4.60667	145	136	116.667	181	-	XP_015076443.1 PREDICTED: uncharacterized protein LOC107020548 isoform X4 [Solanum pennellii]	-	-	-	-	-	-	-
XLOC_011913	2.79	2.9	2.97	3.38667	97	101.333	104	184.333	-	-	-	-	-	-	-	-	-
XLOC_011914	3.48333	3.53333	3.08667	3.80333	63.3333	65.3333	57.3333	112.667	-	-	-	-	-	-	-	-	-
XLOC_011918	48.88	43	44.26	42.78	976.333	875	901	1379	-	-	-	-	-	-	-	-	-
XLOC_011919	6.78333	9.58333	7.01	7.88	70	101.667	73	130.667	-	-	-	-	-	-	-	-	-
XLOC_011926	38.4433	41.9533	41.8567	38	513	576.333	564	814.667	-	XP_010315687.1 PREDICTED: uncharacterized protein LOC104645557 [Solanum lycopersicum]	-	-	-	-	-	-	-
XLOC_011927	2.85	2.20333	1.98333	2.17	109	85.6667	76	133	-	-	-	-	-	-	-	-	-
XLOC_011933	4.61333	6.67333	3.98667	4.79333	58.6667	89	52.6667	98	-	-	-	-	-	-	-	-	-
XLOC_011936	1.06333	1.25333	0.996667	1.8	10.3333	12.6667	9.66667	28.3333	-	-	-	-	-	-	-	-	-
XLOC_011940	35.6967	40.1	40.0133	38.8467	533.333	619.667	610	931	-	XP_019067302.1 PREDICTED: uncharacterized protein LOC109119289 [Solanum lycopersicum]	-	-	-	-	-	-	-
XLOC_011968	4.83	4.63	6.34667	5.59	81.3333	80.3333	107	148.333	-	-	-	-	-	-	-	-	-
XLOC_011971	2.21	2.39667	1.70333	1.81333	31.3333	33.6667	26.3333	51	RPL23	XP_006354051.1 PREDICTED: F-box/LRR-repeat protein At3g26922-like [Solanum tuberosum]	-	-	-	-	-	-	-
XLOC_011975	0.72	0.38	0.183333	0.676667	6.33333	3.33333	1.66667	9.66667	-	-	-	-	-	-	-	-	-
XLOC_011976	1.63667	0.446667	0.966667	1.16667	44	12.6667	27.3333	50.6667	-	XP_009801192.1 PREDICTED: uncharacterized protein LOC104246970 [Nicotiana sylvestris]	-	-	-	-	-	-	-
XLOC_011978	4.84333	5.08	4.69333	5.14	105	111.333	104	180.333	SS2	XP_004232219.1 PREDICTED: granule-bound starch synthase 2, chloroplastic/amyloplastic [Solanum lycopersicum]	Metabolism;Brite Hierarchies	Carbohydrate metabolism;Protein families: metabolism;Global and overview maps	ko01100//tMetabolic pathways;ko01110//Biosynthesis of secondary metabolites;ko00500//Starch and sucrose metabolism;ko01003//Glycosyltransferases	K00703	-	-	-
XLOC_011993	1.15667	0.983333	1	1.19667	12.3333	10.6667	10.6667	20.3333	-	-	-	-	-	-	-	-	-
XLOC_011999	0.583333	0.336667	1.01667	0.42	17.6667	10.3333	31.6667	21.3333	-	XP_015075525.1 PREDICTED: (3S,6E)-nerolidol synthase 1-like [Solanum pennellii]	-	-	-	-	-	-	-
XLOC_012000	0.866667	0.416667	0.706667	0.646667	15	7.33333	12.6667	18.3333	-	XP_015075525.1 PREDICTED: (3S,6E)-nerolidol synthase 1-like [Solanum pennellii]	-	-	-	-	-	-	-
XLOC_012001	0.736667	0.756667	0.786667	0.65	7.66667	8	8.33333	10.6667	-	-	-	-	-	-	-	-	-
XLOC_012011	0.35	0.156667	0.336667	1.39	2.66667	1.33333	2.66667	18	-	-	-	-	-	-	-	-	-
XLOC_012012	2.37	2.16	2.15333	2.35667	50.6667	46.6667	47.3333	80	-	-	-	-	-	-	-	-	-
XLOC_012013	1.76	1.59333	1.46667	1.27	19.6667	17.6667	16.6667	22	-	-	-	-	-	-	-	-	-
XLOC_012052	0.683333	0.853333	1.02	1.06667	13.3333	16.3333	20.3333	32.6667	-	-	-	-	-	-	-	-	-
XLOC_012060	0.273333	0.49	0.756667	0.363333	2.66667	4.33333	7.33333	5.33333	-	XP_015075716.1 PREDICTED: uncharacterized protein LOC107019867 [Solanum pennellii]	-	-	-	-	-	-	-
XLOC_012061	0.18	0.19	0.243333	0.216667	3.33333	4	4.66667	7	-	-	-	-	-	-	-	-	-
XLOC_012100	27.7433	34.67	29.68	30.92	581.333	749.667	632	1045.67	SNRPB	XP_006345588.1 PREDICTED: small nuclear ribonucleoprotein-associated protein B'-like [Solanum tuberosum]	Genetic Information Processing;Brite Hierarchies	Protein families: genetic information processing;Transcription	ko03040//Spliceosome;ko03032//DNA replication proteins;ko03041//Spliceosome	K11086	GO:0044424//intracellular part;GO:0044464//cell part;GO:0030529//intracellular ribonucleoprotein complex;GO:0043226//organelle;GO:0019012//virion;GO:0043231//intracellular membrane-bounded organelle;GO:0005622//intracellular;GO:0032991//macromolecular complex;GO:0043228//non-membrane-bounded organelle;GO:0043229//intracellular organelle;GO:0044444//cytoplasmic part;GO:0005623//cell;GO:1990904//ri…	-	-
XLOC_012125	0.58	0.453333	0.813333	0.546667	44.6667	36	64	67.3333	-	XP_015084421.1 PREDICTED: LOW QUALITY PROTEIN: retrovirus-related Pol polyprotein from transposon TNT 1-94 [Solanum pennellii]	-	-	-	-	-	-	-
XLOC_012136	1.85	2.44333	1.94667	1.84667	72.6667	96.6667	78.3333	116.333	DNAJ1	XP_006345526.1 PREDICTED: dnaJ protein homolog [Solanum tuberosum]	Genetic Information Processing;Brite Hierarchies	Folding, sorting and degradation;Protein families: genetic information processing	ko04141//Protein processing in endoplasmic reticulum;ko03110//Chaperones and folding catalysts;ko03029//Mitochondrial biogenesis	K09503	-	GO:0043169//cation binding;GO:0005515//protein binding;GO:0005488//binding;GO:0043167//ion binding	GO:0019538//protein metabolic process;GO:0008152//metabolic process;GO:0050896//response to stimulus;GO:0006950//response to stress;GO:0044237//cellular metabolic process;GO:0044260//cellular macromolecule metabolic process;GO:0043170//macromolecule metabolic process;GO:0044238//primary metabolic process;GO:0071704//organic substance metabolic process;GO:0044267//cellular protein metabolic proces…
XLOC_012137	1.90333	2.92	2.44333	2.61333	22.3333	33.3333	27.6667	48	LDJ2	XP_015075021.1 PREDICTED: dnaJ protein homolog isoform X1 [Solanum pennellii]	Brite Hierarchies;Genetic Information Processing	Folding, sorting and degradation;Protein families: genetic information processing	ko04141//Protein processing in endoplasmic reticulum;ko03110//Chaperones and folding catalysts;ko03029//Mitochondrial biogenesis	K09503	-	GO:0005488//binding	-
XLOC_012312	5.08	3.88667	4.05667	3.16667	122.333	97.3333	97.6667	122.667	UXS1	XP_015074621.1 PREDICTED: UDP-glucuronic acid decarboxylase 6-like [Solanum pennellii]	Metabolism	Global and overview maps;Carbohydrate metabolism	ko01100//tMetabolic pathways;ko00520//Amino sugar and nucleotide sugar metabolism	K08678	-	-	-
XLOC_012351	0.276667	0.503333	0.263333	0.506667	3.33333	6	3.33333	10	-	XP_006345838.1 PREDICTED: uncharacterized protein LOC102599902 [Solanum tuberosum]	-	-	-	-	-	-	-
XLOC_012384	0.97	1.37	1.61667	1.79333	16.3333	23	27.3333	46.3333	SAUR32	OIT03335.1 auxin-responsive protein saur32 [Nicotiana attenuata]	Environmental Information Processing	Signal transduction	ko04075//Plant hormone signal transduction	K14488	-	-	-
XLOC_012385	1.25	0	0.07	0.346667	11.3333	0	0.666667	5	NAC68	XP_006345759.1 PREDICTED: NAC domain-containing protein 68-like [Solanum tuberosum]	-	-	-	-	-	-	-
XLOC_012611	0.63	1.71333	0.136667	0.16	5.66667	16.3333	1.33333	2.33333	-	-	-	-	-	-	-	-	-
XLOC_012612	13.26	9.35667	12.6667	9.41333	168.667	121	167	192	-	XP_015164772.1 PREDICTED: uncharacterized protein LOC107060856 [Solanum tuberosum]	-	-	-	-	-	-	-
XLOC_012736	1.2	0.656667	0.25	0.903333	14	9.33333	3.33333	19.3333	-	XP_015170330.1 PREDICTED: uncharacterized protein LOC102601884 [Solanum tuberosum]	-	-	-	-	-	-	-
XLOC_012742	0	0.12	0.34	0.0566667	0	1.33333	3.66667	1	-	-	-	-	-	-	-	-	-
XLOC_012762	3.28667	2.38333	3.01333	3.84667	58.3333	44	55	110.333	-	XP_009600990.1 PREDICTED: uncharacterized protein LOC104096334, partial [Nicotiana tomentosiformis]	-	-	-	-	-	-	-
XLOC_012765	1.91667	1.59	1.09667	1.89333	43	35.6667	25	66.6667	-	XP_015075315.1 PREDICTED: uncharacterized protein LOC107019296 [Solanum pennellii]	-	-	-	-	-	-	-
XLOC_012772	2.28333	3.35	3.36	3.39	82.3333	120.667	122.333	194	-	-	-	-	-	-	-	-	-
XLOC_012788	7.73667	6.21333	6.14667	4.44667	272	219.333	220.667	250	tgt-1	XP_009611517.1 PREDICTED: queuine tRNA-ribosyltransferase catalytic subunit-like isoform X1 [Nicotiana tomentosiformis]	Brite Hierarchies	Protein families: genetic information processing	ko03016//Transfer RNA biogenesis	K00773	-	GO:0016740//transferase activity;GO:0003824//catalytic activity	-
XLOC_012790	1.23	1.22	1.18333	1.35667	22	22.3333	21.3333	39	-	-	-	-	-	-	-	-	-
XLOC_012795	0.336667	0.366667	0.456667	0.326667	4	5	6	8	HSD2	XP_009597072.1 PREDICTED: 11-beta-hydroxysteroid dehydrogenase 1B-like isoform X1 [Nicotiana tomentosiformis]	-	-	-	-	-	-	-
XLOC_012796	0.37	0.48	1.21	0.776667	2.66667	3.33333	8.66667	9	HSD3	OIT19809.1 11-beta-hydroxysteroid dehydrogenase 1b [Nicotiana attenuata]	-	-	-	-	-	-	-
XLOC_012801	0.866667	1.38	1.31	0.843333	37.6667	61	58.6667	58	-	XP_006343702.1 PREDICTED: uncharacterized protein LOC102605937 [Solanum tuberosum]	-	-	-	-	-	-	-
XLOC_012807	0.256667	0.523333	0.303333	0.553333	3	6.33333	3.66667	11	-	-	-	-	-	-	-	-	-
XLOC_012813	1.35	2.16333	1.73667	2.20333	25.6667	42.3333	33.3333	66	-	-	-	-	-	-	-	-	-
XLOC_012820	7.03333	5.22333	6.56	8.27333	134.667	109.667	133	268.667	-	XP_015164026.1 PREDICTED: uncharacterized protein LOC107060538 [Solanum tuberosum]	-	-	-	-	-	-	-
XLOC_012821	0.31	0.27	0.513333	0.33	8.33333	7	13.6667	14	-	XP_006343702.1 PREDICTED: uncharacterized protein LOC102605937 [Solanum tuberosum]	-	-	-	-	-	-	-
XLOC_012824	0.196667	0.713333	0.39	0.62	1	3.66667	2	4.66667	-	-	-	-	-	-	-	-	-
XLOC_012839	0	0.35	0.183333	0.156667	0	5.33333	3	4.33333	-	XP_019069472.1 PREDICTED: uncharacterized protein LOC101266333 [Solanum lycopersicum]	-	-	-	-	-	-	-
XLOC_012860	4.98667	4.97	6.03333	6.04333	132.667	134.333	157	263.333	SCC3	XP_015170116.1 PREDICTED: sister-chromatid cohesion protein 3-like [Solanum tuberosum]	Brite Hierarchies	Protein families: genetic information processing	ko03036//Chromosome and associated proteins	K06671	-	-	-
XLOC_012861	3.58667	4.00333	4.45333	4	57	63.3333	70	100.667	SCC3	XP_006338179.1 PREDICTED: sister-chromatid cohesion protein 3 [Solanum tuberosum]	Brite Hierarchies	Protein families: genetic information processing	ko03041//Spliceosome	K13146	-	-	-
XLOC_012862	3.08	4.30667	4.01667	4.20667	26	37	33.3333	58.3333	ADH1	CAA37333.1 alcohol dehydrogenase [Solanum tuberosum]	Metabolism	Lipid metabolism;Carbohydrate metabolism;Amino acid metabolism;Global and overview maps	ko01100//tMetabolic pathways;ko01110//Biosynthesis of secondary metabolites;ko00010//Glycolysis / Gluconeogenesis;ko00071//Fatty acid degradation;ko00350//Tyrosine metabolism;ko00592//alpha-Linolenic acid metabolism	K18857	-	-	-
XLOC_012863	2.38	3.35667	3.21333	3.83	40	57	54.4933	101.667	At5g59700	XP_006356443.1 PREDICTED: receptor-like protein kinase HERK 1 [Solanum tuberosum]	-	-	-	-	GO:0016020//membrane	-	GO:0044238//primary metabolic process;GO:0044763//single-organism cellular process;GO:0006996//organelle organization;GO:0044699//single-organism process;GO:0071840//cellular component organization or biogenesis;GO:0044237//cellular metabolic process;GO:0008152//metabolic process;GO:0007049//cell cycle;GO:0022402//cell cycle process;GO:0009987//cellular process;GO:0016043//cellular component orga…
XLOC_012864	2.48	4.00667	3.47667	3.32333	63	99.6667	86.1733	135.333	At5g59700	XP_006356443.1 PREDICTED: receptor-like protein kinase HERK 1 [Solanum tuberosum]	-	-	-	-	-	-	-
XLOC_012866	0.11	0.0933333	0	0.13	1.33333	1.33333	0	3	-	-	-	-	-	-	-	-	-
XLOC_012873	0	0	0	0.0833333	0	0	0	0.666667	-	-	-	-	-	-	-	-	-
XLOC_012880	4.25667	5.93	5.59667	4.96333	159.333	226.333	212.667	297	-	XP_019258738.1 PREDICTED: uncharacterized protein LOC109236955 [Nicotiana attenuata]	-	-	-	-	-	-	-
XLOC_012884	1.65	1.69333	1.83667	2.13667	39.3333	41.6667	44.6667	81.3333	-	XP_015064577.1 PREDICTED: uncharacterized protein LOC107009747 [Solanum pennellii]	-	-	-	-	-	-	-
XLOC_012891	1.02333	1.52333	1.24667	1.21	24	35	30.6667	49.3333	AKT2	XP_006349369.1 PREDICTED: potassium channel AKT2/3 [Solanum tuberosum]	-	-	-	-	-	-	GO:0051234//establishment of localization;GO:0051179//localization;GO:0006810//transport
XLOC_012897	0.323333	0.343333	0.66	0.293333	2	2.33333	4	3	-	-	-	-	-	-	-	-	-
XLOC_012901	4.18333	4.37	4.36333	4.71667	323.667	344.667	342.667	586.333	rps14	KRH68609.1 hypothetical protein GLYMA_03G241100 [Glycine max]	Genetic Information Processing;Brite Hierarchies	Translation;Protein families: genetic information processing	ko03010//Ribosome;ko03011//Ribosome	K02955	-	-	-
XLOC_012906	3.81667	3.23	3.76667	5.69667	78.3333	61	78.6667	173.333	-	-	-	-	-	-	-	-	-
XLOC_012913	0.603333	0.603333	0.363333	0.483333	8	8.33333	5	10.6667	-	-	-	-	-	-	-	-	-
XLOC_012935	6.81	8.72	8.9	8.73333	97.3333	124.333	130.333	200.333	-	-	-	-	-	-	-	-	-
XLOC_012936	0.666667	1.00667	1.27	0.823333	14	21.6667	27.3333	28.6667	-	OIT06570.1 hypothetical protein A4A49_12903 [Nicotiana attenuata]	-	-	-	-	-	-	-
XLOC_012940	0	0.0566667	0.323333	0.0633333	0	0.503333	2.59333	0.743333	-	XP_016442113.1 PREDICTED: uncharacterized protein LOC107767581 isoform X5 [Nicotiana tabacum]	-	-	-	-	-	-	-
XLOC_012944	1.75	1.24667	1.19333	1.35667	39	29.3333	25.6667	45.3333	-	-	-	-	-	-	-	-	-
XLOC_012955	1.13	0.773333	1.15	1.3	18	10.3333	16.6667	29.3333	-	-	-	-	-	-	-	-	-
XLOC_012956	0.363333	0.42	0.4	0.416667	13	14.3333	14	23.3333	-	XP_019069334.1 PREDICTED: uncharacterized protein LOC104647608 [Solanum lycopersicum]	Brite Hierarchies	Protein families: genetic information processing	ko03029//Mitochondrial biogenesis	K08900	-	-	-
XLOC_012958	9.81333	11.8933	12.87	12.2033	301.333	377.667	396.333	582.667	-	-	-	-	-	-	-	-	-
XLOC_012959	2.24333	2.37333	1.54333	2.19	94.6667	83.3333	59.6667	122.667	-	-	-	-	-	-	-	-	-
XLOC_012960	3.12333	3.08333	3.67333	3.66667	60.3333	59.3333	69	108.333	-	XP_010320179.1 PREDICTED: probable pectin methyltransferase QUA2 [Solanum lycopersicum]	-	-	-	-	-	-	-
XLOC_012973	1.19667	1.48333	1.61667	1.34333	14.3333	18.3333	20	26	-	XP_004240136.1 PREDICTED: kirola-like [Solanum lycopersicum]	-	-	-	-	-	-	-
XLOC_013054	2.26	1.64333	2.15333	2.51333	16.6667	12.6667	16.3333	29.6667	-	-	-	-	-	-	-	-	-
XLOC_013069	6.58	7.50667	7.32	7.70667	183.667	219	206.667	347	GDHA	XP_015074944.1 PREDICTED: glutamate dehydrogenase A-like [Solanum pennellii]	Brite Hierarchies;Metabolism	Global and overview maps;Amino acid metabolism;Protein families: signaling and cellular processes;Metabolism of other amino acids;Energy metabolism	ko01100//tMetabolic pathways;ko01200//Carbon metabolism;ko00250//Alanine, aspartate and glutamate metabolism;ko00220//Arginine biosynthesis;ko00910//Nitrogen metabolism;ko04147//Exosome;ko00471//D-Glutamine and D-glutamate metabolism	K00261	-	-	-
XLOC_013183	2.01333	2.46333	2.93	2.70333	30.6667	37.6667	45.6667	65	RPL23A	XP_015164973.1 PREDICTED: 60S ribosomal protein L23a-like [Solanum tuberosum]	Genetic Information Processing;Brite Hierarchies	Translation;Protein families: genetic information processing	ko03010//Ribosome;ko03011//Ribosome	K02893	GO:0044464//cell part;GO:0030529//intracellular ribonucleoprotein complex;GO:0005623//cell;GO:0005622//intracellular;GO:0032991//macromolecular complex;GO:0044424//intracellular part;GO:1990904//ribonucleoprotein complex	GO:0005198//structural molecule activity	GO:0043170//macromolecule metabolic process;GO:0010467//gene expression;GO:0008152//metabolic process;GO:0071704//organic substance metabolic process
XLOC_013438	12.46	11.2267	10.4	9.9	182	166	153.667	229.333	RPS23	CBI32689.3 unnamed protein product, partial [Vitis vinifera]	-	-	-	-	-	-	-
XLOC_013464	3.75333	5.00667	4.50667	3.19	27.6667	36.6667	33.6667	37.6667	-	OIT06775.1 non-specific lipid-transfer protein [Nicotiana attenuata]	-	-	-	-	-	-	-
XLOC_013497	4.07667	4.06667	4.14667	4.50667	133.357	136.107	137.077	236.76	At1g62670	XP_019069789.1 PREDICTED: LOW QUALITY PROTEIN: pentatricopeptide repeat-containing protein At1g63130, mitochondrial-like [Solanum lycopersicum]	-	-	-	-	-	-	-
XLOC_013503	3.88667	0.77	2.51667	1.71667	29	6	19	20	RSI-1	XP_009762897.1 PREDICTED: gibberellin-regulated protein 5-like [Nicotiana sylvestris]	-	-	-	-	-	-	-
XLOC_013504	6.45333	5.13667	6.11667	5.17333	76.6667	65	74.3333	99	RSI-1	XP_019160508.1 PREDICTED: gibberellin-regulated protein 5-like [Ipomoea nil]	-	-	-	-	-	-	-
XLOC_013564	2.87	4.10667	3.19333	3.30333	65.6667	96.3333	75	121.333	CRR4	XP_006355831.1 PREDICTED: pentatricopeptide repeat-containing protein At4g02750-like [Solanum tuberosum]	-	-	-	-	-	-	-
XLOC_013566	1.41	2.16667	3.13333	2.26333	35.3333	42.6667	54.3333	71.6667	PCMP-H12	XP_010321866.1 PREDICTED: pentatricopeptide repeat-containing protein At5g27110-like isoform X1 [Solanum lycopersicum]	-	-	-	-	-	-	-
XLOC_013587	0.766667	1.13333	1.22	1.13667	19	29	30.6667	45.6667	-	XP_015084155.1 PREDICTED: uncharacterized protein LOC107027517 [Solanum pennellii]	-	-	-	-	-	-	-
XLOC_013595	1.45667	0.106667	0.933333	0.81	6.33333	0.666667	4.33333	5	-	-	-	-	-	-	-	-	-
XLOC_013608	0.62	1.36333	1.49333	1.83333	5	12	12.3333	24.6667	-	-	-	-	-	-	-	-	-
XLOC_013624	3.54667	2.32667	2.68333	3.53333	105.333	69.6667	80.6667	171.333	DREB2D	XP_012478107.1 PREDICTED: dehydration-responsive element-binding protein 2D-like [Gossypium raimondii]	-	-	-	-	-	-	-
XLOC_013651	1.73	0.846667	1.61667	1.22	40	21.6667	43.6667	57.3333	At2g45750	XP_006340522.1 PREDICTED: probable methyltransferase PMT15 [Solanum tuberosum]	-	-	-	-	-	-	-
XLOC_013659	2.59667	3.52667	3.49333	3.41	35.6667	49.3333	49.3333	77	MED36A	XP_017238384.1 PREDICTED: mediator of RNA polymerase II transcription subunit 36a-like [Daucus carota subsp. sativus] [Daucus carota]	Genetic Information Processing;Brite Hierarchies	Translation;Protein families: genetic information processing	ko03008//Ribosome biogenesis in eukaryotes;ko03009//Ribosome biogenesis	K14563	-	GO:0003824//catalytic activity;GO:0016740//transferase activity	GO:0006139//nucleobase-containing compound metabolic process;GO:0071704//organic substance metabolic process;GO:0034641//cellular nitrogen compound metabolic process;GO:0090304//nucleic acid metabolic process;GO:0046483//heterocycle metabolic process;GO:0044238//primary metabolic process;GO:0044237//cellular metabolic process;GO:0044260//cellular macromolecule metabolic process;GO:0034660//ncRNA …
XLOC_013661	0.306667	0.0266667	0.0966667	0.246667	3.33333	0.333333	1	4.33333	-	XP_006363332.1 PREDICTED: uncharacterized protein LOC102601350 isoform X2 [Solanum tuberosum]	-	-	-	-	-	-	-
XLOC_013669	0.346667	0.213333	0.173333	0.176667	20.8933	12.7633	10.8867	16.5367	LRR-RLK	XP_016558306.1 PREDICTED: LOW QUALITY PROTEIN: probable LRR receptor-like serine/threonine-protein kinase At1g53420 [Capsicum annuum]	-	-	-	-	-	-	-
XLOC_013679	4.11	3.91	3.86667	3.88333	297	339.667	323.667	551.667	pol	XP_016578919.1 PREDICTED: uncharacterized protein LOC107876527, partial [Capsicum annuum]	-	-	-	-	-	-	-
XLOC_013694	8.74333	8.35	8.68333	10.15	372.667	371.333	379.333	728	-	XP_009759351.1 PREDICTED: exosome complex exonuclease RRP44 [Nicotiana sylvestris]	Genetic Information Processing;Brite Hierarchies	Protein families: genetic information processing;Folding, sorting and degradation	ko03018//RNA degradation;ko03019//Messenger RNA Biogenesis	K12585	-	-	-
XLOC_013704	0.333333	0.713333	0.946667	1.25	11.6667	27	36.3333	73	-	-	-	-	-	-	-	-	-
XLOC_013727	1.33333	1.82667	1.46667	1.66667	110	152	124	221.333	-	XP_019242460.1 PREDICTED: uncharacterized protein LOC109222568, partial [Nicotiana attenuata]	-	-	-	-	-	-	-
XLOC_013736	9.16333	7.03333	9.23667	9.21	422.667	332.667	434.667	684	-	XP_019234924.1 PREDICTED: uncharacterized protein LOC109215337 [Nicotiana attenuata]	-	-	-	-	-	-	-
XLOC_013762	0.283333	0.273333	0.456667	0.59	6.66667	6.66667	11.3333	22.6667	At4g27270	XP_010322193.1 PREDICTED: uncharacterized protein LOC101267028 isoform X1 [Solanum lycopersicum]	-	-	-	-	-	-	-
XLOC_013764	0.54	0.326667	0.56	0.546667	7	4.33333	7.66667	11.6667	-	-	-	-	-	-	-	-	-
XLOC_013770	2.40333	2.77333	2.36	2.5	63	74.3333	64.3333	109	-	XP_006360179.1 PREDICTED: cytochrome P450 CYP72A219-like [Solanum tuberosum]	-	-	-	-	-	-	-
XLOC_013775	2.78667	1.95333	2.44333	2.92667	113.333	82.6667	101	191.667	BIP5	XP_015078003.1 PREDICTED: luminal-binding protein 4-like [Solanum pennellii]	Genetic Information Processing;Brite Hierarchies	Protein families: signaling and cellular processes;Protein families: genetic information processing;Folding, sorting and degradation	ko04141//Protein processing in endoplasmic reticulum;ko03060//Protein export;ko04147//Exosome;ko03110//Chaperones and folding catalysts;ko04131//Membrane trafficking	K09490	-	-	-
XLOC_013776	13.0033	15.3133	15.2967	13.4533	203	246.333	244	336	-	XP_009799243.1 PREDICTED: uncharacterized protein LOC104245350 [Nicotiana sylvestris]	-	-	-	-	-	-	-
XLOC_013784	18.4867	22.3733	21.24	20.8333	182.333	226	214	328.333	CYTB5-E	XP_006367355.1 PREDICTED: cytochrome b5 isoform E-like [Solanum tuberosum]	-	-	-	-	-	-	-
XLOC_013788	4.02667	6.5	4.13333	7.89333	31	52	33	100.333	-	-	-	-	-	-	-	-	-
XLOC_013829	1.22	2.37667	1.63333	1.98	60	118.333	80.6667	157.667	-	XP_010320066.1 PREDICTED: RNA-binding protein 2 isoform X1 [Solanum lycopersicum]	-	-	-	-	-	-	-
XLOC_013835	1.45	1.59333	1.53333	1.52667	13.3333	16.3333	15.3333	23.6667	-	XP_016542633.1 PREDICTED: serine/arginine-rich splicing factor RS2Z33-like isoform X2 [Capsicum annuum]	Brite Hierarchies;Genetic Information Processing	Protein families: genetic information processing;Transcription	ko03040//Spliceosome;ko03041//Spliceosome	K12896	-	-	-
XLOC_013869	0.44	0.303333	0.506667	0.47	15	9.66667	17.3333	24.6667	SSTLH1	XP_015077699.1 PREDICTED: germacrene C synthase-like [Solanum pennellii]	-	-	-	-	-	-	-
XLOC_013892	1.30667	0.906667	1.7	1.83667	31.3167	25.77	44.4633	101.087	AHL1	XP_015159152.1 PREDICTED: AT-hook motif nuclear-localized protein 1-like [Solanum tuberosum]	-	-	-	-	-	-	-
XLOC_013920	26.8833	108.707	63.3333	69.3867	361	1509.67	877	1513.67	-	OIT38795.1 hypothetical protein A4A49_01769 [Nicotiana attenuata]	-	-	-	-	-	-	-
XLOC_013924	1.83667	1.67333	1.86	1.76333	57	51	57.6667	87	At1g12200	XP_006365977.1 PREDICTED: flavin-containing monooxygenase FMO GS-OX-like 4 [Solanum tuberosum]	-	-	-	-	-	-	-
XLOC_013949	7.75	7.34667	6.79667	6.21333	170	166	147.667	215.667	-	XP_015077654.1 PREDICTED: probable inactive serine/threonine-protein kinase slob2 [Solanum pennellii]	-	-	-	-	-	-	-
XLOC_014047	4.62	6.12667	6.20667	5.51	130.333	177	177.667	245.667	-	-	-	-	-	-	-	-	-
XLOC_014077	0.22	0.1	0.123333	0.08	3.66667	1.66667	2	2	UBP22	XP_006365074.1 PREDICTED: ubiquitin carboxyl-terminal hydrolase 22 [Solanum tuberosum]	Brite Hierarchies	Protein families: metabolism;Protein families: genetic information processing	ko03036//Chromosome and associated proteins;ko04121//Ubiquitin system;ko01002//Peptidases;ko03021//Transcription machinery	K11366	-	GO:0003824//catalytic activity;GO:0016787//hydrolase activity	-
XLOC_014087	1.63667	2.21	1.19667	1.07333	31.3333	42.3333	23.3333	32	-	XP_019069861.1 PREDICTED: uncharacterized protein LOC101268697 [Solanum lycopersicum]	-	-	-	-	-	-	-
XLOC_014095	1.42	0.74	0.96	1.46333	25.0633	13.3333	17.3333	41.6667	Pds5a	XP_004242198.1 PREDICTED: sister chromatid cohesion protein PDS5 homolog A-like [Solanum lycopersicum]	-	-	-	-	-	-	-
XLOC_014125	2.05	1.87667	1.38	1.97667	12.6667	12	8.66667	19.3333	-	XP_016459853.1 PREDICTED: non-specific lipid-transfer protein 2-like [Nicotiana tabacum]	-	-	-	-	-	-	-
XLOC_014176	4.15333	2.95333	4.18333	2.98333	74	52.6667	75	84	NPF2.13	XP_006354833.1 PREDICTED: protein NRT1/ PTR FAMILY 2.10-like [Solanum tuberosum]	-	-	-	-	-	-	-
XLOC_014186	7.13333	10.35	9.99667	10.7	59	88	83.3333	141.667	-	XP_007210222.1 hypothetical protein PRUPE_ppa015613mg, partial [Prunus persica]	-	-	-	-	-	-	-
XLOC_014190	3.14333	3.29667	2.55667	3.03	57.3333	58.6667	53.6667	98	APC11	XP_009774463.1 PREDICTED: anaphase-promoting complex subunit 11 [Nicotiana sylvestris]	Genetic Information Processing;Brite Hierarchies	Protein families: genetic information processing;Folding, sorting and degradation	ko04120//Ubiquitin mediated proteolysis;ko03036//Chromosome and associated proteins;ko04121//Ubiquitin system	K03358	GO:0043226//organelle;GO:0044464//cell part;GO:0043231//intracellular membrane-bounded organelle;GO:0000152//nuclear ubiquitin ligase complex;GO:0043234//protein complex;GO:0005622//intracellular;GO:1990234//transferase complex;GO:0044422//organelle part;GO:0000151//ubiquitin ligase complex;GO:0043229//intracellular organelle;GO:0044428//nuclear part;GO:1902494//catalytic complex;GO:0044446//intr…	GO:0005488//binding;GO:0046914//transition metal ion binding;GO:0043169//cation binding;GO:0043167//ion binding;GO:0046872//metal ion binding	GO:0006996//organelle organization;GO:0044763//single-organism cellular process;GO:0044699//single-organism process;GO:0044267//cellular protein metabolic process;GO:0071704//organic substance metabolic process;GO:0009987//cellular process;GO:0071840//cellular component organization or biogenesis;GO:0006464//cellular protein modification process;GO:0019538//protein metabolic process;GO:0044260//c…
XLOC_014226	0.146667	0.116667	0.276667	0.18	2.33333	2	4.66667	5	katna1	XP_015078083.1 PREDICTED: uncharacterized protein LOC107021876 [Solanum pennellii]	-	-	-	-	-	-	-
XLOC_014227	0.853333	0.476667	0.886667	0.71	29.6667	17	32	41	atad1a	XP_015078083.1 PREDICTED: uncharacterized protein LOC107021876 [Solanum pennellii]	-	-	-	-	-	-	-
XLOC_014326	2.92	2.58667	4.91333	6.24667	44.3333	40.3333	74.6667	152.667	-	XP_018623470.1 PREDICTED: uncharacterized protein LOC104087782 [Nicotiana tomentosiformis]	-	-	-	-	-	-	-
XLOC_014345	2.24333	1.41333	1.39333	1.45	25	16.3333	15.6667	26	PSK5	XP_015078621.1 PREDICTED: putative phytosulfokines 6 [Solanum pennellii]	-	-	-	-	-	-	-
XLOC_014539	0.33	0.54	0.263333	0.546667	1.66667	2.66667	1.33333	5	-	XP_015078086.1 PREDICTED: uncharacterized protein LOC107021881 [Solanum pennellii]	-	-	-	-	-	-	-
XLOC_014568	4.75	4.08333	3.94333	4.02667	64	57.3333	54	87.3333	-	-	-	-	-	-	-	-	-
XLOC_014578	1.04333	1.30333	1.27667	1.59	36.6667	45	46.3333	88	-	XP_015165080.1 PREDICTED: putative disease resistance protein RGA4 [Solanum tuberosum]	-	-	-	-	-	-	-
XLOC_014580	4.11667	5.61333	4.84667	4.87333	115.333	161.333	136.667	222	HSC-2	XP_015078010.1 PREDICTED: probable mediator of RNA polymerase II transcription subunit 37c [Solanum pennellii]	-	-	-	-	-	GO:0097367//carbohydrate derivative binding;GO:0001883//purine nucleoside binding;GO:0005488//binding;GO:0032550//purine ribonucleoside binding;GO:0097159//organic cyclic compound binding;GO:1901363//heterocyclic compound binding;GO:0032549//ribonucleoside binding;GO:0036094//small molecule binding;GO:0001882//nucleoside binding	-
XLOC_014602	8.34333	7.96333	7.59667	7.95333	266.333	262.333	248	412	-	XP_015080085.1 PREDICTED: uncharacterized protein LOC107023792 isoform X1 [Solanum pennellii]	-	-	-	-	-	-	-
XLOC_014615	71.8333	105.813	95.32	88.0833	432.07	657.867	582.443	849.85	-	-	-	-	-	-	-	-	-
XLOC_014616	49.78	71.75	62.3467	64.2867	255.93	378.8	326.557	532.817	-	-	-	-	-	-	-	-	-
XLOC_014617	4.73	3.52667	4.81	5.04	268	207.667	283.333	468.667	At1g62670	XP_015079032.1 PREDICTED: putative pentatricopeptide repeat-containing protein At1g12700, mitochondrial [Solanum pennellii]	-	-	-	-	-	-	-
XLOC_014657	0.04	0.32	0.15	0.34	0.666667	5.66667	2.66667	9.33333	CUL1	XP_015078151.1 PREDICTED: cullin-1-like [Solanum pennellii]	Genetic Information Processing;Brite Hierarchies	Protein families: genetic information processing;Folding, sorting and degradation	ko04141//Protein processing in endoplasmic reticulum;ko04120//Ubiquitin mediated proteolysis;ko04121//Ubiquitin system	K03347	-	-	-
XLOC_014672	1.18333	0.913333	0.77	0.676667	8	6.33333	5.33333	7.33333	-	XP_009785008.1 PREDICTED: uncharacterized protein LOC104233317 [Nicotiana sylvestris]	-	-	-	-	-	-	-
XLOC_014673	2.72667	2.37333	1.88667	1.91333	55.2067	47.75	38.8867	62.6667	-	ABE68835.1 root-knot nematode resistance protein [Capsicum annuum]	-	-	-	-	-	-	-
XLOC_014685	11.3133	9.85667	11.8767	12.2467	541.333	498.333	599.333	978.667	Os04g0395600	XP_006362983.1 PREDICTED: protein TRANSPORT INHIBITOR RESPONSE 1-like isoform X1 [Solanum tuberosum]	Environmental Information Processing;Brite Hierarchies	Protein families: genetic information processing;Signal transduction	ko04075//Plant hormone signal transduction;ko04121//Ubiquitin system	K14485	-	-	-
XLOC_014722	0.736667	0.496667	0.336667	0.746667	9	7.33333	4.66667	16	-	-	-	-	-	-	-	-	-
XLOC_014723	11.3067	9.47	9.85333	9.65	575.333	487	510.333	789	-	XP_015159068.1 PREDICTED: uncharacterized protein LOC107058181 [Solanum tuberosum]	-	-	-	-	-	-	-
XLOC_014724	1.50333	1.51	1.17667	1.12333	19	19	14	22.6667	-	XP_015078185.1 PREDICTED: uncharacterized protein LOC107021994 [Solanum pennellii]	Brite Hierarchies	Protein families: genetic information processing;Protein families: metabolism	ko03036//Chromosome and associated proteins;ko01009//Protein phosphatase and associated proteins	K11446	-	-	-
XLOC_014728	5.87667	5.15	5.09	5.60333	86.6667	78.6667	76	131.667	KINB3	XP_015077674.1 PREDICTED: SNF1-related protein kinase regulatory subunit beta-3 isoform X2 [Solanum pennellii]	-	-	-	-	-	-	-
XLOC_014741	1.69333	1.38667	1.88667	2.14333	26.3333	21	29.3333	52.6667	-	-	-	-	-	-	-	-	-
XLOC_014744	0.163333	0.446667	0.58	0.356667	3.33333	9.33333	12	11.6667	-	-	-	-	-	-	-	-	-
XLOC_014754	0.796667	0.953333	1.45667	1.26667	26.3333	26.6667	38.3333	54	-	XP_015163897.1 PREDICTED: uncharacterized protein LOC107060452 [Solanum tuberosum]	-	-	-	-	-	-	-
XLOC_014766	2.65	4.21	3.96333	4.52667	32.6667	51.6667	49.3333	90	-	XP_015075283.1 PREDICTED: uncharacterized protein LOC107019247 [Solanum pennellii]	-	-	-	-	-	-	-
XLOC_014770	0.656667	0.496667	0.483333	0.376667	15.3333	12.3333	11.3333	14.3333	-	-	-	-	-	-	-	-	-
XLOC_014789	7.65	12.6533	7.94	4.01	296.817	497.173	317.517	245.97	CIGR1	NP_001266225.1 Hop-interacting protein THI039 [Solanum lycopersicum]	-	-	-	-	-	-	-
XLOC_014794	0.593333	0.51	0.98	1.00333	21.6667	19	36.3333	58.6667	-	XP_015084169.1 PREDICTED: uncharacterized protein LOC107027540 [Solanum pennellii]	-	-	-	-	-	-	-
XLOC_014795	8.28667	7.54667	11.4433	8.38667	97.6667	91.6667	136.667	156.667	-	-	-	-	-	-	-	-	-
XLOC_014815	4.82667	4.23333	4.86333	4.88	241.44	218.57	248.447	394.797	LRR-RLK	XP_016558306.1 PREDICTED: LOW QUALITY PROTEIN: probable LRR receptor-like serine/threonine-protein kinase At1g53420 [Capsicum annuum]	-	-	-	-	-	-	-
XLOC_014819	0.693333	0.73	1.34	0.486667	8.66667	9.33333	17	9.33333	-	XP_015078674.1 PREDICTED: uncharacterized protein LOC107022594 isoform X1 [Solanum pennellii]	-	-	-	-	-	-	-
XLOC_014834	0.303333	0.22	0.433333	0.283333	4.66667	3.66667	6.66667	7.33333	-	XP_015079798.1 PREDICTED: ATP synthase subunit delta', mitochondrial-like [Solanum pennellii]	Metabolism	Energy metabolism;Global and overview maps	ko01100//tMetabolic pathways;ko00190//Oxidative phosphorylation	K02134	-	-	-
XLOC_014860	9.89	7.39	7.6	7.38333	300	291.333	317.333	414.333	-	XP_007211251.1 hypothetical protein PRUPE_ppa021024mg [Prunus persica]	-	-	-	-	-	-	-
XLOC_014900	0.49	0.65	1.04667	0.88	11.6667	16.3333	27.3333	34.6667	UBC23	XP_015064695.1 PREDICTED: uncharacterized protein LOC107009905 [Solanum pennellii]	Genetic Information Processing;Brite Hierarchies	Protein families: genetic information processing;Folding, sorting and degradation	ko04120//Ubiquitin mediated proteolysis;ko04121//Ubiquitin system	K10581	-	-	-
XLOC_014905	0.793333	0.923333	0.686667	0.993333	19	22	17	39.3333	-	XP_019069833.1 PREDICTED: uncharacterized protein LOC101264015 [Solanum lycopersicum]	-	-	-	-	-	-	-
XLOC_014910	18.83	18.66	17.45	15.1233	671.667	732.333	644.333	892.333	-	XP_010327299.1 PREDICTED: uncharacterized protein LOC104649534 [Solanum lycopersicum]	-	-	-	-	-	-	-
XLOC_014988	1.58333	1.74667	1.51	1.94	36.6667	46.3333	38.3333	85	-	-	-	-	-	-	-	-	-
XLOC_014990	0.243333	0.243333	0.226667	0.513333	1.66667	1.66667	1.66667	6	TSJT1	OIT24590.1 stem-specific protein tsjt1 [Nicotiana attenuata]	-	-	-	-	-	-	-
XLOC_015004	4.83667	3.25667	3.66333	4.46333	53.6667	38	41	78	-	XP_004241776.1 PREDICTED: protein WVD2-like 6 isoform X3 [Solanum lycopersicum]	-	-	-	-	-	-	-
XLOC_015009	2.10333	2.48333	2.29667	2.85667	49.6667	59.6667	55	109	-	-	-	-	-	-	-	-	-
XLOC_015036	0.316667	0.216667	0.56	0.793333	7.35	4.56333	12.87	28.2467	AHL1	XP_015159152.1 PREDICTED: AT-hook motif nuclear-localized protein 1-like [Solanum tuberosum]	-	-	-	-	-	-	-
XLOC_015088	0	0	0.296667	0	0	0	1.33333	0	-	-	-	-	-	-	-	-	-
XLOC_015213	0	0.133333	0.723333	0.186667	0	1	5	2	PLR_Lu2	-	-	-	-	-	-	-	-
XLOC_015217	14.2533	13.0533	11.1433	13.23	925.667	864	736	1372.67	PAPS4	XP_015079326.1 PREDICTED: nuclear poly(A) polymerase 4-like isoform X1 [Solanum pennellii]	-	-	-	-	-	-	-
XLOC_015290	3.56333	5.28667	3.47	5.23	43.3333	63.6667	43	102.667	-	-	-	-	-	-	-	-	-
XLOC_015379	3.39	3.64667	3.72333	3.90667	59	65	66.3333	110.667	-	XP_006347386.1 PREDICTED: uncharacterized protein LOC102600801 [Solanum tuberosum]	-	-	-	-	-	-	-
XLOC_015391	0.52	0.81	0.76	1.14333	16.6667	26.3333	24	56.6667	-	XP_016576939.1 PREDICTED: uncharacterized protein LOC107874694 [Capsicum annuum]	-	-	-	-	-	-	-
XLOC_015515	3.18667	2.71667	1.09333	0.4	52.3333	45.6667	18.6667	10.6667	LBD1	XP_015079078.1 PREDICTED: LOB domain-containing protein 1-like [Solanum pennellii]	-	-	-	-	-	-	-
XLOC_015554	5.38	3.55333	4.13333	4.52333	397.333	278.333	314	555	-	XP_015165696.1 PREDICTED: uncharacterized protein LOC102597223 isoform X2 [Solanum tuberosum]	-	-	-	-	-	-	-
XLOC_015587	0.736667	1.72	1.48333	1.38333	8	18.6667	15	23.6667	-	-	-	-	-	-	-	-	-
XLOC_015588	114.853	150.73	126.007	146.403	855	1146.33	947.333	1737.33	-	-	-	-	-	-	-	-	-
XLOC_015857	1.65	1.58	2.34667	2.99667	205.887	156.28	213.913	383.68	-	-	-	-	-	-	-	-	-
XLOC_015861	5	5.75667	4.67	4.75333	144.333	176.333	136.667	219.333	-	-	-	-	-	-	-	-	-
XLOC_015900	13.47	13.0467	13.5067	15.5033	259	255	263.667	477.667	ATL14	XP_015080797.1 PREDICTED: RING-H2 finger protein ATL14-like [Solanum pennellii]	Brite Hierarchies	Protein families: genetic information processing	ko04121//Ubiquitin system	K19041	-	-	-
XLOC_015913	2.22667	2.02	2.42333	3.02333	33.3333	33.3333	37.3333	75.3333	RNALX	XP_006343550.1 PREDICTED: intracellular ribonuclease LX-like [Solanum tuberosum]	Brite Hierarchies	Protein families: genetic information processing	ko03016//Transfer RNA biogenesis	K01166	-	-	-
XLOC_015948	1.66667	1.12333	1.26333	1.08667	11.3333	8	8.66667	11.6667	-	XP_015081685.1 PREDICTED: metallocarboxypeptidase inhibitor-like [Solanum pennellii]	-	-	-	-	-	-	-
XLOC_015960	0.23	0.37	0.163333	0.26	2.33333	3.66667	1.66667	4	ISU1	XP_015081085.1 PREDICTED: iron-sulfur cluster assembly scaffold protein IscU-like [Solanum pennellii]	-	-	-	-	-	-	-
XLOC_015973	0.0633333	0.88	0.526667	0.526667	0.666667	9	5.66667	9	-	XP_015169921.1 PREDICTED: uncharacterized protein LOC107063036 [Solanum tuberosum]	-	-	-	-	-	-	-
XLOC_016003	0	0	0	0.383333	0	0	0	3.66667	-	XP_015158465.1 PREDICTED: histone-lysine N-methyltransferase ASHH1-like [Solanum tuberosum]	-	-	-	-	-	-	-
XLOC_016031	1.24333	0.203333	0.68	0.413333	9	1.33333	5	5	-	XP_009598086.1 PREDICTED: defensin Lc-def-like [Nicotiana tomentosiformis]	-	-	-	-	-	-	-
XLOC_016042	2.29333	1.76333	1.64667	1.91	50.3333	43	37.3333	61	-	XP_004235688.1 PREDICTED: uncharacterized protein LOC101268558 isoform X1 [Solanum lycopersicum]	-	-	-	-	-	-	-
XLOC_016071	3.35	3.96	3.23667	3.90667	52	58.6667	46.6667	84.6667	-	XP_015075926.1 PREDICTED: uncharacterized protein LOC107020122 [Solanum pennellii]	-	-	-	-	-	-	-
XLOC_016098	23.17	36.0333	31.1533	34.5033	276.333	441.333	378	660.667	-	-	-	-	-	-	-	-	-
XLOC_016107	6.80333	6.63667	5.87	6.82667	59	57	51.6667	96	-	XP_015159589.1 PREDICTED: uncharacterized protein LOC107058417 [Solanum tuberosum]	-	-	-	-	-	-	-
XLOC_016108	0.173333	0.41	0.213333	0.313333	2	4.66667	2.33333	6	-	-	-	-	-	-	-	-	-
XLOC_016109	0.19	0.176667	0.113333	0.213333	3.66667	3.66667	2.33333	7	-	XP_015055892.1 PREDICTED: uncharacterized protein LOC107002396 isoform X1 [Solanum pennellii]	Genetic Information Processing;Brite Hierarchies	Protein families: genetic information processing;Replication and repair	ko03440//Homologous recombination;ko03430//Mismatch repair;ko03420//Nucleotide excision repair;ko03030//DNA replication;ko03400//DNA repair and recombination proteins;ko03032//DNA replication proteins;ko03000//Transcription factors	K07466	-	-	-
XLOC_016110	0.343333	0.126667	0.23	0.0566667	8.33333	3	6	2	-	XP_019068163.1 PREDICTED: uncharacterized protein LOC101252755 [Solanum lycopersicum]	Genetic Information Processing;Brite Hierarchies	Protein families: genetic information processing;Replication and repair	ko03440//Homologous recombination;ko03430//Mismatch repair;ko03420//Nucleotide excision repair;ko03030//DNA replication;ko03400//DNA repair and recombination proteins;ko03032//DNA replication proteins;ko03000//Transcription factors	K07466	-	-	-
XLOC_016113	7.70667	7.69333	7.47	8.58	125.333	127	123.667	226	-	XP_006338825.1 PREDICTED: uncharacterized protein LOC102595262 [Solanum tuberosum]	-	-	-	-	-	-	-
XLOC_016115	1.43	1.21667	1.73	1.66333	24.6667	21.6667	30.6667	46	PS2	XP_015080636.1 PREDICTED: inorganic pyrophosphatase 1-like isoform X1 [Solanum pennellii]	-	-	-	-	-	-	-
XLOC_016126	8.39333	7.04333	8.13667	9.17333	225	190.333	219.333	391.333	CPR30	XP_009798825.1 PREDICTED: F-box protein CPR30-like [Nicotiana sylvestris]	-	-	-	-	-	-	-
XLOC_016128	19.25	22.2867	20.69	22.1967	152	175.333	169.333	273.333	-	-	-	-	-	-	-	-	-
XLOC_016132	17.4167	16.9	18.6467	19.69	1023	1013.67	1114	1847.67	NRT2.2	XP_002313529.2 hypothetical protein POPTR_0009s01410g [Populus trichocarpa]	Brite Hierarchies;Metabolism	Protein families: signaling and cellular processes;Energy metabolism	ko00910//Nitrogen metabolism;ko02000//Transporters	K02575	-	-	-
XLOC_016133	2.78	3.40667	3.38	4.89333	51	63	63	144.333	-	-	-	-	-	-	-	-	-
XLOC_016143	3.52	3.76333	3.99667	3.75	91.3333	93	114	162.667	-	-	-	-	-	-	-	-	-
XLOC_016148	6.26333	4.06	4.57667	3.63	69	46	52	65	-	-	-	-	-	-	-	-	-
XLOC_016153	1.08333	1.07667	1.36333	1.16667	9.66667	10	12.6667	17.3333	-	-	-	-	-	-	-	-	-
XLOC_016158	3.05	2.07333	2.01667	2.49667	91	63.6667	61.3333	119.667	-	XP_009803328.1 PREDICTED: uncharacterized protein LOC104248721 [Nicotiana sylvestris]	-	-	-	-	-	-	-
XLOC_016159	4.38667	3.54667	2.88333	3.91	48	47.6667	38	74.6667	-	-	-	-	-	-	-	-	-
XLOC_016164	8.49667	6.43333	8.20333	7.76	139.333	108.667	136.667	202	-	XP_009592431.1 PREDICTED: uncharacterized protein LOC104089284 [Nicotiana tomentosiformis]	-	-	-	-	-	-	-
XLOC_016171	2.29667	1.69667	2.2	3.06	36	27.3333	35	77.6667	-	-	-	-	-	-	-	-	-
XLOC_016179	1.08333	0.93	1.03667	1.62	16.6667	15	16.3333	40.6667	-	-	-	-	-	-	-	-	-
XLOC_016184	1.87667	2.28333	2.48333	1.97	36.3333	41.6667	45.6667	59	-	-	-	-	-	-	-	-	-
XLOC_016199	0.643333	0.893333	1.61667	0.713333	9.66667	11.6667	18.6667	17	-	-	-	-	-	-	-	-	-
XLOC_016202	0.75	0.696667	0.37	0.55	27	26.3333	13.6667	31.3333	-	-	-	-	-	-	-	-	-
XLOC_016216	2.46667	3.32667	2.71	3.35	43.3333	60.3333	49	94.6667	-	-	-	-	-	-	-	-	-
XLOC_016230	0.376667	0.803333	0.456667	0.586667	4.33333	9.66667	5.33333	11	-	-	-	-	-	-	-	-	-
XLOC_016241	2.03333	2.54	3.21	3.3	39.6667	51	64	104	-	-	-	-	-	-	-	-	-
XLOC_016319	30.5933	31.8333	31.74	36.6033	680.333	731.333	717.667	1297.67	DBR	XP_006357688.1 PREDICTED: 2-alkenal reductase (NADP(+)-dependent)-like [Solanum tuberosum]	-	-	-	-	-	-	-
XLOC_016333	0.626667	0.636667	0.513333	0.543333	37.6667	45.3333	34.3333	60.3333	Os03g0733400	XP_015080876.1 PREDICTED: zinc finger BED domain-containing protein RICESLEEPER 2-like [Solanum pennellii]	-	-	-	-	-	-	-
XLOC_016378	2.62333	1.84333	1.50333	1.29	51.3333	39.3333	41.3333	40.3333	-	XP_019242031.1 PREDICTED: CLIP-associated protein-like [Nicotiana attenuata]	-	-	-	-	-	-	-
XLOC_016402	0.226667	4.6	0	0.116667	3	69.6667	0	2.66667	-	-	-	-	-	-	-	-	-
XLOC_016437	1.24	1.14	0.846667	1.05667	53.6667	49.6667	37.3333	73.3333	FH5	XP_015081060.1 PREDICTED: formin-like protein 3 [Solanum pennellii]	-	-	-	-	-	-	-
XLOC_016475	11.97	20.33	15.7433	15.1267	147.667	254.667	195.667	300.333	NFD6	XP_015080662.1 PREDICTED: protein NUCLEAR FUSION DEFECTIVE 6, chloroplastic/mitochondrial-like isoform X2 [Solanum pennellii]	-	-	-	-	-	-	-
XLOC_016485	10.2	5.47667	7.01333	6.07	107	58.6667	75	103.667	-	XP_006357483.1 PREDICTED: uncharacterized protein LOC102595357 [Solanum tuberosum]	-	-	-	-	-	-	-
XLOC_016511	0	2.38667	0	0.183333	0	11.3333	0	1.33333	-	XP_015081786.1 PREDICTED: proteinase inhibitor PSI-1.2-like [Solanum pennellii]	-	-	-	-	-	-	-
XLOC_016518	0.163333	0.103333	0.106667	0.233333	2	1.33333	1.33333	4.66667	FPP4	XP_006342030.1 PREDICTED: filament-like plant protein 4 [Solanum tuberosum]	-	-	-	-	-	-	-
XLOC_016523	2.35333	1.50667	2.63	0.996667	34.3333	23.6667	39.3333	22.3333	LSH10	XP_015081051.1 PREDICTED: protein LIGHT-DEPENDENT SHORT HYPOCOTYLS 10-like [Solanum pennellii]	-	-	-	-	-	-	-
XLOC_016583	1.11667	1.22	0.956667	0.913333	14.6667	14.6667	12.6667	18.6667	-	-	-	-	-	-	-	-	-
XLOC_016601	2.79333	2.51	2.56333	2.71333	56.6667	52.3333	53.6667	88	NPF7.3	XP_016504139.1 PREDICTED: protein NRT1/ PTR FAMILY 7.3-like, partial [Nicotiana tabacum]	Brite Hierarchies	Protein families: signaling and cellular processes	ko02000//Transporters	K14638	-	-	-
XLOC_016712	0.756667	1.14	0.756667	0.83	53.3333	84.3333	52.6667	90.3333	-	-	-	-	-	-	-	-	-
XLOC_016736	0.746667	2.86333	1.53667	2.02667	10.3333	41.3333	21.6667	43.6667	-	XP_015081728.1 PREDICTED: transcription repressor OFP14-like [Solanum pennellii]	-	-	-	-	-	-	-
XLOC_016819	33.8167	51.7033	44.8767	43.2767	309.667	489.667	418.667	632.333	-	-	-	-	-	-	-	-	-
XLOC_016841	4.18333	3.35	3.92333	4.46667	736.113	581.72	655.42	1171.65	-	OIS96277.1 hypothetical protein A4A49_09283 [Nicotiana attenuata]	-	-	-	-	-	-	-
XLOC_016863	10.6367	8.52333	8.61667	9.23333	145	121.333	120.333	203	-	XP_009621618.1 PREDICTED: uncharacterized protein LOC104113218 [Nicotiana tomentosiformis]	-	-	-	-	-	-	-
XLOC_016881	11.54	12.8367	15.0367	13.3833	93.6667	108.333	125.667	174.333	-	XP_016554707.1 PREDICTED: uncharacterized protein LOC107854224 [Capsicum annuum]	-	-	-	-	-	-	-
XLOC_016882	1.29	1.75333	1.47	1.81333	16	21.6667	18.3333	32.6667	-	OIS97261.1 hypothetical protein A4A49_30830, partial [Nicotiana attenuata]	-	-	-	-	-	-	-
XLOC_016905	0.643333	0.28	0.596667	0.5	6.66667	3.66667	5.33333	7	FTSH6	XP_009615004.1 PREDICTED: ATP-dependent zinc metalloprotease FTSH 6, chloroplastic [Nicotiana tomentosiformis]	Brite Hierarchies	Protein families: genetic information processing;Protein families: metabolism	ko03110//Chaperones and folding catalysts;ko01002//Peptidases	K03798	-	-	-
XLOC_016959	0	0.0966667	0	0.06	0	0.666667	0	0.666667	-	-	-	-	-	-	-	-	-
XLOC_016973	0.17	0.69	0.343333	0.27	2	8	4	4.66667	EPFL8	XP_015081881.1 PREDICTED: EPIDERMAL PATTERNING FACTOR-like protein 6 [Solanum pennellii]	-	-	-	-	-	-	-
XLOC_016978	8.44333	11.01	10.48	10.2167	198.333	265.333	248.667	384.667	rpmJ	XP_010323312.1 PREDICTED: uncharacterized protein LOC101249279 [Solanum lycopersicum]	Genetic Information Processing;Brite Hierarchies	Protein families: genetic information processing;Translation	ko03010//Ribosome;ko03011//Ribosome	K02919	-	-	-
XLOC_017056	20.56	15.57	14.86	16.6133	1034	762.333	743	1352.33	COG3	XP_015073923.1 PREDICTED: conserved oligomeric Golgi complex subunit 3 isoform X1 [Solanum pennellii]	-	-	-	-	-	-	-
XLOC_017063	0.62	0.843333	0.956667	1.09333	5.33333	7.33333	8.66667	15	-	-	-	-	-	-	-	-	-
XLOC_017070	1.87	1.09	1.40333	2.01667	27	15.6667	20	45.3333	-	-	-	-	-	-	-	-	-
XLOC_017071	1.74667	1.62333	1.95667	2.10333	79.6667	76	89	156	-	-	-	-	-	-	-	-	-
XLOC_017076	1.62	0.933333	1.30667	1.15667	146.333	86	118	163.333	-	AEH25587.1 transposase [Solanum demissum]	-	-	-	-	-	-	-
XLOC_017080	1.19	1.93667	2.29667	3.09	45.6667	76	88.6667	188.667	-	-	-	-	-	-	-	-	-
XLOC_017088	0.816667	0.793333	0.97	1.22667	117.333	130.667	147.667	316.667	-	-	-	-	-	-	-	-	-
XLOC_017109	2.34333	2.1	2.17	2.17	22.6667	21.6667	21.6667	33	-	-	-	-	-	-	-	-	-
XLOC_017113	11.6333	10.1033	6.77333	6.23	166	143.667	98.3333	146	AUR2	XP_012077350.1 PREDICTED: serine/threonine-protein kinase Aurora-1 isoform X1 [Jatropha curcas]	Brite Hierarchies	Protein families: metabolism;Protein families: genetic information processing	ko03036//Chromosome and associated proteins;ko01001//Protein kinases	K08850	-	-	-
XLOC_017115	3.71333	4.39333	4.50333	4.39	154.333	189.333	190.333	293.333	-	XP_015068696.1 PREDICTED: uncharacterized protein LOC107013253 [Solanum pennellii]	-	-	-	-	-	-	-
XLOC_017118	0.793333	0.72	1.16	0.94	10.3333	10	15.6667	20	-	-	-	-	-	-	-	-	-
XLOC_017137	1.59333	1.80333	2.46	2.14	149.333	171.333	232.667	319	AMT3-1	XP_016566139.1 PREDICTED: alkaline ceramidase 3-like isoform X1 [Capsicum annuum]	Brite Hierarchies	Protein families: signaling and cellular processes	ko02000//Transporters	K03320	-	-	-
XLOC_017143	3.79333	3.51	3.36667	3.01667	94.6667	90	85.6667	121.333	-	-	-	-	-	-	-	-	-
XLOC_017146	2.03333	1.51667	1.44667	1.66667	63.3333	47.3333	45.4567	84	ACA4	XP_015056106.1 PREDICTED: putative calcium-transporting ATPase 11, plasma membrane-type [Solanum pennellii]	Not Included in Pathway or Brite	Unclassified: metabolism	ko99980//Enzymes with EC numbers	K01537	-	-	-
XLOC_017153	12.0633	11.9733	10.3233	11.5167	627.667	640.667	546	971	SELMODRAFT_444075	XP_015082342.1 PREDICTED: inactive protein kinase SELMODRAFT_444075-like isoform X2 [Solanum pennellii]	-	-	-	-	-	GO:0032550//purine ribonucleoside binding;GO:1901363//heterocyclic compound binding;GO:0016772//transferase activity, transferring phosphorus-containing groups;GO:0097367//carbohydrate derivative binding;GO:0004672//protein kinase activity;GO:0001883//purine nucleoside binding;GO:0097159//organic cyclic compound binding;GO:0003824//catalytic activity;GO:0016301//kinase activity;GO:0016773//phosph…	GO:0006793//phosphorus metabolic process;GO:0016310//phosphorylation;GO:0044260//cellular macromolecule metabolic process;GO:0043412//macromolecule modification;GO:0008152//metabolic process;GO:0006796//phosphate-containing compound metabolic process;GO:0036211//protein modification process;GO:0044238//primary metabolic process;GO:0009987//cellular process;GO:0006464//cellular protein modificatio…
XLOC_017167	2.65667	2.32667	3	2.50333	46.6667	45.6667	54.6667	70	-	XP_015169992.1 PREDICTED: uncharacterized protein LOC102594494 [Solanum tuberosum]	-	-	-	-	-	-	-
XLOC_017177	1.34	1.39667	1.23	1.14	61	64	57.6667	84.6667	Os03g0165400	XP_015163832.1 PREDICTED: LOW QUALITY PROTEIN: beta-galactosidase [Solanum tuberosum]	-	-	-	-	-	-	-
XLOC_017183	0.246667	0.416667	0.286667	0.433333	7.33333	12.3333	8.33333	20.6667	-	-	-	-	-	-	-	-	-
XLOC_017184	0.536667	1.04	0.796667	0.906667	10	20	15.3333	26.6667	-	-	-	-	-	-	-	-	-
XLOC_017187	0.7	0.573333	0.726667	0.67	38.6667	33.3333	41.6667	60.3333	LPP1	XP_015161001.1 PREDICTED: uncharacterized protein LOC107059096 [Solanum tuberosum]	-	-	-	-	-	-	-
XLOC_017203	0.45	0.186667	0.486667	0.496667	12	5	13.3333	21.3333	-	-	-	-	-	-	-	-	-
XLOC_017210	1.69	1.82333	1.92667	2.74	39.6667	43.3333	45.6667	101	-	-	-	-	-	-	-	-	-
XLOC_017227	2.49333	2.53667	2.61333	2.13	41	37.6667	39.6667	49.3333	-	-	-	-	-	-	-	-	-
XLOC_017258	0.153333	0.12	0.236667	0.183333	2.33333	1.66667	3.66667	4.33333	-	-	-	-	-	-	-	-	-
XLOC_017291	24.1467	25.8533	23.32	25.89	1297	1408.33	1279.33	2234.33	ARF6	XP_015082269.1 PREDICTED: auxin response factor 6-like isoform X3 [Solanum pennellii]	-	-	-	-	-	-	-
XLOC_017296	1.19	0.796667	0.713333	0.883333	91	61	56	110.667	At4g27190	XP_015059824.1 PREDICTED: LOW QUALITY PROTEIN: disease resistance protein At4g27190-like [Solanum pennellii]	-	-	-	-	-	-	-
XLOC_017390	0.663333	0.736667	0.596667	0.76	6.33333	7.66667	6	12	-	-	-	-	-	-	-	-	-
XLOC_017461	0.263333	0.27	0.153333	0.573333	1.66667	1.66667	1	6	-	XP_015081088.1 PREDICTED: uncharacterized protein LOC107024613 isoform X3 [Solanum pennellii]	Cellular Processes	Transport and catabolism	ko04144//Endocytosis	K19476	-	-	-
XLOC_017475	4.18	4.19333	4.92667	4.49667	38	38.6667	44.6667	64.3333	-	-	-	-	-	-	-	-	-
XLOC_017489	72.0633	52.69	68.66	74.67	1939.67	1457	1887	3261.33	-	XP_015080672.1 PREDICTED: uncharacterized protein LOC107024246 [Solanum pennellii]	-	-	-	-	-	-	-
XLOC_017491	5.67667	8.70333	7.66333	8.95667	215.333	330.333	292.333	545.333	-	-	-	-	-	-	-	-	-
XLOC_017535	0.236667	0.99	0.413333	0.943333	1.66667	7.33333	3	10.6667	-	-	-	-	-	-	-	-	-
XLOC_017577	66.5167	110.087	43.8733	40.36	536.667	892.667	356	522	-	-	-	-	-	-	-	-	-
XLOC_017657	3.45333	7.00333	0.866667	1.00333	97	192	24.3333	47	-	XP_015081792.1 PREDICTED: uncharacterized protein LOC107025519 [Solanum pennellii]	-	-	-	-	-	-	-
XLOC_017717	1.04667	1.59333	1.21667	1.82333	14.3333	21.6667	16.6667	40	-	XP_015081047.1 PREDICTED: uncharacterized protein LOC107024573 [Solanum pennellii]	-	-	-	-	-	-	-
XLOC_017937	0.52	0.693333	0.463333	0.926667	4.33333	5	3.33333	10.3333	-	-	-	-	-	-	-	-	-
XLOC_017947	3.04667	3.59667	2.78	2.43667	77	91.3333	70.6667	96	-	-	-	-	-	-	-	-	-
XLOC_017994	19.65	16.94	14.83	17.0467	249	219.667	190.667	347	-	XP_015083705.1 PREDICTED: uncharacterized protein LOC107027055 [Solanum pennellii]	Brite Hierarchies;Genetic Information Processing	Folding, sorting and degradation;Protein families: genetic information processing	ko04120//Ubiquitin mediated proteolysis;ko03036//Chromosome and associated proteins;ko04121//Ubiquitin system	K12456	-	-	-
XLOC_017995	1.93667	1.96	1.61	1.96333	26.6667	27	23	43	-	EYU22029.1 hypothetical protein MIMGU_mgv11b017472mg [Erythranthe guttata]	-	-	-	-	-	-	-
XLOC_018038	0.593333	0.706667	0.643333	0.873333	8	9	8.66667	16.6667	-	XP_016571200.1 PREDICTED: LRR receptor-like serine/threonine-protein kinase EFR [Capsicum annuum]	Organismal Systems;Brite Hierarchies;Environmental Information Processing	Environmental adaptation;Protein families: metabolism;Signal transduction	ko04626//Plant-pathogen interaction;ko04016//MAPK signaling pathway - plant;ko01001//Protein kinases	K13420	-	-	-
XLOC_018040	5.88	3.72333	7.01333	4.51333	76.6667	50.6667	93.6667	91.3333	ZPR2	XP_006358368.1 PREDICTED: protein LITTLE ZIPPER 2-like [Solanum tuberosum]	-	-	-	-	-	-	-
XLOC_018052	0.13	0.326667	0.713333	0.406667	1	3	5.66667	5.33333	-	XP_019247112.1 PREDICTED: high mobility group B protein 10 [Nicotiana attenuata]	-	-	-	-	-	-	-
XLOC_018129	0.746667	0.9	0.933333	1.29667	14.6667	17.6667	18.6667	40.6667	-	-	-	-	-	-	-	-	-
XLOC_018130	0.406667	0.83	0.926667	0.813333	7.66667	15.3333	17.3333	23.6667	-	-	-	-	-	-	-	-	-
XLOC_018138	0.54	0.296667	0.523333	0.516667	7.66667	4	7.66667	12	-	-	-	-	-	-	-	-	-
XLOC_018139	1.02333	0.92	1.06667	1.36	62.52	56	66	133.667	-	ABI34306.1 Polyprotein, putative [Solanum demissum]	-	-	-	-	-	-	-
XLOC_018148	0	0.43	0	0	0	3	0	0	-	XP_019070752.1 PREDICTED: uncharacterized protein LOC109120928, partial [Solanum lycopersicum]	-	-	-	-	-	-	-
XLOC_018152	9.76	10.4767	9.68	8.74667	146	160	145.667	210	-	-	-	-	-	-	-	-	-
XLOC_018157	9.59	8.45	7.76667	8.34667	135	120.667	111	188.667	-	XP_006357329.1 PREDICTED: uncharacterized protein LOC102596473 isoform X1 [Solanum tuberosum]	Brite Hierarchies	Protein families: genetic information processing	ko04121//Ubiquitin system;ko04131//Membrane trafficking	K11982	-	-	-
XLOC_018164	2.45667	3.19	3.03667	3.18333	24.3333	33.6667	32	50.6667	-	-	-	-	-	-	-	-	-
XLOC_018170	1.05333	1.66333	1.30667	1.13	8	11.6667	10	15.3333	-	-	-	-	-	-	-	-	-
XLOC_018176	45.5867	51.2333	53.62	55.9167	1687.06	1925.13	2005.91	3307.18	CER1	XP_015070019.1 PREDICTED: protein ECERIFERUM 1-like [Solanum pennellii]	Metabolism	Global and overview maps;Lipid metabolism	ko01110//Biosynthesis of secondary metabolites;ko00073//Cutin, suberine and wax biosynthesis	K15404	-	-	-
XLOC_018190	1.01667	1.31667	1.66	0.91	52.3333	69	87	72	-	-	-	-	-	-	-	-	-
XLOC_018192	0.593333	0.623333	0.166667	0.136667	10	10.5167	3.02667	3.26667	-	-	-	-	-	-	-	-	-
XLOC_018197	8.58333	6.74	7.51667	7.14667	106.667	100	103	167	-	-	-	-	-	-	-	-	-
XLOC_018218	3.98333	3.37	4.21333	3.53667	59.6667	52.3333	63.3333	85.3333	-	XP_006343524.1 PREDICTED: ankyrin repeat-containing protein At3g12360-like [Solanum tuberosum]	-	-	-	-	-	-	-
XLOC_018222	0.69	0.923333	0.69	0.763333	7.33333	9.66667	7.66667	13.6667	-	-	-	-	-	-	-	-	-
XLOC_018224	0.816667	1.47667	0.57	0.95	16.6667	30.6667	12	30.6667	-	-	-	-	-	-	-	-	-
XLOC_018229	3.80333	3.79667	4.13667	4.03333	47	48	50.3333	85.6667	-	XP_015167062.1 PREDICTED: uncharacterized protein LOC107057721 [Solanum tuberosum]	-	-	-	-	-	-	-
XLOC_018231	0.976667	1.01667	1.03667	0.953333	15.6667	17	17.3333	24.3333	At1g21140	XP_006351863.1 PREDICTED: vacuolar iron transporter homolog 4-like [Solanum tuberosum]	-	-	-	-	-	-	-
XLOC_018241	0.27	0.156667	0.26	0.15	4.66667	2.66667	4.33333	4	-	-	-	-	-	-	-	-	-
XLOC_018252	2.33	2.26333	2.52	2.69333	49	47.6667	53.6667	90.3333	-	-	-	-	-	-	-	-	-
XLOC_018255	0.973333	1.44667	2.28	2.05	19.6667	28.6667	48.3333	74.3333	-	XP_015159739.1 PREDICTED: putative F-box protein At1g65770 [Solanum tuberosum]	-	-	-	-	-	-	-
XLOC_018274	0.47	0.536667	0.62	0.546667	14.6667	17.3333	20	27.3333	-	-	-	-	-	-	-	-	-
XLOC_018280	0.54	1.40667	1.02	1.04667	12.6667	33	23.6667	38.3333	-	-	-	-	-	-	-	-	-
XLOC_018337	1.30333	1.44	1.87333	1.65333	17.6667	19.6667	26	36.3333	-	XP_015068816.1 PREDICTED: uncharacterized protein LOC107013417 [Solanum pennellii]	-	-	-	-	-	-	-
XLOC_018358	1.87	1.79333	2.55333	2.19333	39.6667	39.6667	55	74.6667	-	XP_019068724.1 PREDICTED: uncharacterized protein LOC109119895 isoform X1 [Solanum lycopersicum]	-	-	-	-	-	GO:0036094//small molecule binding;GO:1901363//heterocyclic compound binding;GO:0043167//ion binding;GO:0003824//catalytic activity;GO:0016614//oxidoreductase activity, acting on CH-OH group of donors;GO:0016491//oxidoreductase activity;GO:0043169//cation binding;GO:0004470//malic enzyme activity;GO:0016615//malate dehydrogenase activity;GO:0097159//organic cyclic compound binding;GO:1901265//nuc…	GO:0044237//cellular metabolic process;GO:0043436//oxoacid metabolic process;GO:0044710//single-organism metabolic process;GO:0043648//dicarboxylic acid metabolic process;GO:0044763//single-organism cellular process;GO:0006082//organic acid metabolic process;GO:0019752//carboxylic acid metabolic process;GO:0008152//metabolic process;GO:0044281//small molecule metabolic process;GO:0009987//cellula…
XLOC_018369	1.82333	0.99	1.65667	1.70667	21	11.6667	19.3333	31	-	XP_009626661.1 PREDICTED: uncharacterized protein LOC104117322 [Nicotiana tomentosiformis]	-	-	-	-	-	-	-
XLOC_018370	0.706667	0.05	0.266667	0.493333	4.66667	0.333333	1.66667	5	-	-	-	-	-	-	-	-	-
XLOC_018419	0.643333	0.606667	0.75	0.72	8.66667	7.66667	10.3333	17.3333	-	-	-	-	-	-	-	-	-
XLOC_018429	2.68	2.49333	4.86333	2.58667	29.3333	28	54	45.6667	-	XP_016448747.1 PREDICTED: receptor-like protein 12 isoform X1 [Nicotiana tabacum]	-	-	-	-	-	-	-
XLOC_018434	1.49667	0.86	1.77333	0.856667	15.3333	9.33333	17.6667	13	-	XP_015084591.1 PREDICTED: uncharacterized protein LOC107028051 [Solanum pennellii]	-	-	-	-	-	-	-
XLOC_018455	1.91333	2.13	2.05667	1.75667	61	70.6667	66	97	-	XP_019070971.1 PREDICTED: uncharacterized protein LOC109120970 [Solanum lycopersicum]	-	-	-	-	-	-	-
XLOC_018468	2.01	1.95	2.22333	1.92667	70.3333	76	87.3333	127.667	-	YP_008992291.1 hypothetical protein Salmi_Mp025 (mitochondrion) [Salvia miltiorrhiza]	-	-	-	-	-	-	-
XLOC_018503	6.05	6.13667	6.01667	5.88667	128.333	132	129.667	199	At1g13570	XP_015159905.1 PREDICTED: F-box/FBD/LRR-repeat protein At1g13570-like isoform X2 [Solanum tuberosum]	-	-	-	-	-	-	-
XLOC_018554	1.25	1.63333	1.09667	1.57667	35.6667	47.6667	31.6667	72.3333	CYP71D55	XP_015084471.1 PREDICTED: premnaspirodiene oxygenase-like [Solanum pennellii]	-	-	-	-	-	-	-
XLOC_018580	1.45	0.446667	0.853333	0.6	23.3333	7.66667	14	15	-	-	-	-	-	-	-	-	-
XLOC_018588	0.863333	0.54	0.266667	0.343333	11.6667	8	3.66667	7.33333	-	-	-	-	-	-	-	-	-
XLOC_018653	2.95	2.95333	3.38	3.29333	153.333	158.333	179	274.333	-	XP_015084482.1 PREDICTED: uncharacterized protein LOC107027941 isoform X2 [Solanum pennellii]	-	-	-	-	-	-	-
XLOC_018698	1.18	0.48	0.8	0.936667	36.6667	15.3333	25	45.3333	CYP75B1	XP_006355524.1 PREDICTED: geraniol 8-hydroxylase-like [Solanum tuberosum]	-	-	-	-	-	-	-
XLOC_018716	34.7633	40.55	39.1167	38.7433	412.333	479.333	472.667	716.333	-	XP_015083768.1 PREDICTED: uncharacterized protein LOC107027108 [Solanum pennellii]	Genetic Information Processing;Brite Hierarchies	Transcription;Replication and repair;Protein families: genetic information processing	ko03420//Nucleotide excision repair;ko03022//Basal transcription factors;ko03400//DNA repair and recombination proteins;ko03021//Transcription machinery	K10845	-	-	-
XLOC_018718	1.29333	1.69333	1.63667	1.66333	35.3333	49	45.3333	73.3333	At3g51320	XP_019070731.1 PREDICTED: LOW QUALITY PROTEIN: pentatricopeptide repeat-containing protein At3g51320-like [Solanum lycopersicum]	-	-	-	-	-	-	-
XLOC_018817	3.76667	3.39	3.49333	3.83333	193.333	184.667	196.333	345.333	POB1	XP_006343902.1 PREDICTED: BTB/POZ domain-containing protein POB1-like isoform X1 [Solanum tuberosum]	-	-	-	-	-	-	-
XLOC_018844	7.23667	6.46	7.02667	6.34	345	318.667	343	488.333	-	XP_016555832.1 PREDICTED: putative F-box protein At5g55150 [Capsicum annuum]	-	-	-	-	-	-	-
XLOC_018846	6.68667	9.11667	8.39667	8.59	77	108	98	160	-	XP_015085459.1 PREDICTED: uncharacterized protein LOC107028777 [Solanum pennellii]	-	-	-	-	-	-	-
XLOC_018948	0.23	0.55	0.406667	0.553333	3.63	8.82333	6.30333	13.94	UGT74E2	XP_015085041.1 PREDICTED: UDP-glycosyltransferase 74G1-like [Solanum pennellii]	Brite Hierarchies	Protein families: metabolism	ko01003//Glycosyltransferases	K13691	-	GO:0016740//transferase activity;GO:0003824//catalytic activity;GO:0016757//transferase activity, transferring glycosyl groups	-
XLOC_018964	1.02667	0.693333	1.10667	0.533333	7.66667	5.33333	8.33333	6.33333	-	XP_015085532.1 PREDICTED: uncharacterized protein LOC107028835 [Solanum pennellii]	-	-	-	-	-	-	-
XLOC_019039	11.0333	16.3433	13.92	13.79	121.667	181	156.333	242.667	AGP22	XP_016465746.1 PREDICTED: arabinogalactan peptide 22-like [Nicotiana tabacum]	-	-	-	-	-	-	-
XLOC_019068	1.52	1.70333	1.60333	3.21667	119.333	135.667	125	400	At1g50680	XP_016549042.1 PREDICTED: AP2/ERF and B3 domain-containing transcription factor At1g51120-like [Capsicum annuum]	Brite Hierarchies	Protein families: genetic information processing	ko03000//Transcription factors	K09287	-	-	-
XLOC_019071	22.1833	23.2733	23.83	24.4033	290.667	313.333	315.333	512.333	-	XP_006355775.1 PREDICTED: uncharacterized protein LOC102603203 [Solanum tuberosum]	-	-	-	-	-	-	-
XLOC_019120	40.37	39.1567	35.79	36.6733	340.333	339	299.333	499.333	-	XP_009789540.1 PREDICTED: uncharacterized protein LOC104237148 [Nicotiana sylvestris]	-	-	-	-	-	-	-
XLOC_019124	10.67	9.37	10.2167	10.0567	442.667	375.333	407.333	608	-	XP_015075283.1 PREDICTED: uncharacterized protein LOC107019247 [Solanum pennellii]	-	-	-	-	-	-	-
XLOC_019131	1.42667	0.81	1.46	0.926667	21.3333	12	22	21.6667	-	XP_015165457.1 PREDICTED: uncharacterized protein LOC102584631 [Solanum tuberosum]	-	-	-	-	-	-	-
XLOC_019134	0.776667	0.41	0.366667	0.563333	38	20.6667	18.3333	44.3333	-	XP_016578962.1 PREDICTED: uncharacterized protein LOC107876586 [Capsicum annuum]	-	-	-	-	-	-	-
XLOC_019141	2.84	3.13667	3.27	3.35	131.333	130	140.667	241	-	XP_015163897.1 PREDICTED: uncharacterized protein LOC107060452 [Solanum tuberosum]	-	-	-	-	-	-	-
XLOC_019154	45.68	51.9033	54.2733	56.39	446.667	519.667	532	882.667	-	-	-	-	-	-	-	-	-
XLOC_019155	2.06333	1.93667	2.1	1.85333	23	22	24.6667	33.3333	-	-	-	-	-	-	-	-	-
XLOC_019157	2.76333	3.7	4.67333	4.61667	64	87.6667	110.333	169.667	-	-	-	-	-	-	-	-	-
XLOC_019161	1.08667	1.77667	1.36	1.33667	136.333	223	173.667	270.333	-	XP_015068768.1 PREDICTED: uncharacterized protein LOC107013353 [Solanum pennellii]	-	-	-	-	-	-	-
XLOC_019175	3.86667	2.15333	3.15333	3.20667	79.3467	46.27	66.18	104.943	-	-	-	-	-	-	-	-	-
XLOC_019189	0.156667	0.356667	0.31	0.62	6	13.3333	11.6667	36	-	XP_019067425.1 PREDICTED: uncharacterized protein LOC109119318 [Solanum lycopersicum]	-	-	-	-	-	-	-
XLOC_019193	3.2	3.58333	4.06	3.87667	60	69	78.3333	119	-	XP_015057169.1 PREDICTED: uncharacterized protein LOC107003363 [Solanum pennellii]	Brite Hierarchies	Protein families: genetic information processing	ko03036//Chromosome and associated proteins	K11320	-	-	-
XLOC_019247	0.48	0.606667	0.78	0.22	7.33333	9	12	5.33333	-	-	-	-	-	-	-	-	-
XLOC_019253	0.42	0.516667	0.316667	0.65	8.33333	10	6.33333	20.6667	-	XP_015161191.1 PREDICTED: LOW QUALITY PROTEIN: uncharacterized protein LOC107059219 [Solanum tuberosum]	-	-	-	-	-	-	-
XLOC_019255	0.406667	0.183333	0.233333	0.503333	7	3.33333	4	14	-	-	-	-	-	-	-	-	-
XLOC_019256	23.65	23.7533	23.9833	24.9033	197.667	199.333	196.667	322.333	-	-	-	-	-	-	-	-	-
XLOC_019285	2.45667	1.25	1.71667	2.07	29	14.3333	19.6667	39	-	-	-	-	-	-	-	-	-
XLOC_019295	0.773333	0.596667	1.17	0.753333	11.3333	9	17.3333	17.3333	PYL2	XP_015083931.1 PREDICTED: abscisic acid receptor PYL2-like [Solanum pennellii]	Environmental Information Processing	Signal transduction	ko04075//Plant hormone signal transduction;ko04016//MAPK signaling pathway - plant	K14496	-	-	-
XLOC_019313	59.9167	42.17	43.5867	48.3933	456.667	327.667	331.667	580.333	-	-	-	-	-	-	-	-	-
XLOC_019374	1.92	1.83	1.36333	1.49667	57.3333	55.3333	41	70.6667	-	XP_010325143.1 PREDICTED: uncharacterized protein LOC101248410 [Solanum lycopersicum]	-	-	-	-	-	-	-
XLOC_019400	60.0833	37.45	50.5833	45.1333	2274.12	1452.83	1950.39	2716.41	GH3.5	XP_015080933.1 PREDICTED: jasmonic acid-amido synthetase JAR1-like [Solanum pennellii]	Environmental Information Processing	Signal transduction	ko04075//Plant hormone signal transduction	K14487	-	-	-
XLOC_019457	48.2467	53.9667	44.2867	51.6433	516	592	482.667	885.667	-	XP_009385879.1 PREDICTED: zinc finger protein 706-like [Musa acuminata subsp. malaccensis] [Musa acuminata]	-	-	-	-	-	-	-
XLOC_019495	8.45333	9.2	9.58667	9.78333	354.333	396.667	408	656.667	-	-	-	-	-	-	-	-	-
XLOC_019595	9.20333	13.5533	9.37667	8.18667	117.333	176.333	123.667	168.667	-	-	-	-	-	-	-	-	-
XLOC_019640	0.796667	0.486667	0.936667	0.86	18.6667	15.6667	20.3333	32.3333	-	XP_009795296.1 PREDICTED: uncharacterized protein LOC104242026 isoform X2 [Nicotiana sylvestris]	-	-	-	-	-	-	-
XLOC_019669	4.77667	4.30333	5.89333	4.52667	39.3333	37	48.6667	57.6667	ZPR2	XP_016553003.1 PREDICTED: protein LITTLE ZIPPER 1-like [Capsicum annuum]	-	-	-	-	-	-	-
XLOC_019735	0.533333	0.693333	0.483333	0.48	13	17.3333	11.6667	18	-	-	-	-	-	-	-	-	-
XLOC_019754	4.95	6.04333	6.89	7	167.333	225.333	246.333	401.333	ERF118	XP_015161389.1 PREDICTED: ethylene-responsive transcription factor RAP2-12-like, partial [Solanum tuberosum]	-	-	-	-	-	-	-
XLOC_019774	9.82	10.9033	15.8733	16.2933	109.333	125	180	287	-	XP_015084607.1 PREDICTED: uncharacterized protein LOC107028064 [Solanum pennellii]	-	-	-	-	-	-	-
XLOC_019796	1.96	2.22333	2.66667	2.55667	43.3333	51.6667	60.3333	90	-	XP_015164686.1 PREDICTED: sugar transport protein 8-like [Solanum tuberosum]	-	-	-	-	-	-	-
XLOC_019797	8.65333	4.23667	7.22333	6.53333	78	32	60.3333	71.3333	-	-	-	-	-	-	-	-	-
XLOC_019942	6.06333	4.42333	6.64333	4.74667	63.6667	49.3333	69.3333	77.6667	-	-	-	-	-	-	-	-	-
XLOC_020022	0.676667	1.61333	0.753333	1.40667	3.66667	9.66667	4.33333	12.6667	-	-	-	-	-	-	-	-	-
XLOC_020023	1.87667	1.6	1.95333	3.08667	17	15.3333	18.3333	45	-	-	-	-	-	-	-	-	-
XLOC_020045	49.96	64.1767	55.3267	59.97	459.333	605.667	516.667	884.667	-	XP_015086237.1 PREDICTED: uncharacterized protein LOC107029357 [Solanum pennellii]	-	-	-	-	-	-	-
XLOC_020160	1.59333	1.55667	1.92667	1.75333	329	329	401.667	582.667	-	XP_015161001.1 PREDICTED: uncharacterized protein LOC107059096 [Solanum tuberosum]	-	-	-	-	-	-	-
XLOC_020284	3.99333	4.33667	3.20667	3.36	26.6667	30.3333	23	35.6667	-	XP_015164686.1 PREDICTED: sugar transport protein 8-like [Solanum tuberosum]	-	-	-	-	-	-	-
XLOC_020296	5.80667	4.54	4.88333	5.64	377.667	317.333	330.333	596.333	-	XP_004244994.1 PREDICTED: uncharacterized protein LOC101259177 [Solanum lycopersicum]	-	-	-	-	-	-	-
XLOC_020300	9.30333	7.35	8.05667	8.17667	329	269.333	297.667	445.333	MLO1	XP_015088704.1 PREDICTED: LOW QUALITY PROTEIN: MLO-like protein 1 [Solanum pennellii]	Brite Hierarchies	Protein families: signaling and cellular processes	ko04030//G protein-coupled receptors	K08472	-	-	-
XLOC_020320	2.04667	3.06667	2.43333	3.34333	77	103	94	186	At4g34320	GAV67107.1 DUF677 domain-containing protein [Cephalotus follicularis]	-	-	-	-	-	-	-
XLOC_020330	1.82667	1.67667	1.22	2.22667	36	33.3333	24	68.6667	-	-	-	-	-	-	-	-	-
XLOC_020331	1.32	0.946667	1.00333	1.19667	22	16	17	32.6667	-	-	-	-	-	-	-	-	-
XLOC_020333	1.56667	1.26	1.51667	1.86	25.3333	21.3333	25.3333	48.6667	-	-	-	-	-	-	-	-	-
XLOC_020337	0.366667	0.95	0.703333	1.36	3	7.66667	5.66667	17.6667	-	-	-	-	-	-	-	-	-
XLOC_020339	0.75	0.81	0.716667	0.87	32.3333	36.3333	30.6667	58.6667	NRPE7	XP_016502808.1 PREDICTED: DNA-directed RNA polymerase V subunit 7-like [Nicotiana tabacum]	Brite Hierarchies	Protein families: genetic information processing	ko03021//Transcription machinery	K16253	-	-	-
XLOC_020352	68.7333	64.46	67.8333	68.9633	1024.67	982.333	1024.33	1651	-	-	-	-	-	-	-	-	-
XLOC_020354	0.94	0.663333	0.893333	0.82	29	21.6667	29	41.3333	-	ABI34306.1 Polyprotein, putative [Solanum demissum]	-	-	-	-	-	-	-
XLOC_020359	1.59333	1.00667	1.81333	1.10333	32.6833	22.42	38.3333	37.6367	-	-	-	-	-	-	-	-	-
XLOC_020360	1.52333	2.15	1.57	2.06	38.6667	51	46.6667	98.6667	CAO	XP_006351904.1 PREDICTED: chlorophyllide a oxygenase, chloroplastic-like [Solanum tuberosum]	Metabolism	Global and overview maps;Metabolism of cofactors and vitamins	ko01100//tMetabolic pathways;ko01110//Biosynthesis of secondary metabolites;ko00860//Porphyrin and chlorophyll metabolism	K13600	-	-	-
XLOC_020369	0.8	0.413333	0.416667	0.443333	15	7.66667	8	13.3333	-	-	-	-	-	-	-	-	-
XLOC_020374	2.78	1.18333	2.06667	2.3	32	14	23.6667	41.3333	-	XP_015086595.1 PREDICTED: uncharacterized protein LOC107029674 [Solanum pennellii]	-	-	-	-	-	-	-
XLOC_020377	0.336667	0.206667	0.363333	0.356667	10.46	6.91667	11.1133	18.6667	-	XP_006344293.1 PREDICTED: uncharacterized protein LOC102600560 [Solanum tuberosum]	-	-	-	-	-	-	-
XLOC_020382	4.08667	3.90667	4.25667	4.28667	229	212.333	241.667	371	MPH3	XP_015087095.1 PREDICTED: stress response protein NST1-like [Solanum pennellii]	Brite Hierarchies	Protein families: genetic information processing;Protein families: signaling and cellular processes	ko03036//Chromosome and associated proteins;ko04147//Exosome	K11253	-	-	-
XLOC_020384	0.256667	0.0166667	0.156667	0.0733333	4.66667	0.333333	2.66667	2	-	XP_004247543.2 PREDICTED: uncharacterized protein LOC101260375 isoform X3 [Solanum lycopersicum]	-	-	-	-	-	-	-
XLOC_020391	1.75333	2.11	2.25	2.35333	34	43	45	73.6667	-	-	-	-	-	-	-	-	-
XLOC_020393	4.26	4.29667	5.71667	5.85	85.3333	87.6667	115	187.667	-	-	-	-	-	-	-	-	-
XLOC_020394	3.90333	4.28667	4.14333	5.16667	107.667	121	116	240	-	XP_006344414.2 PREDICTED: F-box protein At4g35733-like [Solanum tuberosum]	-	-	-	-	-	-	-
XLOC_020555	0	0	0	0.39	0	0	0	4.33333	-	-	-	-	-	-	-	-	-
XLOC_020607	1.65	1.48333	0.553333	1.02667	9.66667	8.33333	3.33333	10	-	-	-	-	-	-	-	-	-
XLOC_020611	0.326667	0.32	0.27	0.5	4	4	3.33333	10	-	XP_011026407.1 PREDICTED: uncharacterized protein LOC105127022 [Populus euphratica]	-	-	-	-	-	-	-
XLOC_020629	0.653333	0.543333	0.733333	0.823333	32.6667	27.6667	37.3333	66.6667	-	-	-	-	-	-	-	-	-
XLOC_020647	2.33333	1.86	1.61667	1.50667	34	27.6667	24	36	-	-	-	-	-	-	-	-	-
XLOC_020693	0.473333	0.41	0.39	0.53	15.3333	13.6667	13	27	ACO3	XP_016566492.1 PREDICTED: 1-aminocyclopropane-1-carboxylate oxidase homolog [Capsicum annuum]	-	-	-	-	-	-	-
XLOC_020694	3.26333	1.76	1.8	1.24667	132.173	74	74.72	80.14	ACO3	XP_015087698.1 PREDICTED: 1-aminocyclopropane-1-carboxylate oxidase homolog [Solanum pennellii]	-	-	-	-	-	-	-
XLOC_020783	0.0766667	0.586667	0.876667	0.44	0.666667	4.33333	7.33333	6	-	XP_016568024.1 PREDICTED: putative F-box protein At3g16210 [Capsicum annuum]	-	-	-	-	-	-	-
XLOC_020836	8.00333	7.83667	7.28	9.29667	118.667	116.667	109.333	218.333	CYP83B1	XP_006358770.1 PREDICTED: cytochrome P450 83B1-like [Solanum tuberosum]	-	-	-	-	-	-	-
XLOC_020843	2.51667	2.64333	2.94333	2.79333	28	30	32.3333	49	-	XP_006358776.1 PREDICTED: uncharacterized protein LOC102594704 [Solanum tuberosum]	-	-	-	-	-	-	-
XLOC_020875	32.6333	59.6533	42.67	42.7967	538.667	1010	714.667	1127	At2g41420	-	-	-	-	-	-	-	-
XLOC_020880	0.176667	1.3	0.176667	0.0966667	1	7.33333	1	1	UBI1	OIT05571.1 polyubiquitin 12 [Nicotiana attenuata]	-	-	-	-	-	-	-
XLOC_020900	2.65	2.92333	2.96	3.15667	52.3333	55.6667	59.3333	98.6667	-	-	-	-	-	-	-	-	-
XLOC_020966	17.73	13.4833	11.23	12.5267	225.32	174.74	144.7	253	PIP2-1	NP_001289823.1 aquaporin PIP2-1-like [Solanum lycopersicum]	Brite Hierarchies	Protein families: signaling and cellular processes	ko02000//Transporters	K09872	-	-	-
XLOC_020978	0.226667	0.35	0.64	0.39	3.66667	6	10.6667	9.66667	UGT86A1	XP_015086672.1 PREDICTED: UDP-glycosyltransferase 86A1-like [Solanum pennellii]	-	-	-	-	-	-	-
XLOC_021046	18.43	31.1033	30.9933	26.9467	146.333	254	249.667	342.333	-	-	-	-	-	-	-	-	-
XLOC_021072	0.753333	1	0.846667	0.836667	29	36.6667	35.6667	51	-	XP_015952409.1 PREDICTED: uncharacterized protein LOC107476969 [Arachis duranensis]	-	-	-	-	-	-	-
XLOC_021086	1.33	1.59333	1.75667	1.72333	69.3333	86.6667	99	147.667	Rnf181	XP_019071362.1 PREDICTED: uncharacterized protein LOC104649064 [Solanum lycopersicum]	-	-	-	-	-	-	-
XLOC_021179	0.793333	0.493333	0.52	0.9	13.3333	8.66667	9.33333	25	-	OIT02964.1 putative mitochondrial protein [Nicotiana attenuata]	-	-	-	-	-	-	-
XLOC_021187	4.00333	4.39667	3.90667	4.59333	50.3333	58.3333	52.6667	95	-	-	-	-	-	-	-	-	-
XLOC_021198	2.71333	2.41667	2.88333	2.39333	82.3967	79.49	91.8733	120.547	TIC56	XP_004246347.1 PREDICTED: protein TIC 56, chloroplastic [Solanum lycopersicum]	-	-	-	-	GO:0044444//cytoplasmic part;GO:0043231//intracellular membrane-bounded organelle;GO:0042170//plastid membrane;GO:0005623//cell;GO:0019866//organelle inner membrane;GO:0043226//organelle;GO:0044424//intracellular part;GO:0009526//plastid envelope;GO:0031967//organelle envelope;GO:0016020//membrane;GO:0043227//membrane-bounded organelle;GO:0031090//organelle membrane;GO:0044446//intracellular orga…	GO:0022892//substrate-specific transporter activity;GO:0005215//transporter activity	GO:0034613//cellular protein localization;GO:0071806//protein transmembrane transport;GO:0045184//establishment of protein localization;GO:0071704//organic substance metabolic process;GO:1902582//single-organism intracellular transport;GO:0044042//glucan metabolic process;GO:0048509//regulation of meristem development;GO:0051649//establishment of localization in cell;GO:0051179//localization;GO:0…
XLOC_021200	3.16	2.45333	2.39	2.89	81.4133	65	68.3333	116.333	Ppc2	CDP00553.1 unnamed protein product [Coffea canephora]	Metabolism	Energy metabolism;Global and overview maps;Carbohydrate metabolism	ko01100//tMetabolic pathways;ko01200//Carbon metabolism;ko00620//Pyruvate metabolism;ko00710//Carbon fixation in photosynthetic organisms	K01595	-	-	GO:0044710//single-organism metabolic process;GO:0071704//organic substance metabolic process;GO:0044699//single-organism process;GO:0008152//metabolic process
XLOC_021204	0.823333	1.69	1.56667	1.12333	10.6667	20	21	23.3333	-	-	-	-	-	-	-	-	-
XLOC_021218	16.24	16.74	17.2933	18.41	179.667	190.333	194.333	329.667	-	-	-	-	-	-	-	-	-
XLOC_021228	0.403333	0.16	0.29	0.256667	8.33333	2.66667	5.66667	11.3333	-	XP_015075311.1 PREDICTED: uncharacterized protein LOC107019286 [Solanum pennellii]	-	-	-	-	-	-	-
XLOC_021247	1.81	0.926667	1.31667	0.876667	16.3333	8.33333	11.6667	11.6667	-	-	-	-	-	-	-	-	-
XLOC_021255	0.356667	0.5	0.606667	0.703333	13.3333	19.3333	23	43.6667	-	XP_010326184.1 PREDICTED: uncharacterized protein LOC104649152 [Solanum lycopersicum]	-	-	-	-	-	-	-
XLOC_021257	0.43	0.466667	0.563333	0.826667	15.3333	17	20.6667	48.6667	-	-	-	-	-	-	-	-	-
XLOC_021258	0.516667	0.833333	0.49	0.823333	7.33333	12	7	18.6667	-	-	-	-	-	-	-	-	-
XLOC_021263	7.86667	6.64	8.25667	9.08667	216.333	183.333	210.333	401.333	-	-	-	-	-	-	-	-	-
XLOC_021277	1.53667	1.55667	1.66667	2.05333	60.6667	65.3333	66.3333	133.667	-	-	-	-	-	-	-	-	-
XLOC_021285	0.246667	0.163333	0.686667	0.45	3	2	8.33333	8.33333	psaA	-	-	-	-	-	-	-	-
XLOC_021292	3.06333	1.49	1.41333	1.35333	47.3333	23	22.3333	33.3333	-	XP_015055478.1 PREDICTED: uncharacterized protein LOC107002073 [Solanum pennellii]	-	-	-	-	-	-	-
XLOC_021293	4.04	4.00333	4.52333	5.15333	263	265.333	295.333	531	RPL15	XP_004236901.1 PREDICTED: 60S ribosomal protein L15-like [Solanum lycopersicum]	Brite Hierarchies;Genetic Information Processing	Protein families: genetic information processing;Translation	ko03010//Ribosome;ko03011//Ribosome	K02877	-	-	-
XLOC_021295	7.84333	11.3167	8.19667	9.85333	76.3333	111.333	80.6667	150.667	-	-	-	-	-	-	-	-	-
XLOC_021296	7.76667	8.12	8.90667	8.07	161.667	183.667	205.667	306	-	XP_015060366.1 PREDICTED: uncharacterized protein LOC107006292 [Solanum pennellii]	-	-	-	-	-	-	-
XLOC_021297	0.41	0.03	0	0.0566667	3.98333	0.246667	0	0.696667	-	-	-	-	-	-	-	-	-
XLOC_021315	0.633333	0.436667	0.42	0.596667	27.3333	18.6667	18.6667	42	IP5P1	XP_006353979.2 PREDICTED: uncharacterized protein LOC102589241 [Solanum tuberosum]	-	-	-	-	-	-	-
XLOC_021322	1.65667	1.75333	1.46333	1.45333	124	126.333	105.667	179	-	XP_010314361.2 PREDICTED: uncharacterized protein LOC101249054 [Solanum lycopersicum]	-	-	-	-	-	-	-
XLOC_021324	1.52	2.18333	1.21333	2.72667	14.6667	14.6667	12	40.6667	PRP19	XP_016566047.1 PREDICTED: pre-mRNA-processing factor 19 [Capsicum annuum]	Brite Hierarchies;Genetic Information Processing	Protein families: genetic information processing;Folding, sorting and degradation;Transcription	ko03040//Spliceosome;ko04120//Ubiquitin mediated proteolysis;ko03400//DNA repair and recombination proteins;ko04121//Ubiquitin system;ko03041//Spliceosome	K10599	-	-	-
XLOC_021334	0.506667	0.466667	0.32	0.693333	5.33333	5	3.33333	11.6667	At3g43660	XP_004230629.1 PREDICTED: vacuolar iron transporter homolog 4 [Solanum lycopersicum]	-	-	-	-	-	-	-
XLOC_021343	3.05	3.06667	2.78333	2.87	63.3333	65	59	95	-	-	-	-	-	-	-	-	-
XLOC_021365	0.25	0.403333	0.363333	0.123333	3.33333	5.33333	5	2.66667	-	-	-	-	-	-	-	-	-
XLOC_021377	0.226667	0.216667	0.2	0.353333	8.66667	8	7.66667	21.6667	-	XP_019256313.1 PREDICTED: uncharacterized protein LOC109234701 [Nicotiana attenuata]	-	-	-	-	-	-	-
XLOC_021387	3.25667	3.66333	3.44	3.19	180	208.333	194.667	283.667	RGA2	XP_006355884.1 PREDICTED: putative disease resistance protein RGA4 [Solanum tuberosum]	-	-	-	-	-	-	-
XLOC_021421	0.813333	0.58	0.506667	0.563333	43.6667	33.6667	28.3333	54.3333	-	XP_008450724.1 PREDICTED: EKC/KEOPS complex subunit bud32 isoform X1 [Cucumis melo]	Brite Hierarchies	Protein families: metabolism;Protein families: genetic information processing	ko01001//Protein kinases;ko03016//Transfer RNA biogenesis	K08851	-	-	-
XLOC_021439	1.73333	1.35	0.863333	1.70667	22.3333	18.6667	11.6667	35.6667	-	XP_009607253.1 PREDICTED: probable U6 snRNA-associated Sm-like protein LSm4 isoform X1 [Nicotiana tomentosiformis]	Genetic Information Processing;Brite Hierarchies	Transcription;Folding, sorting and degradation;Protein families: genetic information processing	ko03040//Spliceosome;ko03018//RNA degradation;ko03019//Messenger RNA Biogenesis;ko03041//Spliceosome	K12623	GO:0044423//virion part;GO:0032991//macromolecular complex;GO:0019012//virion	-	-
XLOC_021442	3.26667	5.18333	3.45	3.02	222.457	310.527	278.337	439.357	BARD1	XP_015086759.1 PREDICTED: BRCA1-associated RING domain protein 1-like [Solanum pennellii]	Genetic Information Processing;Brite Hierarchies	Protein families: genetic information processing;Replication and repair	ko03440//Homologous recombination;ko03036//Chromosome and associated proteins;ko04121//Ubiquitin system;ko03019//Messenger RNA Biogenesis	K10683	-	-	-
XLOC_021466	0.04	0.376667	0.6	0.403333	0.333333	3	4.66667	5	UM05828	OEL18288.1 Tubulin beta-3 chain [Dichanthelium oligosanthes]	Cellular Processes;Brite Hierarchies	Protein families: signaling and cellular processes;Protein families: genetic information processing;Transport and catabolism	ko04145//Phagosome;ko03036//Chromosome and associated proteins;ko04147//Exosome;ko04812//Cytoskeleton proteins	K07375	GO:0005856//cytoskeleton;GO:0043226//organelle;GO:0005622//intracellular;GO:0044424//intracellular part;GO:0005623//cell;GO:0015630//microtubule cytoskeleton;GO:0043232//intracellular non-membrane-bounded organelle;GO:0043229//intracellular organelle;GO:0044464//cell part;GO:0043228//non-membrane-bounded organelle;GO:0032991//macromolecular complex	GO:0097159//organic cyclic compound binding;GO:0032550//purine ribonucleoside binding;GO:0001882//nucleoside binding;GO:0032549//ribonucleoside binding;GO:0003824//catalytic activity;GO:0016462//pyrophosphatase activity;GO:0005488//binding;GO:0016818//hydrolase activity, acting on acid anhydrides, in phosphorus-containing anhydrides;GO:0001883//purine nucleoside binding;GO:1901363//heterocyclic c…	GO:0044085//cellular component biogenesis;GO:0070271//protein complex biogenesis;GO:0044699//single-organism process;GO:0044763//single-organism cellular process;GO:0065003//macromolecular complex assembly;GO:0043623//cellular protein complex assembly;GO:0043933//macromolecular complex subunit organization;GO:0016043//cellular component organization;GO:0071840//cellular component organization or …
XLOC_021501	0.263333	0.453333	0.293333	0.476667	5.33333	9.66667	6	16	-	-	-	-	-	-	-	-	-
XLOC_021571	1.24333	1.45667	1.56333	1.79333	10.3333	12	13	22.6667	-	OIT05932.1 hypothetical protein A4A49_61307 [Nicotiana attenuata]	-	-	-	-	-	-	-
XLOC_021706	0.423333	0.606667	0.11	0.266667	6.33333	9.33333	1.66667	6.66667	MSH1	AAX53097.1 DNA mismatch repair protein, partial [Solanum lycopersicum]	-	-	-	-	-	-	-
XLOC_021799	71.2533	104.843	89.1567	95.41	975.667	1472.67	1233	2081	At2g41420	-	-	-	-	-	-	-	-
XLOC_021981	0.9	0.846667	1.19	1.35667	7.33333	7	9.33333	17.3333	-	-	-	-	-	-	-	-	-
XLOC_022019	3.00667	4.77333	4.60667	5.68	295.333	479	458	894.667	-	-	-	-	-	-	-	-	-
XLOC_022030	0.526667	0.566667	0.386667	1.02333	12.3333	13.6667	9	37.6667	GA2OX1	XP_015089533.1 PREDICTED: gibberellin 2-beta-dioxygenase 1-like [Solanum pennellii]	Metabolism	Global and overview maps;Metabolism of terpenoids and polyketides	ko01110//Biosynthesis of secondary metabolites;ko00904//Diterpenoid biosynthesis	K04125	-	-	-
XLOC_022045	6.59333	8.68667	14.5367	7.64667	75.6667	100.333	164.333	138.667	-	XP_004248202.1 PREDICTED: uncharacterized protein LOC101248720 [Solanum lycopersicum]	-	-	-	-	-	-	-
XLOC_022124	1.28333	0.696667	0.416667	0.333333	8	4.33333	2.66667	3	DFR	XP_006366561.1 PREDICTED: anthocyanidin reductase-like isoform X1 [Solanum tuberosum]	-	-	-	-	-	-	-
XLOC_022125	1.18	0.346667	0.506667	0.45	9	3	4	5.33333	ANT18	XP_019071721.1 PREDICTED: anthocyanidin reductase-like, partial [Solanum lycopersicum]	-	-	-	-	-	-	-
XLOC_022177	5.74333	9.43333	6.71667	7.05	41.6667	69.6667	50.6667	83	-	-	-	-	-	-	-	-	-
XLOC_022180	1.86667	2.53	1.87667	1.95	70.6667	98.3333	74.6667	118.333	-	XP_004245631.1 PREDICTED: uncharacterized protein LOC101265850 [Solanum lycopersicum]	-	-	-	-	-	-	-
XLOC_022183	3.48	4.07333	4.37333	5.71333	38.6667	46.6667	50	102.333	-	-	-	-	-	-	-	-	-
XLOC_022191	1.00333	1.77	1.63	1.51667	9	16	15.3333	22	-	-	-	-	-	-	-	-	-
XLOC_022201	0.766667	0.79	0.973333	1.17	16	17	20.6667	39	MRPL24	XP_004245117.1 PREDICTED: 54S ribosomal protein L24, mitochondrial-like [Solanum lycopersicum]	Genetic Information Processing;Brite Hierarchies	Protein families: genetic information processing;Translation	ko03010//Ribosome;ko03011//Ribosome	K02902	-	-	-
XLOC_022213	2.04	1.07333	2.77	3.09333	26	15.3333	35	72.3333	-	-	-	-	-	-	-	-	-
XLOC_022236	1.92	1.69667	1.74	1.90333	19	17	17.3333	30.3333	-	-	-	-	-	-	-	-	-
XLOC_022237	1.62667	2.35667	2.09333	2.03333	20.3333	30.6667	26.6667	41	-	-	-	-	-	-	-	-	-
XLOC_022243	0.11	0.173333	0.246667	0.0733333	2.33333	3.33333	5	2.33333	-	XP_006363850.2 PREDICTED: uncharacterized protein LOC102601910 isoform X1 [Solanum tuberosum]	-	-	-	-	-	-	-
XLOC_022251	0.736667	2.04333	1.95	1.25	12	34	32.3333	32.3333	-	-	-	-	-	-	-	-	-
XLOC_022275	6.24	7.14667	7.01667	8.16667	112	130.667	126.667	233	-	-	-	-	-	-	-	-	-
XLOC_022288	2.57	1.71667	1.52	1.83667	42	29.6667	25.6667	47.6667	-	XP_006359781.1 PREDICTED: coiled-coil-helix-coiled-coil-helix domain-containing protein 10, mitochondrial-like [Solanum tuberosum]	-	-	-	-	-	-	-
XLOC_022291	0.65	0.52	0.863333	0.803333	7.33333	6	10.3333	15.3333	-	XP_004249418.1 PREDICTED: TLD domain-containing protein 1 [Solanum lycopersicum]	-	-	-	-	-	-	-
XLOC_022295	3.65333	4.04667	4.16667	3.95667	219	249.667	253.667	376	-	-	-	-	-	-	-	-	-
XLOC_022311	4.72333	1.3	2.13333	1.93667	48.3333	14	22.3333	31.3333	-	-	-	-	-	-	-	-	-
XLOC_022314	1.43333	0.69	0.926667	0.88	17.3333	9	11.6667	17.6667	NAC073	XP_006362531.1 PREDICTED: NAC domain-containing protein 8 [Solanum tuberosum]	-	-	-	-	-	-	-
XLOC_022327	2.43	2.94667	3.63333	4.35	47.3333	60.3333	73	136.333	Os03g0733400	ABI34306.1 Polyprotein, putative [Solanum demissum]	Metabolism	Metabolism of terpenoids and polyketides;Global and overview maps	ko01100//tMetabolic pathways;ko01110//Biosynthesis of secondary metabolites;ko00906//Carotenoid biosynthesis	K09840	-	-	-
XLOC_022331	0.12	0.153333	0.293333	0.2	3	4	7.33333	7.66667	-	XP_006355351.1 PREDICTED: ABC transporter D family member 1 [Solanum tuberosum]	-	-	-	-	-	-	-
XLOC_022338	3.86	4.56333	4.52	4.01333	31.8767	39	38	53.6667	-	XP_015170828.1 PREDICTED: uncharacterized protein LOC102582469 isoform X1 [Solanum tuberosum]	-	-	-	-	-	-	-
XLOC_022351	2.75	5.29333	3.49	3.93667	48.7933	96.29	63.26	111.943	-	-	-	-	-	-	-	-	-
XLOC_022355	3.17667	2.84333	3.58	4.03667	328.333	300	376.333	671.333	-	XP_016504717.1 PREDICTED: uncharacterized protein LOC107822675 [Nicotiana tabacum]	-	-	-	-	-	-	-
XLOC_022439	0.23	0.19	0.456667	0.426667	2.33333	2	4.66667	6.66667	-	-	-	-	-	-	-	-	-
XLOC_022476	0.13	0.37	0	0.113333	1	3.33333	0	1.33333	-	-	-	-	-	-	-	-	-
XLOC_022492	1.12	0.236667	0.85	0.876667	13.3333	2.66667	10.3333	16.3333	-	-	-	-	-	-	-	-	-
XLOC_022535	0.186667	0.543333	0.416667	0.4	2.66667	7.66667	6	8.66667	-	-	-	-	-	-	-	-	-
XLOC_022584	0.0966667	0.183333	0.193333	0.23	1.66667	3	3.33333	6.66667	EXOSC8	XP_015089597.1 PREDICTED: exosome complex component RRP43-like [Solanum pennellii]	Brite Hierarchies;Genetic Information Processing	Protein families: genetic information processing;Folding, sorting and degradation	ko03018//RNA degradation;ko03019//Messenger RNA Biogenesis	K12586	-	-	GO:0044744//protein targeting to nucleus;GO:1902578//single-organism localization;GO:0072594//establishment of protein localization to organelle;GO:0051169//nuclear transport;GO:0044765//single-organism transport;GO:0008104//protein localization;GO:0006605//protein targeting;GO:0051641//cellular localization;GO:0071702//organic substance transport;GO:0017038//protein import;GO:0034613//cellular p…
XLOC_022592	7.03667	7.26333	8.36	8.59667	253.667	270	306.667	498.333	Os03g0733400	XP_015166153.1 PREDICTED: zinc finger BED domain-containing protein RICESLEEPER 2-like [Solanum tuberosum]	-	-	-	-	-	-	-
XLOC_022710	0.5	0.506667	0.523333	0.756667	17.6667	18.6667	19	43	SAUR72	XP_010312256.1 PREDICTED: uncharacterized protein LOC101246196 [Solanum lycopersicum]	Environmental Information Processing	Signal transduction	ko04075//Plant hormone signal transduction	K14488	-	-	-
XLOC_022830	2.13333	0.786667	1.38333	1.06333	65.6667	22.6667	43.6667	52	FBP	XP_006349477.1 PREDICTED: fructose-1,6-bisphosphatase, chloroplastic-like [Solanum tuberosum]	Metabolism;Brite Hierarchies	Protein families: signaling and cellular processes;Energy metabolism;Global and overview maps;Carbohydrate metabolism	ko01100//tMetabolic pathways;ko01110//Biosynthesis of secondary metabolites;ko01200//Carbon metabolism;ko00010//Glycolysis / Gluconeogenesis;ko00710//Carbon fixation in photosynthetic organisms;ko00051//Fructose and mannose metabolism;ko00030//Pentose phosphate pathway;ko04147//Exosome	K03841	-	-	-
XLOC_022906	0.613333	0.416667	0.626667	0.53	27.3333	18.3333	28	37.6667	FLD	XP_006345993.1 PREDICTED: protein FLOWERING LOCUS D-like [Solanum tuberosum]	Brite Hierarchies	Protein families: genetic information processing	ko03036//Chromosome and associated proteins	K11450	-	-	-
XLOC_022915	0.83	0.706667	0.723333	0.4	38	32.6667	34	29.6667	SD18	XP_016544067.1 PREDICTED: LOW QUALITY PROTEIN: uncharacterized protein LOC107844086 [Capsicum annuum]	-	-	-	-	-	-	-
XLOC_023000	0.493333	0.92	0.566667	1.09333	4.33333	9	5.33333	15.6667	-	CDP19552.1 unnamed protein product [Coffea canephora]	-	-	-	-	-	-	-
XLOC_023028	0.223333	0.34	0.353333	0.146667	4.33333	7	7	5	-	XP_015089143.1 PREDICTED: uncharacterized protein LOC107032080 isoform X1 [Solanum pennellii]	-	-	-	-	-	-	-
XLOC_023048	0.513333	0.633333	0.573333	0.526667	13	16	15	21.6667	-	XP_015086930.1 PREDICTED: uncharacterized protein LOC107030030 [Solanum pennellii]	-	-	-	-	-	-	-
XLOC_023099	1.07333	0.466667	0.506667	0.533333	13	6	6.33333	10.6667	-	XP_006364240.1 PREDICTED: vestitone reductase-like isoform X1 [Solanum tuberosum]	-	-	-	-	-	-	-
XLOC_023105	0.87	0.653333	0.673333	0.843333	17.3333	12	12.3333	24.6667	-	-	-	-	-	-	-	-	-
XLOC_023106	0.613333	0.75	0.81	0.863333	11.3333	14.6667	14.6667	24.6667	-	-	-	-	-	-	-	-	-
XLOC_023120	1.55333	1.60667	1.72	2.34	22.6667	25	26	55.3333	-	-	-	-	-	-	-	-	-
XLOC_023154	0.52	0.65	0.546667	0.476667	21	28	22.6667	31	-	XP_015075387.1 PREDICTED: uncharacterized protein LOC107019387 [Solanum pennellii]	-	-	-	-	-	-	-
XLOC_023159	0.843333	0.9	1.15667	1.46333	28.6667	31	39.3333	79.6667	-	-	-	-	-	-	-	-	-
XLOC_023167	11.48	8.67	9.75	9.65	169	129.667	144	228.333	-	XP_015168772.1 PREDICTED: uncharacterized protein LOC107062550, partial [Solanum tuberosum]	-	-	-	-	-	-	-
XLOC_023183	5.44333	5.87667	6.60667	5.94333	105	114.667	130	183.667	-	-	-	-	-	-	-	-	-
XLOC_023200	2.97	2.79667	3.17	3.15333	145	139.333	158.333	245	-	XP_004237594.1 PREDICTED: uncharacterized protein LOC101252384 [Solanum lycopersicum]	-	-	-	-	-	-	-
XLOC_023218	6.09667	6.25	7.85667	5.38	57.3333	60.3333	75.6667	81.6667	-	-	-	-	-	-	-	-	-
XLOC_023221	16.92	26.7167	25.69	25.23	151	241.333	231	357.333	-	-	-	-	-	-	-	-	-
XLOC_023223	0.796667	0.85	1.55333	1.85667	6.35667	7.05	12.7333	24.3333	-	XP_010324346.1 PREDICTED: uncharacterized protein LOC101268412 [Solanum lycopersicum]	-	-	-	-	-	-	-
XLOC_023236	0.853333	0.526667	0.66	0.536667	6.33333	4	5	6.66667	-	XP_015165784.1 PREDICTED: uncharacterized protein LOC107061285 [Solanum tuberosum]	-	-	-	-	-	-	-
XLOC_023247	1.28667	0.54	0.496667	0.503333	12	5	4.66667	7.33333	PPH	XP_004229681.1 PREDICTED: pheophytinase, chloroplastic [Solanum lycopersicum]	-	-	-	-	-	-	-
XLOC_023249	1.49	1.75667	0.35	0.633333	7	8	1.66667	4.66667	-	-	-	-	-	-	-	-	-
XLOC_023255	2.72	1.94333	2.65	2.00333	121	83.6667	98	127.667	-	XP_015163296.1 PREDICTED: uncharacterized protein LOC107060215 [Solanum tuberosum]	-	-	-	-	-	-	-
XLOC_023259	1.07667	0.223333	0.71	0.996667	8	1.66667	5	11.3333	-	XP_019071495.1 PREDICTED: LOW QUALITY PROTEIN: uncharacterized protein LOC101253435 [Solanum lycopersicum]	-	-	-	-	-	-	-
XLOC_023260	2.25	2.24333	2.32333	2.43	85.6667	89.3333	95.3333	154.333	-	XP_015089386.1 PREDICTED: uncharacterized protein LOC107032311 [Solanum pennellii]	Brite Hierarchies	Protein families: genetic information processing	ko03009//Ribosome biogenesis	K18327	-	-	-
XLOC_023263	0.29	0.25	0.35	0.523333	7.33333	7	9.29667	21.3333	KOM	XP_016474717.1 PREDICTED: uncharacterized protein LOC107796459 [Nicotiana tabacum]	-	-	-	-	-	-	-
XLOC_023271	3.02667	1.12667	2.33667	2.28667	58.3333	22.6667	46.3333	70	-	XP_015164962.1 PREDICTED: uncharacterized protein LOC107060913 [Solanum tuberosum]	-	-	-	-	-	-	-
XLOC_023272	1.29	1.69667	2.51667	1.9	9.66667	13	19.3333	23	-	-	-	-	-	-	-	-	-
XLOC_023275	1.45667	2.09	2.14	2.06333	27	38.6667	41	62	-	-	-	-	-	-	-	-	-
XLOC_023290	0.66	0.763333	0.61	0.593333	10.3333	12.6667	12	16	-	XP_015054988.1 PREDICTED: NAC domain-containing protein 100-like [Solanum pennellii]	-	-	-	-	-	-	-
XLOC_023313	4.84	4.69667	4.69333	4.56667	89.3333	89.3333	88.6667	136	-	XP_019263924.1 PREDICTED: uncharacterized protein LOC109241614 [Nicotiana attenuata]	-	-	-	-	-	-	-
XLOC_023315	4.07333	4.74667	5.35667	6.90667	41.3333	49.3333	55.3333	112	-	-	-	-	-	-	-	-	-
XLOC_023317	1.48	1.53	1.25333	1.46333	55	56	50.3333	87.6667	-	XP_015054930.1 PREDICTED: protein FAR-RED IMPAIRED RESPONSE 1-like [Solanum pennellii]	-	-	-	-	-	-	-
XLOC_023326	0	0.196667	0	0.11	0	1	0	1	-	-	-	-	-	-	-	-	-
XLOC_023329	1.97667	2.27667	2.69333	2.42667	75.3333	86	97	138.333	CBDAS3	XP_004233883.1 PREDICTED: cannabidiolic acid synthase-like 2 [Solanum lycopersicum]	-	-	-	-	-	-	-
XLOC_023356	1.70333	1.34333	2	1.86	38	29.6667	49.6667	65.3333	-	XP_006366100.1 PREDICTED: uncharacterized protein LOC102603831 [Solanum tuberosum]	-	-	-	-	-	-	-
XLOC_023359	0.82	0.0466667	0.05	0	6	0.333333	0.333333	0	-	XP_015160664.1 PREDICTED: uncharacterized protein LOC107058930 [Solanum tuberosum]	-	-	-	-	-	-	-
XLOC_023360	0.8	0.63	0.72	1.37	4.66667	9.66667	10.6667	18.6667	-	XP_016565110.1 PREDICTED: high mobility group B protein 10 isoform X1 [Capsicum annuum]	-	-	-	-	-	-	-
XLOC_023369	0.373333	0.466667	0.76	0.643333	3	3.66667	6	8	-	-	-	-	-	-	-	-	-
XLOC_023371	6.54	7.30333	8.94333	9.72333	145	166.343	198.667	338.333	CHI9	XP_004248637.1 PREDICTED: endochitinase 4 [Solanum lycopersicum]	Metabolism	Global and overview maps;Carbohydrate metabolism	ko01100//tMetabolic pathways;ko00520//Amino sugar and nucleotide sugar metabolism	K01183	GO:0043231//intracellular membrane-bounded organelle;GO:0005622//intracellular;GO:0043226//organelle;GO:0044424//intracellular part;GO:0043229//intracellular organelle;GO:0005623//cell;GO:0030312//external encapsulating structure;GO:0044464//cell part;GO:0071944//cell periphery;GO:0043227//membrane-bounded organelle	GO:0003824//catalytic activity;GO:0016798//hydrolase activity, acting on glycosyl bonds;GO:0005488//binding;GO:0004553//hydrolase activity, hydrolyzing O-glycosyl compounds;GO:0097367//carbohydrate derivative binding;GO:0016787//hydrolase activity	GO:1901575//organic substance catabolic process;GO:0071554//cell wall organization or biogenesis;GO:0006807//nitrogen compound metabolic process;GO:1901135//carbohydrate derivative metabolic process;GO:0044238//primary metabolic process;GO:0009057//macromolecule catabolic process;GO:0044260//cellular macromolecule metabolic process;GO:0043170//macromolecule metabolic process;GO:0006026//aminoglyc…
XLOC_023387	1.05667	0.893333	1.21	1.18667	38	32.3333	39.3333	67.6667	SLY1	XP_019232120.1 PREDICTED: SEC1 family transport protein SLY1-like [Nicotiana attenuata]	-	-	-	-	-	-	-
XLOC_023396	2.65333	2.76	2.85667	3.27333	145	153.667	158.333	284.667	-	XP_015076192.1 PREDICTED: uncharacterized protein LOC107020370 [Solanum pennellii]	-	-	-	-	-	-	-
XLOC_023427	0.193333	0.38	0.21	0.176667	3.66667	7.33333	3.66667	5	WAK2	XP_019071529.1 PREDICTED: LOW QUALITY PROTEIN: wall-associated receptor kinase 2-like [Solanum lycopersicum]	-	-	-	-	-	-	-
XLOC_023549	3.63667	4.78333	4.31333	4.35667	69	92.3333	83.3333	132.333	-	OAY82025.1 hypothetical protein ACMD2_01613, partial [Ananas comosus]	-	-	-	-	-	-	-
XLOC_023590	2.29667	1.85333	3.23	2.97	29.3333	25	41.3333	58.3333	-	OIT23890.1 hypothetical protein A4A49_33596 [Nicotiana attenuata]	-	-	-	-	-	-	-
XLOC_023640	7.64333	9	10.8733	11.0433	126.333	150.333	182	297	-	OIT01184.1 hypothetical protein A4A49_22135 [Nicotiana attenuata]	-	-	-	-	-	-	-
XLOC_023688	0.96	0.54	0.373333	0.563333	4	2.33333	1.66667	4	-	XP_015165117.1 PREDICTED: cysteine-rich and transmembrane domain-containing protein A [Solanum tuberosum]	-	-	-	-	-	-	-
XLOC_023698	2.47	2.26667	3.01	1.96333	82	78	101.333	105	AP2	XP_004249801.1 PREDICTED: AP2-like ethylene-responsive transcription factor TOE3 [Solanum lycopersicum]	Brite Hierarchies	Protein families: genetic information processing	ko03000//Transcription factors	K09284	-	-	-
XLOC_024077	0.226667	0.0933333	0.0366667	0.04	2.33333	1	0.333333	0.666667	BUB3.2	XP_004230702.1 PREDICTED: mitotic checkpoint protein BUB3.1 [Solanum lycopersicum]	Brite Hierarchies	Protein families: genetic information processing	ko03036//Chromosome and associated proteins;ko03041//Spliceosome	K02180	-	-	-
XLOC_024141	1.56667	1.41667	1.46	0.646667	35	33.3333	33.6667	23	-	XP_015058356.1 PREDICTED: uncharacterized protein LOC107004605 isoform X1 [Solanum pennellii]	-	-	-	-	-	-	-
XLOC_024232	8.01667	7.73333	5.16333	6.8	235	234.333	155	324.667	nmd3	XP_016551176.1 PREDICTED: 60S ribosomal export protein NMD3-like [Capsicum annuum]	-	-	-	-	-	-	-
XLOC_024236	0.373333	0.253333	0.57	0.35	6.66667	4.66667	10.3333	10.3333	-	XP_006352392.1 PREDICTED: cysteine-rich receptor-like protein kinase 3 isoform X1 [Solanum tuberosum]	-	-	-	-	-	-	-
XLOC_024308	4.75	5.93667	5.32333	5.39667	76	97	86.3333	139	-	XP_015056908.1 PREDICTED: uncharacterized protein LOC107003155 [Solanum pennellii]	-	-	-	-	-	-	-
XLOC_024326	11.15	9.70667	9.39	10.0867	341	293	297	447	N	XP_006351188.1 PREDICTED: TMV resistance protein N-like [Solanum tuberosum]	-	-	-	-	-	-	-
XLOC_024364	1.15667	0.61	0.68	0.906667	30.6667	18	18.6667	38.3333	-	-	-	-	-	-	-	-	-
XLOC_024380	2.62333	1.92333	2.98	2.89333	43.6667	32.3333	52.3333	79.3333	-	-	-	-	-	-	-	-	-
XLOC_024388	1.64	3.54667	2.93667	2.66	14.6667	32.3333	26.3333	38.6667	-	OIT03657.1 hypothetical protein A4A49_19859 [Nicotiana attenuata]	-	-	-	-	-	-	-
XLOC_024394	0.746667	2.41333	0.64	0.376667	7	24.3333	6	6	ARPI	XP_015059037.1 PREDICTED: proteinase inhibitor type-2 TR8-like [Solanum pennellii]	-	-	-	-	-	-	-
XLOC_024395	0.796667	1.74	1.74667	1.69	11.6667	29.6667	30.6667	48.3333	-	-	-	-	-	-	-	-	-
XLOC_024397	0	0	0.286667	0	0	0	7.77333	0	-	-	-	-	-	-	-	-	-
XLOC_024407	1.92667	2.03667	2.05667	2.41333	129.333	139	140.667	260.667	-	XP_019066950.1 PREDICTED: uncharacterized protein LOC101246516 [Solanum lycopersicum]	-	-	-	-	-	-	-
XLOC_024424	0.0933333	0.476667	0.0466667	0.1	0.666667	4	0.333333	1	TOP6B	XP_015161050.1 PREDICTED: DNA topoisomerase 6 subunit B-like isoform X2 [Solanum tuberosum]	-	-	-	-	-	-	-
XLOC_024430	4.5	4.48667	5.02333	5.57667	257.333	264	290.333	515.667	-	XP_006367167.1 PREDICTED: G2/mitotic-specific cyclin-2-like [Solanum tuberosum]	Brite Hierarchies	Protein families: genetic information processing	ko03036//Chromosome and associated proteins;ko03032//DNA replication proteins	K21777	-	-	-
XLOC_024440	3.01	2.39667	3.15667	3.51	89.6667	72.6667	96.3333	172	OPR1	XP_006339340.1 PREDICTED: 12-oxophytodienoate reductase 1-like [Solanum tuberosum]	Metabolism	Lipid metabolism;Global and overview maps	ko01100//tMetabolic pathways;ko01110//Biosynthesis of secondary metabolites;ko00592//alpha-Linolenic acid metabolism	K05894	-	-	-
XLOC_024444	2.52667	2.14667	2.05667	2.49333	44.6667	39	35.3333	69.3333	-	XP_006355770.2 PREDICTED: uncharacterized protein LOC102599843 [Solanum tuberosum]	-	-	-	-	-	-	-
XLOC_024464	9.15333	8.68667	10.68	9.86333	166.667	133.667	154.667	210	ULP2B	XP_015057553.1 PREDICTED: uncharacterized protein LOC107003796 [Solanum pennellii]	-	-	-	-	-	-	-
XLOC_024465	6.13	8.05333	8.43333	8.21333	66.6667	89.1633	92.74	143.257	-	XP_016442113.1 PREDICTED: uncharacterized protein LOC107767581 isoform X5 [Nicotiana tabacum]	-	-	-	-	-	-	-
XLOC_024479	2.65667	3.25	3.58	2.88667	122.333	153.667	169	215.667	HAT	XP_015170033.1 PREDICTED: zinc finger BED domain-containing protein RICESLEEPER 1-like [Solanum tuberosum]	-	-	-	-	-	-	-
XLOC_024502	0.633333	0.943333	0.593333	0.913333	18.6667	28	17.6667	44	-	XP_006343702.1 PREDICTED: uncharacterized protein LOC102605937 [Solanum tuberosum]	-	-	-	-	-	-	-
XLOC_024553	0.263333	0.203333	0.65	0.453333	5	4	12.6667	13.6667	-	-	-	-	-	-	-	-	-
XLOC_024574	1.6	0.96	0.793333	0.766667	19.6667	12	10	15	-	-	-	-	-	-	-	-	-
XLOC_024587	3.8	3.01333	3.2	2.83	277	225	236.333	329	RGA2	XP_006361751.1 PREDICTED: putative disease resistance protein RGA4 [Solanum tuberosum]	-	-	-	-	-	-	-
XLOC_024672	0.666667	0.56	0.496667	0.756667	10.3333	9	8	18.6667	-	XP_015158685.1 PREDICTED: uncharacterized protein LOC102579273 [Solanum tuberosum]	-	-	-	-	-	-	-
XLOC_024675	3.17333	3.13333	5.25	5.72333	47	46.6667	79	137.667	-	XP_009758638.1 PREDICTED: uncharacterized protein LOC104211299 [Nicotiana sylvestris]	-	-	-	-	-	-	-
XLOC_024692	2.44667	3.47333	2.88333	3.59	46	66.3333	55.6667	112	-	XP_015057218.1 PREDICTED: F-box protein At5g03970-like isoform X1 [Solanum pennellii]	-	-	-	-	-	-	-
XLOC_024711	3.25333	3.12	3.03667	2.98	246.667	245.333	235.333	364.333	RGA2	XP_019066766.1 PREDICTED: LOW QUALITY PROTEIN: putative disease resistance RPP13-like protein 1 [Solanum lycopersicum]	-	-	-	-	-	-	-
XLOC_024726	4.15	2.86333	2.10333	2.64333	302.333	218.667	156.333	310.333	RGA2	XP_015056524.1 PREDICTED: putative disease resistance RPP13-like protein 1 isoform X3 [Solanum pennellii]	-	-	-	-	-	-	-
XLOC_024740	6.13	8.11	6.76333	7.51333	104.333	139.667	117	205	-	XP_004233696.2 PREDICTED: autophagy-related protein 11 [Solanum lycopersicum]	-	-	-	-	-	-	-
XLOC_024914	0.403333	3.02	0.443333	0.606667	3.66667	28.3333	4.33333	9	-	XP_009623087.1 PREDICTED: uncharacterized protein LOC104114364 [Nicotiana tomentosiformis]	-	-	-	-	-	-	-
XLOC_024918	3.88	1.55333	2.23667	1.36333	42	17.6667	25.3333	23.3333	-	XP_015057820.1 PREDICTED: uncharacterized protein LOC107004101 [Solanum pennellii]	-	-	-	-	-	-	-
XLOC_024929	0.706667	0.09	0.346667	0.186667	10.6667	1.33333	5.33333	4.66667	-	XP_015087233.1 PREDICTED: uncharacterized protein LOC107030471 [Solanum pennellii]	-	-	-	-	-	-	-
XLOC_024986	0.166667	0.0333333	0.256667	0.386667	1.33333	0.333333	2.33333	5.33333	FT	XP_015057941.1 PREDICTED: protein FLOWERING LOCUS T-like [Solanum pennellii]	Organismal Systems	Environmental adaptation	ko04712//Circadian rhythm - plant	K16223	-	-	-
XLOC_025038	3.42333	4.27	4.08667	4.47667	92.6667	129	124	225.333	-	-	-	-	-	-	-	-	-
XLOC_025164	2.8	2.91333	2.51667	2.54667	136.333	143	124	198.667	PCMP-E95	XP_006351208.2 PREDICTED: pentatricopeptide repeat-containing protein At3g22150, chloroplastic-like [Solanum tuberosum]	-	-	-	-	-	-	-
XLOC_025183	1.45667	1.35667	2.05667	1.58667	13.6667	13	20.6667	23.6667	-	-	-	-	-	-	-	-	-
XLOC_025197	9.10667	7.38667	6.09333	7.86333	152.657	124.553	108.81	213.513	-	-	-	-	-	-	-	-	-
XLOC_025209	0.9	1.63667	2.07	1.63667	26	48	60.6667	75	AMAT	XP_006350348.1 PREDICTED: methanol O-anthraniloyltransferase-like [Solanum tuberosum]	-	-	-	-	-	-	-
XLOC_025217	2.86	2.72	3.01	2.85	60	69.6667	84	126.667	-	-	-	-	-	-	-	-	-
XLOC_025219	2.46	2.47667	1.60333	2.79333	70.5233	71.7033	46.16	128.197	-	XP_004240656.1 PREDICTED: uncharacterized protein LOC101250021 [Solanum lycopersicum]	-	-	-	-	-	-	-
XLOC_025235	0.666667	0.0533333	0.166667	0.0733333	11.6667	1	3	2	-	XP_015073133.1 PREDICTED: uncharacterized protein LOC107017408 [Solanum pennellii]	-	-	-	-	-	-	-
XLOC_025240	0.216667	0.0833333	0.0733333	0.4	1	0.333333	0.333333	3	-	-	-	-	-	-	-	-	-
XLOC_025242	0.11	0	0.06	0.296667	0.666667	0	0.333333	2.33333	-	XP_015166510.1 PREDICTED: GDSL esterase/lipase 2-like [Solanum tuberosum]	-	-	-	-	-	-	-
XLOC_025248	16.4667	14.62	17.4867	19.2867	275.667	255	305	525.667	-	XP_019255138.1 PREDICTED: uncharacterized protein LOC109233727 [Nicotiana attenuata]	-	-	-	-	-	-	-
XLOC_025280	0.18	0.0566667	0.51	0.283333	5.66667	2	16.6667	14	-	XP_004238497.1 PREDICTED: uncharacterized protein LOC101255989 [Solanum lycopersicum]	-	-	-	-	-	-	-
XLOC_025311	11.7233	10.7533	10.6667	11.6533	178	166.667	166	282	-	-	-	-	-	-	-	-	-
XLOC_025328	3.09667	3.78667	3.72	5.11	37.3333	46.6667	45.3333	99.3333	-	XP_016552855.1 PREDICTED: uncharacterized protein LOC107852304 [Capsicum annuum]	-	-	-	-	-	-	-
XLOC_025342	5.44	4.53333	5	4.24333	131.333	113.333	123.667	164.333	-	XP_006343476.1 PREDICTED: uncharacterized protein LOC102583038 isoform X1 [Solanum tuberosum]	-	-	-	-	-	-	-
XLOC_025344	5.06667	5.76667	5.51333	5.9	589.337	746.837	770.05	1104.84	CYP97B2	AAT38747.2 Polyprotein, putative [Solanum demissum]	-	-	-	-	-	-	-
XLOC_025350	1.02333	1.17333	1.20667	1.12667	8.33333	9.66667	10	14.6667	-	-	-	-	-	-	-	-	-
XLOC_025366	0.51	0.51	1.31667	1.03667	8	8.33333	21	26.6667	-	YP_009049718.1 hypothetical protein (mitochondrion) [Capsicum annuum]	-	-	-	-	-	-	-
XLOC_025414	2.05333	1.48333	1.86333	1.83	64.3333	50.3333	63	97.3333	-	KYP73901.1 hypothetical protein KK1_006560 [Cajanus cajan]	-	-	-	-	-	-	-
XLOC_025420	0	0.286667	0.466667	0.0533333	0	1	1.66667	0.333333	-	-	-	-	-	-	-	-	-
XLOC_025421	9.43333	7.64	8.35	8.34333	447.667	422	431.667	664	-	XP_015163882.1 PREDICTED: uncharacterized protein LOC107060431 [Solanum tuberosum]	-	-	-	-	-	-	-
XLOC_025429	1.57	1.01333	1.29667	0.89	87	55.3333	75	79.3333	-	XP_019242031.1 PREDICTED: CLIP-associated protein-like [Nicotiana attenuata]	-	-	-	-	-	-	-
XLOC_025445	0.893333	0.473333	0.676667	0.456667	20	11	15.3333	16.6667	AC97	XP_015057124.1 PREDICTED: actin-97-like [Solanum pennellii]	-	-	-	-	-	-	-
XLOC_025507	371.033	330.553	370.743	366.73	3368.33	3113	3429.33	5287.33	-	-	-	-	-	-	-	-	-
XLOC_025510	0.846667	0.52	0.966667	1.03667	7.66667	4.66667	8.66667	15.6667	-	XP_016554539.1 PREDICTED: uncharacterized protein LOC107854054 [Capsicum annuum]	-	-	-	-	-	-	-
XLOC_025539	1.29667	2.15667	2.61333	2.72	11.3333	19.6667	23	37	-	XP_009617742.1 PREDICTED: uncharacterized protein LOC104110032 [Nicotiana tomentosiformis]	-	-	-	-	-	-	-
XLOC_025591	4.07333	2.17	3.37667	3.31	52.3433	29.6733	45.0167	70.0533	-	XP_015059142.1 PREDICTED: profilin-like [Solanum pennellii]	Brite Hierarchies	Protein families: genetic information processing;Protein families: signaling and cellular processes	ko04147//Exosome;ko04131//Membrane trafficking;ko04812//Cytoskeleton proteins	K05759	GO:0043228//non-membrane-bounded organelle;GO:0005622//intracellular;GO:0044424//intracellular part;GO:0043232//intracellular non-membrane-bounded organelle;GO:0005623//cell;GO:0043226//organelle;GO:0043229//intracellular organelle;GO:0044464//cell part	-	-
XLOC_025792	10.5333	10.4667	7.89667	8.16	395.333	398	302.333	492.667	CPK2	XP_015061184.1 PREDICTED: calcium-dependent protein kinase 2-like isoform X1 [Solanum pennellii]	Organismal Systems;Brite Hierarchies	Protein families: metabolism;Environmental adaptation	ko04626//Plant-pathogen interaction;ko01001//Protein kinases	K13412	-	GO:0016773//phosphotransferase activity, alcohol group as acceptor;GO:0097159//organic cyclic compound binding;GO:0003824//catalytic activity;GO:1901363//heterocyclic compound binding;GO:0016740//transferase activity;GO:0043167//ion binding;GO:0004672//protein kinase activity;GO:0016301//kinase activity;GO:0001883//purine nucleoside binding;GO:0032549//ribonucleoside binding;GO:0032550//purine ri…	GO:0044260//cellular macromolecule metabolic process;GO:0008152//metabolic process;GO:0044237//cellular metabolic process;GO:0009987//cellular process;GO:0006796//phosphate-containing compound metabolic process;GO:0006464//cellular protein modification process;GO:0036211//protein modification process;GO:0071704//organic substance metabolic process;GO:0006793//phosphorus metabolic process;GO:00195…
XLOC_025822	2.54667	1.3	3.54	2.26333	20.3333	10.6667	28.3333	27.3333	-	-	-	-	-	-	-	-	-
XLOC_025984	1.52667	1.54333	1.66	1.56667	474.667	483.667	515.667	800.667	-	XP_006350082.1 PREDICTED: uncharacterized protein LOC102589232 [Solanum tuberosum]	-	-	-	-	-	-	-
XLOC_026003	2.02333	0.943333	1.50667	1.16	124.667	59.6667	95.6667	117.333	-	ACB45089.1 putative polyprotein [Solanum habrochaites]	-	-	-	-	-	-	-
XLOC_026021	0.556667	3.61	2.54667	0.92	5	32.6667	23.3333	12.3333	-	-	-	-	-	-	-	-	-
XLOC_026042	36.2567	41.09	38.1433	37.9633	603.997	708.31	647.953	1020.27	-	XP_015059346.1 PREDICTED: uncharacterized protein LOC107005302 isoform X1 [Solanum pennellii]	-	-	-	-	-	-	-
XLOC_026051	1.74333	2.62333	2.7	4.32667	14.6667	22	23.6667	60	MT2	ACL80666.1 metallothionein [Solanum nigrum]	-	-	-	-	-	-	-
XLOC_026088	19.1033	15.0033	19.37	22.1867	316.333	258.333	327.667	592	FLA2	XP_015059270.1 PREDICTED: fasciclin-like arabinogalactan protein 1 [Solanum pennellii]	-	-	-	-	-	-	-
XLOC_026091	10.5633	13.7167	16.45	16.9033	241.53	325.523	381.663	620.11	SUFE1	XP_015066761.1 PREDICTED: sufE-like protein 1, chloroplastic/mitochondrial [Solanum pennellii]	-	-	-	-	-	-	-
XLOC_026103	2.79667	2.13667	2.13	1.99	127	105.333	92.3333	151.333	-	XP_016457723.1 PREDICTED: uncharacterized protein LOC107781523 isoform X1 [Nicotiana tabacum]	-	-	-	-	-	-	-
XLOC_026147	3.35	3.63667	4.14667	3.55333	45	51	57.6667	82	-	-	-	-	-	-	-	-	-
XLOC_026160	4.97333	5.06	5.19667	4.92333	401	414.667	423.667	632	PHR1	XP_019265527.1 PREDICTED: uncharacterized protein LOC109243087 [Nicotiana attenuata]	-	-	-	-	-	-	-
XLOC_026182	1.73	1.87333	0.713333	1.13667	15	16.3333	6.33333	16	-	-	-	-	-	-	-	-	-
XLOC_026186	3.78	4.34333	5.04667	5.55333	48	57.6667	66	115	-	-	-	-	-	-	-	-	-
XLOC_026188	0.57	1.09667	0.87	0.736667	5.33333	10.3333	8.33333	10.6667	-	-	-	-	-	-	-	-	-
XLOC_026189	1.28333	1.06	1.30333	0.803333	31.6667	25	29	26.6667	-	-	-	-	-	-	-	-	-
XLOC_026193	5.53667	4.28667	3.71667	3.97	74.3333	58	50	84	-	-	-	-	-	-	-	-	-
XLOC_026196	3.59	2.58	2.71	3.17667	529.333	385.333	407.667	748	-	XP_015055404.1 PREDICTED: uncharacterized protein LOC107001974 [Solanum pennellii]	-	-	-	-	-	-	-
XLOC_026197	2.51667	2.68667	2.16333	2.59667	81	78.3333	67	113.667	At1g06640	XP_004243760.1 PREDICTED: enhanced ethylene response protein 5 [Solanum lycopersicum]	-	-	-	-	-	-	GO:0050896//response to stimulus;GO:0044699//single-organism process;GO:0009719//response to endogenous stimulus;GO:0010033//response to organic substance;GO:0009987//cellular process;GO:0009725//response to hormone;GO:0042221//response to chemical;GO:0044763//single-organism cellular process
XLOC_026198	3.90333	4.62667	4.59	3.15667	28.6667	35.3333	34.3333	36	-	-	-	-	-	-	-	-	-
XLOC_026202	6.40667	7.38	7.18333	7.18667	178	202.333	191.333	303.667	-	-	-	-	-	-	-	-	-
XLOC_026217	0.773333	0.686667	0.366667	0.49	7	6.33333	3.33333	6.66667	-	XP_015159589.1 PREDICTED: uncharacterized protein LOC107058417 [Solanum tuberosum]	-	-	-	-	-	-	-
XLOC_026218	0.806667	1.02667	0.656667	0.886667	13	16.6667	10.6667	21.6667	-	-	-	-	-	-	-	-	-
XLOC_026238	2.00667	2.19	2.32667	2.84667	162.333	180	192	367.667	DRG1	XP_006342947.1 PREDICTED: developmentally-regulated G-protein 1-like [Solanum tuberosum]	Not Included in Pathway or Brite	Poorly characterized	ko99997//Function unknown	K06944	-	-	-
XLOC_026239	1.41	1.07	1.70667	1.75333	29.6667	22.6667	37	62	-	XP_006345419.1 PREDICTED: alpha-N-acetylglucosaminidase [Solanum tuberosum]	Metabolism;Brite Hierarchies	Protein families: signaling and cellular processes;Global and overview maps;Glycan biosynthesis and metabolism	ko01100//tMetabolic pathways;ko00531//Glycosaminoglycan degradation;ko04147//Exosome	K01205	-	-	-
XLOC_026252	0.693333	0.733333	0.556667	0.643333	11.3333	12.3333	9.33333	17.3333	-	-	-	-	-	-	-	-	-
XLOC_026274	0.256667	0.306667	0.27	0.386667	4.33333	4.66667	4.33333	10.6667	-	-	-	-	-	-	-	-	-
XLOC_026291	5.53667	5.83333	6.94	7.05	94.3333	114.667	131.333	226	RH8	OIW01124.1 hypothetical protein TanjilG_25232 [Lupinus angustifolius]	Brite Hierarchies;Genetic Information Processing	Folding, sorting and degradation;Protein families: genetic information processing	ko03018//RNA degradation;ko03036//Chromosome and associated proteins;ko03019//Messenger RNA Biogenesis	K12614	-	-	-
XLOC_026292	3.65333	3.06	2.99	3.24333	72.3333	62	60.6667	103	-	XP_010321206.1 PREDICTED: uncharacterized protein LOC104647481 [Solanum lycopersicum]	-	-	-	-	-	-	-
XLOC_026295	6.21	5.11333	4.60667	4.73	249.667	206	183.333	299	At5g09550	XP_006343526.1 PREDICTED: putative clathrin assembly protein At2g25430 [Solanum tuberosum]	Brite Hierarchies	Protein families: signaling and cellular processes	ko04147//Exosome	K17255	-	-	-
XLOC_026297	0.48	0.456667	0.473333	0.503333	54.3333	53	54.3333	92	TY3B-I	XP_015060382.1 PREDICTED: LOW QUALITY PROTEIN: uncharacterized protein LOC107006312 [Solanum pennellii]	-	-	-	-	-	-	-
XLOC_026305	1.8	1.83333	1.82	1.56	20.6667	21.3333	21.3333	29.3333	-	-	-	-	-	-	-	-	-
XLOC_026316	0.683333	0.92	0.703333	0.903333	14.27	17.67	17.4267	26.72	AtMg00810	XP_019244609.1 PREDICTED: uncharacterized protein LOC109224487 [Nicotiana attenuata]	Organismal Systems;Brite Hierarchies;Environmental Information Processing	Environmental adaptation;Signal transduction;Protein families: metabolism	ko04626//Plant-pathogen interaction;ko04016//MAPK signaling pathway - plant;ko01001//Protein kinases	K13420	-	-	-
XLOC_026324	2.52	1.21	1.43333	2	43.6667	21.6667	25.6667	55.6667	-	XP_006363826.1 PREDICTED: uncharacterized protein LOC102592988 [Solanum tuberosum]	-	-	-	-	-	-	-
XLOC_026363	260.74	297.253	264.653	287.4	2784.33	3247	2884.33	4951	tma7	AQK81345.1 Translation machinery associated TMA7 [Zea mays]	-	-	-	-	-	-	-
XLOC_026375	1.06667	0.363333	0.633333	0.633333	10.3333	3.66667	6.33333	10	-	-	-	-	-	-	-	-	-
XLOC_026413	1.45	1.10333	1.30667	0.903333	96.3333	75.6667	88.6667	101	ARP8	XP_009620227.1 PREDICTED: actin-related protein 8 [Nicotiana tomentosiformis]	Brite Hierarchies	Protein families: signaling and cellular processes	ko04812//Cytoskeleton proteins	K16616	-	-	-
XLOC_026417	0.38	0.336667	0.476667	0.756667	3.66667	3.33333	4.66667	12	-	-	-	-	-	-	-	-	-
XLOC_026418	0.123333	0.203333	0.21	0.303333	1	1.66667	1.66667	3.66667	-	XP_010314344.1 PREDICTED: uncharacterized protein LOC104645037 isoform X1 [Solanum lycopersicum]	-	-	-	-	-	-	-
XLOC_026419	7.14	7.58667	8.45667	10.5333	192	225	230.333	409.333	-	XP_019067147.1 PREDICTED: uncharacterized protein LOC109119182 [Solanum lycopersicum]	-	-	-	-	-	-	-
XLOC_026442	17.6133	15.28	17.3933	20.1633	616.667	550.24	629.333	1147.44	-	XP_006349637.1 PREDICTED: probable methyltransferase PMT19 [Solanum tuberosum]	-	-	-	-	-	-	-
XLOC_026510	13.4267	9.17	11.3467	10.0233	369	258.333	318.667	441	SCPL18	XP_015162123.1 PREDICTED: serine carboxypeptidase-like 11 isoform X1 [Solanum tuberosum]	-	-	-	-	-	-	-
XLOC_026544	222.14	194.177	237.297	290.057	9082.33	8097.67	9878.33	19119.7	-	NP_001275187.1 SRE1A protein [Solanum tuberosum]	-	-	-	-	-	-	-
XLOC_026676	1.22667	1.82667	1.50667	2.60333	18.6667	29	23	62.3333	-	XP_016446107.1 PREDICTED: uncharacterized protein LOC107771279 [Nicotiana tabacum]	-	-	-	-	-	-	-
XLOC_026801	1.02333	0.39	0.423333	0.323333	13.6667	5.66667	5.66667	7	-	-	-	-	-	-	-	-	-
XLOC_026814	2.72	2.99667	3.44	7.30333	98	114.333	131	446	XERICO	XP_010313683.1 PREDICTED: probable E3 ubiquitin-protein ligase XERICO [Solanum lycopersicum]	Brite Hierarchies	Protein families: genetic information processing	ko04121//Ubiquitin system	K16285	-	-	-
XLOC_026842	1.01333	1.56667	2.01	2.25333	8	13	16.3333	28	-	XP_006366868.1 PREDICTED: uncharacterized protein LOC102583844 [Solanum tuberosum]	-	-	-	-	-	-	-
XLOC_026849	2.81667	23.3733	8.47	3.73667	18	143	53	33.6667	AGP16	-	-	-	-	-	-	-	-
XLOC_026855	3.23	3.71667	3.91333	5.59333	87	101	106.667	240.333	-	-	-	-	-	-	-	-	-
XLOC_026931	0.14	0.06	0.0166667	0.273333	3	1.33333	0.333333	9.33333	-	-	-	-	-	-	-	-	-
XLOC_026981	5.12	5.59333	6.14	7.34	86.3333	97	104	198	-	XP_004251840.1 PREDICTED: uncharacterized protein LOC101244641 [Solanum lycopersicum]	-	-	-	-	-	-	-
XLOC_026988	12.3933	16.1967	14.7567	13.31	293.333	394.333	356.333	508.667	MAN3	XP_015060835.1 PREDICTED: mannan endo-1,4-beta-mannosidase 3 [Solanum pennellii]	Metabolism	Carbohydrate metabolism	ko00051//Fructose and mannose metabolism	K19355	-	GO:0015923//mannosidase activity;GO:0003824//catalytic activity;GO:0004567//beta-mannosidase activity;GO:0016787//hydrolase activity;GO:0016798//hydrolase activity, acting on glycosyl bonds;GO:0004553//hydrolase activity, hydrolyzing O-glycosyl compounds	GO:0008152//metabolic process;GO:0044238//primary metabolic process
XLOC_027072	1.22667	1.70333	1.36667	1.51333	21.3333	30	24	38.3333	-	XP_016567313.1 PREDICTED: uncharacterized protein LOC107865600 [Capsicum annuum]	-	-	-	-	-	-	-
XLOC_027073	0.25	0.19	0.113333	0.176667	3	2.33333	1.33333	3.66667	-	XP_015072719.1 PREDICTED: uncharacterized protein LOC107016919 [Solanum pennellii]	-	-	-	-	-	-	-
XLOC_027111	1.17333	1.01333	1	0.826667	23.3333	21.3333	21.3333	26	REV	XP_004252187.1 PREDICTED: homeobox-leucine zipper protein REVOLUTA [Solanum lycopersicum]	Brite Hierarchies	Protein families: genetic information processing	ko03000//Transcription factors	K09338	-	-	GO:0007275//multicellular organism development;GO:0044763//single-organism cellular process;GO:0048513//animal organ development;GO:0044699//single-organism process;GO:0032501//multicellular organismal process;GO:0009653//anatomical structure morphogenesis;GO:0044767//single-organism developmental process;GO:0009888//tissue development;GO:0009987//cellular process;GO:0048731//system development;G…
XLOC_027118	0.07	0.03	0.0333333	0.31	0.666667	0.333333	0.333333	5.33333	NRP2	XP_015059655.1 PREDICTED: NAP1-related protein 2-like isoform X1 [Solanum pennellii]	Brite Hierarchies	Protein families: genetic information processing	ko03036//Chromosome and associated proteins	K11290	-	-	-
XLOC_027119	1.62333	2.38	1.56667	3.45667	19.3333	28.6667	19	65	-	-	-	-	-	-	-	-	-
XLOC_027125	0.383333	0.306667	0	0.736667	3	2.33333	0	9.66667	-	-	-	-	-	-	-	-	-
XLOC_027130	2.28	0.61	0.96	1.03	92.3333	26	40.3333	68	-	XP_015055404.1 PREDICTED: uncharacterized protein LOC107001974 [Solanum pennellii]	-	-	-	-	-	-	-
XLOC_027166	3.07	2.39667	2.92667	2.56	75.6667	61.3333	76.6667	105.667	-	XP_004229785.1 PREDICTED: uncharacterized protein LOC101244120 [Solanum lycopersicum]	Not Included in Pathway or Brite	Unclassified: metabolism	ko99980//Enzymes with EC numbers	K07447	-	-	-
XLOC_027170	11.1667	6.38333	8.11	9.25667	113.667	65.6667	84.3333	151	-	-	-	-	-	-	-	-	-
XLOC_027174	3.9	4.69667	4	4.98	72.6667	91	75.6667	146.333	RPS7A	XP_006353807.1 PREDICTED: 40S ribosomal protein S7 [Solanum tuberosum]	Brite Hierarchies;Genetic Information Processing	Protein families: genetic information processing;Translation	ko03010//Ribosome;ko03011//Ribosome	K02993	-	-	-
XLOC_027176	0.92	0.896667	0.89	0.956667	10	10.3333	9.66667	16.6667	PCMP-E44	XP_006366698.1 PREDICTED: pentatricopeptide repeat-containing protein At4g21065-like [Solanum tuberosum]	-	-	-	-	-	-	-
XLOC_027194	0.946667	0.95	0.583333	0.98	26.6667	27.3333	16.6667	45.3333	-	XP_019173288.1 PREDICTED: uncharacterized protein LOC109168888 [Ipomoea nil]	-	-	-	-	-	-	-
XLOC_027200	0.903333	0.206667	0.633333	0.32	36	8.66667	25.6667	20	-	XP_009617365.1 PREDICTED: protein CYPRO4-like [Nicotiana tomentosiformis]	-	-	-	-	-	-	-
XLOC_027205	1.85	1.57	1.91	1.38333	298.667	262.333	311.667	355.667	pol	XP_015164456.1 PREDICTED: uncharacterized protein LOC107060740 [Solanum tuberosum]	-	-	-	-	-	-	-
XLOC_027213	1.34667	1.15	0.863333	0.98	74.73	67.9967	51.5733	84.6133	-	XP_019229861.1 PREDICTED: uncharacterized protein LOC109210846 [Nicotiana attenuata]	Metabolism;Brite Hierarchies	Carbohydrate metabolism;Protein families: metabolism;Global and overview maps	ko01100//tMetabolic pathways;ko00500//Starch and sucrose metabolism;ko01003//Glycosyltransferases	K00695	-	-	-
XLOC_027230	6.41333	6.64667	6.45	7.28667	391.667	416.667	393.667	696.333	AGD1	XP_010314234.2 PREDICTED: LOW QUALITY PROTEIN: ADP-ribosylation factor GTPase-activating protein AGD3-like [Solanum lycopersicum]	Cellular Processes;Brite Hierarchies	Transport and catabolism;Protein families: signaling and cellular processes;Protein families: genetic information processing	ko04144//Endocytosis;ko04147//Exosome;ko04131//Membrane trafficking	K12489	-	-	-
XLOC_027231	1.6	0.78	1.15667	1.56	41	21.3333	27.3333	64.6667	At1g67000	XP_016560232.1 PREDICTED: rust resistance kinase Lr10-like isoform X2 [Capsicum annuum]	-	-	-	-	-	-	-
XLOC_027265	0.146667	0.503333	0.05	0.216667	1	3.33333	0.333333	2.33333	-	XP_004252495.2 PREDICTED: disease resistance protein RPS2-like [Solanum lycopersicum]	-	-	-	-	-	-	-
XLOC_027338	5.60333	6.15333	6.49333	5.96	75	85	87.3333	125.333	-	XP_009788989.1 PREDICTED: uncharacterized protein LOC104236702 [Nicotiana sylvestris]	-	-	-	-	-	-	-
XLOC_027351	5.29333	5.00667	5.67333	5.93	131	127.76	143.667	237.133	-	XP_016484625.1 PREDICTED: uncharacterized protein LOC107805145 [Nicotiana tabacum]	-	-	-	-	-	-	-
XLOC_027361	0.643333	1.27333	0.973333	0.8	9.66667	19.6667	14.3333	21.3333	-	-	-	-	-	-	-	-	-
XLOC_027392	1.17	1.33	1.05333	1.41	46.3333	54.3333	43	89.6667	CRK25	XP_015060033.1 PREDICTED: putative receptor-like protein kinase At4g00960 [Solanum pennellii]	-	-	-	-	-	-	-
XLOC_027442	2.14667	1.62	1.67	1.68667	53.3333	40	40.6667	67	CYP59	XP_015059802.1 PREDICTED: peptidyl-prolyl cis-trans isomerase CYP59-like [Solanum pennellii]	Brite Hierarchies	Protein families: genetic information processing	ko03110//Chaperones and folding catalysts;ko03041//Spliceosome	K12735	GO:0005623//cell;GO:0005622//intracellular;GO:0044464//cell part;GO:0044424//intracellular part	GO:0016853//isomerase activity;GO:0003676//nucleic acid binding;GO:1901363//heterocyclic compound binding;GO:0043167//ion binding;GO:0043169//cation binding;GO:0097159//organic cyclic compound binding;GO:0005488//binding;GO:0046872//metal ion binding;GO:0003824//catalytic activity	GO:0009987//cellular process;GO:0008152//metabolic process;GO:0044238//primary metabolic process;GO:0044237//cellular metabolic process;GO:0019538//protein metabolic process;GO:0043170//macromolecule metabolic process;GO:0044267//cellular protein metabolic process;GO:0044260//cellular macromolecule metabolic process;GO:0071704//organic substance metabolic process
XLOC_027458	2.91667	3.34667	2.28	2.65333	42.6667	48.6667	33.6667	60.6667	-	XP_015059939.1 PREDICTED: uncharacterized protein LOC107005798 [Solanum pennellii]	-	-	-	-	-	-	-
XLOC_027528	2.92333	2.11667	2.42333	2.40667	190.007	142.287	161.657	248.557	SNC1	XP_010323797.2 PREDICTED: TMV resistance protein N-like [Solanum lycopersicum]	-	-	-	-	-	-	-
XLOC_027573	57.1633	43.52	45.18	49.2133	2838	2224.33	2291.67	3948.33	-	XP_015061100.1 PREDICTED: uncharacterized protein LOC107007135 [Solanum pennellii]	-	-	-	-	-	-	-
XLOC_027817	0.476667	0.19	0.336667	0.526667	5	2	3.66667	8.66667	SBT1.7	XP_004231902.2 PREDICTED: subtilisin-like protease SBT1.7 [Solanum lycopersicum]	-	-	-	-	-	-	-
XLOC_027821	0.426667	0.1	0.42	0.346667	5.33333	1.33333	5.33333	6.66667	-	-	-	-	-	-	-	-	-
XLOC_028038	3.12667	3.58667	3.10333	3.52667	37	43.6667	37	67.3333	AAPT2	XP_015164780.1 PREDICTED: choline/ethanolaminephosphotransferase 1 [Solanum tuberosum]	Metabolism	Lipid metabolism;Metabolism of other amino acids;Global and overview maps	ko01100//tMetabolic pathways;ko01110//Biosynthesis of secondary metabolites;ko00564//Glycerophospholipid metabolism;ko00565//Ether lipid metabolism;ko00440//Phosphonate and phosphinate metabolism	K00993	-	GO:0016772//transferase activity, transferring phosphorus-containing groups;GO:0003824//catalytic activity;GO:0016740//transferase activity	-
XLOC_028071	2.85333	2.55667	2.16333	1.41	74.6667	68	58.3333	57.3333	-	XP_006338162.1 PREDICTED: 3-hydroxyisobutyryl-CoA hydrolase-like protein 4, mitochondrial [Solanum tuberosum]	Metabolism	Metabolism of other amino acids;Amino acid metabolism;Global and overview maps;Carbohydrate metabolism	ko01100//tMetabolic pathways;ko01200//Carbon metabolism;ko00280//Valine, leucine and isoleucine degradation;ko00410//beta-Alanine metabolism;ko00640//Propanoate metabolism	K05605	-	-	-
entrzID_100037489	2.14667	1.71667	2.37333	3.35	58	48	65.6667	143.667	CYP85A1	-	Metabolism	Global and overview maps;Metabolism of terpenoids and polyketides	ko01100//tMetabolic pathways;ko01110//Biosynthesis of secondary metabolites;ko00905//Brassinosteroid biosynthesis	K09590	GO:0016020//membrane;GO:0044425//membrane part;GO:0031224//intrinsic component of membrane	GO:0005488//binding;GO:0016491//oxidoreductase activity;GO:0003824//catalytic activity;GO:0097159//organic cyclic compound binding;GO:0046914//transition metal ion binding;GO:0043167//ion binding;GO:0046906//tetrapyrrole binding;GO:0046872//metal ion binding;GO:0043169//cation binding;GO:1901363//heterocyclic compound binding	GO:0044283//small molecule biosynthetic process;GO:0006629//lipid metabolic process;GO:0044711//single-organism biosynthetic process;GO:0044710//single-organism metabolic process;GO:0016129//phytosteroid biosynthetic process;GO:0006066//alcohol metabolic process;GO:0008152//metabolic process;GO:1901576//organic substance biosynthetic process;GO:0044699//single-organism process;GO:0008610//lipid b…
entrzID_100037490	37.4267	51.2267	56.6867	54.6933	930.333	1309	1432.67	2178	LOC100037490	-	Metabolism	Global and overview maps;Metabolism of terpenoids and polyketides	ko01100//tMetabolic pathways;ko01110//Biosynthesis of secondary metabolites;ko00900//Terpenoid backbone biosynthesis	K13789	-	-	-
entrzID_100037491	3.72	5.14	3.93667	3.3	277.663	387.847	300.177	393.983	LOC100037491	-	-	-	-	-	-	-	-
entrzID_100037492	65.7667	76.5933	75.04	77.19	1662.67	1989	1931	3142	VKOR	-	-	-	-	-	GO:0043226//organelle;GO:0044464//cell part;GO:0005622//intracellular;GO:0005737//cytoplasm;GO:0005623//cell;GO:0043229//intracellular organelle;GO:0009536//plastid;GO:0044444//cytoplasmic part;GO:0044424//intracellular part;GO:0043227//membrane-bounded organelle;GO:0043231//intracellular membrane-bounded organelle	-	GO:0006796//phosphate-containing compound metabolic process;GO:0044711//single-organism biosynthetic process;GO:0019637//organophosphate metabolic process;GO:0044281//small molecule metabolic process;GO:0044699//single-organism process;GO:0008152//metabolic process;GO:0006082//organic acid metabolic process;GO:0009987//cellular process;GO:0044763//single-organism cellular process;GO:1901135//carb…
entrzID_100037493	0	0	0	0	0	0	0	0	JJH3	-	-	-	-	-	-	-	-
entrzID_100037494	82.4167	62.0367	74.2233	64.9333	4660	3599.33	4275	5889.67	PHOT2	-	-	-	-	-	GO:0043227//membrane-bounded organelle;GO:0044424//intracellular part;GO:0043226//organelle;GO:0044464//cell part;GO:0005622//intracellular;GO:0043231//intracellular membrane-bounded organelle;GO:0043229//intracellular organelle;GO:0016020//membrane;GO:0005623//cell	GO:0004672//protein kinase activity;GO:0016772//transferase activity, transferring phosphorus-containing groups;GO:0001882//nucleoside binding;GO:0004871//signal transducer activity;GO:0016775//phosphotransferase activity, nitrogenous group as acceptor;GO:0060089//molecular transducer activity;GO:0097367//carbohydrate derivative binding;GO:0032550//purine ribonucleoside binding;GO:0097159//organi…	GO:0044711//single-organism biosynthetic process;GO:0023052//signaling;GO:0007154//cell communication;GO:0048519//negative regulation of biological process;GO:0051171//regulation of nitrogen compound metabolic process;GO:0009642//response to light intensity;GO:0006355//regulation of transcription, DNA-templated;GO:0009451//RNA modification;GO:0009889//regulation of biosynthetic process;GO:0034762…
entrzID_100037495	22.77	23.11	22.8067	24.7267	505.667	524.667	514	886.667	TFIIIA	-	-	-	-	-	-	-	-
entrzID_100037496	0.0166667	0.02	0.0166667	0	0.666667	0.666667	0.666667	0	LOC100037496	-	Metabolism	Lipid metabolism;Global and overview maps	ko01100//tMetabolic pathways;ko01110//Biosynthesis of secondary metabolites;ko00592//alpha-Linolenic acid metabolism	K01723	-	GO:0043169//cation binding;GO:0005488//binding;GO:0097159//organic cyclic compound binding;GO:0016491//oxidoreductase activity;GO:0043167//ion binding;GO:0046872//metal ion binding;GO:0046906//tetrapyrrole binding;GO:0046914//transition metal ion binding;GO:0003824//catalytic activity;GO:1901363//heterocyclic compound binding	GO:0044710//single-organism metabolic process;GO:0008152//metabolic process;GO:0044699//single-organism process
entrzID_100037497	5.43667	9.49	7.30333	8.70667	197	349.667	272	502.667	GRAS1	-	-	-	-	-	-	-	GO:0019222//regulation of metabolic process;GO:0010468//regulation of gene expression;GO:0065007//biological regulation;GO:0050789//regulation of biological process;GO:0060255//regulation of macromolecule metabolic process
entrzID_100037498	41.73	65.67	33.9533	17.12	1611.67	2583	1365.67	1028.33	GRAS4	-	-	-	-	-	-	-	GO:0010468//regulation of gene expression;GO:0019222//regulation of metabolic process;GO:0065007//biological regulation;GO:0060255//regulation of macromolecule metabolic process;GO:0050789//regulation of biological process
entrzID_100037499	28.4867	30.69	24.44	21.3833	1124.33	1213.33	984.667	1344	GRAS6	-	-	-	-	-	GO:0043226//organelle;GO:0005622//intracellular;GO:0043229//intracellular organelle;GO:0043227//membrane-bounded organelle;GO:0005623//cell;GO:0044424//intracellular part;GO:0043231//intracellular membrane-bounded organelle;GO:0044464//cell part	-	GO:0009059//macromolecule biosynthetic process;GO:1901576//organic substance biosynthetic process;GO:0019222//regulation of metabolic process;GO:0010468//regulation of gene expression;GO:0044237//cellular metabolic process;GO:0043170//macromolecule metabolic process;GO:0034645//cellular macromolecule biosynthetic process;GO:0044249//cellular biosynthetic process;GO:0044260//cellular macromolecule…
entrzID_100037501	6.02	8.00667	7.70333	7.75667	220.667	301.333	289.333	455.667	LOC100037501	-	-	-	-	-	-	-	-
entrzID_100037502	14.9533	14.1567	18.3867	18.81	529.333	510	663	1080	GRAS10	-	-	-	-	-	-	-	GO:0050789//regulation of biological process;GO:0019222//regulation of metabolic process;GO:0060255//regulation of macromolecule metabolic process;GO:0065007//biological regulation;GO:0010468//regulation of gene expression
entrzID_100037503	0.683333	1.10667	0.963333	0.526667	26.6667	43.6667	37.6667	32	LOC100037503	-	-	-	-	-	-	-	-
entrzID_100037504	11.3167	12.43	10.9467	12.19	215	243.333	211.667	373	LOC100037504	-	-	-	-	-	-	-	-
entrzID_100037505	8.68333	2.88333	3.10667	2.10667	168.667	56.6667	61.3333	66	GA2ox2	-	Metabolism	Metabolism of terpenoids and polyketides;Global and overview maps	ko01110//Biosynthesis of secondary metabolites;ko00904//Diterpenoid biosynthesis	K04125	-	GO:0016491//oxidoreductase activity;GO:0043169//cation binding;GO:0003824//catalytic activity;GO:0043167//ion binding;GO:0005488//binding;GO:0016705//oxidoreductase activity, acting on paired donors, with incorporation or reduction of molecular oxygen	GO:0008152//metabolic process;GO:0044699//single-organism process;GO:0044710//single-organism metabolic process
entrzID_100037506	148.05	189.817	158.39	176.553	1590.33	2099.33	1735.33	3046.33	MBF1a	-	-	-	-	-	-	GO:0005488//binding;GO:0097159//organic cyclic compound binding;GO:0003677//DNA binding;GO:0003676//nucleic acid binding;GO:1901363//heterocyclic compound binding	-
entrzID_100037507	0.0866667	0	0.07	0.0466667	2.33333	0	2	2	FZY	-	Metabolism	Amino acid metabolism;Global and overview maps	ko01100//tMetabolic pathways;ko00380//Tryptophan metabolism	K11816	GO:0043226//organelle;GO:0043233//organelle lumen;GO:0005623//cell;GO:0044422//organelle part;GO:0016020//membrane;GO:0005634//nucleus;GO:0005622//intracellular;GO:0031981//nuclear lumen;GO:0044444//cytoplasmic part;GO:0044446//intracellular organelle part;GO:0044464//cell part;GO:0043229//intracellular organelle;GO:0031974//membrane-enclosed lumen;GO:0070013//intracellular organelle lumen;GO:004…	GO:0016831//carboxy-lyase activity;GO:1901265//nucleoside phosphate binding;GO:0003824//catalytic activity;GO:0016705//oxidoreductase activity, acting on paired donors, with incorporation or reduction of molecular oxygen;GO:0004497//monooxygenase activity;GO:0016709//oxidoreductase activity, acting on paired donors, with incorporation or reduction of molecular oxygen, NAD(P)H as one donor, and in…	GO:2000026//regulation of multicellular organismal development;GO:0010817//regulation of hormone levels;GO:0009793//embryo development ending in seed dormancy;GO:0048367//shoot system development;GO:0061458//reproductive system development;GO:0009909//regulation of flower development;GO:0044702//single organism reproductive process;GO:0048856//anatomical structure development;GO:0048831//regulati…
entrzID_100037508	0	0.06	0.19	0	0	0.666667	2.33333	0	SPGB	-	-	-	-	-	-	GO:0003677//DNA binding;GO:1901363//heterocyclic compound binding;GO:0005488//binding;GO:0003676//nucleic acid binding;GO:0097159//organic cyclic compound binding	GO:0060255//regulation of macromolecule metabolic process;GO:0019222//regulation of metabolic process;GO:0065007//biological regulation;GO:0050789//regulation of biological process;GO:0010468//regulation of gene expression
entrzID_100037509	53.7067	77.31	38.89	30.93	941.333	1388	692.667	865.333	LOC100037509	-	-	-	-	-	GO:0044425//membrane part;GO:0031224//intrinsic component of membrane;GO:0016020//membrane	GO:0022892//substrate-specific transporter activity;GO:0022857//transmembrane transporter activity;GO:0008324//cation transmembrane transporter activity;GO:0005215//transporter activity;GO:0022890//inorganic cation transmembrane transporter activity;GO:0015075//ion transmembrane transporter activity;GO:0022891//substrate-specific transmembrane transporter activity	GO:0051234//establishment of localization;GO:0051179//localization;GO:0030001//metal ion transport;GO:0006810//transport;GO:0000041//transition metal ion transport;GO:0044699//single-organism process;GO:0044765//single-organism transport;GO:1902578//single-organism localization;GO:0006811//ion transport;GO:0044763//single-organism cellular process;GO:0009987//cellular process;GO:0006812//cation t…
entrzID_100037510	21.3633	25.04	26.91	32.5733	566.667	681.333	726.333	1389.33	SRK2C	-	Environmental Information Processing	Signal transduction	ko04075//Plant hormone signal transduction;ko04016//MAPK signaling pathway - plant	K14498	-	-	-
entrzID_100037511	5.20667	7.64333	7.99333	8.68	169.333	240	254.333	446.333	LOC100037511	-	Organismal Systems	Environmental adaptation	ko04626//Plant-pathogen interaction	K09422	-	GO:0005488//binding	-
entrzID_100037512	1.11667	1.52667	1.17333	1.25	41	59.6667	45.6667	67.6667	LOC100037512	-	Organismal Systems	Environmental adaptation	ko04626//Plant-pathogen interaction	K09422	-	GO:0005488//binding	-
entrzID_100037513	81.2633	94.07	86.5533	116.34	2618.33	3104.33	2839.33	6003	TCP3	-	-	-	-	-	-	-	-
entrzID_100037514	0	0	0	0	0	0	0	0	LOC100037514	-	-	-	-	-	GO:0031224//intrinsic component of membrane;GO:0044425//membrane part;GO:0016020//membrane	GO:0022857//transmembrane transporter activity;GO:0022892//substrate-specific transporter activity;GO:0046873//metal ion transmembrane transporter activity;GO:0015075//ion transmembrane transporter activity;GO:0022891//substrate-specific transmembrane transporter activity;GO:0005215//transporter activity;GO:0022890//inorganic cation transmembrane transporter activity;GO:0008324//cation transmembr…	GO:0044699//single-organism process;GO:0006812//cation transport;GO:0051234//establishment of localization;GO:0006811//ion transport;GO:0006810//transport;GO:0044765//single-organism transport;GO:0030001//metal ion transport;GO:0034220//ion transmembrane transport;GO:0051179//localization;GO:0009987//cellular process;GO:1902578//single-organism localization;GO:0044763//single-organism cellular pr…
entrzID_100037515	39.28	26.83	41.2067	22.78	468	331.667	507.333	433	DNAJ	-	-	-	-	-	-	-	-
entrzID_100037516	9.47667	15.8467	11.8933	12.6133	318.333	548.333	406.333	684.667	LOC100037516	-	Genetic Information Processing	Translation	ko03008//Ribosome biogenesis in eukaryotes	K14538	GO:0043226//organelle;GO:0043232//intracellular non-membrane-bounded organelle;GO:0005911//cell-cell junction;GO:0005622//intracellular;GO:0043229//intracellular organelle;GO:0005623//cell;GO:0043228//non-membrane-bounded organelle;GO:0044464//cell part;GO:0044424//intracellular part;GO:0030054//cell junction	GO:0001882//nucleoside binding;GO:0097367//carbohydrate derivative binding;GO:0036094//small molecule binding;GO:1901363//heterocyclic compound binding;GO:0005488//binding;GO:0097159//organic cyclic compound binding;GO:0032549//ribonucleoside binding;GO:0001883//purine nucleoside binding;GO:0032550//purine ribonucleoside binding	GO:0050794//regulation of cellular process;GO:0048856//anatomical structure development;GO:0010074//maintenance of meristem identity;GO:0032502//developmental process;GO:0051252//regulation of RNA metabolic process;GO:0080090//regulation of primary metabolic process;GO:0019222//regulation of metabolic process;GO:0044707//single-multicellular organism process;GO:0098727//maintenance of cell number…
entrzID_100037517	3.48667	4.97667	3.73667	5.85667	58.6667	84	64.3333	156.667	LOC100037517	-	Genetic Information Processing	Translation	ko03010//Ribosome	K02884	GO:0030529//intracellular ribonucleoprotein complex;GO:0032991//macromolecular complex;GO:0044464//cell part;GO:0005622//intracellular;GO:0005623//cell;GO:1990904//ribonucleoprotein complex;GO:0044424//intracellular part	-	GO:0071704//organic substance metabolic process;GO:0043170//macromolecule metabolic process;GO:0008152//metabolic process;GO:0010467//gene expression
entrzID_100037726	7.30333	7.18667	7.84667	7.45	206.667	210	228	343	JJH1	-	-	-	-	-	-	-	-
entrzID_100037727	25.22	27.5733	27.5533	29.92	1534.67	1710.33	1707.33	2919.33	EOL1	-	-	-	-	-	-	-	GO:0006082//organic acid metabolic process;GO:0036211//protein modification process;GO:0090304//nucleic acid metabolic process;GO:0016441//posttranscriptional gene silencing;GO:0044272//sulfur compound biosynthetic process;GO:0045087//innate immune response;GO:0043170//macromolecule metabolic process;GO:0034641//cellular nitrogen compound metabolic process;GO:0071310//cellular response to organic…
entrzID_100037728	0.203333	0.126667	0.2	0.276667	6	4	6.33333	13	LOC100037728	-	-	-	-	-	-	-	-
entrzID_100037729	0	0	0	0	0	0	0	0	matriochka	-	-	-	-	-	-	-	-
entrzID_100037730	319.563	326.537	365.687	360.053	12070	12675.3	14045.3	21736	LOC100037730	-	-	-	-	-	-	GO:0036094//small molecule binding;GO:0001882//nucleoside binding;GO:0097159//organic cyclic compound binding;GO:0032550//purine ribonucleoside binding;GO:0005488//binding;GO:0001883//purine nucleoside binding;GO:0097367//carbohydrate derivative binding;GO:1901363//heterocyclic compound binding;GO:0032549//ribonucleoside binding	GO:0019538//protein metabolic process;GO:0044238//primary metabolic process;GO:0071704//organic substance metabolic process;GO:0008152//metabolic process;GO:0043170//macromolecule metabolic process
entrzID_100037731	10.73	11.9567	12.0733	10.3567	553.333	633.667	635.333	857.333	LOC100037731	-	-	-	-	-	-	-	-
entrzID_100037732	61.4267	72.2367	58.9967	65.8567	1238	1497.67	1210.67	2137.33	LOC100037732	-	Metabolism	Biosynthesis of other secondary metabolites;Global and overview maps;Nucleotide metabolism	ko01100//tMetabolic pathways;ko00230//Purine metabolism;ko00232//Caffeine metabolism	K00365	GO:0044464//cell part;GO:0044424//intracellular part;GO:0005737//cytoplasm;GO:0043226//organelle;GO:0043231//intracellular membrane-bounded organelle;GO:0042579//microbody;GO:0005623//cell;GO:0005622//intracellular;GO:0044444//cytoplasmic part;GO:0043229//intracellular organelle;GO:0043227//membrane-bounded organelle	GO:0003824//catalytic activity	GO:0072329//monocarboxylic acid catabolic process;GO:0009112//nucleobase metabolic process;GO:0009062//fatty acid catabolic process;GO:0044710//single-organism metabolic process;GO:0016054//organic acid catabolic process;GO:0008152//metabolic process;GO:0009056//catabolic process;GO:0044712//single-organism catabolic process;GO:0044248//cellular catabolic process;GO:0019752//carboxylic acid metab…
entrzID_100037733	73.1867	67.2333	74.4567	90.1	4039.33	3773.67	4181	7973	PHOT1	-	-	-	-	-	-	-	-
entrzID_100037735	20.82	12.9167	13.9	16.0933	300	189.667	207	374	gst	-	Metabolism	Metabolism of other amino acids	ko00480//Glutathione metabolism	K00799	-	GO:0003824//catalytic activity	-
entrzID_100037736	2.69667	3.72667	3.7	3.27	54	77	74.6667	104.333	tbn1	-	-	-	-	-	-	GO:0004518//nuclease activity;GO:0097159//organic cyclic compound binding;GO:0004521//endoribonuclease activity;GO:0043167//ion binding;GO:0016788//hydrolase activity, acting on ester bonds;GO:0016787//hydrolase activity;GO:0003824//catalytic activity;GO:0004519//endonuclease activity;GO:0004540//ribonuclease activity;GO:0005488//binding;GO:0043169//cation binding	GO:0009987//cellular process;GO:0006308//DNA catabolic process;GO:0006807//nitrogen compound metabolic process;GO:0044260//cellular macromolecule metabolic process;GO:0044265//cellular macromolecule catabolic process;GO:0044270//cellular nitrogen compound catabolic process;GO:0009056//catabolic process;GO:0034655//nucleobase-containing compound catabolic process;GO:0044237//cellular metabolic pro…
entrzID_100037737	89.2833	69.85	66.1367	70.3867	3217.33	2573	2425.67	4082.33	LOC100037737	-	Metabolism	Amino acid metabolism;Global and overview maps	ko01100//tMetabolic pathways;ko01110//Biosynthesis of secondary metabolites;ko01200//Carbon metabolism;ko01230//Biosynthesis of amino acids;ko00260//Glycine, serine and threonine metabolism;ko00290//Valine, leucine and isoleucine biosynthesis	K01754	-	GO:0043167//ion binding;GO:0005488//binding;GO:0043168//anion binding;GO:0003824//catalytic activity	GO:0006807//nitrogen compound metabolic process;GO:0044281//small molecule metabolic process;GO:0009081//branched-chain amino acid metabolic process;GO:0044238//primary metabolic process;GO:0044711//single-organism biosynthetic process;GO:0009987//cellular process;GO:0008152//metabolic process;GO:0006549//isoleucine metabolic process;GO:1901605//alpha-amino acid metabolic process;GO:1901564//orga…
entrzID_100125891	49.54	88.41	66.2967	38.68	1006.33	1836.67	1392.67	1239	WRKYIId-1	-	-	-	-	-	-	-	-
entrzID_100125904	18.4367	14.6533	19.4733	21.75	308.333	249	328	576.667	CCR1	-	Metabolism	Biosynthesis of other secondary metabolites;Global and overview maps	ko01100//tMetabolic pathways;ko01110//Biosynthesis of secondary metabolites;ko00940//Phenylpropanoid biosynthesis	K09753	-	GO:0016491//oxidoreductase activity;GO:0048037//cofactor binding;GO:0003824//catalytic activity;GO:0016620//oxidoreductase activity, acting on the aldehyde or oxo group of donors, NAD or NADP as acceptor;GO:0016903//oxidoreductase activity, acting on the aldehyde or oxo group of donors;GO:0005488//binding	GO:0008152//metabolic process;GO:0044710//single-organism metabolic process;GO:0044699//single-organism process
entrzID_100125906	25.37	48.21	11.9767	29.8733	592	1200.33	286.667	1154	ODD	-	-	-	-	-	-	-	-
entrzID_100125909	352.973	404.233	376.97	529.65	7637.67	8851.67	8271.33	18587.7	LOC100125909	-	Metabolism	Global and overview maps;Amino acid metabolism	ko01100//tMetabolic pathways;ko01110//Biosynthesis of secondary metabolites;ko00270//Cysteine and methionine metabolism	K05933	-	GO:0016641//oxidoreductase activity, acting on the CH-NH2 group of donors, oxygen as acceptor;GO:0036094//small molecule binding;GO:0016638//oxidoreductase activity, acting on the CH-NH2 group of donors;GO:0016491//oxidoreductase activity;GO:0016705//oxidoreductase activity, acting on paired donors, with incorporation or reduction of molecular oxygen;GO:0003824//catalytic activity;GO:0043167//ion…	GO:0032502//developmental process;GO:1900673//olefin metabolic process;GO:0044710//single-organism metabolic process;GO:0032501//multicellular organismal process;GO:0044767//single-organism developmental process;GO:0044237//cellular metabolic process;GO:0044699//single-organism process;GO:0007275//multicellular organism development;GO:0008152//metabolic process;GO:0009692//ethylene metabolic proc…
entrzID_100125910	2.98	4.30333	4.15	4.37333	118.333	178.333	168.333	285	MLH1	-	Genetic Information Processing	Replication and repair	ko03430//Mismatch repair	K08734	GO:0043231//intracellular membrane-bounded organelle;GO:0043226//organelle;GO:0043234//protein complex;GO:0043227//membrane-bounded organelle;GO:0005622//intracellular;GO:0005623//cell;GO:0044424//intracellular part;GO:0044446//intracellular organelle part;GO:0044464//cell part;GO:0043232//intracellular non-membrane-bounded organelle;GO:0005694//chromosome;GO:0043229//intracellular organelle;GO:0…	GO:0097367//carbohydrate derivative binding;GO:0097159//organic cyclic compound binding;GO:0032549//ribonucleoside binding;GO:1901363//heterocyclic compound binding;GO:0003690//double-stranded DNA binding;GO:0003677//DNA binding;GO:0005488//binding;GO:0003676//nucleic acid binding;GO:0036094//small molecule binding;GO:0032550//purine ribonucleoside binding;GO:0001882//nucleoside binding;GO:000188…	GO:0032501//multicellular organismal process;GO:0042221//response to chemical;GO:0016043//cellular component organization;GO:0048316//seed development;GO:0043933//macromolecular complex subunit organization;GO:0009790//embryo development;GO:0010154//fruit development;GO:0022402//cell cycle process;GO:0060255//regulation of macromolecule metabolic process;GO:0001101//response to acid chemical;GO:0…
entrzID_100125911	21.8067	22.4767	21.9633	23.24	1395.67	1471.33	1431	2400	LOC100125911	-	-	-	-	-	-	-	-
entrzID_100134872	6.93667	4.19	5.67667	6.69667	145.667	89.6667	121.333	227.333	PSR	-	-	-	-	-	-	-	GO:0009416//response to light stimulus;GO:0042221//response to chemical;GO:0006979//response to oxidative stress;GO:0009987//cellular process;GO:0044267//cellular protein metabolic process;GO:0009314//response to radiation;GO:0009058//biosynthetic process;GO:0019222//regulation of metabolic process;GO:0044238//primary metabolic process;GO:0051188//cofactor biosynthetic process;GO:0050789//regulat…
entrzID_100134875	447.543	406.317	539.88	475.933	11158.3	10444	13712	19053.7	LeGLO2	-	Cellular Processes;Metabolism	Global and overview maps;Transport and catabolism;Carbohydrate metabolism	ko01100//tMetabolic pathways;ko01110//Biosynthesis of secondary metabolites;ko01200//Carbon metabolism;ko04146//Peroxisome;ko00630//Glyoxylate and dicarboxylate metabolism	K11517	-	-	-
entrzID_100134876	20.4833	19.7733	19.4267	19.7933	1380	1365	1329.33	2138.33	LOC100134876	-	-	-	-	-	GO:0032991//macromolecular complex;GO:0005622//intracellular;GO:0043231//intracellular membrane-bounded organelle;GO:0043227//membrane-bounded organelle;GO:0043229//intracellular organelle;GO:0044424//intracellular part;GO:0043234//protein complex;GO:0043228//non-membrane-bounded organelle;GO:0043226//organelle;GO:0005623//cell;GO:0044464//cell part;GO:0043232//intracellular non-membrane-bounded …	GO:0032550//purine ribonucleoside binding;GO:0001882//nucleoside binding;GO:0032549//ribonucleoside binding;GO:0005515//protein binding;GO:0005488//binding;GO:0036094//small molecule binding;GO:0046983//protein dimerization activity;GO:0097367//carbohydrate derivative binding;GO:0097159//organic cyclic compound binding;GO:1901363//heterocyclic compound binding;GO:0001883//purine nucleoside binding	GO:0051716//cellular response to stimulus;GO:0090304//nucleic acid metabolic process;GO:0046483//heterocycle metabolic process;GO:0051276//chromosome organization;GO:0016043//cellular component organization;GO:0007059//chromosome segregation;GO:0044260//cellular macromolecule metabolic process;GO:0006725//cellular aromatic compound metabolic process;GO:0044238//primary metabolic process;GO:003355…
entrzID_100134877	126.05	114.103	110.177	122.267	3411.33	3152.33	3032.67	5343	SO	-	Metabolism	Global and overview maps;Energy metabolism	ko01100//tMetabolic pathways;ko00920//Sulfur metabolism	K00387	GO:0044424//intracellular part;GO:0044444//cytoplasmic part;GO:0043226//organelle;GO:0042579//microbody;GO:0043231//intracellular membrane-bounded organelle;GO:0005623//cell;GO:0005737//cytoplasm;GO:0043227//membrane-bounded organelle;GO:0044464//cell part;GO:0043229//intracellular organelle;GO:0005622//intracellular	GO:0046872//metal ion binding;GO:0043169//cation binding;GO:0016667//oxidoreductase activity, acting on a sulfur group of donors;GO:0003824//catalytic activity;GO:0046914//transition metal ion binding;GO:0005488//binding;GO:0016670//oxidoreductase activity, acting on a sulfur group of donors, oxygen as acceptor;GO:0016491//oxidoreductase activity;GO:0043167//ion binding	GO:0010035//response to inorganic substance;GO:0009987//cellular process;GO:0033013//tetrapyrrole metabolic process;GO:0042221//response to chemical;GO:0006778//porphyrin-containing compound metabolic process;GO:0071704//organic substance metabolic process;GO:0051186//cofactor metabolic process;GO:0044237//cellular metabolic process;GO:0050896//response to stimulus;GO:0008152//metabolic process;G…
entrzID_100134879	59.81	59.7867	56.0967	55.1567	2099.33	2138	2007.33	3139.67	LOC100134879	-	-	-	-	-	-	-	-
entrzID_100134880	411.883	402.083	404.923	332.37	12515.3	12669.3	12466	16267	SAMDC	-	Metabolism	Global and overview maps;Amino acid metabolism	ko01100//tMetabolic pathways;ko00270//Cysteine and methionine metabolism;ko00330//Arginine and proline metabolism	K01611	-	GO:0016830//carbon-carbon lyase activity;GO:0003824//catalytic activity;GO:0016829//lyase activity	GO:0044249//cellular biosynthetic process;GO:0009987//cellular process;GO:0009308//amine metabolic process;GO:0009309//amine biosynthetic process;GO:0008152//metabolic process;GO:0006790//sulfur compound metabolic process;GO:0044272//sulfur compound biosynthetic process;GO:0044271//cellular nitrogen compound biosynthetic process;GO:0006596//polyamine biosynthetic process;GO:0006576//cellular biog…
entrzID_100134881	1.11667	3.1	3.88667	2.60667	29	83.3333	107.333	104.333	LOC100134881	-	-	-	-	-	-	-	-
entrzID_100134882	21.3767	22.7433	20.7133	22.2267	827.333	911.333	822	1382	SGS3	-	-	-	-	-	GO:0044424//intracellular part;GO:0005737//cytoplasm;GO:0044444//cytoplasmic part;GO:0044464//cell part;GO:0005622//intracellular;GO:0005623//cell	-	GO:0002682//regulation of immune system process;GO:0009892//negative regulation of metabolic process;GO:0010468//regulation of gene expression;GO:0065007//biological regulation;GO:0019222//regulation of metabolic process;GO:0044699//single-organism process;GO:0010605//negative regulation of macromolecule metabolic process;GO:0016458//gene silencing;GO:0002697//regulation of immune effector proces…
entrzID_100134883	17.0433	42.11	53.92	29.7133	302.333	755.667	987	795.333	CZFP1	-	-	-	-	-	-	-	-
entrzID_100134884	16.2767	17.1633	17.6633	16.6933	741	802	812.667	1217	Tm-1	-	-	-	-	-	-	-	-
entrzID_100134885	23.5533	23.57	21.6533	22.49	1242.67	1266	1159.67	1905.67	cdc5	-	Genetic Information Processing	Transcription	ko03040//Spliceosome	K12860	GO:0044444//cytoplasmic part;GO:1990904//ribonucleoprotein complex;GO:0005622//intracellular;GO:0043227//membrane-bounded organelle;GO:0005737//cytoplasm;GO:0043231//intracellular membrane-bounded organelle;GO:0032991//macromolecular complex;GO:0043229//intracellular organelle;GO:0044464//cell part;GO:0009536//plastid;GO:0005623//cell;GO:0044424//intracellular part;GO:0043226//organelle;GO:003052…	GO:0097159//organic cyclic compound binding;GO:1901363//heterocyclic compound binding;GO:0005488//binding;GO:0003676//nucleic acid binding;GO:0001071//nucleic acid binding transcription factor activity	GO:0048584//positive regulation of response to stimulus;GO:0044237//cellular metabolic process;GO:0050789//regulation of biological process;GO:0002218//activation of innate immune response;GO:0050778//positive regulation of immune response;GO:0045089//positive regulation of innate immune response;GO:0090304//nucleic acid metabolic process;GO:0034645//cellular macromolecule biosynthetic process;GO…
entrzID_100134886	120.243	88.0733	52.4533	45.67	2026	1525.67	910.333	1235	EXLA1	-	-	-	-	-	-	-	GO:0000003//reproduction
entrzID_100134887	22.8167	21.32	19.8033	19.7	913.667	869.667	805	1264	LOC100134887	-	-	-	-	-	GO:0044424//intracellular part;GO:0005623//cell;GO:0043226//organelle;GO:0043231//intracellular membrane-bounded organelle;GO:0043229//intracellular organelle;GO:0005622//intracellular;GO:0044464//cell part;GO:0043227//membrane-bounded organelle	GO:0043169//cation binding;GO:0043167//ion binding;GO:0001071//nucleic acid binding transcription factor activity;GO:0005488//binding	GO:0016570//histone modification;GO:0009266//response to temperature stimulus;GO:0044710//single-organism metabolic process;GO:0071704//organic substance metabolic process;GO:0019222//regulation of metabolic process;GO:0051276//chromosome organization;GO:0044763//single-organism cellular process;GO:0009628//response to abiotic stimulus;GO:0016568//chromatin modification;GO:0050789//regulation of …
entrzID_100134888	0	0.416667	0.273333	0.03	0	8.66667	6	1	GA2ox3	-	Metabolism	Global and overview maps;Metabolism of terpenoids and polyketides	ko01110//Biosynthesis of secondary metabolites;ko00904//Diterpenoid biosynthesis	K04125	-	GO:0016705//oxidoreductase activity, acting on paired donors, with incorporation or reduction of molecular oxygen;GO:0016491//oxidoreductase activity;GO:0003824//catalytic activity;GO:0045543//gibberellin 2-beta-dioxygenase activity;GO:0051213//dioxygenase activity;GO:0043169//cation binding;GO:0016706//oxidoreductase activity, acting on paired donors, with incorporation or reduction of molecular…	GO:0009987//cellular process;GO:0044255//cellular lipid metabolic process;GO:0009685//gibberellin metabolic process;GO:0006082//organic acid metabolic process;GO:0006950//response to stress;GO:0044238//primary metabolic process;GO:0008152//metabolic process;GO:0044710//single-organism metabolic process;GO:0009408//response to heat;GO:0006720//isoprenoid metabolic process;GO:0016101//diterpenoid m…
entrzID_100134889	1.19667	0.863333	0.623333	0.696667	22.3333	17	12.3333	21.3333	GA2ox4	-	Metabolism	Metabolism of terpenoids and polyketides;Global and overview maps	ko01110//Biosynthesis of secondary metabolites;ko00904//Diterpenoid biosynthesis	K04125	-	-	-
entrzID_100134890	0.906667	0.19	0.123333	0.0966667	19	4.33333	2.66667	3	GA2ox5	-	Metabolism	Global and overview maps;Metabolism of terpenoids and polyketides	ko01110//Biosynthesis of secondary metabolites;ko00904//Diterpenoid biosynthesis	K04125	-	GO:0043169//cation binding;GO:0003824//catalytic activity;GO:0016705//oxidoreductase activity, acting on paired donors, with incorporation or reduction of molecular oxygen;GO:0005488//binding;GO:0016491//oxidoreductase activity;GO:0043167//ion binding	GO:0044699//single-organism process;GO:0044710//single-organism metabolic process;GO:0008152//metabolic process
entrzID_100134891	18.6167	20.3	17.39	19.6267	896	1004.33	853.333	1526	EZ1	-	Metabolism	Amino acid metabolism	ko00310//Lysine degradation	K11430	GO:0032991//macromolecular complex;GO:0043234//protein complex	-	-
entrzID_100134892	7.68	7.83	7.15	6.82	409	432.667	385	577.667	EZ2	-	Metabolism	Amino acid metabolism	ko00310//Lysine degradation	K11430	GO:0043234//protein complex;GO:0032991//macromolecular complex	-	-
entrzID_100134893	71.0567	76.3267	67.86	67.4433	997	1104	970.333	1524	eIF(iso)4E	-	Genetic Information Processing	Translation	ko03013//RNA transport	K03259	GO:0005737//cytoplasm;GO:0032991//macromolecular complex;GO:0043227//membrane-bounded organelle;GO:0043231//intracellular membrane-bounded organelle;GO:0005623//cell;GO:0005622//intracellular;GO:0034518//RNA cap binding complex;GO:0043229//intracellular organelle;GO:0043226//organelle;GO:0044464//cell part;GO:0044424//intracellular part;GO:0043234//protein complex;GO:0044444//cytoplasmic part	GO:0008135//translation factor activity, RNA binding;GO:0005488//binding;GO:0003723//RNA binding;GO:0003676//nucleic acid binding;GO:1901363//heterocyclic compound binding;GO:0097159//organic cyclic compound binding	GO:0034641//cellular nitrogen compound metabolic process;GO:0006412//translation;GO:0043043//peptide biosynthetic process;GO:0048519//negative regulation of biological process;GO:0002698//negative regulation of immune effector process;GO:0006807//nitrogen compound metabolic process;GO:0006518//peptide metabolic process;GO:0010468//regulation of gene expression;GO:0043207//response to external bio…
entrzID_100134894	6.72333	7.07333	5.83	3.56333	77	83	68	64.6667	LOC100134894	-	Metabolism	Metabolism of other amino acids	ko00480//Glutathione metabolism	K00799	-	GO:0003824//catalytic activity	-
entrzID_100134896	50.6633	35.9533	27.4167	45.5567	1578.33	1149	880.667	2302.67	5PT1	-	-	-	-	-	-	-	-
entrzID_100134897	42.5067	34.78	35.97	33.1833	1762	1459.33	1506.67	2190.33	5PT2	-	-	-	-	-	-	-	-
entrzID_100134900	19.17	26.7033	18.64	15.5433	396.667	570.333	396.333	521.667	MDC	-	Metabolism	Global and overview maps;Metabolism of terpenoids and polyketides	ko01100//tMetabolic pathways;ko01110//Biosynthesis of secondary metabolites;ko00900//Terpenoid backbone biosynthesis	K01597	GO:0005622//intracellular;GO:0005623//cell;GO:0005737//cytoplasm;GO:0044464//cell part;GO:0044424//intracellular part;GO:0044444//cytoplasmic part	GO:0001883//purine nucleoside binding;GO:0032549//ribonucleoside binding;GO:0005488//binding;GO:0097367//carbohydrate derivative binding;GO:0032550//purine ribonucleoside binding;GO:0001882//nucleoside binding;GO:1901363//heterocyclic compound binding;GO:0003824//catalytic activity;GO:0036094//small molecule binding;GO:0097159//organic cyclic compound binding;GO:0016830//carbon-carbon lyase activ…	GO:0051186//cofactor metabolic process;GO:0044699//single-organism process;GO:0071704//organic substance metabolic process;GO:0008152//metabolic process;GO:0044255//cellular lipid metabolic process;GO:0006720//isoprenoid metabolic process;GO:0006793//phosphorus metabolic process;GO:0006790//sulfur compound metabolic process;GO:0035383//thioester metabolic process;GO:0006732//coenzyme metabolic pr…
entrzID_100134901	27.7133	27.6067	27.2033	27.1367	454.333	466.333	453.667	711	PAR1	-	-	-	-	-	-	GO:0005488//binding;GO:0048037//cofactor binding	-
entrzID_100134902	104.123	124.657	112.977	118.387	2204	2707.67	2437.33	4033.33	PAR2	-	-	-	-	-	-	GO:0048037//cofactor binding;GO:0005488//binding	-
entrzID_100134903	42.2233	49.4633	44.3467	44.5533	720.667	870.333	773.333	1226	ADH	-	-	-	-	-	-	GO:0048037//cofactor binding;GO:0005488//binding	-
entrzID_100134904	7.28333	16.4133	12.8833	12.8633	184	415.333	328	509	HMGS	-	Metabolism	Carbohydrate metabolism;Lipid metabolism;Metabolism of terpenoids and polyketides;Amino acid metabolism;Global and overview maps	ko01100//tMetabolic pathways;ko01110//Biosynthesis of secondary metabolites;ko00280//Valine, leucine and isoleucine degradation;ko00900//Terpenoid backbone biosynthesis;ko00650//Butanoate metabolism;ko00072//Synthesis and degradation of ketone bodies	K01641	-	GO:0003824//catalytic activity;GO:0016746//transferase activity, transferring acyl groups;GO:0016740//transferase activity;GO:0046912//transferase activity, transferring acyl groups, acyl groups converted into alkyl on transfer	GO:0071704//organic substance metabolic process;GO:0044238//primary metabolic process;GO:0044699//single-organism process;GO:0009987//cellular process;GO:0008152//metabolic process;GO:0044237//cellular metabolic process;GO:0044255//cellular lipid metabolic process;GO:0044763//single-organism cellular process;GO:0044710//single-organism metabolic process;GO:0006720//isoprenoid metabolic process;GO…
entrzID_100134905	22.0667	26.9933	17.6467	18.2133	256	322.667	209.667	343.667	IPI	-	Metabolism	Metabolism of terpenoids and polyketides;Global and overview maps	ko01100//tMetabolic pathways;ko01110//Biosynthesis of secondary metabolites;ko00900//Terpenoid backbone biosynthesis	K01823	-	GO:0003824//catalytic activity	GO:0044255//cellular lipid metabolic process;GO:0044699//single-organism process;GO:0006720//isoprenoid metabolic process;GO:0009987//cellular process;GO:0071704//organic substance metabolic process;GO:0044763//single-organism cellular process;GO:0044237//cellular metabolic process;GO:0006629//lipid metabolic process;GO:0008152//metabolic process;GO:0044710//single-organism metabolic process;GO:0…
entrzID_100134906	0	0	0	0.0133333	0	0	0	0.333333	LOC100134906	-	-	-	-	-	GO:0030312//external encapsulating structure;GO:0071944//cell periphery;GO:0005623//cell;GO:0044464//cell part	-	GO:0044699//single-organism process;GO:0009827//plant-type cell wall modification;GO:0032502//developmental process;GO:0000003//reproduction;GO:0009987//cellular process;GO:0032989//cellular component morphogenesis;GO:0009653//anatomical structure morphogenesis;GO:0048869//cellular developmental process;GO:0071555//cell wall organization;GO:0000902//cell morphogenesis;GO:0042545//cell wall modifi…
entrzID_100134907	0.113333	0.0833333	0.12	0.02	2.33333	1.66667	2.66667	0.666667	GA2ox1	-	Metabolism	Global and overview maps;Metabolism of terpenoids and polyketides	ko01110//Biosynthesis of secondary metabolites;ko00904//Diterpenoid biosynthesis	K04125	-	GO:0016491//oxidoreductase activity;GO:0016705//oxidoreductase activity, acting on paired donors, with incorporation or reduction of molecular oxygen;GO:0003824//catalytic activity;GO:0016706//oxidoreductase activity, acting on paired donors, with incorporation or reduction of molecular oxygen, 2-oxoglutarate as one donor, and incorporation of one atom each of oxygen into both donors;GO:0045543//…	GO:0006082//organic acid metabolic process;GO:0044238//primary metabolic process;GO:0009685//gibberellin metabolic process;GO:0008152//metabolic process;GO:0043436//oxoacid metabolic process;GO:0044710//single-organism metabolic process;GO:0044763//single-organism cellular process;GO:0016101//diterpenoid metabolic process;GO:0044281//small molecule metabolic process;GO:0019752//carboxylic acid me…
entrzID_100134908	7.02333	6.3	7.25	6.14667	274.197	253.85	286.12	385.307	5PT4	-	-	-	-	-	-	-	-
entrzID_100134910	32.2933	39.7667	36.9167	38.9333	1704.33	2167	1996	3309.33	LOC100134910	-	Metabolism	Carbohydrate metabolism;Global and overview maps	ko01100//tMetabolic pathways;ko00500//Starch and sucrose metabolism	K16055	-	GO:0016740//transferase activity;GO:0016758//transferase activity, transferring hexosyl groups;GO:0003824//catalytic activity;GO:0008194//UDP-glycosyltransferase activity;GO:0046527//glucosyltransferase activity;GO:0035251//UDP-glucosyltransferase activity;GO:0016757//transferase activity, transferring glycosyl groups	GO:0005991//trehalose metabolic process;GO:0005984//disaccharide metabolic process;GO:0044262//cellular carbohydrate metabolic process;GO:0044238//primary metabolic process;GO:0044723//single-organism carbohydrate metabolic process;GO:0044237//cellular metabolic process;GO:0044699//single-organism process;GO:0044710//single-organism metabolic process;GO:0009311//oligosaccharide metabolic process;…
entrzID_100134911	3.13667	5.67333	5.25333	2.17	40	72	69	42	LOC100134911	-	Environmental Information Processing	Signal transduction	ko04075//Plant hormone signal transduction	K13464	-	-	-
entrzID_100134912	0	0	0.04	0	0	0	0.666667	0	EXPB2	-	-	-	-	-	-	-	GO:0000003//reproduction
entrzID_100134913	2.96333	2.69	3.19	2.89	128.667	120.333	141.667	200.667	5PT3	-	-	-	-	-	-	-	-
entrzID_100134914	6.25667	4.44	5.13333	5.83667	268.667	194.333	224.667	401	HSP70	-	Cellular Processes;Genetic Information Processing	Folding, sorting and degradation;Transport and catabolism;Transcription	ko04141//Protein processing in endoplasmic reticulum;ko04144//Endocytosis;ko03040//Spliceosome	K03283	-	GO:0001882//nucleoside binding;GO:0001883//purine nucleoside binding;GO:0032550//purine ribonucleoside binding;GO:0036094//small molecule binding;GO:0005488//binding;GO:1901363//heterocyclic compound binding;GO:0005515//protein binding;GO:0032549//ribonucleoside binding;GO:0097159//organic cyclic compound binding;GO:0097367//carbohydrate derivative binding	GO:0044238//primary metabolic process;GO:0044260//cellular macromolecule metabolic process;GO:0019538//protein metabolic process;GO:0044237//cellular metabolic process;GO:0009987//cellular process;GO:0044267//cellular protein metabolic process;GO:0071704//organic substance metabolic process;GO:0008152//metabolic process;GO:0043170//macromolecule metabolic process
entrzID_100134915	9.78667	10.5	11.7033	9.74667	245	273	297	385.667	LOC100134915	-	-	-	-	-	-	GO:0003824//catalytic activity;GO:0016705//oxidoreductase activity, acting on paired donors, with incorporation or reduction of molecular oxygen;GO:0016491//oxidoreductase activity	GO:0008152//metabolic process;GO:0044710//single-organism metabolic process;GO:0044699//single-organism process
entrzID_100135703	5.33	2.30333	2.28333	1.96667	242.333	105	109	151.333	TPS1	-	Metabolism	Global and overview maps;Carbohydrate metabolism	ko01100//tMetabolic pathways;ko00500//Starch and sucrose metabolism	K16055	-	-	-
entrzID_100135704	16.89	16.7333	16.3567	17.3367	619.333	630	611.333	1021.33	DRM5	-	-	-	-	-	-	GO:0003824//catalytic activity;GO:0016740//transferase activity;GO:0016741//transferase activity, transferring one-carbon groups	GO:0009987//cellular process;GO:0006139//nucleobase-containing compound metabolic process;GO:0006725//cellular aromatic compound metabolic process;GO:0043412//macromolecule modification;GO:0071704//organic substance metabolic process;GO:0032259//methylation;GO:0090304//nucleic acid metabolic process;GO:0044238//primary metabolic process;GO:0008152//metabolic process;GO:0034641//cellular nitrogen …
entrzID_100136876	21.63	23.22	23.8233	23.4	1252.33	1383.33	1400.33	2162.67	LOC100136876	-	-	-	-	-	GO:0044435//plastid part;GO:0044446//intracellular organelle part;GO:0009536//plastid;GO:0005737//cytoplasm;GO:0044464//cell part;GO:0043227//membrane-bounded organelle;GO:0009532//plastid stroma;GO:0043229//intracellular organelle;GO:0044424//intracellular part;GO:0043226//organelle;GO:0044422//organelle part;GO:0005623//cell;GO:0044444//cytoplasmic part;GO:0005622//intracellular;GO:0043231//int…	GO:0030246//carbohydrate binding;GO:0001871//pattern binding;GO:0030247//polysaccharide binding;GO:0016787//hydrolase activity;GO:0016788//hydrolase activity, acting on ester bonds;GO:0005488//binding;GO:0004518//nuclease activity;GO:0003824//catalytic activity	GO:0044237//cellular metabolic process;GO:0008152//metabolic process;GO:1901360//organic cyclic compound metabolic process;GO:0009987//cellular process;GO:0071704//organic substance metabolic process;GO:0046483//heterocycle metabolic process;GO:0090304//nucleic acid metabolic process;GO:0043170//macromolecule metabolic process;GO:0006139//nucleobase-containing compound metabolic process;GO:003464…
entrzID_100136877	22.5233	20.8867	22.6	23.1667	608.667	576.667	621	1008.67	FIE	-	-	-	-	-	GO:0043229//intracellular organelle;GO:0043226//organelle;GO:0044464//cell part;GO:0043076//megasporocyte nucleus;GO:0043234//protein complex;GO:0043227//membrane-bounded organelle;GO:0032991//macromolecular complex;GO:0005622//intracellular;GO:0005634//nucleus;GO:0043231//intracellular membrane-bounded organelle;GO:0005623//cell;GO:0044424//intracellular part	-	GO:0036211//protein modification process;GO:0043933//macromolecular complex subunit organization;GO:0009888//tissue development;GO:0040029//regulation of gene expression, epigenetic;GO:0044763//single-organism cellular process;GO:0050896//response to stimulus;GO:0019222//regulation of metabolic process;GO:0051276//chromosome organization;GO:0009266//response to temperature stimulus;GO:0044249//ce…
entrzID_100136886	5.07667	4.01333	5.67333	6.53667	168.333	138.333	192.333	351.333	SD1	-	Metabolism	Global and overview maps;Lipid metabolism	ko01100//tMetabolic pathways;ko01110//Biosynthesis of secondary metabolites;ko00100//Steroid biosynthesis	K09832	-	GO:0016491//oxidoreductase activity;GO:1901363//heterocyclic compound binding;GO:0097159//organic cyclic compound binding;GO:0046872//metal ion binding;GO:0046914//transition metal ion binding;GO:0043169//cation binding;GO:0003824//catalytic activity;GO:0005488//binding;GO:0046906//tetrapyrrole binding;GO:0043167//ion binding	GO:0008152//metabolic process;GO:0044699//single-organism process;GO:0044710//single-organism metabolic process
entrzID_100136887	10.85	3.92667	3.67333	7.09667	311	113.333	107	323	CYP707A1	-	Metabolism	Metabolism of terpenoids and polyketides	ko00906//Carotenoid biosynthesis	K09843	-	GO:0046872//metal ion binding;GO:0046906//tetrapyrrole binding;GO:0016491//oxidoreductase activity;GO:0043169//cation binding;GO:0003824//catalytic activity;GO:0005488//binding;GO:1901363//heterocyclic compound binding;GO:0046914//transition metal ion binding;GO:0097159//organic cyclic compound binding;GO:0043167//ion binding	GO:0044710//single-organism metabolic process;GO:0008152//metabolic process;GO:0044699//single-organism process
entrzID_100136888	0	0	0	0	0	0	0	0	CYP85A3	-	Metabolism	Metabolism of terpenoids and polyketides;Global and overview maps	ko01100//tMetabolic pathways;ko01110//Biosynthesis of secondary metabolites;ko00905//Brassinosteroid biosynthesis	K09590	GO:0044425//membrane part;GO:0016020//membrane;GO:0031224//intrinsic component of membrane	GO:0003824//catalytic activity;GO:0005488//binding;GO:0046914//transition metal ion binding;GO:0043167//ion binding;GO:0046872//metal ion binding;GO:0043169//cation binding;GO:0016491//oxidoreductase activity;GO:0097159//organic cyclic compound binding;GO:0046906//tetrapyrrole binding;GO:1901363//heterocyclic compound binding	GO:0006694//steroid biosynthetic process;GO:0044711//single-organism biosynthetic process;GO:0071704//organic substance metabolic process;GO:0046165//alcohol biosynthetic process;GO:0044238//primary metabolic process;GO:0044710//single-organism metabolic process;GO:0016128//phytosteroid metabolic process;GO:0006629//lipid metabolic process;GO:1901362//organic cyclic compound biosynthetic process;…
entrzID_100147714	12.6333	14.7067	13.38	13.7467	785	926.333	843.333	1374	XRN4	-	Environmental Information Processing	Signal transduction	ko04016//MAPK signaling pathway - plant	K20553	GO:0044424//intracellular part;GO:0043229//intracellular organelle;GO:0043226//organelle;GO:0043227//membrane-bounded organelle;GO:0005737//cytoplasm;GO:0005622//intracellular;GO:0005623//cell;GO:0044444//cytoplasmic part;GO:0044464//cell part;GO:0043231//intracellular membrane-bounded organelle	GO:0016787//hydrolase activity;GO:0004527//exonuclease activity;GO:0046872//metal ion binding;GO:0046914//transition metal ion binding;GO:0043167//ion binding;GO:0003824//catalytic activity;GO:0043169//cation binding;GO:0097159//organic cyclic compound binding;GO:0004518//nuclease activity;GO:0005488//binding;GO:0008409//5'-3' exonuclease activity;GO:0016788//hydrolase activity, acting on ester b…	GO:0034641//cellular nitrogen compound metabolic process;GO:1901699//cellular response to nitrogen compound;GO:1902589//single-organism organelle organization;GO:0007010//cytoskeleton organization;GO:0070085//glycosylation;GO:0009653//anatomical structure morphogenesis;GO:0044710//single-organism metabolic process;GO:0006486//protein glycosylation;GO:0032989//cellular component morphogenesis;GO:0…
entrzID_100147715	47.3933	52.39	31.1033	27.27	1993.67	2277.67	1346	1850	CAS1	-	Metabolism	Global and overview maps;Lipid metabolism	ko01100//tMetabolic pathways;ko01110//Biosynthesis of secondary metabolites;ko00100//Steroid biosynthesis	K01853	-	GO:0003824//catalytic activity;GO:0016853//isomerase activity	-
entrzID_100147716	0.693333	0.37	0.466667	0.763333	24	13.6667	16	44	SUN	-	-	-	-	-	-	-	-
entrzID_100147717	1445.28	868.763	1075.77	930.447	17855.3	11128	13471.3	18311.3	LOC100147717	-	-	-	-	-	-	-	-
entrzID_100147719	708.423	670.733	725.697	851.323	8777.33	8527.33	9193.67	17105.3	LOC100147719	-	-	-	-	-	-	-	-
entrzID_100147720	121.163	89.5867	91.36	114.81	1697.33	1280	1310	2588.33	LOC100147720	-	-	-	-	-	-	-	-
entrzID_100147721	0.05	0.04	0.0966667	0.0833333	1.66667	1.33333	3.33333	4.66667	LOC100147721	-	-	-	-	-	GO:0005576//extracellular region	GO:0016682//oxidoreductase activity, acting on diphenols and related substances as donors, oxygen as acceptor;GO:0003824//catalytic activity;GO:0016679//oxidoreductase activity, acting on diphenols and related substances as donors;GO:0016491//oxidoreductase activity	GO:0006725//cellular aromatic compound metabolic process;GO:0044237//cellular metabolic process;GO:0044710//single-organism metabolic process;GO:0071704//organic substance metabolic process;GO:0044699//single-organism process;GO:0009808//lignin metabolic process;GO:1901360//organic cyclic compound metabolic process;GO:0009987//cellular process;GO:0044763//single-organism cellular process;GO:00081…
entrzID_100147722	387.673	581.823	481.013	488.403	11803.3	18169.3	14988.3	23901	GAD2	-	Metabolism	Carbohydrate metabolism;Amino acid metabolism;Global and overview maps;Metabolism of other amino acids	ko01100//tMetabolic pathways;ko01110//Biosynthesis of secondary metabolites;ko00410//beta-Alanine metabolism;ko00250//Alanine, aspartate and glutamate metabolism;ko00650//Butanoate metabolism;ko00430//Taurine and hypotaurine metabolism	K01580	-	GO:0016705//oxidoreductase activity, acting on paired donors, with incorporation or reduction of molecular oxygen;GO:0016491//oxidoreductase activity;GO:0003824//catalytic activity;GO:0043167//ion binding;GO:0043169//cation binding;GO:0005488//binding	GO:0008152//metabolic process;GO:0044710//single-organism metabolic process;GO:0044699//single-organism process
entrzID_100147723	17.3267	11.4067	10.2933	9.63333	438	299.333	267	392	GAD3	-	Metabolism	Carbohydrate metabolism;Metabolism of other amino acids;Amino acid metabolism;Global and overview maps	ko01100//tMetabolic pathways;ko01110//Biosynthesis of secondary metabolites;ko00410//beta-Alanine metabolism;ko00250//Alanine, aspartate and glutamate metabolism;ko00650//Butanoate metabolism;ko00430//Taurine and hypotaurine metabolism	K01580	-	GO:0003824//catalytic activity	GO:0008152//metabolic process;GO:0044699//single-organism process;GO:0044710//single-organism metabolic process
entrzID_100147724	66.1433	86.93	80.2633	92.0767	1284.32	1744.68	1580.8	2873.49	SSR1	-	Metabolism	Carbohydrate metabolism;Global and overview maps	ko01100//tMetabolic pathways;ko01200//Carbon metabolism;ko00630//Glyoxylate and dicarboxylate metabolism;ko00650//Butanoate metabolism	K18121	GO:0044424//intracellular part;GO:0044444//cytoplasmic part;GO:0005737//cytoplasm;GO:0005622//intracellular;GO:0005623//cell;GO:0044464//cell part	GO:0016491//oxidoreductase activity;GO:0016614//oxidoreductase activity, acting on CH-OH group of donors;GO:0048037//cofactor binding;GO:0016616//oxidoreductase activity, acting on the CH-OH group of donors, NAD or NADP as acceptor;GO:1901265//nucleoside phosphate binding;GO:1901363//heterocyclic compound binding;GO:0003824//catalytic activity;GO:0005488//binding;GO:0036094//small molecule bindin…	GO:0006139//nucleobase-containing compound metabolic process;GO:1901564//organonitrogen compound metabolic process;GO:0006082//organic acid metabolic process;GO:0000226//microtubule cytoskeleton organization;GO:1902589//single-organism organelle organization;GO:0008152//metabolic process;GO:0000096//sulfur amino acid metabolic process;GO:0050896//response to stimulus;GO:1901566//organonitrogen co…
entrzID_100147725	132.23	132.733	143.253	119.773	3031.33	3140.33	3327.33	4364	SSR2	-	Metabolism	Carbohydrate metabolism;Global and overview maps	ko01100//tMetabolic pathways;ko01200//Carbon metabolism;ko00630//Glyoxylate and dicarboxylate metabolism;ko00650//Butanoate metabolism	K18121	GO:0043231//intracellular membrane-bounded organelle;GO:0009532//plastid stroma;GO:0009536//plastid;GO:0044435//plastid part;GO:0005737//cytoplasm;GO:0044464//cell part;GO:0044444//cytoplasmic part;GO:0044424//intracellular part;GO:0043226//organelle;GO:0043227//membrane-bounded organelle;GO:0043229//intracellular organelle;GO:0044446//intracellular organelle part;GO:0005623//cell;GO:0044422//org…	GO:1901265//nucleoside phosphate binding;GO:0036094//small molecule binding;GO:1901363//heterocyclic compound binding;GO:0016614//oxidoreductase activity, acting on CH-OH group of donors;GO:0048037//cofactor binding;GO:0097159//organic cyclic compound binding;GO:0016491//oxidoreductase activity;GO:0000166//nucleotide binding;GO:0003824//catalytic activity;GO:0005488//binding;GO:0016616//oxidoredu…	GO:0006796//phosphate-containing compound metabolic process;GO:0019637//organophosphate metabolic process;GO:0006739//NADP metabolic process;GO:0044710//single-organism metabolic process;GO:0072524//pyridine-containing compound metabolic process;GO:0043436//oxoacid metabolic process;GO:0050896//response to stimulus;GO:0044237//cellular metabolic process;GO:0006793//phosphorus metabolic process;GO…
entrzID_100147726	37.0133	41.5367	36.2967	36.9133	1080.33	1252.67	1082	1735.33	SSADH	-	Metabolism	Carbohydrate metabolism;Global and overview maps;Amino acid metabolism	ko01100//tMetabolic pathways;ko00250//Alanine, aspartate and glutamate metabolism;ko00650//Butanoate metabolism	K17761	-	-	-
entrzID_100147727	0.503333	0.0166667	0.02	0.0233333	9	0.333333	0.333333	0.666667	ca3	-	Metabolism	Energy metabolism	ko00910//Nitrogen metabolism	K01673	-	GO:0046914//transition metal ion binding;GO:0043167//ion binding;GO:0003824//catalytic activity;GO:0046872//metal ion binding;GO:0043169//cation binding;GO:0005488//binding	GO:0044699//single-organism process
entrzID_100147728	47.49	42.13	50.8533	45.3733	1850.67	1677.67	2023.33	2838.33	TBP1	-	-	-	-	-	GO:0005622//intracellular;GO:0043229//intracellular organelle;GO:0032991//macromolecular complex;GO:0043231//intracellular membrane-bounded organelle;GO:0043227//membrane-bounded organelle;GO:0005623//cell;GO:0044464//cell part;GO:0043226//organelle;GO:0043234//protein complex;GO:0044424//intracellular part	GO:0003676//nucleic acid binding;GO:0003824//catalytic activity;GO:0001883//purine nucleoside binding;GO:0001882//nucleoside binding;GO:1901363//heterocyclic compound binding;GO:0032550//purine ribonucleoside binding;GO:0036094//small molecule binding;GO:0032549//ribonucleoside binding;GO:0005488//binding;GO:0097159//organic cyclic compound binding;GO:0097367//carbohydrate derivative binding	GO:0009057//macromolecule catabolic process;GO:0008152//metabolic process;GO:0009056//catabolic process;GO:1901575//organic substance catabolic process;GO:0071704//organic substance metabolic process;GO:0043170//macromolecule metabolic process
entrzID_100191110	1107.92	954.547	1072.28	1061.73	26636.7	23660.3	26288.7	40913.3	LOC100191110	-	Metabolism	Carbohydrate metabolism;Global and overview maps;Amino acid metabolism	ko01100//tMetabolic pathways;ko01110//Biosynthesis of secondary metabolites;ko01200//Carbon metabolism;ko00630//Glyoxylate and dicarboxylate metabolism;ko00260//Glycine, serine and threonine metabolism	K15893	-	-	-
entrzID_100191111	14.66	511.02	17.0333	62.1767	202.333	7281	238	1483.67	LOC100191111	-	Environmental Information Processing;Organismal Systems	Signal transduction;Environmental adaptation	ko04626//Plant-pathogen interaction;ko04075//Plant hormone signal transduction;ko04016//MAPK signaling pathway - plant	K13449	-	-	-
entrzID_100191112	0.0466667	0.0266667	0.12	0.0433333	1	0.666667	3	1.66667	GA20ox4	-	Metabolism	Global and overview maps;Metabolism of terpenoids and polyketides	ko01100//tMetabolic pathways;ko01110//Biosynthesis of secondary metabolites;ko00904//Diterpenoid biosynthesis	K05282	-	GO:0016705//oxidoreductase activity, acting on paired donors, with incorporation or reduction of molecular oxygen;GO:0003824//catalytic activity;GO:0005488//binding;GO:0016491//oxidoreductase activity;GO:0043169//cation binding;GO:0043167//ion binding	GO:0044699//single-organism process;GO:0044710//single-organism metabolic process;GO:0008152//metabolic process
entrzID_100191113	61.0067	73.0567	68.85	71.4033	1479.67	1824	1696.33	2780	LOC100191113	-	Metabolism	Amino acid metabolism	ko00270//Cysteine and methionine metabolism	K05396	GO:0043227//membrane-bounded organelle;GO:0044424//intracellular part;GO:0005623//cell;GO:0043231//intracellular membrane-bounded organelle;GO:0044444//cytoplasmic part;GO:0043229//intracellular organelle;GO:0044464//cell part;GO:0005622//intracellular;GO:0043226//organelle;GO:0005737//cytoplasm;GO:0009536//plastid	GO:0005488//binding;GO:0043169//cation binding;GO:0046872//metal ion binding;GO:0016787//hydrolase activity;GO:0016846//carbon-sulfur lyase activity;GO:0046914//transition metal ion binding;GO:0016829//lyase activity;GO:0043167//ion binding;GO:0003824//catalytic activity;GO:0016810//hydrolase activity, acting on carbon-nitrogen (but not peptide) bonds	GO:1901135//carbohydrate derivative metabolic process;GO:0044273//sulfur compound catabolic process;GO:0006520//cellular amino acid metabolic process;GO:0009987//cellular process;GO:1901565//organonitrogen compound catabolic process;GO:0044248//cellular catabolic process;GO:0044723//single-organism carbohydrate metabolic process;GO:0009071//serine family amino acid catabolic process;GO:0044550//s…
entrzID_100191114	138.847	153.35	182.707	141.207	2977	3398	4051	4867.67	LOC100191114	-	Environmental Information Processing	Signal transduction	ko04075//Plant hormone signal transduction	K13464	-	-	-
entrzID_100191115	0.0266667	0.0433333	0.0233333	0.0166667	0.333333	0.666667	0.333333	0.333333	PTS	-	-	-	-	-	GO:0005623//cell;GO:0043229//intracellular organelle;GO:0043227//membrane-bounded organelle;GO:0005622//intracellular;GO:0044424//intracellular part;GO:0043226//organelle;GO:0043231//intracellular membrane-bounded organelle;GO:0044464//cell part	GO:0097159//organic cyclic compound binding;GO:0003676//nucleic acid binding;GO:1901363//heterocyclic compound binding;GO:0005488//binding	GO:0031323//regulation of cellular metabolic process;GO:0044707//single-multicellular organism process;GO:0060255//regulation of macromolecule metabolic process;GO:0009965//leaf morphogenesis;GO:0050789//regulation of biological process;GO:0044699//single-organism process;GO:0009889//regulation of biosynthetic process;GO:0048366//leaf development;GO:0032501//multicellular organismal process;GO:00…
entrzID_100191116	26.7367	26.9633	27.4267	28.0733	1241	1265	1280	2069.67	LOC100191116	-	-	-	-	-	GO:0044424//intracellular part;GO:0044464//cell part;GO:0005622//intracellular;GO:0043229//intracellular organelle;GO:0043231//intracellular membrane-bounded organelle;GO:0043226//organelle;GO:0043227//membrane-bounded organelle;GO:0005623//cell	-	GO:0065007//biological regulation;GO:0010468//regulation of gene expression;GO:0050789//regulation of biological process;GO:0019222//regulation of metabolic process;GO:0060255//regulation of macromolecule metabolic process
entrzID_100191117	14.0033	13.5367	12.6767	14.15	490.667	490	455	797.333	LOC100191117	-	Metabolism	Global and overview maps;Carbohydrate metabolism	ko01100//tMetabolic pathways;ko01110//Biosynthesis of secondary metabolites;ko00500//Starch and sucrose metabolism	K00703	GO:0005622//intracellular;GO:0009536//plastid;GO:0044424//intracellular part;GO:0043227//membrane-bounded organelle;GO:0043229//intracellular organelle;GO:0044444//cytoplasmic part;GO:0043231//intracellular membrane-bounded organelle;GO:0005623//cell;GO:0044464//cell part;GO:0005737//cytoplasm;GO:0043226//organelle	GO:0016740//transferase activity;GO:0003824//catalytic activity	GO:0044042//glucan metabolic process;GO:0071704//organic substance metabolic process;GO:0044262//cellular carbohydrate metabolic process;GO:0044260//cellular macromolecule metabolic process;GO:0005975//carbohydrate metabolic process;GO:0008152//metabolic process;GO:0005982//starch metabolic process;GO:0044238//primary metabolic process;GO:0043170//macromolecule metabolic process;GO:0006073//cellu…
entrzID_100191118	16.47	13.5133	15.7833	14.92	211.333	177	205.333	305	LOC100191118	-	-	-	-	-	-	-	-
[truncated: 25,375 more rows]
