# Supplementary material for: Comparative Transcriptome Analysis of Gene Expression Patterns in Tomato Under Dynamic Light Conditions
Source: Genes (Basel). 2019 Aug 29;10(9):662. doi: 10.3390/genes10090662 (PMC6770952; doi:10.3390/genes10090662)
Supplement: Supplementary file 1 [file genes-10-00662-s001.zip › Supp/Table S3.xlsx]

## Sheet: Sheet1
Table S3. All significantly expressed genes between treatment 1 and the control.
id	CK_count	T1_count	CK_fpkm	T1_fpkm	log2(FC)	Pvalue	FDR	significant	Symbol	Description	KEGG_A_class	KEGG_B_class	Pathway	K_ID	GO Component	GO Function	GO Process
LyesC2p081	59.3333	128.667	4.77333	10.1833	1.09314	6.82982e-06	0.000138745	yes	atpI	ATP synthase CF0 subunit IV	Metabolism	Energy metabolism;Global and overview maps	ko01100//tMetabolic pathways;ko00190//Oxidative phosphorylation;ko00195//Photosynthesis	K02108	GO:0031224//intrinsic component of membrane;GO:0043234//protein complex;GO:0044434//chloroplast part;GO:0032991//macromolecular complex;GO:0044444//cytoplasmic part;GO:0005737//cytoplasm;GO:0043227//membrane-bounded organelle;GO:0043226//organelle;GO:0043231//intracellular membrane-bounded organelle;GO:0016469//proton-transporting two-sector ATPase complex;GO:0043229//intracellular organelle;GO:0…	GO:0005215//transporter activity;GO:0022891//substrate-specific transmembrane transporter activity;GO:0016887//ATPase activity;GO:0016817//hydrolase activity, acting on acid anhydrides;GO:0015399//primary active transmembrane transporter activity;GO:0003824//catalytic activity;GO:0008324//cation transmembrane transporter activity;GO:0022804//active transmembrane transporter activity;GO:0022892//s…	GO:0006796//phosphate-containing compound metabolic process;GO:0006725//cellular aromatic compound metabolic process;GO:0009205//purine ribonucleoside triphosphate metabolic process;GO:1901135//carbohydrate derivative metabolic process;GO:0051234//establishment of localization;GO:1901566//organonitrogen compound biosynthetic process;GO:0006807//nitrogen compound metabolic process;GO:0046128//puri…
XLOC_000448	159.333	77	5.80333	2.82667	-1.03778	2.25265e-06	5.24481e-05	yes	At3g47200	XP_006360885.2 PREDICTED: putative UPF0481 protein At3g02645 [Solanum tuberosum]	-	-	-	-	-	-	-
XLOC_000462	293	797.667	7.23	22.9167	1.66433	3.69334e-11	2.37771e-09	yes	At1g35710	XP_015060909.1 PREDICTED: probable leucine-rich repeat receptor-like protein kinase At1g35710 [Solanum pennellii]	-	-	-	-	-	-	-
XLOC_000593	0.666667	6.66667	0.05	0.486667	3.28293	0.000952744	0.00900937	yes	-	XP_015162411.1 PREDICTED: F-box/kelch-repeat protein At3g06240-like [Solanum tuberosum]	-	-	-	-	-	-	-
XLOC_002157	0.333333	9.66667	0.02	0.533333	4.73697	1.23394e-05	0.000232585	yes	-	XP_015063196.1 PREDICTED: glucan endo-1,3-beta-glucosidase, basic isoform 1-like [Solanum pennellii]	-	-	-	-	-	GO:0003824//catalytic activity;GO:0016798//hydrolase activity, acting on glycosyl bonds;GO:0016787//hydrolase activity	-
XLOC_003021	499	1048.33	59.56	121.587	1.02957	3.08467e-16	4.55964e-14	yes	-	XP_016539166.1 PREDICTED: uncharacterized protein LOC107839999 [Capsicum annuum]	-	-	-	-	-	-	-
XLOC_003183	5.33333	20.3333	0.2	0.723333	1.85466	0.00830239	0.0497568	yes	CXP;2-3	XP_015082661.1 PREDICTED: uncharacterized protein LOC107026266 [Solanum pennellii]	Brite Hierarchies	Protein families: metabolism	ko01002//Peptidases	K16297	-	-	-
XLOC_003626	89.3333	225	3.74667	9.31667	1.31421	7.47142e-12	5.50513e-10	yes	-	-	-	-	-	-	-	-	-
XLOC_004239	188	458.667	11.93	28.0133	1.23152	1.549e-10	8.94677e-09	yes	At4g27270	XP_015063427.1 PREDICTED: probable NAD(P)H dehydrogenase (quinone) FQR1-like 1 [Solanum pennellii]	Metabolism	Metabolism of cofactors and vitamins;Global and overview maps	ko01110//Biosynthesis of secondary metabolites;ko00130//Ubiquinone and other terpenoid-quinone biosynthesis	K03809	-	-	-
XLOC_005182	1.66667	16.6667	0.106667	1.01	3.24317	0.000655922	0.00672254	yes	VQ29	XP_019067735.1 PREDICTED: uncharacterized protein LOC101267200 [Solanum lycopersicum]	-	-	-	-	-	-	-
XLOC_005856	218	490	4.20667	9.20667	1.13	8.18127e-09	3.34821e-07	yes	-	-	-	-	-	-	-	-	-
XLOC_006707	87.3333	18.3333	1.49	0.253333	-2.5562	1.34736e-10	7.80221e-09	yes	-	XP_019250920.1 PREDICTED: uncharacterized protein LOC109229825 [Nicotiana attenuata]	-	-	-	-	-	-	-
XLOC_006853	25.3333	10.3333	0.966667	0.37	-1.38549	0.00332597	0.0243731	yes	UGAT	XP_015067432.1 PREDICTED: beta-D-glucosyl crocetin beta-1,6-glucosyltransferase-like [Solanum pennellii]	-	-	-	-	-	-	-
XLOC_007400	19	6	1.36	0.426667	-1.67243	0.00111289	0.0101893	yes	ACO2	XP_006364232.1 PREDICTED: 1-aminocyclopropane-1-carboxylate oxidase 5-like isoform X1 [Solanum tuberosum]	-	-	-	-	-	-	-
XLOC_008030	5.33333	17.6667	0.273333	0.866667	1.66482	0.000974239	0.009177	yes	-	-	-	-	-	-	-	-	-
XLOC_008055	8.00333	24.6667	0.65	1.84	1.50119	0.00433142	0.0299903	yes	RPS5	ONK58723.1 uncharacterized protein A4U43_C09F16000 [Asparagus officinalis]	Brite Hierarchies;Genetic Information Processing	Translation;Protein families: genetic information processing	ko03010//Ribosome;ko03011//Ribosome	K02989	GO:0044391//ribosomal subunit;GO:0005737//cytoplasm;GO:0043226//organelle;GO:0032991//macromolecular complex;GO:0044464//cell part;GO:0044444//cytoplasmic part;GO:0005622//intracellular;GO:0005623//cell;GO:0043228//non-membrane-bounded organelle;GO:0030529//intracellular ribonucleoprotein complex;GO:0043232//intracellular non-membrane-bounded organelle;GO:0043229//intracellular organelle;GO:00444…	GO:0005198//structural molecule activity	GO:0010467//gene expression;GO:0008152//metabolic process;GO:0043170//macromolecule metabolic process;GO:0071704//organic substance metabolic process
XLOC_008095	67.3333	31.6667	6.94333	3.18	-1.1266	8.58872e-05	0.00122521	yes	-	-	-	-	-	-	-	-	-
XLOC_008217	7.66667	0.666667	0.893333	0.08	-3.48113	0.00107225	0.00988972	yes	-	XP_010314996.1 PREDICTED: mitochondrial import inner membrane translocase subunit tim16-like [Solanum lycopersicum]	Brite Hierarchies	Protein families: genetic information processing	ko03029//Mitochondrial biogenesis	K17805	-	-	-
XLOC_008399	27.3333	57	2.5	5.05667	1.01626	0.00241943	0.0190402	yes	-	AAT39958.1 hypothetical protein SDM1_29t00007 [Solanum demissum]	-	-	-	-	-	-	-
XLOC_008984	5	16.3333	0.23	0.706667	1.6194	0.00757218	0.0464207	yes	-	-	-	-	-	-	-	-	-
XLOC_009671	23	6	1.51333	0.393333	-1.94391	4.75342e-05	0.000744769	yes	-	XP_016540980.1 PREDICTED: uncharacterized protein LOC107841639 [Capsicum annuum]	-	-	-	-	-	-	-
XLOC_010035	2	9	0.176667	0.746667	2.07943	0.00533735	0.0353224	yes	-	XP_015170113.1 PREDICTED: uncharacterized protein LOC102605553 [Solanum tuberosum]	-	-	-	-	-	-	-
XLOC_010065	34.4633	12.0133	1.40667	0.5	-1.49228	0.000478165	0.00517505	yes	At4g27290	XP_015168606.1 PREDICTED: G-type lectin S-receptor-like serine/threonine-protein kinase At4g27290 [Solanum tuberosum]	-	-	-	-	-	-	-
XLOC_011146	54	19	2.06667	0.7	-1.56188	0.00035601	0.00405814	yes	FRO1	XP_015075346.1 PREDICTED: uncharacterized mitochondrial protein AtMg00810-like [Solanum pennellii]	-	-	-	-	-	-	-
XLOC_011283	9.66667	1.33333	0.603333	0.07	-3.10753	0.000239302	0.00290158	yes	PAP2	XP_015072919.1 PREDICTED: purple acid phosphatase 2-like [Solanum pennellii]	-	-	-	-	-	-	-
XLOC_011976	44	12.6667	1.63667	0.446667	-1.87349	8.52511e-05	0.00121769	yes	-	XP_009801192.1 PREDICTED: uncharacterized protein LOC104246970 [Nicotiana sylvestris]	-	-	-	-	-	-	-
XLOC_012385	11.3333	0	1.25	0.001	-10.2877	6.21271e-08	2.0649e-06	yes	NAC68	XP_006345759.1 PREDICTED: NAC domain-containing protein 68-like [Solanum tuberosum]	-	-	-	-	-	-	-
XLOC_012839	0	5.33333	0.001	0.35	8.45121	0.00158227	0.0135019	yes	-	XP_019069472.1 PREDICTED: uncharacterized protein LOC101266333 [Solanum lycopersicum]	-	-	-	-	-	-	-
XLOC_013503	29	6	3.88667	0.77	-2.3356	4.37486e-05	0.000699604	yes	RSI-1	XP_009762897.1 PREDICTED: gibberellin-regulated protein 5-like [Nicotiana sylvestris]	-	-	-	-	-	-	-
XLOC_013595	6.33333	0.666667	1.45667	0.106667	-3.77149	0.00147448	0.0128256	yes	-	-	-	-	-	-	-	-	-
XLOC_013704	11.6667	27	0.333333	0.713333	1.09761	0.00569161	0.0371633	yes	-	-	-	-	-	-	-	-	-
XLOC_013920	361	1509.67	26.8833	108.707	2.01566	9.31484e-27	5.10453e-24	yes	-	OIT38795.1 hypothetical protein A4A49_01769 [Nicotiana attenuata]	-	-	-	-	-	-	-
XLOC_014657	0.666667	5.66667	0.04	0.32	3	0.003814	0.0271869	yes	CUL1	XP_015078151.1 PREDICTED: cullin-1-like [Solanum pennellii]	Genetic Information Processing;Brite Hierarchies	Protein families: genetic information processing;Folding, sorting and degradation	ko04141//Protein processing in endoplasmic reticulum;ko04120//Ubiquitin mediated proteolysis;ko04121//Ubiquitin system	K03347	-	-	-
XLOC_015973	0.666667	9	0.0633333	0.88	3.79647	0.000112507	0.00153386	yes	-	XP_015169921.1 PREDICTED: uncharacterized protein LOC107063036 [Solanum tuberosum]	-	-	-	-	-	-	-
XLOC_016031	9	1.33333	1.24333	0.203333	-2.61229	0.000487856	0.00524959	yes	-	XP_009598086.1 PREDICTED: defensin Lc-def-like [Nicotiana tomentosiformis]	-	-	-	-	-	-	-
XLOC_016402	3	69.6667	0.226667	4.6	4.34299	1.81448e-05	0.00032202	yes	-	-	-	-	-	-	-	-	-
XLOC_016511	0	11.3333	0.001	2.38667	11.2208	0.00276151	0.0211255	yes	-	XP_015081786.1 PREDICTED: proteinase inhibitor PSI-1.2-like [Solanum pennellii]	-	-	-	-	-	-	-
XLOC_016736	10.3333	41.3333	0.746667	2.86333	1.93916	3.86194e-05	0.000629129	yes	-	XP_015081728.1 PREDICTED: transcription repressor OFP14-like [Solanum pennellii]	-	-	-	-	-	-	-
XLOC_017657	97	192	3.45333	7.00333	1.02005	0.00213572	0.017292	yes	-	XP_015081792.1 PREDICTED: uncharacterized protein LOC107025519 [Solanum pennellii]	-	-	-	-	-	-	-
XLOC_018280	12.6667	33	0.54	1.40667	1.38125	0.00201154	0.0164886	yes	-	-	-	-	-	-	-	-	-
XLOC_018370	4.66667	0.333333	0.706667	0.05	-3.82103	0.0063557	0.0405451	yes	-	-	-	-	-	-	-	-	-
XLOC_018580	23.3333	7.66667	1.45	0.446667	-1.69878	0.00192726	0.0159022	yes	-	-	-	-	-	-	-	-	-
XLOC_018698	36.6667	15.3333	1.18	0.48	-1.29768	0.000729719	0.00731608	yes	CYP75B1	XP_006355524.1 PREDICTED: geraniol 8-hydroxylase-like [Solanum tuberosum]	-	-	-	-	-	-	-
XLOC_019797	78	32	8.65333	4.23667	-1.03033	0.00228264	0.0181288	yes	-	-	-	-	-	-	-	-	-
XLOC_020384	4.66667	0.333333	0.256667	0.0166667	-3.94486	0.00460439	0.0314156	yes	-	XP_004247543.2 PREDICTED: uncharacterized protein LOC101260375 isoform X3 [Solanum lycopersicum]	-	-	-	-	-	-	-
XLOC_021292	47.3333	23	3.06333	1.49	-1.03979	0.000767464	0.00758952	yes	-	XP_015055478.1 PREDICTED: uncharacterized protein LOC107002073 [Solanum pennellii]	-	-	-	-	-	-	-
XLOC_022251	12	34	0.736667	2.04333	1.47184	0.000946401	0.00897204	yes	-	-	-	-	-	-	-	-	-
XLOC_022311	48.3333	14	4.72333	1.3	-1.86129	7.7255e-06	0.000154703	yes	-	-	-	-	-	-	-	-	-
XLOC_022492	13.3333	2.66667	1.12	0.236667	-2.24257	0.000482889	0.00520862	yes	-	-	-	-	-	-	-	-	-
XLOC_022830	65.6667	22.6667	2.13333	0.786667	-1.43929	4.10758e-07	1.13657e-05	yes	FBP	XP_006349477.1 PREDICTED: fructose-1,6-bisphosphatase, chloroplastic-like [Solanum tuberosum]	Metabolism;Brite Hierarchies	Protein families: signaling and cellular processes;Energy metabolism;Global and overview maps;Carbohydrate metabolism	ko01100//tMetabolic pathways;ko01110//Biosynthesis of secondary metabolites;ko01200//Carbon metabolism;ko00010//Glycolysis / Gluconeogenesis;ko00710//Carbon fixation in photosynthetic organisms;ko00051//Fructose and mannose metabolism;ko00030//Pentose phosphate pathway;ko04147//Exosome	K03841	-	-	-
XLOC_023271	58.3333	22.6667	3.02667	1.12667	-1.42567	4.0053e-06	8.79677e-05	yes	-	XP_015164962.1 PREDICTED: uncharacterized protein LOC107060913 [Solanum tuberosum]	-	-	-	-	-	-	-
XLOC_023359	6	0.333333	0.82	0.0466667	-4.13516	0.000805639	0.00790867	yes	-	XP_015160664.1 PREDICTED: uncharacterized protein LOC107058930 [Solanum tuberosum]	-	-	-	-	-	-	-
XLOC_024388	14.6667	32.3333	1.64	3.54667	1.11277	0.00367496	0.0264136	yes	-	OIT03657.1 hypothetical protein A4A49_19859 [Nicotiana attenuata]	-	-	-	-	-	-	-
XLOC_024395	11.6667	29.6667	0.796667	1.74	1.12704	0.000586788	0.00612922	yes	-	-	-	-	-	-	-	-	-
XLOC_024914	3.66667	28.3333	0.403333	3.02	2.9045	5.94216e-08	1.9779e-06	yes	-	XP_009623087.1 PREDICTED: uncharacterized protein LOC104114364 [Nicotiana tomentosiformis]	-	-	-	-	-	-	-
XLOC_024918	42	17.6667	3.88	1.55333	-1.32069	0.000155791	0.00202048	yes	-	XP_015057820.1 PREDICTED: uncharacterized protein LOC107004101 [Solanum pennellii]	-	-	-	-	-	-	-
XLOC_024929	10.6667	1.33333	0.706667	0.09	-2.97303	6.27688e-05	0.000948413	yes	-	XP_015087233.1 PREDICTED: uncharacterized protein LOC107030471 [Solanum pennellii]	-	-	-	-	-	-	-
XLOC_025235	11.6667	1	0.666667	0.0533333	-3.64386	1.14723e-05	0.000218812	yes	-	XP_015073133.1 PREDICTED: uncharacterized protein LOC107017408 [Solanum pennellii]	-	-	-	-	-	-	-
XLOC_026003	124.667	59.6667	2.02333	0.943333	-1.10089	4.06327e-07	1.12569e-05	yes	-	ACB45089.1 putative polyprotein [Solanum habrochaites]	-	-	-	-	-	-	-
XLOC_026021	5	32.6667	0.556667	3.61	2.69711	8.43001e-08	2.72526e-06	yes	-	-	-	-	-	-	-	-	-
XLOC_026324	43.6667	21.6667	2.52	1.21	-1.05842	0.00143119	0.0125238	yes	-	XP_006363826.1 PREDICTED: uncharacterized protein LOC102592988 [Solanum tuberosum]	-	-	-	-	-	-	-
XLOC_026849	18	143	2.81667	23.3733	3.0528	7.00552e-16	1.00255e-13	yes	AGP16	-	-	-	-	-	-	-	-
XLOC_027130	92.3333	26	2.28	0.61	-1.90215	9.80692e-08	3.12542e-06	yes	-	XP_015055404.1 PREDICTED: uncharacterized protein LOC107001974 [Solanum pennellii]	-	-	-	-	-	-	-
XLOC_027200	36	8.66667	0.903333	0.206667	-2.12795	4.27837e-07	1.17658e-05	yes	-	XP_009617365.1 PREDICTED: protein CYPRO4-like [Nicotiana tomentosiformis]	-	-	-	-	-	-	-
XLOC_027231	41	21.3333	1.6	0.78	-1.03653	0.00248287	0.0194171	yes	At1g67000	XP_016560232.1 PREDICTED: rust resistance kinase Lr10-like isoform X2 [Capsicum annuum]	-	-	-	-	-	-	-
entrzID_100037505	168.667	56.6667	8.68333	2.88333	-1.59051	1.25489e-09	6.23782e-08	yes	GA2ox2	-	Metabolism	Metabolism of terpenoids and polyketides;Global and overview maps	ko01110//Biosynthesis of secondary metabolites;ko00904//Diterpenoid biosynthesis	K04125	-	GO:0016491//oxidoreductase activity;GO:0043169//cation binding;GO:0003824//catalytic activity;GO:0043167//ion binding;GO:0005488//binding;GO:0016705//oxidoreductase activity, acting on paired donors, with incorporation or reduction of molecular oxygen	GO:0008152//metabolic process;GO:0044699//single-organism process;GO:0044710//single-organism metabolic process
entrzID_100134881	29	83.3333	1.11667	3.1	1.47307	6.26699e-06	0.000129537	yes	LOC100134881	-	-	-	-	-	-	-	-
entrzID_100134883	302.333	755.667	17.0433	42.11	1.30496	9.59595e-13	8.44527e-11	yes	CZFP1	-	-	-	-	-	-	-	-
entrzID_100134888	0	8.66667	0.001	0.416667	8.70275	3.4777e-05	0.000576232	yes	GA2ox3	-	Metabolism	Global and overview maps;Metabolism of terpenoids and polyketides	ko01110//Biosynthesis of secondary metabolites;ko00904//Diterpenoid biosynthesis	K04125	-	GO:0016705//oxidoreductase activity, acting on paired donors, with incorporation or reduction of molecular oxygen;GO:0016491//oxidoreductase activity;GO:0003824//catalytic activity;GO:0045543//gibberellin 2-beta-dioxygenase activity;GO:0051213//dioxygenase activity;GO:0043169//cation binding;GO:0016706//oxidoreductase activity, acting on paired donors, with incorporation or reduction of molecular…	GO:0009987//cellular process;GO:0044255//cellular lipid metabolic process;GO:0009685//gibberellin metabolic process;GO:0006082//organic acid metabolic process;GO:0006950//response to stress;GO:0044238//primary metabolic process;GO:0008152//metabolic process;GO:0044710//single-organism metabolic process;GO:0009408//response to heat;GO:0006720//isoprenoid metabolic process;GO:0016101//diterpenoid m…
entrzID_100134890	19	4.33333	0.906667	0.19	-2.25457	0.00108952	0.010012	yes	GA2ox5	-	Metabolism	Global and overview maps;Metabolism of terpenoids and polyketides	ko01110//Biosynthesis of secondary metabolites;ko00904//Diterpenoid biosynthesis	K04125	-	GO:0043169//cation binding;GO:0003824//catalytic activity;GO:0016705//oxidoreductase activity, acting on paired donors, with incorporation or reduction of molecular oxygen;GO:0005488//binding;GO:0016491//oxidoreductase activity;GO:0043167//ion binding	GO:0044699//single-organism process;GO:0044710//single-organism metabolic process;GO:0008152//metabolic process
entrzID_100134904	184	415.333	7.28333	16.4133	1.1722	1.05116e-16	1.72391e-14	yes	HMGS	-	Metabolism	Carbohydrate metabolism;Lipid metabolism;Metabolism of terpenoids and polyketides;Amino acid metabolism;Global and overview maps	ko01100//tMetabolic pathways;ko01110//Biosynthesis of secondary metabolites;ko00280//Valine, leucine and isoleucine degradation;ko00900//Terpenoid backbone biosynthesis;ko00650//Butanoate metabolism;ko00072//Synthesis and degradation of ketone bodies	K01641	-	GO:0003824//catalytic activity;GO:0016746//transferase activity, transferring acyl groups;GO:0016740//transferase activity;GO:0046912//transferase activity, transferring acyl groups, acyl groups converted into alkyl on transfer	GO:0071704//organic substance metabolic process;GO:0044238//primary metabolic process;GO:0044699//single-organism process;GO:0009987//cellular process;GO:0008152//metabolic process;GO:0044237//cellular metabolic process;GO:0044255//cellular lipid metabolic process;GO:0044763//single-organism cellular process;GO:0044710//single-organism metabolic process;GO:0006720//isoprenoid metabolic process;GO…
entrzID_100135703	242.333	105	5.33	2.30333	-1.21041	1.40848e-07	4.35891e-06	yes	TPS1	-	Metabolism	Global and overview maps;Carbohydrate metabolism	ko01100//tMetabolic pathways;ko00500//Starch and sucrose metabolism	K16055	-	-	-
entrzID_100136887	311	113.333	10.85	3.92667	-1.46632	2.51248e-15	3.30119e-13	yes	CYP707A1	-	Metabolism	Metabolism of terpenoids and polyketides	ko00906//Carotenoid biosynthesis	K09843	-	GO:0046872//metal ion binding;GO:0046906//tetrapyrrole binding;GO:0016491//oxidoreductase activity;GO:0043169//cation binding;GO:0003824//catalytic activity;GO:0005488//binding;GO:1901363//heterocyclic compound binding;GO:0046914//transition metal ion binding;GO:0097159//organic cyclic compound binding;GO:0043167//ion binding	GO:0044710//single-organism metabolic process;GO:0008152//metabolic process;GO:0044699//single-organism process
entrzID_100191111	202.333	7281	14.66	511.02	5.12342	4.87084e-47	7.81701e-44	yes	LOC100191111	-	Environmental Information Processing;Organismal Systems	Signal transduction;Environmental adaptation	ko04626//Plant-pathogen interaction;ko04075//Plant hormone signal transduction;ko04016//MAPK signaling pathway - plant	K13449	-	-	-
entrzID_100191123	27	12	1.41333	0.61	-1.21222	0.0013083	0.0116232	yes	MYB12	-	Organismal Systems	Environmental adaptation	ko04626//Plant-pathogen interaction	K09422	-	GO:0005488//binding	-
entrzID_100301928	94.6667	791.667	3.29667	27.4633	3.05843	1.17982e-35	1.26229e-32	yes	SRG2	-	-	-	-	-	-	-	-
entrzID_100316872	62.3333	180.667	1.82333	5.27333	1.53214	5.14867e-09	2.22505e-07	yes	LOC100316872	-	-	-	-	-	GO:0043227//membrane-bounded organelle;GO:0031224//intrinsic component of membrane;GO:0031090//organelle membrane;GO:0005911//cell-cell junction;GO:0044425//membrane part;GO:0016020//membrane;GO:0043226//organelle;GO:0044422//organelle part;GO:0030054//cell junction	GO:0097159//organic cyclic compound binding;GO:0004672//protein kinase activity;GO:0003824//catalytic activity;GO:0036094//small molecule binding;GO:0005488//binding;GO:0016301//kinase activity;GO:0032549//ribonucleoside binding;GO:0016740//transferase activity;GO:0001883//purine nucleoside binding;GO:0001882//nucleoside binding;GO:0032550//purine ribonucleoside binding;GO:1901363//heterocyclic c…	GO:0050793//regulation of developmental process;GO:0023052//signaling;GO:0043170//macromolecule metabolic process;GO:0036211//protein modification process;GO:0019538//protein metabolic process;GO:0044267//cellular protein metabolic process;GO:0007165//signal transduction;GO:0044260//cellular macromolecule metabolic process;GO:0044700//single organism signaling;GO:0044699//single-organism process;…
entrzID_100529102	249.333	77.3333	5.85	1.80667	-1.69511	7.26505e-16	1.03311e-13	yes	lTTS1	-	Metabolism	Metabolism of terpenoids and polyketides;Global and overview maps	ko01110//Biosynthesis of secondary metabolites;ko00909//Sesquiterpenoid and triterpenoid biosynthesis	K15813	-	GO:0016853//isomerase activity;GO:0003824//catalytic activity	-
entrzID_100736433	114.667	316	3.20667	8.67	1.43496	9.37651e-07	2.38316e-05	yes	hsc70	-	Cellular Processes;Genetic Information Processing	Folding, sorting and degradation;Transport and catabolism;Transcription	ko04141//Protein processing in endoplasmic reticulum;ko04144//Endocytosis;ko03040//Spliceosome	K03283	-	GO:0005488//binding;GO:1901363//heterocyclic compound binding;GO:0001882//nucleoside binding;GO:0032550//purine ribonucleoside binding;GO:0097367//carbohydrate derivative binding;GO:0032549//ribonucleoside binding;GO:0036094//small molecule binding;GO:0001883//purine nucleoside binding;GO:0097159//organic cyclic compound binding	-
entrzID_100736435	70.6667	171.667	5.21667	12.6033	1.27261	2.79683e-06	6.3538e-05	yes	Glb1	-	-	-	-	-	GO:0071944//cell periphery;GO:0030312//external encapsulating structure;GO:0030054//cell junction;GO:0005623//cell;GO:0005737//cytoplasm;GO:0005622//intracellular;GO:0044464//cell part;GO:0016020//membrane;GO:0044444//cytoplasmic part;GO:0005911//cell-cell junction;GO:0044424//intracellular part	GO:0046906//tetrapyrrole binding;GO:1901363//heterocyclic compound binding;GO:0043167//ion binding;GO:0046914//transition metal ion binding;GO:0043169//cation binding;GO:0097159//organic cyclic compound binding;GO:0005488//binding;GO:0046872//metal ion binding	GO:0044237//cellular metabolic process;GO:0050794//regulation of cellular process;GO:0023052//signaling;GO:0015669//gas transport;GO:0006950//response to stress;GO:0007154//cell communication;GO:0044700//single organism signaling;GO:0008152//metabolic process;GO:0051234//establishment of localization;GO:1901700//response to oxygen-containing compound;GO:0014070//response to organic cyclic compoun…
entrzID_100736455	55	18.6667	2.10667	0.696667	-1.59642	4.86027e-07	1.32847e-05	yes	SLBRC1b	-	-	-	-	-	-	-	-
entrzID_100736460	188.333	89.3333	7.63	3.38667	-1.17182	1.63844e-05	0.00029592	yes	TCP23	-	-	-	-	-	GO:0005622//intracellular;GO:0044464//cell part;GO:0043227//membrane-bounded organelle;GO:0005623//cell;GO:0043231//intracellular membrane-bounded organelle;GO:0043226//organelle;GO:0043229//intracellular organelle;GO:0044424//intracellular part	GO:0097159//organic cyclic compound binding;GO:0001071//nucleic acid binding transcription factor activity;GO:1901363//heterocyclic compound binding;GO:0005488//binding;GO:0003676//nucleic acid binding	GO:0009607//response to biotic stimulus;GO:0009755//hormone-mediated signaling pathway;GO:0009719//response to endogenous stimulus;GO:1901701//cellular response to oxygen-containing compound;GO:0044767//single-organism developmental process;GO:0044711//single-organism biosynthetic process;GO:0060255//regulation of macromolecule metabolic process;GO:0043170//macromolecule metabolic process;GO:0032…
entrzID_100736461	21.6667	9.33333	0.846667	0.363333	-1.2205	0.00562649	0.0368667	yes	TCP22	-	-	-	-	-	-	-	-
entrzID_100736473	22090	8085.67	423.887	150.617	-1.4928	3.26925e-20	7.98407e-18	yes	NR	-	Metabolism	Energy metabolism	ko00910//Nitrogen metabolism	K10534	-	GO:1901363//heterocyclic compound binding;GO:0043167//ion binding;GO:0003824//catalytic activity;GO:0016661//oxidoreductase activity, acting on other nitrogenous compounds as donors;GO:0016491//oxidoreductase activity;GO:0046872//metal ion binding;GO:0043169//cation binding;GO:0048037//cofactor binding;GO:0005488//binding;GO:0046914//transition metal ion binding;GO:0046906//tetrapyrrole binding;G…	GO:0008152//metabolic process;GO:0044763//single-organism cellular process;GO:0009987//cellular process;GO:2001057//reactive nitrogen species metabolic process;GO:0006082//organic acid metabolic process;GO:0044699//single-organism process;GO:0044237//cellular metabolic process;GO:0044710//single-organism metabolic process;GO:0042126//nitrate metabolic process;GO:0044281//small molecule metabolic …
entrzID_100736493	34.3333	79	1.37667	3.03333	1.13972	0.000355522	0.00405476	yes	GID1	-	Environmental Information Processing	Signal transduction	ko04075//Plant hormone signal transduction	K14493	-	GO:0003824//catalytic activity	-
entrzID_100736500	126.667	265	7.29333	14.78	1.019	0.000283674	0.00334923	yes	LeGRP1	-	-	-	-	-	-	-	-
entrzID_101055537	499.333	1245	9.46	23.3667	1.30454	5.83752e-20	1.3806e-17	yes	LOC101055537	-	-	-	-	-	-	-	-
entrzID_101055542	117	42.3333	10.8033	3.72	-1.5381	9.75415e-09	3.94876e-07	yes	LOC101055542	-	Environmental Information Processing	Signal transduction	ko04075//Plant hormone signal transduction	K14484	-	-	-
entrzID_101055553	92.3333	597.667	8.13667	52.3867	2.68669	1.07961e-23	4.04278e-21	yes	LOC101055553	-	Environmental Information Processing	Signal transduction	ko04075//Plant hormone signal transduction	K14484	-	-	-
entrzID_101055590	100	301.333	4.92	14.6	1.56924	1.18738e-10	7.03471e-09	yes	Sl3-MMP	-	-	-	-	-	-	GO:0008233//peptidase activity;GO:0070011//peptidase activity, acting on L-amino acid peptides;GO:0043169//cation binding;GO:0046872//metal ion binding;GO:0016787//hydrolase activity;GO:0043167//ion binding;GO:0046914//transition metal ion binding;GO:0005488//binding;GO:0003824//catalytic activity	GO:0008152//metabolic process;GO:0019538//protein metabolic process;GO:0044238//primary metabolic process;GO:0043170//macromolecule metabolic process;GO:0071704//organic substance metabolic process
entrzID_101055596	79	37.3333	2.11667	0.95	-1.15579	1.27124e-05	0.000238019	yes	hsc70.3	-	Genetic Information Processing;Cellular Processes	Transport and catabolism;Transcription;Folding, sorting and degradation	ko04141//Protein processing in endoplasmic reticulum;ko04144//Endocytosis;ko03040//Spliceosome	K03283	-	GO:0032550//purine ribonucleoside binding;GO:0032549//ribonucleoside binding;GO:0097367//carbohydrate derivative binding;GO:0001882//nucleoside binding;GO:0001883//purine nucleoside binding;GO:1901363//heterocyclic compound binding;GO:0036094//small molecule binding;GO:0005488//binding;GO:0097159//organic cyclic compound binding	-
entrzID_101055598	785.333	244.667	28.48	8.56667	-1.73314	1.40767e-30	1.0906e-27	yes	SlCKX1	-	Metabolism	Metabolism of terpenoids and polyketides	ko00908//Zeatin biosynthesis	K00279	-	GO:0016616//oxidoreductase activity, acting on the CH-OH group of donors, NAD or NADP as acceptor;GO:0000166//nucleotide binding;GO:0003824//catalytic activity;GO:0016614//oxidoreductase activity, acting on CH-OH group of donors;GO:0016645//oxidoreductase activity, acting on the CH-NH group of donors;GO:0036094//small molecule binding;GO:1901363//heterocyclic compound binding;GO:0016491//oxidored…	GO:0009987//cellular process;GO:0044237//cellular metabolic process;GO:0008152//metabolic process;GO:0044710//single-organism metabolic process;GO:0006725//cellular aromatic compound metabolic process;GO:0044699//single-organism process
entrzID_101055602	580.183	1219.16	17.5167	36.24	1.04885	1.4776e-09	7.15488e-08	yes	LOC101055602	-	-	-	-	-	-	-	-
entrzID_101243631	2388.55	4933.09	61.1567	122.867	1.00651	9.95539e-09	4.01576e-07	yes	LOC101243631	-	Metabolism	Global and overview maps;Amino acid metabolism;Biosynthesis of other secondary metabolites	ko01100//tMetabolic pathways;ko01110//Biosynthesis of secondary metabolites;ko00940//Phenylpropanoid biosynthesis;ko00360//Phenylalanine metabolism	K10775	GO:0005622//intracellular;GO:0005623//cell;GO:0044424//intracellular part;GO:0044464//cell part	GO:0016840//carbon-nitrogen lyase activity;GO:0016829//lyase activity;GO:0003824//catalytic activity;GO:0016841//ammonia-lyase activity	GO:0044249//cellular biosynthetic process;GO:0006558//L-phenylalanine metabolic process;GO:0044237//cellular metabolic process;GO:0009699//phenylpropanoid biosynthetic process;GO:1901605//alpha-amino acid metabolic process;GO:0019748//secondary metabolic process;GO:0043436//oxoacid metabolic process;GO:0044699//single-organism process;GO:0044550//secondary metabolite biosynthetic process;GO:00065…
entrzID_101243659	37	137	3.10667	10.9833	1.82188	2.54156e-10	1.43477e-08	yes	SAP11	-	-	-	-	-	-	GO:0005488//binding;GO:0046872//metal ion binding;GO:0043167//ion binding;GO:0043169//cation binding;GO:0046914//transition metal ion binding	GO:0007154//cell communication;GO:0006950//response to stress;GO:0009719//response to endogenous stimulus;GO:0008152//metabolic process;GO:0032870//cellular response to hormone stimulus;GO:0070887//cellular response to chemical stimulus;GO:0009266//response to temperature stimulus;GO:0010033//response to organic substance;GO:0071495//cellular response to endogenous stimulus;GO:0044700//single org…
entrzID_101243684	67.6667	14.3333	6.87333	1.43333	-2.26164	8.55924e-11	5.15574e-09	yes	LOC101243684	-	-	-	-	-	-	-	-
entrzID_101243760	19.3267	49.0633	1.10333	2.67667	1.27857	0.000132512	0.00175754	yes	LOC101243760	-	-	-	-	-	-	-	-
entrzID_101243779	29.6667	11.6667	1.99667	0.736667	-1.43851	0.00409166	0.0286708	yes	LOC101243779	-	-	-	-	-	-	-	-
entrzID_101243802	28	11.3333	0.763333	0.3	-1.34735	0.000950533	0.00900361	yes	LOC101243802	-	-	-	-	-	-	-	-
entrzID_101243829	71.6667	31.6667	3.08	1.33	-1.2115	0.00219558	0.0176243	yes	LOC101243829	-	-	-	-	-	-	-	-
entrzID_101243871	492	1023.33	9.45333	19.1033	1.01493	1.74588e-16	2.72405e-14	yes	LOC101243871	-	Genetic Information Processing	Translation	ko03013//RNA transport	K00784	-	-	-
entrzID_101243909	3	34	0.146667	1.55333	3.40475	1.26567e-05	0.000237174	yes	LOC101243909	-	-	-	-	-	-	-	-
entrzID_101243937	67	26.6667	1.35667	0.52	-1.38348	5.39192e-07	1.45258e-05	yes	LOC101243937	-	-	-	-	-	-	-	-
entrzID_101243970	858.333	192.333	77.11	16.7533	-2.20247	3.05776e-51	5.72515e-48	yes	LOC101243970	-	-	-	-	-	-	-	-
entrzID_101244001	42	104	1.91	4.63333	1.27848	5.51219e-08	1.85679e-06	yes	LOC101244001	-	-	-	-	-	-	-	-
entrzID_101244043	126	284.667	3.34333	7.3	1.12661	6.64434e-13	6.11304e-11	yes	LOC101244043	-	-	-	-	-	GO:0043226//organelle;GO:0031224//intrinsic component of membrane;GO:0044464//cell part;GO:0044425//membrane part;GO:0016020//membrane;GO:0005740//mitochondrial envelope;GO:0043227//membrane-bounded organelle;GO:0005622//intracellular;GO:0005623//cell;GO:0031966//mitochondrial membrane;GO:0031975//envelope;GO:0044424//intracellular part;GO:0005737//cytoplasm;GO:0005739//mitochondrion;GO:0044444//…	GO:0016879//ligase activity, forming carbon-nitrogen bonds;GO:0003824//catalytic activity;GO:0016874//ligase activity	GO:0045184//establishment of protein localization;GO:0006605//protein targeting;GO:0016482//cytoplasmic transport;GO:0032879//regulation of localization;GO:0015031//protein transport;GO:0046942//carboxylic acid transport;GO:0043067//regulation of programmed cell death;GO:0006820//anion transport;GO:0006886//intracellular protein transport;GO:0065007//biological regulation;GO:0044765//single-organ…
entrzID_101244142	516.333	1426.33	21.9133	58.9567	1.42785	2.92296e-19	6.5673e-17	yes	LOC101244142	-	-	-	-	-	GO:0031090//organelle membrane;GO:0043227//membrane-bounded organelle;GO:0043231//intracellular membrane-bounded organelle;GO:0031975//envelope;GO:0016020//membrane;GO:0005622//intracellular;GO:0043229//intracellular organelle;GO:0005623//cell;GO:0044446//intracellular organelle part;GO:0044424//intracellular part;GO:0019866//organelle inner membrane;GO:0044464//cell part;GO:0043226//organelle;GO…	GO:0005215//transporter activity;GO:0022857//transmembrane transporter activity	GO:1902578//single-organism localization;GO:0015711//organic anion transport;GO:0051179//localization;GO:0010033//response to organic substance;GO:1901698//response to nitrogen compound;GO:0071702//organic substance transport;GO:0044765//single-organism transport;GO:0051234//establishment of localization;GO:0042221//response to chemical;GO:0051641//cellular localization;GO:0046942//carboxylic aci…
entrzID_101244162	37.3333	576.667	1.68333	24.7567	3.87842	1.8996e-24	8.36865e-22	yes	LOC101244162	-	Metabolism	Biosynthesis of other secondary metabolites;Global and overview maps	ko01100//tMetabolic pathways;ko01110//Biosynthesis of secondary metabolites;ko00940//Phenylpropanoid biosynthesis	K00430	-	-	-
entrzID_101244195	26	10.3333	0.813333	0.31	-1.39158	0.00270653	0.0208183	yes	LOC101244195	-	Metabolism	Carbohydrate metabolism;Nucleotide metabolism;Global and overview maps	ko01100//tMetabolic pathways;ko01110//Biosynthesis of secondary metabolites;ko01200//Carbon metabolism;ko01230//Biosynthesis of amino acids;ko00230//Purine metabolism;ko00030//Pentose phosphate pathway	K00948	-	-	-
entrzID_101244211	3	30	0.18	1.79	3.31389	1.20657e-05	0.000228191	yes	LOC101244211	-	-	-	-	-	-	-	-
entrzID_101244220	495.587	1351.77	12.5633	33.0933	1.39732	1.3529e-08	5.25899e-07	yes	PAL5	-	Metabolism	Amino acid metabolism;Global and overview maps;Biosynthesis of other secondary metabolites	ko01100//tMetabolic pathways;ko01110//Biosynthesis of secondary metabolites;ko00940//Phenylpropanoid biosynthesis;ko00360//Phenylalanine metabolism	K10775	-	-	-
entrzID_101244229	10.3333	43	0.32	1.31	2.03342	5.55049e-07	1.48994e-05	yes	LOC101244229	-	-	-	-	-	-	-	-
entrzID_101244238	0.666667	22.3333	0.02	0.583333	4.86625	0.00254508	0.0197796	yes	LOC101244238	-	-	-	-	-	GO:0044425//membrane part;GO:0016020//membrane;GO:0031224//intrinsic component of membrane	GO:0015291//secondary active transmembrane transporter activity;GO:0022804//active transmembrane transporter activity;GO:0022857//transmembrane transporter activity;GO:0005215//transporter activity	GO:0044763//single-organism cellular process;GO:0044699//single-organism process;GO:0009987//cellular process
entrzID_101244297	7017.28	3531.23	186.41	90.8567	-1.03681	1.34724e-12	1.14226e-10	yes	LOC101244297	-	-	-	-	-	-	GO:0031406//carboxylic acid binding;GO:0043168//anion binding;GO:0043167//ion binding;GO:0043177//organic acid binding;GO:0005488//binding;GO:0036094//small molecule binding	GO:1901576//organic substance biosynthetic process;GO:0008652//cellular amino acid biosynthetic process;GO:0009987//cellular process;GO:0044237//cellular metabolic process;GO:0019752//carboxylic acid metabolic process;GO:0006790//sulfur compound metabolic process;GO:0016053//organic acid biosynthetic process;GO:0044283//small molecule biosynthetic process;GO:0044763//single-organism cellular proc…
entrzID_101244300	7.33333	1.66667	0.46	0.0866667	-2.40808	0.00651571	0.0413779	yes	LOC101244300	-	Metabolism	Metabolism of other amino acids	ko00480//Glutathione metabolism	K00799	-	GO:0003824//catalytic activity	-
entrzID_101244320	72.6667	157.667	1.81667	3.86333	1.08855	9.00405e-06	0.000177148	yes	LOC101244320	-	-	-	-	-	GO:0044464//cell part;GO:0005737//cytoplasm;GO:0044424//intracellular part;GO:0005622//intracellular;GO:0005623//cell	GO:0003824//catalytic activity;GO:0016740//transferase activity	GO:0072594//establishment of protein localization to organelle;GO:0051649//establishment of localization in cell;GO:1902580//single-organism cellular localization;GO:0043412//macromolecule modification;GO:1902582//single-organism intracellular transport;GO:0044763//single-organism cellular process;GO:0034613//cellular protein localization;GO:0044237//cellular metabolic process;GO:0044699//single-…
entrzID_101244327	26.6667	100.333	0.803333	2.96667	1.88477	1.43511e-09	6.96414e-08	yes	LOC101244327	-	-	-	-	-	GO:0044425//membrane part;GO:0031224//intrinsic component of membrane;GO:0016020//membrane	GO:0022857//transmembrane transporter activity;GO:0015291//secondary active transmembrane transporter activity;GO:0005215//transporter activity;GO:0022804//active transmembrane transporter activity	GO:0009987//cellular process;GO:0044763//single-organism cellular process;GO:0044699//single-organism process
entrzID_101244353	0	5.66667	0.001	0.196667	7.61961	0.000527202	0.00559791	yes	LOC101244353	-	-	-	-	-	-	-	-
entrzID_101244367	65.6667	183.333	2.87	7.73667	1.43066	5.45827e-10	2.88556e-08	yes	LOC101244367	-	-	-	-	-	-	-	-
entrzID_101244400	36	15.6667	3.05333	1.32333	-1.20621	0.00211775	0.0171775	yes	LOC101244400	-	Organismal Systems	Environmental adaptation	ko04626//Plant-pathogen interaction	K09422	-	-	-
entrzID_101244426	37	16.3333	2.11333	0.923333	-1.1946	0.00104391	0.00967601	yes	LOC101244426	-	-	-	-	-	-	-	-
entrzID_101244441	389	139.333	10.9	3.82667	-1.51017	1.76025e-19	4.03564e-17	yes	LOC101244441	-	Metabolism	Global and overview maps;Metabolism of cofactors and vitamins	ko01100//tMetabolic pathways;ko01110//Biosynthesis of secondary metabolites;ko00860//Porphyrin and chlorophyll metabolism	K13600	-	-	-
entrzID_101244509	9.66667	2	0.233333	0.04	-2.54432	0.00518886	0.0345945	yes	LOC101244509	-	-	-	-	-	-	GO:0003824//catalytic activity	GO:0008152//metabolic process
entrzID_101244511	46	111.667	1.17	2.71	1.21178	2.58291e-05	0.000441987	yes	LOC101244511	-	Metabolism	Lipid metabolism;Global and overview maps	ko01100//tMetabolic pathways;ko00600//Sphingolipid metabolism	K00654	-	-	-
entrzID_101244513	1.33333	19.3333	0.12	1.61667	3.75192	7.45641e-08	2.43751e-06	yes	LOC101244513	-	-	-	-	-	-	-	-
entrzID_101244606	139.667	408	3.97	11.3	1.50911	1.68632e-22	5.57179e-20	yes	LOC101244606	-	-	-	-	-	-	-	-
entrzID_101244623	20	172.333	2.58667	21.55	3.05852	2.24106e-17	3.90326e-15	yes	LOC101244623	-	-	-	-	-	-	-	-
entrzID_101244650	23.6667	73.3333	0.956667	2.98	1.63922	9.78256e-07	2.4696e-05	yes	LOC101244650	-	-	-	-	-	-	-	-
entrzID_101244652	7.33333	20.3333	0.57	1.55667	1.44943	0.0032	0.0236895	yes	LOC101244652	-	-	-	-	-	-	-	-
entrzID_101244660	53	135	2.75667	6.67333	1.27548	1.92741e-08	7.24164e-07	yes	LOC101244660	-	Metabolism	Global and overview maps;Metabolism of cofactors and vitamins	ko01100//tMetabolic pathways;ko00785//Lipoic acid metabolism	K03801	-	GO:0016747//transferase activity, transferring acyl groups other than amino-acyl groups;GO:0003824//catalytic activity;GO:0016746//transferase activity, transferring acyl groups;GO:0016740//transferase activity	GO:0044699//single-organism process;GO:0006631//fatty acid metabolic process;GO:0043412//macromolecule modification;GO:0008152//metabolic process;GO:0046394//carboxylic acid biosynthetic process;GO:0044763//single-organism cellular process;GO:0006629//lipid metabolic process;GO:0044711//single-organism biosynthetic process;GO:0044238//primary metabolic process;GO:0044281//small molecule metabolic…
entrzID_101244669	31.6667	79.3333	0.756667	1.84667	1.28719	6.14075e-07	1.62823e-05	yes	LOC101244669	-	Organismal Systems	Environmental adaptation	ko04626//Plant-pathogen interaction	K05391	-	-	-
entrzID_101244672	44.6667	20.6667	0.83	0.366667	-1.17864	0.000975464	0.0091817	yes	AGO5	-	-	-	-	-	-	-	-
entrzID_101244687	4.66667	0	0.133333	0.001	-7.05889	0.0016841	0.0141929	yes	LOC101244687	-	-	-	-	-	-	-	-
entrzID_101244716	123.333	265	4.11333	8.45333	1.03921	1.0342e-08	4.15679e-07	yes	LOC101244716	-	-	-	-	-	-	-	-
entrzID_101244726	264.333	134.333	8.89	4.34	-1.03449	5.94699e-05	0.000904652	yes	LOC101244726	-	-	-	-	-	-	-	-
entrzID_101244748	119	59.6667	3.92667	1.90667	-1.04225	0.000341394	0.0039215	yes	LOC101244748	-	-	-	-	-	-	-	-
entrzID_101244789	12	33.6667	0.556667	1.52333	1.45235	0.00540208	0.0357192	yes	LOC101244789	-	-	-	-	-	-	-	-
entrzID_101244799	278.667	600.333	20.3	41.98	1.04822	7.47945e-11	4.59149e-09	yes	LOC101244799	-	Genetic Information Processing	Transcription;Translation	ko03040//Spliceosome;ko03008//Ribosome biogenesis in eukaryotes	K12845	-	-	-
entrzID_101244822	27.3333	11.3333	0.523333	0.22	-1.25023	0.00479271	0.0324541	yes	LOC101244822	-	-	-	-	-	-	-	-
entrzID_101244828	148.333	314.667	3.04	6.27333	1.04516	4.73886e-08	1.61813e-06	yes	LOC101244828	-	Genetic Information Processing	Replication and repair	ko03030//DNA replication	K02542	-	-	-
entrzID_101244837	188.667	79	7.68333	3.13667	-1.2925	4.86022e-10	2.61242e-08	yes	LOC101244837	-	-	-	-	-	-	-	-
entrzID_101244852	1.66667	41.6667	0.0733333	1.74	4.56847	1.6274e-12	1.33447e-10	yes	LOC101244852	-	Organismal Systems	Environmental adaptation	ko04626//Plant-pathogen interaction	K09422	-	-	-
entrzID_101244866	5.33333	17.3333	0.196667	0.643333	1.70981	0.00131249	0.0116557	yes	LOC101244866	-	-	-	-	-	-	GO:0003824//catalytic activity;GO:0016407//acetyltransferase activity;GO:0016747//transferase activity, transferring acyl groups other than amino-acyl groups;GO:0016740//transferase activity;GO:0016746//transferase activity, transferring acyl groups;GO:0008374//O-acyltransferase activity;GO:0016413//O-acetyltransferase activity	-
entrzID_101244867	23.3333	50.6667	0.983333	2.10333	1.09693	0.00256677	0.0199137	yes	LOC101244867	-	-	-	-	-	-	-	GO:0009987//cellular process;GO:0044763//single-organism cellular process;GO:0044699//single-organism process
entrzID_101244887	77.6667	31.6667	2.50333	0.993333	-1.3335	1.64203e-05	0.000296331	yes	LOC101244887	-	-	-	-	-	-	GO:0016787//hydrolase activity;GO:0004553//hydrolase activity, hydrolyzing O-glycosyl compounds;GO:0003824//catalytic activity;GO:0016798//hydrolase activity, acting on glycosyl bonds	GO:0044260//cellular macromolecule metabolic process;GO:0009987//cellular process;GO:0030243//cellulose metabolic process;GO:0005976//polysaccharide metabolic process;GO:0044264//cellular polysaccharide metabolic process;GO:0044262//cellular carbohydrate metabolic process;GO:0071704//organic substance metabolic process;GO:0005975//carbohydrate metabolic process;GO:0044042//glucan metabolic proces…
entrzID_101244919	139.333	53	4.66333	1.76667	-1.40033	5.68277e-08	1.90853e-06	yes	LOC101244919	-	-	-	-	-	-	-	GO:0006793//phosphorus metabolic process;GO:0044237//cellular metabolic process;GO:0006796//phosphate-containing compound metabolic process;GO:0009987//cellular process;GO:0008152//metabolic process
entrzID_101244925	26.6667	60.6667	0.773333	1.66	1.10202	0.00672108	0.0423232	yes	LOC101244925	-	-	-	-	-	-	-	-
entrzID_101244950	23.6667	52	1.26	2.58333	1.03581	0.00411757	0.0288025	yes	LOC101244950	-	Genetic Information Processing	Translation	ko03010//Ribosome	K02971	-	-	-
entrzID_101244957	169	400.333	16.12	36.7533	1.18902	5.65698e-08	1.90271e-06	yes	LOC101244957	-	-	-	-	-	-	-	-
entrzID_101244986	0	3.33333	0.001	0.446667	8.80305	0.00660675	0.0417789	yes	LOC101244986	-	-	-	-	-	-	-	-
entrzID_101244989	234.333	118	18.6733	9.19333	-1.02232	8.00763e-08	2.59994e-06	yes	LOC101244989	-	-	-	-	-	-	-	-
entrzID_101245084	90.3333	190.667	6.59667	13.8467	1.06973	5.58192e-07	1.49481e-05	yes	LOC101245084	-	-	-	-	-	-	-	-
entrzID_101245149	803.92	192	14.28	3.39333	-2.07322	3.25526e-09	1.47756e-07	yes	LOC101245149	-	Metabolism	Energy metabolism;Global and overview maps;Carbohydrate metabolism	ko01100//tMetabolic pathways;ko01200//Carbon metabolism;ko00620//Pyruvate metabolism;ko00710//Carbon fixation in photosynthetic organisms	K01595	GO:0005623//cell;GO:0005622//intracellular;GO:0044464//cell part;GO:0044424//intracellular part	GO:0016831//carboxy-lyase activity;GO:0016829//lyase activity;GO:0004611//phosphoenolpyruvate carboxykinase activity;GO:0016830//carbon-carbon lyase activity;GO:0003824//catalytic activity	GO:0044763//single-organism cellular process;GO:0009987//cellular process;GO:0044710//single-organism metabolic process;GO:0006082//organic acid metabolic process;GO:0043436//oxoacid metabolic process;GO:0044699//single-organism process;GO:0072350//tricarboxylic acid metabolic process;GO:0008152//metabolic process;GO:0071704//organic substance metabolic process;GO:0019752//carboxylic acid metabol…
entrzID_101245158	65	351.667	3.57667	18.6667	2.38378	6.57451e-24	2.59151e-21	yes	LOC101245158	-	-	-	-	-	-	-	-
entrzID_101245207	639	290	50.24	21.5033	-1.22428	0.000200727	0.00250691	yes	LOC101245207	-	-	-	-	-	-	-	-
entrzID_101245287	97	43	8.37667	3.66	-1.19453	4.17317e-07	1.14905e-05	yes	LOC101245287	-	-	-	-	-	-	-	-
entrzID_101245324	12	44	0.466667	1.58667	1.76553	0.00329497	0.0242328	yes	LOC101245324	-	-	-	-	-	GO:0031224//intrinsic component of membrane;GO:0016020//membrane;GO:0044425//membrane part	-	-
entrzID_101245346	11.3333	26.6667	0.673333	1.58667	1.23661	0.00553585	0.0363789	yes	LOC101245346	-	-	-	-	-	GO:0044464//cell part;GO:0030529//intracellular ribonucleoprotein complex;GO:0005623//cell;GO:0032991//macromolecular complex;GO:1990904//ribonucleoprotein complex;GO:0044424//intracellular part;GO:0005622//intracellular	-	GO:0043170//macromolecule metabolic process;GO:0071704//organic substance metabolic process;GO:0010467//gene expression;GO:0008152//metabolic process
entrzID_101245371	12.6667	42.3333	0.366667	1.19333	1.70246	0.000245395	0.00296108	yes	LOC101245371	-	-	-	-	-	-	-	-
entrzID_101245431	34.3333	105.667	3.05	9.24667	1.60012	3.20892e-07	9.11481e-06	yes	LOC101245431	-	-	-	-	-	-	-	-
entrzID_101245520	43.6667	20	1.24667	0.546667	-1.18934	0.00240956	0.0189825	yes	LOC101245520	-	-	-	-	-	-	-	-
entrzID_101245524	40	123	1.21	3.59333	1.57032	5.05457e-09	2.1924e-07	yes	LOC101245524	-	-	-	-	-	-	-	-
entrzID_101245601	16	58	0.636667	2.25667	1.82558	2.84479e-05	0.000481663	yes	LOC101245601	-	-	-	-	-	-	-	-
entrzID_101245632	24	11.3333	2.2	0.996667	-1.14232	0.00468607	0.0318664	yes	LOC101245632	-	Cellular Processes;Genetic Information Processing	Folding, sorting and degradation;Transport and catabolism	ko04141//Protein processing in endoplasmic reticulum;ko04145//Phagosome;ko03060//Protein export	K09481	-	-	-
entrzID_101245652	193.333	402.333	21.26	42.76	1.00812	1.72862e-08	6.58281e-07	yes	LOC101245652	-	Genetic Information Processing	Transcription	ko03040//Spliceosome	K11099	-	-	-
entrzID_101245693	2775.67	1242.33	72.3333	31.57	-1.19611	2.9972e-16	4.45968e-14	yes	LOC101245693	-	-	-	-	-	-	-	-
entrzID_101245697	15.3333	46	0.616667	1.84333	1.57975	4.44121e-05	0.000706693	yes	LOC101245697	-	-	-	-	-	-	-	-
entrzID_101245742	60.6667	178.667	0.933333	2.87	1.62059	3.89947e-11	2.48196e-09	yes	LOC101245742	-	-	-	-	-	-	-	-
entrzID_101245748	3.66667	20	0.213333	1.17667	2.46352	4.50928e-05	0.000713482	yes	LOC101245748	-	-	-	-	-	-	-	-
entrzID_101245768	62	17	4.59	1.27667	-1.84611	8.67439e-05	0.00123587	yes	LOC101245768	-	-	-	-	-	-	-	-
entrzID_101245993	298.333	1978.67	10.3833	67.3533	2.69748	1.78416e-32	1.60346e-29	yes	LOC101245993	-	-	-	-	-	-	-	-
entrzID_101245996	948.667	2461	18.72	47.3767	1.3396	1.14275e-18	2.37735e-16	yes	LOC101245996	-	-	-	-	-	-	-	-
entrzID_101246000	119.333	372.333	9.26333	27.77	1.58392	5.21965e-17	8.62318e-15	yes	LOC101246000	-	Genetic Information Processing	Translation	ko03008//Ribosome biogenesis in eukaryotes	K11128	-	-	-
entrzID_101246087	298	140.333	10.0933	4.70333	-1.10165	7.73423e-11	4.69656e-09	yes	LOC101246087	-	Metabolism	Global and overview maps;Lipid metabolism	ko01100//tMetabolic pathways;ko00561//Glycerolipid metabolism	K01054	-	-	-
entrzID_101246112	22.6667	109.667	0.76	3.57333	2.2332	2.40877e-17	4.13132e-15	yes	LOC101246112	-	-	-	-	-	-	-	-
entrzID_101246149	35.3333	94.6667	2.92667	7.30333	1.3193	0.000110892	0.00151552	yes	LOC101246149	-	-	-	-	-	-	-	-
entrzID_101246190	39	88.6667	1.88	4.13667	1.13774	0.00119092	0.0107546	yes	LOC101246190	-	-	-	-	-	-	GO:0043167//ion binding;GO:0003824//catalytic activity;GO:0016491//oxidoreductase activity;GO:0005488//binding;GO:0043169//cation binding;GO:0016705//oxidoreductase activity, acting on paired donors, with incorporation or reduction of molecular oxygen	GO:0044699//single-organism process;GO:0008152//metabolic process;GO:0044710//single-organism metabolic process
entrzID_101246213	9.66667	25	0.226667	0.57	1.33039	0.00138514	0.0121955	yes	LOC101246213	-	-	-	-	-	-	-	-
entrzID_101246241	73.6667	17.6667	1.62667	0.39	-2.06037	5.12601e-12	3.85188e-10	yes	LOC101246241	-	-	-	-	-	GO:0044425//membrane part;GO:0031224//intrinsic component of membrane;GO:0016020//membrane	GO:0005215//transporter activity;GO:0015291//secondary active transmembrane transporter activity;GO:0022804//active transmembrane transporter activity;GO:0015103//inorganic anion transmembrane transporter activity;GO:0022857//transmembrane transporter activity;GO:0008509//anion transmembrane transporter activity;GO:0022891//substrate-specific transmembrane transporter activity;GO:0022892//substra…	GO:0008272//sulfate transport;GO:1902578//single-organism localization;GO:0044763//single-organism cellular process;GO:0051179//localization;GO:0044699//single-organism process;GO:0072348//sulfur compound transport;GO:0009987//cellular process;GO:0006810//transport;GO:0044765//single-organism transport;GO:0006820//anion transport;GO:0051234//establishment of localization;GO:0006811//ion transport…
entrzID_101246304	3989	2000	117.603	58.08	-1.01782	1.04815e-09	5.26843e-08	yes	LOC101246304	-	Genetic Information Processing	Replication and repair	ko03410//Base excision repair	K01246	-	-	-
entrzID_101246325	154.667	354.333	2.95333	6.56	1.15135	1.12147e-11	7.97376e-10	yes	LOC101246325	-	Genetic Information Processing	Translation	ko03008//Ribosome biogenesis in eukaryotes	K14555	GO:0044464//cell part;GO:0030684//preribosome;GO:0030529//intracellular ribonucleoprotein complex;GO:0032991//macromolecular complex;GO:0043229//intracellular organelle;GO:0044424//intracellular part;GO:0043228//non-membrane-bounded organelle;GO:0043232//intracellular non-membrane-bounded organelle;GO:1990904//ribonucleoprotein complex;GO:0005622//intracellular;GO:0043226//organelle;GO:0005623//c…	GO:0016772//transferase activity, transferring phosphorus-containing groups;GO:0016773//phosphotransferase activity, alcohol group as acceptor;GO:0016301//kinase activity;GO:0003824//catalytic activity;GO:0004674//protein serine/threonine kinase activity;GO:0016740//transferase activity;GO:0004672//protein kinase activity;GO:0004683//calmodulin-dependent protein kinase activity	GO:0061458//reproductive system development;GO:0050793//regulation of developmental process;GO:0044267//cellular protein metabolic process;GO:0000003//reproduction;GO:0065007//biological regulation;GO:0034660//ncRNA metabolic process;GO:0050794//regulation of cellular process;GO:0015931//nucleobase-containing compound transport;GO:0032502//developmental process;GO:0044700//single organism signali…
entrzID_101246350	38.6667	17.6667	1.46333	0.65	-1.17075	0.00829615	0.0497433	yes	LOC101246350	-	-	-	-	-	-	-	GO:1901576//organic substance biosynthetic process;GO:0071704//organic substance metabolic process;GO:0034645//cellular macromolecule biosynthetic process;GO:0009059//macromolecule biosynthetic process;GO:0010467//gene expression;GO:0043170//macromolecule metabolic process;GO:0044237//cellular metabolic process;GO:0009987//cellular process;GO:0009058//biosynthetic process;GO:0044260//cellular mac…
entrzID_101246383	49.3333	101.333	1.95	3.94667	1.01716	6.39544e-05	0.000961798	yes	LOC101246383	-	-	-	-	-	-	-	-
entrzID_101246388	152.333	333.667	4.33333	9.19667	1.08563	1.02895e-12	8.99548e-11	yes	LOC101246388	-	-	-	-	-	-	GO:0016741//transferase activity, transferring one-carbon groups;GO:0003824//catalytic activity;GO:0016740//transferase activity	GO:0016070//RNA metabolic process;GO:0015031//protein transport;GO:0044765//single-organism transport;GO:0008104//protein localization;GO:0072521//purine-containing compound metabolic process;GO:0006399//tRNA metabolic process;GO:0051641//cellular localization;GO:0006807//nitrogen compound metabolic process;GO:1901068//guanosine-containing compound metabolic process;GO:0044237//cellular metabolic…
entrzID_101246408	13.6667	0.333333	0.296667	0.00666667	-5.47573	3.27092e-08	1.15711e-06	yes	LOC101246408	-	-	-	-	-	-	GO:0016798//hydrolase activity, acting on glycosyl bonds;GO:0090599//alpha-glucosidase activity;GO:0003824//catalytic activity;GO:0004553//hydrolase activity, hydrolyzing O-glycosyl compounds;GO:0015926//glucosidase activity;GO:0016787//hydrolase activity;GO:0005488//binding	GO:0044238//primary metabolic process;GO:0008152//metabolic process
entrzID_101246424	152	333.667	6.60333	14.0967	1.09409	6.34576e-07	1.67147e-05	yes	LOC101246424	-	-	-	-	-	-	-	-
entrzID_101246445	94.3333	45	5.92333	2.76333	-1.1	1.99826e-05	0.00035021	yes	LOC101246445	-	-	-	-	-	-	-	-
entrzID_101246550	418.667	956.333	18.4467	41.2267	1.16022	4.91706e-19	1.06227e-16	yes	LOC101246550	-	-	-	-	-	-	-	-
entrzID_101246607	5.33333	28.3333	0.476667	2.40667	2.33598	2.72594e-05	0.000463989	yes	LOC101246607	-	-	-	-	-	-	-	-
entrzID_101246648	167	81.6667	4.76667	2.35	-1.02032	2.79026e-05	0.000473144	yes	LOC101246648	-	-	-	-	-	GO:0044425//membrane part;GO:0042995//cell projection;GO:0005623//cell;GO:0031224//intrinsic component of membrane;GO:0044464//cell part;GO:0016020//membrane	GO:0015166//polyol transmembrane transporter activity;GO:0022804//active transmembrane transporter activity;GO:0015291//secondary active transmembrane transporter activity;GO:0015665//alcohol transmembrane transporter activity;GO:1901618//organic hydroxy compound transmembrane transporter activity;GO:0022892//substrate-specific transporter activity;GO:0005215//transporter activity;GO:0022891//sub…	GO:0044765//single-organism transport;GO:0044707//single-multicellular organism process;GO:0015791//polyol transport;GO:0006818//hydrogen transport;GO:0032501//multicellular organismal process;GO:0044763//single-organism cellular process;GO:0071705//nitrogen compound transport;GO:0051179//localization;GO:0015851//nucleobase transport;GO:1902578//single-organism localization;GO:0009987//cellular p…
entrzID_101246665	10252.7	1593.33	150.543	22.91	-2.71613	1.28812e-51	2.63105e-48	yes	LOC101246665	-	-	-	-	-	-	-	-
entrzID_101246667	1	6.66667	0.04	0.236667	2.56478	0.00672544	0.0423388	yes	LOC101246667	-	-	-	-	-	-	-	-
entrzID_101246686	56.3333	131	1.84333	4.27333	1.21304	8.48771e-07	2.17696e-05	yes	LOC101246686	-	-	-	-	-	-	-	-
entrzID_101246688	1888	4298.33	29.6833	66.3533	1.16052	1.7004e-12	1.38422e-10	yes	LOC101246688	-	-	-	-	-	-	-	-
entrzID_101246713	360.333	109.667	11.7067	3.47333	-1.75294	4.43516e-09	1.95008e-07	yes	LOC101246713	-	-	-	-	-	-	GO:0016787//hydrolase activity;GO:0003824//catalytic activity	GO:0008152//metabolic process;GO:0045229//external encapsulating structure organization;GO:0009987//cellular process;GO:0044238//primary metabolic process;GO:0016043//cellular component organization;GO:0071840//cellular component organization or biogenesis
entrzID_101246727	21.3333	51.3333	1.12333	2.65333	1.24002	0.00151541	0.0130904	yes	LOC101246727	-	-	-	-	-	-	-	-
entrzID_101246768	14.6667	32.3333	1.01333	2.23	1.13793	0.00586233	0.038002	yes	LOC101246768	-	-	-	-	-	GO:0016020//membrane;GO:0043227//membrane-bounded organelle;GO:0031090//organelle membrane;GO:0043226//organelle;GO:0031224//intrinsic component of membrane;GO:0044425//membrane part;GO:0044422//organelle part	-	GO:0050801//ion homeostasis;GO:0055080//cation homeostasis;GO:0051179//localization;GO:0044699//single-organism process;GO:0044765//single-organism transport;GO:0055065//metal ion homeostasis;GO:0006810//transport;GO:0042592//homeostatic process;GO:0098771//inorganic ion homeostasis;GO:0048878//chemical homeostasis;GO:0065007//biological regulation;GO:0065008//regulation of biological quality;GO:…
entrzID_101246783	52.6667	227.71	2.81333	12.2	2.11653	5.6817e-11	3.54601e-09	yes	LOC101246783	-	Metabolism	Biosynthesis of other secondary metabolites;Global and overview maps	ko01100//tMetabolic pathways;ko01110//Biosynthesis of secondary metabolites;ko00940//Phenylpropanoid biosynthesis	K00430	-	-	-
entrzID_101246809	19.3333	48.3333	1.74667	4.20333	1.26693	0.000635103	0.00654564	yes	LOC101246809	-	-	-	-	-	-	-	-
entrzID_101246812	110.667	275.333	4.66667	11.3333	1.28011	3.77133e-11	2.42098e-09	yes	LOC101246812	-	-	-	-	-	-	-	-
entrzID_101246836	626.333	2573.33	20.3333	80.6	1.98693	1.43467e-13	1.43902e-11	yes	LOC101246836	-	Metabolism	Lipid metabolism	ko00073//Cutin, suberine and wax biosynthesis	K20769	-	-	-
entrzID_101246865	20.6667	8	0.913333	0.34	-1.42561	0.00776628	0.0473265	yes	LOC101246865	-	-	-	-	-	-	-	-
entrzID_101246876	26	83.3333	0.89	2.76333	1.63453	3.97032e-09	1.77346e-07	yes	LOC101246876	-	-	-	-	-	-	-	-
entrzID_101246879	21.6667	61.3333	0.473333	1.37667	1.54025	1.60166e-06	3.87365e-05	yes	LOC101246879	-	-	-	-	-	-	-	-
entrzID_101246899	27	55	0.873333	1.75333	1.0055	0.000592873	0.00617842	yes	LOC101246899	-	-	-	-	-	-	-	-
entrzID_101246910	3887.67	1743.67	78.5067	34.2133	-1.19826	2.12389e-16	3.291e-14	yes	LOC101246910	-	Metabolism	Global and overview maps;Metabolism of cofactors and vitamins	ko01100//tMetabolic pathways;ko00760//Nicotinate and nicotinamide metabolism	K03517	-	-	-
entrzID_101246921	256.333	126.667	8.23667	3.95	-1.06021	1.00275e-06	2.52576e-05	yes	LOC101246921	-	-	-	-	-	-	-	-
entrzID_101246969	2.59333	20.8433	0.0633333	0.44	2.79647	0.00744026	0.0458245	yes	LOC101246969	-	Metabolism	Biosynthesis of other secondary metabolites;Amino acid metabolism;Global and overview maps	ko01100//tMetabolic pathways;ko01110//Biosynthesis of secondary metabolites;ko00940//Phenylpropanoid biosynthesis;ko00360//Phenylalanine metabolism	K10775	-	-	-
entrzID_101247004	24	54	0.61	1.29667	1.08793	0.000249978	0.00299867	yes	LOC101247004	-	-	-	-	-	GO:0043227//membrane-bounded organelle;GO:0043226//organelle;GO:0043231//intracellular membrane-bounded organelle;GO:0044424//intracellular part;GO:0005622//intracellular;GO:0005623//cell;GO:0043229//intracellular organelle;GO:0044464//cell part	-	-
entrzID_101247023	505	1059.33	54.8333	111.667	1.02607	2.06254e-06	4.8474e-05	yes	LOC101247023	-	-	-	-	-	-	-	-
entrzID_101247035	47.6667	22.6667	2.19	0.973333	-1.16993	0.00266281	0.0205242	yes	LOC101247035	-	-	-	-	-	-	-	-
entrzID_101247039	78	37.3333	4.37333	2.12333	-1.0424	0.00524068	0.0348366	yes	LOC101247039	-	-	-	-	-	-	-	-
entrzID_101247045	79	35.6667	3.40667	1.52	-1.16429	9.45619e-06	0.000184749	yes	LOC101247045	-	-	-	-	-	-	-	-
entrzID_101247078	0.666667	10	0.03	0.413333	3.78427	0.00244133	0.0191663	yes	LOC101247078	-	-	-	-	-	-	-	-
entrzID_101247080	31.3333	12.3333	0.836667	0.32	-1.38658	0.00200001	0.016406	yes	LOC101247080	-	-	-	-	-	-	-	-
entrzID_101247100	2	19.6667	0.0833333	0.706667	3.08406	0.00144616	0.0126233	yes	LOC101247100	-	-	-	-	-	-	-	-
entrzID_101247117	223.333	614.667	7.63333	20.5133	1.42618	6.00781e-19	1.27343e-16	yes	LOC101247117	-	-	-	-	-	-	-	GO:0044763//single-organism cellular process;GO:0009987//cellular process;GO:0044699//single-organism process
entrzID_101247124	18.6667	41.3333	0.646667	1.40333	1.11776	0.00232733	0.0184316	yes	LOC101247124	-	Metabolism	Amino acid metabolism;Global and overview maps;Carbohydrate metabolism	ko01100//tMetabolic pathways;ko01110//Biosynthesis of secondary metabolites;ko01200//Carbon metabolism;ko01230//Biosynthesis of amino acids;ko00010//Glycolysis / Gluconeogenesis;ko00260//Glycine, serine and threonine metabolism	K01834	-	GO:0016868//intramolecular transferase activity, phosphotransferases;GO:0003824//catalytic activity;GO:0016853//isomerase activity;GO:0016866//intramolecular transferase activity	GO:0044710//single-organism metabolic process;GO:0043436//oxoacid metabolic process;GO:0044281//small molecule metabolic process;GO:0044763//single-organism cellular process;GO:0044237//cellular metabolic process;GO:0071704//organic substance metabolic process;GO:0032787//monocarboxylic acid metabolic process;GO:0008152//metabolic process;GO:0044699//single-organism process;GO:0019752//carboxylic…
entrzID_101247173	48	103.333	1.32667	2.74667	1.04988	7.20429e-05	0.00106421	yes	LOC101247173	-	Metabolism	Carbohydrate metabolism;Global and overview maps	ko01100//tMetabolic pathways;ko01110//Biosynthesis of secondary metabolites;ko00010//Glycolysis / Gluconeogenesis	K01568	-	GO:0016829//lyase activity;GO:0016830//carbon-carbon lyase activity;GO:0016831//carboxy-lyase activity;GO:0005488//binding;GO:0019842//vitamin binding;GO:0003824//catalytic activity;GO:0036094//small molecule binding	-
entrzID_101247176	105	30	1.96	0.543333	-1.85094	9.62252e-13	8.44527e-11	yes	LOC101247176	-	-	-	-	-	-	-	-
entrzID_101247217	954.667	422.667	23.1867	10.0267	-1.20945	2.36391e-22	7.69744e-20	yes	LOC101247217	-	-	-	-	-	-	-	-
entrzID_101247288	155	564.667	5.22667	18.7067	1.83959	4.08514e-13	3.84037e-11	yes	LOC101247288	-	-	-	-	-	-	-	-
entrzID_101247294	19.3333	57.3333	0.516667	1.97333	1.93333	2.94617e-06	6.65271e-05	yes	LOC101247294	-	-	-	-	-	-	-	-
entrzID_101247308	19.6667	4	2.10667	0.413333	-2.34958	1.30549e-05	0.000243215	yes	LOC101247308	-	-	-	-	-	-	-	-
entrzID_101247319	318.667	707.333	7.61333	16.62	1.12632	2.38648e-14	2.77821e-12	yes	LOC101247319	-	-	-	-	-	-	-	-
entrzID_101247331	56.6667	151.667	2.13333	5.57667	1.38629	3.59037e-09	1.61337e-07	yes	LOC101247331	-	Metabolism	Global and overview maps;Amino acid metabolism	ko01100//tMetabolic pathways;ko01110//Biosynthesis of secondary metabolites;ko01230//Biosynthesis of amino acids;ko00400//Phenylalanine, tyrosine and tryptophan biosynthesis	K05359	-	-	-
entrzID_101247408	45	16.6667	2.60333	0.943333	-1.46452	1.59922e-05	0.000289535	yes	LOC101247408	-	-	-	-	-	-	-	-
entrzID_101247438	52.6667	133	1.82667	4.56	1.31982	1.18166e-06	2.92397e-05	yes	LOC101247438	-	-	-	-	-	-	-	-
entrzID_101247467	73.3333	161.667	1.98667	4.22333	1.08803	3.09853e-08	1.10504e-06	yes	LOC101247467	-	-	-	-	-	GO:0005622//intracellular;GO:0044464//cell part;GO:0005623//cell;GO:0044424//intracellular part	GO:0003676//nucleic acid binding;GO:0003723//RNA binding;GO:0005488//binding;GO:0097159//organic cyclic compound binding;GO:0008079//translation termination factor activity;GO:1901363//heterocyclic compound binding;GO:0008135//translation factor activity, RNA binding;GO:0003747//translation release factor activity	GO:0008152//metabolic process;GO:0022414//reproductive process;GO:0043170//macromolecule metabolic process;GO:0050896//response to stimulus;GO:0044237//cellular metabolic process;GO:0009639//response to red or far red light;GO:0070887//cellular response to chemical stimulus;GO:0007275//multicellular organism development;GO:0032502//developmental process;GO:0048731//system development;GO:0048507//…
entrzID_101247497	167.333	353.333	6.49	13.3933	1.04522	5.33855e-12	3.98493e-10	yes	LOC101247497	-	-	-	-	-	-	-	-
entrzID_101247519	19	3.33333	1.09667	0.18	-2.60706	9.10035e-05	0.00128515	yes	LOC101247519	-	-	-	-	-	-	-	-
entrzID_101247521	53	112	3.80333	7.79333	1.03498	4.20269e-06	9.12329e-05	yes	LOC101247521	-	-	-	-	-	-	-	-
entrzID_101247545	31.3333	89.6667	0.42	1.13667	1.43635	0.000126563	0.00169062	yes	LOC101247545	-	-	-	-	-	-	GO:0036094//small molecule binding;GO:0016462//pyrophosphatase activity;GO:0001882//nucleoside binding;GO:0016787//hydrolase activity;GO:0016817//hydrolase activity, acting on acid anhydrides;GO:0032549//ribonucleoside binding;GO:0032550//purine ribonucleoside binding;GO:0017111//nucleoside-triphosphatase activity;GO:0016818//hydrolase activity, acting on acid anhydrides, in phosphorus-containing…	-
entrzID_101247630	232.333	577.667	5.75333	13.8367	1.26603	2.28522e-16	3.51673e-14	yes	LOC101247630	-	-	-	-	-	-	-	-
entrzID_101247636	9.66667	0	0.56	0.001	-9.12928	0.00646358	0.041105	yes	LOC101247636	-	-	-	-	-	-	-	-
entrzID_101247639	23	6.33333	0.76	0.203333	-1.90215	0.000305307	0.00356901	yes	LOC101247639	-	-	-	-	-	-	-	-
entrzID_101247643	169	349	5.89	12.08	1.03628	2.54966e-08	9.25457e-07	yes	LOC101247643	-	-	-	-	-	-	-	-
entrzID_101247647	0.666667	14.3333	0.0366667	0.87	4.56847	0.000439462	0.00482357	yes	LOC101247647	-	-	-	-	-	-	-	-
entrzID_101247659	122.667	300.667	7.46667	17.7933	1.2528	2.71755e-07	7.84806e-06	yes	LOC101247659	-	-	-	-	-	-	-	-
entrzID_101247705	3	11.3333	0.13	0.486667	1.90442	0.00293901	0.0221888	yes	LOC101247705	-	-	-	-	-	-	-	-
entrzID_101247808	4.35667	0	0.0933333	0.001	-6.54432	0.00527653	0.0350024	yes	LOC101247808	-	-	-	-	-	-	-	-
entrzID_101247828	111	54.6667	5.23	2.49	-1.07067	9.15712e-06	0.000179844	yes	LOC101247828	-	-	-	-	-	-	-	-
entrzID_101247844	8.66667	0.666667	0.553333	0.0433333	-3.6746	0.000287684	0.00338946	yes	LOC101247844	-	-	-	-	-	-	-	-
entrzID_101247867	228.333	94.6667	13.5767	5.53667	-1.29404	9.866e-09	3.98686e-07	yes	LOC101247867	-	-	-	-	-	-	-	-
entrzID_101247879	1.82	10.5733	0.106667	0.606667	2.50779	0.00584618	0.0379301	yes	LOC101247879	-	Metabolism	Biosynthesis of other secondary metabolites;Global and overview maps	ko01100//tMetabolic pathways;ko01110//Biosynthesis of secondary metabolites;ko00940//Phenylpropanoid biosynthesis	K00430	-	-	-
entrzID_101247911	229.333	505.667	9.00333	19.41	1.10827	1.67059e-14	1.96518e-12	yes	LOC101247911	-	-	-	-	-	-	GO:0003824//catalytic activity;GO:0016740//transferase activity	-
entrzID_101247936	337.667	799	20.39	46.7967	1.19854	1.66231e-06	3.99451e-05	yes	LOC101247936	-	Environmental Information Processing	Signal transduction	ko04075//Plant hormone signal transduction	K13464	-	-	-
entrzID_101247970	129.333	330	1.12333	2.79	1.31248	8.22765e-16	1.14819e-13	yes	LOC101247970	-	-	-	-	-	-	-	-
entrzID_101248034	13.3333	2	0.446667	0.0666667	-2.74416	0.000336539	0.00387365	yes	LOC101248034	-	-	-	-	-	-	-	-
entrzID_101248047	173.667	392	6.11667	13.7	1.16336	2.29387e-10	1.30148e-08	yes	LOC101248047	-	Metabolism	Carbohydrate metabolism;Global and overview maps;Metabolism of other amino acids;Biosynthesis of other secondary metabolites	ko01100//tMetabolic pathways;ko01110//Biosynthesis of secondary metabolites;ko00940//Phenylpropanoid biosynthesis;ko00500//Starch and sucrose metabolism;ko00460//Cyanoamino acid metabolism	K01188	-	-	-
entrzID_101248075	161	349	4.90333	10.32	1.07361	1.52871e-12	1.26742e-10	yes	LOC101248075	-	-	-	-	-	-	-	-
entrzID_101248118	396	932.333	21.5767	49.62	1.20145	1.43176e-07	4.42487e-06	yes	LOC101248118	-	-	-	-	-	-	-	-
entrzID_101248186	16.6667	4.66667	0.426667	0.12	-1.83007	0.00103876	0.00963219	yes	LOC101248186	-	-	-	-	-	-	-	-
entrzID_101248195	24	6.33333	0.66	0.163333	-2.01465	0.000654799	0.00671476	yes	LOC101248195	-	-	-	-	-	-	GO:0005488//binding;GO:0003824//catalytic activity	GO:0008152//metabolic process;GO:0044238//primary metabolic process
entrzID_101248276	44.3333	154	5.28667	17.9733	1.76543	1.65505e-09	7.94567e-08	yes	LOC101248276	-	-	-	-	-	-	-	-
entrzID_101248294	99	48	4.43	2.10333	-1.07463	8.31152e-05	0.00119249	yes	LOC101248294	-	-	-	-	-	-	-	-
entrzID_101248306	6.66667	32	0.226667	1.01333	2.16046	0.000374502	0.00422193	yes	LOC101248306	-	-	-	-	-	-	GO:0016491//oxidoreductase activity;GO:0043169//cation binding;GO:0046872//metal ion binding;GO:0003824//catalytic activity;GO:0043167//ion binding;GO:0005488//binding	-
entrzID_101248318	57	28.3333	1.31333	0.626667	-1.06746	0.000654354	0.00671443	yes	LOC101248318	-	-	-	-	-	-	-	-
entrzID_101248325	31.6667	78.6667	1.24333	3.01	1.27555	1.36138e-05	0.000251748	yes	LOC101248325	-	-	-	-	-	-	-	-
entrzID_101248387	680.333	319	60.4633	27.7467	-1.12375	2.1063e-08	7.80099e-07	yes	LOC101248387	-	-	-	-	-	-	-	-
entrzID_101248407	13883.7	6295.33	245.69	107.72	-1.18955	4.05133e-14	4.46202e-12	yes	LOC101248407	-	Metabolism	Carbohydrate metabolism;Energy metabolism;Global and overview maps	ko01100//tMetabolic pathways;ko01200//Carbon metabolism;ko00620//Pyruvate metabolism;ko00710//Carbon fixation in photosynthetic organisms	K01595	-	GO:0016491//oxidoreductase activity;GO:0016627//oxidoreductase activity, acting on the CH-CH group of donors;GO:0016829//lyase activity;GO:0003824//catalytic activity;GO:0016830//carbon-carbon lyase activity;GO:0016628//oxidoreductase activity, acting on the CH-CH group of donors, NAD or NADP as acceptor;GO:0016831//carboxy-lyase activity;GO:0004611//phosphoenolpyruvate carboxykinase activity	GO:0009987//cellular process;GO:0006082//organic acid metabolic process;GO:0071704//organic substance metabolic process;GO:0044710//single-organism metabolic process;GO:0019752//carboxylic acid metabolic process;GO:0044699//single-organism process;GO:0006101//citrate metabolic process;GO:0044281//small molecule metabolic process;GO:0008152//metabolic process;GO:0044763//single-organism cellular p…
entrzID_101248413	1	8.33333	0.09	0.67	2.89616	0.000591163	0.00616436	yes	LOC101248413	-	-	-	-	-	-	-	-
entrzID_101248443	277	130.333	6.69333	3.09667	-1.11201	2.58522e-10	1.45576e-08	yes	LOC101248443	-	Organismal Systems	Environmental adaptation	ko04626//Plant-pathogen interaction	K05391	-	-	-
entrzID_101248451	17.3333	39	0.536667	1.16667	1.12029	0.00226743	0.018047	yes	LOC101248451	-	-	-	-	-	-	GO:0005488//binding;GO:0016772//transferase activity, transferring phosphorus-containing groups;GO:0032549//ribonucleoside binding;GO:0097367//carbohydrate derivative binding;GO:0001882//nucleoside binding;GO:0036094//small molecule binding;GO:0001883//purine nucleoside binding;GO:1901363//heterocyclic compound binding;GO:0016773//phosphotransferase activity, alcohol group as acceptor;GO:0097159/…	GO:0044238//primary metabolic process;GO:0008152//metabolic process;GO:0071704//organic substance metabolic process;GO:0009987//cellular process;GO:0006464//cellular protein modification process;GO:0019538//protein metabolic process;GO:0044260//cellular macromolecule metabolic process;GO:0006796//phosphate-containing compound metabolic process;GO:0043412//macromolecule modification;GO:0043170//ma…
entrzID_101248520	158.667	359.333	14.95	33.1233	1.1477	2.9037e-12	2.28113e-10	yes	LOC101248520	-	Genetic Information Processing	Replication and repair	ko03420//Nucleotide excision repair	K10840	-	-	-
entrzID_101248527	16	44.3333	0.273333	0.756667	1.469	0.000304999	0.00356726	yes	LOC101248527	-	-	-	-	-	-	-	-
entrzID_101248554	15	36	1.07333	2.60333	1.27826	0.00229004	0.0181747	yes	LOC101248554	-	-	-	-	-	-	-	-
entrzID_101248631	271	553.333	8.47	17.0633	1.01047	3.02163e-10	1.67217e-08	yes	LOC101248631	-	-	-	-	-	-	-	-
entrzID_101248655	548.923	1587.91	20.28	56.89	1.48812	5.6669e-09	2.41144e-07	yes	LOC101248655	-	Metabolism	Global and overview maps	ko01100//tMetabolic pathways;ko01110//Biosynthesis of secondary metabolites	K21374	-	-	-
entrzID_101248665	27.3333	60	1.36	2.93667	1.11057	0.00782046	0.0475792	yes	LOC101248665	-	-	-	-	-	GO:0043227//membrane-bounded organelle;GO:0043226//organelle;GO:0005622//intracellular;GO:0043231//intracellular membrane-bounded organelle;GO:0005623//cell;GO:0044464//cell part;GO:0043229//intracellular organelle;GO:0044424//intracellular part	-	GO:0010468//regulation of gene expression;GO:0044249//cellular biosynthetic process;GO:0044260//cellular macromolecule metabolic process;GO:0009059//macromolecule biosynthetic process;GO:0071704//organic substance metabolic process;GO:0050789//regulation of biological process;GO:1901576//organic substance biosynthetic process;GO:0008152//metabolic process;GO:0044237//cellular metabolic process;GO…
entrzID_101248690	915.667	1905	18.9733	38.6867	1.02786	2.00105e-07	6.04296e-06	yes	LOC101248690	-	Environmental Information Processing	Signal transduction	ko04075//Plant hormone signal transduction;ko04016//MAPK signaling pathway - plant	K14515	-	-	GO:0042221//response to chemical;GO:0044767//single-organism developmental process;GO:0050896//response to stimulus;GO:0009719//response to endogenous stimulus;GO:0010033//response to organic substance;GO:0009725//response to hormone;GO:0032502//developmental process;GO:0007568//aging;GO:0044699//single-organism process
entrzID_101248717	280.333	771	13.8533	37.5233	1.43755	2.7982e-17	4.72706e-15	yes	LOC101248717	-	-	-	-	-	-	-	-
entrzID_101248759	310.667	1094.33	10.7333	37.3133	1.79759	6.47961e-36	7.2792e-33	yes	LOC101248759	-	-	-	-	-	-	-	-
entrzID_101248835	696	1637.67	25.07	57.7067	1.20278	5.11624e-08	1.7312e-06	yes	LOC101248835	-	-	-	-	-	-	-	-
entrzID_101248898	0	7.66667	0.001	0.33	8.36632	2.26275e-05	0.000392886	yes	LOC101248898	-	-	-	-	-	-	-	-
entrzID_101248932	22	49	1.28	2.81667	1.13785	0.00459073	0.0313795	yes	LOC101248932	-	-	-	-	-	-	-	-
entrzID_101248957	153	360.333	4.09667	9.46	1.20739	2.72287e-12	2.14658e-10	yes	LOC101248957	-	-	-	-	-	-	-	-
entrzID_101249045	17	36.6667	1.11333	2.26	1.02144	0.00815701	0.0490818	yes	LOC101249045	-	-	-	-	-	-	-	-
entrzID_101249201	1.66667	28.6667	0.0666667	1.13667	4.0917	2.93026e-12	2.29398e-10	yes	LOC101249201	-	-	-	-	-	-	-	-
entrzID_101249233	0	3.66667	0.001	0.416667	8.70275	0.00763007	0.0467373	yes	LOC101249233	-	-	-	-	-	-	-	-
entrzID_101249252	39.6667	9	1.95667	0.456667	-2.09918	2.34652e-07	6.90334e-06	yes	LOC101249252	-	Metabolism	Metabolism of cofactors and vitamins;Global and overview maps	ko01100//tMetabolic pathways;ko00740//Riboflavin metabolism	K14379	-	-	-
entrzID_101249358	46.6667	198.333	1.89333	7.86	2.0536	3.95661e-12	3.03403e-10	yes	LOC101249358	-	-	-	-	-	-	-	-
entrzID_101249481	11.3333	38	0.546667	1.75	1.67862	0.000555988	0.00585093	yes	LOC101249481	-	-	-	-	-	-	GO:0016706//oxidoreductase activity, acting on paired donors, with incorporation or reduction of molecular oxygen, 2-oxoglutarate as one donor, and incorporation of one atom each of oxygen into both donors;GO:0005488//binding;GO:0016705//oxidoreductase activity, acting on paired donors, with incorporation or reduction of molecular oxygen;GO:0043169//cation binding;GO:0043167//ion binding;GO:00164…	GO:0008152//metabolic process;GO:0044710//single-organism metabolic process;GO:0044699//single-organism process
entrzID_101249605	168.333	422	8.95667	21.74	1.27932	1.95348e-17	3.45597e-15	yes	LOC101249605	-	Genetic Information Processing	Transcription	ko03040//Spliceosome	K12741	-	-	-
entrzID_101249619	125.667	296.333	3.35333	7.59667	1.17977	2.4995e-10	1.41458e-08	yes	LOC101249619	-	-	-	-	-	-	-	-
entrzID_101249626	69.65	162.513	3.97333	9.03	1.18438	1.54011e-06	3.74494e-05	yes	LOC101249626	-	-	-	-	-	-	-	-
entrzID_101249732	32	69.3333	1.14	2.33333	1.03336	0.00204496	0.0167016	yes	LOC101249732	-	-	-	-	-	-	-	-
entrzID_101249775	12.6667	3	0.796667	0.176667	-2.17295	0.00399903	0.0281624	yes	LOC101249775	-	-	-	-	-	-	GO:0052689//carboxylic ester hydrolase activity;GO:0003824//catalytic activity;GO:0016788//hydrolase activity, acting on ester bonds;GO:0016787//hydrolase activity	GO:0065007//biological regulation;GO:0048519//negative regulation of biological process;GO:0050789//regulation of biological process;GO:0009892//negative regulation of metabolic process;GO:0019222//regulation of metabolic process
entrzID_101249786	1.66667	16	0.0766667	0.686667	3.16294	3.80836e-06	8.43847e-05	yes	LOC101249786	-	Metabolism	Metabolism of terpenoids and polyketides;Global and overview maps	ko01110//Biosynthesis of secondary metabolites;ko00904//Diterpenoid biosynthesis	K04125	-	GO:0016491//oxidoreductase activity;GO:0043169//cation binding;GO:0005488//binding;GO:0043167//ion binding;GO:0003824//catalytic activity;GO:0016705//oxidoreductase activity, acting on paired donors, with incorporation or reduction of molecular oxygen	GO:0008152//metabolic process;GO:0044699//single-organism process;GO:0044710//single-organism metabolic process
entrzID_101249848	105.333	12.6667	2.00667	0.233333	-3.10434	1.07673e-23	4.04278e-21	yes	LOC101249848	-	-	-	-	-	-	-	GO:0051179//localization;GO:1902578//single-organism localization;GO:0006810//transport;GO:0051234//establishment of localization;GO:0044765//single-organism transport;GO:0044699//single-organism process
entrzID_101249863	135	67.3333	9.09333	4.47	-1.02453	3.53216e-06	7.88873e-05	yes	LOC101249863	-	-	-	-	-	-	-	-
entrzID_101249878	23.3333	49.6667	0.87	1.79333	1.04356	0.000978516	0.00920272	yes	LOC101249878	-	-	-	-	-	-	-	-
entrzID_101249928	5	34.6667	0.216667	1.46	2.75242	7.93927e-09	3.2551e-07	yes	LOC101249928	-	-	-	-	-	-	-	-
entrzID_101249954	12.6667	274.667	0.693333	14.7467	4.4107	2.06177e-27	1.18779e-24	yes	LOC101249954	-	-	-	-	-	-	-	-
entrzID_101249973	136.667	483.333	8.45667	29.2467	1.79011	1.5183e-26	7.9333e-24	yes	LOC101249973	-	-	-	-	-	-	-	-
entrzID_101249977	0.333333	9.66667	0.0266667	0.746667	4.80735	3.54568e-06	7.91105e-05	yes	LOC101249977	-	Organismal Systems	Environmental adaptation	ko04712//Circadian rhythm - plant	K16223	-	-	-
entrzID_101250009	147	489.667	6.10333	19.5467	1.67925	3.23797e-20	7.98407e-18	yes	LOC101250009	-	-	-	-	-	-	-	-
entrzID_101250014	516	2826.67	38.7167	205.167	2.40577	1.31904e-36	1.55979e-33	yes	LOC101250014	-	-	-	-	-	-	-	-
entrzID_101250055	16.6667	39.6667	0.846667	1.99667	1.23773	0.00153572	0.013215	yes	LOC101250055	-	-	-	-	-	-	-	-
entrzID_101250096	745.667	379.333	23.84	11.78	-1.01704	1.60367e-14	1.89639e-12	yes	LOC101250096	-	-	-	-	-	-	-	-
entrzID_101250097	278.333	114.667	25.0867	10.1433	-1.30639	8.35317e-16	1.15851e-13	yes	LOC101250097	-	-	-	-	-	-	-	-
entrzID_101250135	83	173.667	4.53333	9.19667	1.02054	0.000134211	0.00177484	yes	LOC101250135	-	-	-	-	-	-	-	-
entrzID_101250152	6	32.6667	0.253333	1.34667	2.41028	1.43143e-08	5.51653e-07	yes	LOC101250152	-	-	-	-	-	-	-	-
entrzID_101250159	96.3333	203	2.51333	5.08667	1.01712	7.54964e-07	1.96099e-05	yes	LOC101250159	-	-	-	-	-	-	-	-
entrzID_101250166	89.6667	292.667	4.67	15.05	1.68827	6.57688e-16	9.47239e-14	yes	LOC101250166	-	-	-	-	-	-	-	-
entrzID_101250181	159.333	448.333	3.68667	10.1867	1.46629	5.48176e-20	1.31026e-17	yes	LOC101250181	-	-	-	-	-	-	-	-
entrzID_101250247	322.667	1110.33	24.7633	83.0433	1.74566	9.26631e-29	5.78321e-26	yes	LOC101250247	-	-	-	-	-	-	-	-
entrzID_101250345	55.3333	143.333	1.59333	4.01	1.33155	6.5187e-09	2.72845e-07	yes	LOC101250345	-	-	-	-	-	-	-	-
entrzID_101250350	21.6667	45	0.62	1.26333	1.0269	0.00412337	0.0288161	yes	LOC101250350	-	-	-	-	-	-	-	-
entrzID_101250355	128.333	285.667	8.49667	18.53	1.12489	2.74521e-09	1.26134e-07	yes	LOC101250355	-	-	-	-	-	-	-	-
entrzID_101250364	0.333333	5.66667	0.01	0.176667	4.14296	0.00135567	0.011973	yes	LOC101250364	-	Metabolism	Lipid metabolism	ko00073//Cutin, suberine and wax biosynthesis	K13407	-	-	-
entrzID_101250372	77.6667	175.333	3.31333	7.24	1.12771	1.9732e-09	9.29432e-08	yes	LOC101250372	-	-	-	-	-	-	-	-
entrzID_101250402	16.6667	48.6667	1.00333	2.96	1.5608	0.000138664	0.00183049	yes	LOC101250402	-	Metabolism	Metabolism of other amino acids	ko00480//Glutathione metabolism	K00799	-	-	-
entrzID_101250420	227.333	492.333	12.34	26.3533	1.09464	3.2255e-11	2.11284e-09	yes	LOC101250420	-	-	-	-	-	-	-	-
entrzID_101250450	446.667	128.333	16.18	4.59333	-1.8166	4.66592e-23	1.63803e-20	yes	SlUGT75C1	-	Metabolism	Global and overview maps	ko01110//Biosynthesis of secondary metabolites	K21371	-	-	-
entrzID_101250467	8.66667	84.6667	0.18	1.65	3.1964	2.94239e-11	1.9444e-09	yes	LOC101250467	-	Metabolism	Global and overview maps	ko01110//Biosynthesis of secondary metabolites	K21354	-	-	-
entrzID_101250521	5	61.6667	0.15	1.84	3.61667	9.31422e-12	6.729e-10	yes	LOC101250521	-	-	-	-	-	-	-	-
entrzID_101250559	15	66.6667	0.53	2.27333	2.10074	4.85493e-09	2.11807e-07	yes	LOC101250559	-	Metabolism	Global and overview maps;Biosynthesis of other secondary metabolites	ko01110//Biosynthesis of secondary metabolites;ko00943//Isoflavonoid biosynthesis	K13260	-	-	-
entrzID_101250586	534.667	267.333	19.8167	9.67333	-1.03463	1.03645e-12	9.02596e-11	yes	LOC101250586	-	-	-	-	-	-	GO:0016491//oxidoreductase activity;GO:0003824//catalytic activity	GO:0044238//primary metabolic process;GO:0071704//organic substance metabolic process;GO:0008152//metabolic process;GO:0044699//single-organism process;GO:0006629//lipid metabolic process;GO:0044710//single-organism metabolic process
entrzID_101250644	15.6667	43.6667	0.64	1.77667	1.47303	0.00011846	0.00159482	yes	LOC101250644	-	Metabolism	Glycan biosynthesis and metabolism;Global and overview maps	ko01100//tMetabolic pathways;ko00603//Glycosphingolipid biosynthesis - globo and isoglobo series;ko00601//Glycosphingolipid biosynthesis - lacto and neolacto series	K01988	-	-	-
entrzID_101250725	404	189.667	15.7067	7.00333	-1.16526	2.09419e-05	0.000365312	yes	LOC101250725	-	-	-	-	-	-	-	-
entrzID_101250730	55.3333	130.333	1.34333	3.01	1.16395	4.44543e-05	0.000706864	yes	LOC101250730	-	-	-	-	-	-	-	GO:0042221//response to chemical;GO:0006220//pyrimidine nucleotide metabolic process;GO:0009058//biosynthetic process;GO:1901293//nucleoside phosphate biosynthetic process;GO:0071704//organic substance metabolic process;GO:0009642//response to light intensity;GO:0009117//nucleotide metabolic process;GO:0006139//nucleobase-containing compound metabolic process;GO:0000302//response to reactive oxyg…
entrzID_101250761	28.3333	69.3333	1.09333	2.57667	1.23677	0.00109991	0.0100786	yes	LOC101250761	-	-	-	-	-	-	-	-
entrzID_101250873	23	48.6667	0.643333	1.34	1.05859	0.00119805	0.010806	yes	LOC101250873	-	-	-	-	-	-	-	-
entrzID_101250881	74.3333	19.3333	7.72	1.95667	-1.9802	7.21212e-10	3.75097e-08	yes	LOC101250881	-	-	-	-	-	-	-	-
entrzID_101250906	42	95	2.35333	5.18333	1.13917	2.103e-06	4.91678e-05	yes	LOC101250906	-	Metabolism	Global and overview maps;Nucleotide metabolism	ko01100//tMetabolic pathways;ko00240//Pyrimidine metabolism	K00943	-	-	-
entrzID_101250927	396	926.333	10.9233	24.6467	1.17398	4.77211e-18	9.08642e-16	yes	LOC101250927	-	Genetic Information Processing	Folding, sorting and degradation	ko03018//RNA degradation	K04077	GO:0044464//cell part;GO:0005623//cell;GO:0005622//intracellular;GO:0044424//intracellular part	GO:0001882//nucleoside binding;GO:0001883//purine nucleoside binding;GO:0036094//small molecule binding;GO:0097159//organic cyclic compound binding;GO:0032549//ribonucleoside binding;GO:0032550//purine ribonucleoside binding;GO:0005488//binding;GO:1901363//heterocyclic compound binding;GO:0097367//carbohydrate derivative binding	GO:0009987//cellular process;GO:0006457//protein folding
entrzID_101250985	27.6667	8.33333	1.33667	0.37	-1.85304	0.00137455	0.0121207	yes	LOC101250985	-	-	-	-	-	-	-	-
entrzID_101251036	84	9.66667	3.15667	0.37	-3.0928	2.70712e-17	4.60785e-15	yes	LOC101251036	-	Metabolism	Global and overview maps	ko01110//Biosynthesis of secondary metabolites	K21371	-	-	-
entrzID_101251084	4.66667	27.3333	0.17	0.943333	2.47223	0.000872298	0.00843684	yes	LOC101251084	-	-	-	-	-	-	-	-
entrzID_101251134	55.2567	125.373	3.12333	6.89	1.14142	0.00119793	0.010806	yes	LOC101251134	-	-	-	-	-	-	-	-
entrzID_101251149	40.6667	11.6667	1.55	0.436667	-1.82766	2.22705e-06	5.196e-05	yes	LOC101251149	-	-	-	-	-	-	-	-
entrzID_101251303	19	79	1.54333	6.34333	2.03919	8.65582e-07	2.21502e-05	yes	LOC101251303	-	-	-	-	-	-	-	-
entrzID_101251327	245.333	121.667	13.1867	6.41667	-1.03918	2.08082e-09	9.7603e-08	yes	LOC101251327	-	-	-	-	-	-	-	-
entrzID_101251453	199.333	465.333	5.79333	13.3633	1.20581	1.0499e-11	7.51244e-10	yes	LOC101251453	-	-	-	-	-	-	-	-
entrzID_101251503	5.66667	27	0.246667	1.1	2.15687	8.84581e-05	0.00125551	yes	LOC101251503	-	Metabolism	Biosynthesis of other secondary metabolites;Global and overview maps	ko01100//tMetabolic pathways;ko01110//Biosynthesis of secondary metabolites;ko00940//Phenylpropanoid biosynthesis	K00430	GO:0044464//cell part;GO:0005737//cytoplasm;GO:0044424//intracellular part;GO:0044444//cytoplasmic part;GO:0005623//cell;GO:0005622//intracellular	GO:0043169//cation binding;GO:0003824//catalytic activity;GO:0005488//binding;GO:0046906//tetrapyrrole binding;GO:0043167//ion binding;GO:0097159//organic cyclic compound binding;GO:1901363//heterocyclic compound binding	GO:0044710//single-organism metabolic process;GO:0051704//multi-organism process;GO:0009605//response to external stimulus;GO:0006950//response to stress;GO:0042743//hydrogen peroxide metabolic process;GO:0072593//reactive oxygen species metabolic process;GO:0043207//response to external biotic stimulus;GO:0009620//response to fungus;GO:0009607//response to biotic stimulus;GO:0008152//metabolic p…
entrzID_101251538	141.667	46.6667	4.35	1.42667	-1.60837	7.49785e-09	3.10815e-07	yes	LOC101251538	-	-	-	-	-	GO:0005737//cytoplasm;GO:0005622//intracellular;GO:0044424//intracellular part;GO:0005623//cell;GO:0044444//cytoplasmic part;GO:0044464//cell part	GO:0003824//catalytic activity;GO:0097159//organic cyclic compound binding;GO:0001882//nucleoside binding;GO:0032549//ribonucleoside binding;GO:0004672//protein kinase activity;GO:0016773//phosphotransferase activity, alcohol group as acceptor;GO:0032550//purine ribonucleoside binding;GO:0001883//purine nucleoside binding;GO:0005488//binding;GO:0016772//transferase activity, transferring phosphor…	GO:0044238//primary metabolic process;GO:0065007//biological regulation;GO:0008152//metabolic process;GO:0050896//response to stimulus;GO:0036211//protein modification process;GO:0071704//organic substance metabolic process;GO:0006464//cellular protein modification process;GO:0001101//response to acid chemical;GO:0019538//protein metabolic process;GO:0006793//phosphorus metabolic process;GO:00067…
entrzID_101251548	38.6667	12	0.82	0.236667	-1.79277	4.87645e-06	0.000103754	yes	LOC101251548	-	-	-	-	-	-	-	-
entrzID_101251556	689.333	357	18.78	9.38	-1.00154	4.53419e-12	3.45336e-10	yes	LOC101251556	-	-	-	-	-	-	-	-
entrzID_101251578	22	59.6667	1.16333	3.00333	1.3683	0.00109437	0.0100401	yes	LOC101251578	-	-	-	-	-	-	-	-
entrzID_101251734	215.667	592	14.3567	38.0767	1.40719	4.30111e-21	1.17851e-18	yes	LOC101251734	-	-	-	-	-	-	-	-
entrzID_101251753	39.6667	104	1.72	4.43333	1.36598	3.39542e-07	9.58118e-06	yes	LOC101251753	-	-	-	-	-	-	-	-
entrzID_101251775	644.687	265.133	18.0767	7.14333	-1.33946	1.17026e-06	2.90856e-05	yes	AROGP3	-	-	-	-	-	GO:0005576//extracellular region;GO:0005623//cell;GO:0030312//external encapsulating structure;GO:0044464//cell part;GO:0071944//cell periphery	-	GO:0071840//cellular component organization or biogenesis;GO:0016043//cellular component organization;GO:0009987//cellular process;GO:0032502//developmental process;GO:0044767//single-organism developmental process;GO:0007275//multicellular organism development;GO:0045229//external encapsulating structure organization;GO:0044699//single-organism process;GO:0044707//single-multicellular organism p…
entrzID_101251778	3	34	0.263333	2.82	3.42073	6.15651e-05	0.000932106	yes	WRKY75	-	-	-	-	-	-	-	-
entrzID_101251779	130.333	282.667	1.86	3.92	1.07555	1.49234e-09	7.21072e-08	yes	LOC101251779	-	-	-	-	-	-	-	-
entrzID_101251812	312.333	116.667	24.1833	8.77667	-1.46227	3.01291e-15	3.89046e-13	yes	LOC101251812	-	-	-	-	-	-	-	-
entrzID_101251926	201.667	414.667	10.7467	21.6133	1.00803	6.23852e-14	6.58062e-12	yes	LOC101251926	-	-	-	-	-	-	-	-
entrzID_101251946	246.333	540	8.20667	17.4333	1.08698	8.22217e-15	9.98571e-13	yes	LOC101251946	-	-	-	-	-	-	-	-
entrzID_101252037	1	28.3333	0.0533333	1.40333	4.71768	2.95171e-07	8.45907e-06	yes	LOC101252037	-	-	-	-	-	-	-	-
entrzID_101252048	222	462	11.4233	23.12	1.01716	7.87084e-12	5.76033e-10	yes	LOC101252048	-	-	-	-	-	-	-	-
entrzID_101252066	80.6667	29.3333	2.80333	0.953333	-1.55609	7.0667e-05	0.00104733	yes	LOC101252066	-	Metabolism	Metabolism of terpenoids and polyketides;Global and overview maps	ko01100//tMetabolic pathways;ko01110//Biosynthesis of secondary metabolites;ko00905//Brassinosteroid biosynthesis	K20623	-	-	-
entrzID_101252071	0	5.71667	0.001	0.446667	8.80305	0.00217841	0.0175491	yes	LOC101252071	-	-	-	-	-	GO:0044424//intracellular part;GO:0005622//intracellular;GO:0005623//cell;GO:0044425//membrane part;GO:0031984//organelle subcompartment;GO:0043226//organelle;GO:0016020//membrane;GO:0043231//intracellular membrane-bounded organelle;GO:0043229//intracellular organelle;GO:0031224//intrinsic component of membrane;GO:0044464//cell part;GO:0043227//membrane-bounded organelle;GO:0044422//organelle par…	GO:0022857//transmembrane transporter activity;GO:0022892//substrate-specific transporter activity;GO:0005215//transporter activity;GO:0015075//ion transmembrane transporter activity;GO:0015103//inorganic anion transmembrane transporter activity;GO:0022891//substrate-specific transmembrane transporter activity;GO:0008509//anion transmembrane transporter activity	GO:0044550//secondary metabolite biosynthetic process;GO:0006812//cation transport;GO:0001101//response to acid chemical;GO:0051179//localization;GO:0006950//response to stress;GO:1901576//organic substance biosynthetic process;GO:0031668//cellular response to extracellular stimulus;GO:0042221//response to chemical;GO:1901360//organic cyclic compound metabolic process;GO:0006810//transport;GO:005…
entrzID_101252078	329.253	166.333	6.80667	3.33333	-1.02998	5.38419e-11	3.36969e-09	yes	LOC101252078	-	-	-	-	-	-	-	-
entrzID_101252080	36.98	12.6067	1.02667	0.333333	-1.62293	0.000240694	0.00291375	yes	AROGP2	-	-	-	-	-	GO:0005623//cell;GO:0030312//external encapsulating structure;GO:0005576//extracellular region;GO:0044464//cell part;GO:0071944//cell periphery	-	GO:0044707//single-multicellular organism process;GO:0045229//external encapsulating structure organization;GO:0009987//cellular process;GO:0044767//single-organism developmental process;GO:0071840//cellular component organization or biogenesis;GO:0016043//cellular component organization;GO:0044699//single-organism process;GO:0032502//developmental process;GO:0007275//multicellular organism devel…
entrzID_101252200	12838	2605	571.063	105.927	-2.43058	1.5289e-05	0.000279279	yes	LOC101252200	-	-	-	-	-	-	-	-
entrzID_101252245	57.3333	125.667	1.36	2.84	1.06228	1.17348e-05	0.000222877	yes	LOC101252245	-	Genetic Information Processing;Metabolism	Nucleotide metabolism;Transcription	ko00230//Purine metabolism;ko00240//Pyrimidine metabolism;ko03020//RNA polymerase	K14721	-	-	-
entrzID_101252265	103	284.667	1.88	5.11	1.44259	3.52087e-15	4.5204e-13	yes	LOC101252265	-	Genetic Information Processing	Translation	ko03008//Ribosome biogenesis in eukaryotes	K14558	GO:0044424//intracellular part;GO:0043229//intracellular organelle;GO:1902494//catalytic complex;GO:0032991//macromolecular complex;GO:0043228//non-membrane-bounded organelle;GO:0044464//cell part;GO:0031461//cullin-RING ubiquitin ligase complex;GO:0043226//organelle;GO:0005622//intracellular;GO:1990234//transferase complex;GO:0000151//ubiquitin ligase complex;GO:0005623//cell;GO:0043232//intrace…	-	GO:0034641//cellular nitrogen compound metabolic process;GO:0006405//RNA export from nucleus;GO:0006793//phosphorus metabolic process;GO:0032501//multicellular organismal process;GO:0044238//primary metabolic process;GO:0050657//nucleic acid transport;GO:0006753//nucleoside phosphate metabolic process;GO:0044237//cellular metabolic process;GO:0009058//biosynthetic process;GO:0007275//multicellula…
entrzID_101252285	373.667	856.667	21.61	47.9	1.14833	1.54918e-17	2.82984e-15	yes	LOC101252285	-	-	-	-	-	-	-	-
entrzID_101252337	1103.67	336.667	44.5467	12.7967	-1.79955	7.88688e-20	1.84586e-17	yes	LOC101252337	-	-	-	-	-	-	-	-
entrzID_101252363	222.333	86.6667	11.71	4.37333	-1.42094	1.39518e-13	1.41202e-11	yes	LOC101252363	-	-	-	-	-	-	-	-
entrzID_101252395	2	35.6667	0.04	0.673333	4.07325	7.7898e-13	7.02896e-11	yes	LOC101252395	-	Organismal Systems;Environmental Information Processing	Environmental adaptation;Signal transduction	ko04626//Plant-pathogen interaction;ko04016//MAPK signaling pathway - plant	K13447	-	-	-
entrzID_101252396	6.33333	45.3333	0.396667	2.51667	2.66552	0.00155729	0.01337	yes	LOC101252396	-	-	-	-	-	-	-	-
entrzID_101252440	193.333	686	5.39333	18.5667	1.78347	1.16645e-17	2.16594e-15	yes	LOC101252440	-	Metabolism	Global and overview maps;Metabolism of cofactors and vitamins	ko01100//tMetabolic pathways;ko01110//Biosynthesis of secondary metabolites;ko00860//Porphyrin and chlorophyll metabolism	K02492	-	-	-
entrzID_101252453	0.333333	7	0.01	0.196667	4.29768	0.000414742	0.00459488	yes	LOC101252453	-	-	-	-	-	-	-	-
entrzID_101252466	203.667	101	7.12	3.40333	-1.06493	5.32693e-06	0.000112065	yes	LOC101252466	-	Metabolism	Energy metabolism	ko00920//Sulfur metabolism	K05907	-	GO:0016491//oxidoreductase activity;GO:0016667//oxidoreductase activity, acting on a sulfur group of donors;GO:0003824//catalytic activity	GO:0008152//metabolic process;GO:0044699//single-organism process;GO:0065008//regulation of biological quality;GO:0009987//cellular process;GO:0044710//single-organism metabolic process;GO:0044237//cellular metabolic process;GO:0019725//cellular homeostasis;GO:0065007//biological regulation;GO:0006790//sulfur compound metabolic process;GO:0042592//homeostatic process;GO:0044763//single-organism c…
entrzID_101252479	19	1	1.83	0.0933333	-4.29331	1.68891e-09	8.09094e-08	yes	LOC101252479	-	-	-	-	-	-	-	-
entrzID_101252514	44.3333	14.6667	0.656667	0.216667	-1.59968	2.91527e-06	6.5962e-05	yes	LOC101252514	-	-	-	-	-	-	-	-
entrzID_101252522	37.3333	10.3333	1.15	0.306667	-1.90689	5.36019e-06	0.000112449	yes	LOC101252522	-	Metabolism	Global and overview maps;Metabolism of terpenoids and polyketides	ko01100//tMetabolic pathways;ko01110//Biosynthesis of secondary metabolites;ko00904//Diterpenoid biosynthesis	K04123	-	GO:0005488//binding;GO:0097159//organic cyclic compound binding;GO:0043167//ion binding;GO:0003824//catalytic activity;GO:0046906//tetrapyrrole binding;GO:0016491//oxidoreductase activity;GO:1901363//heterocyclic compound binding;GO:0046872//metal ion binding;GO:0046914//transition metal ion binding;GO:0043169//cation binding	GO:0044710//single-organism metabolic process;GO:0008152//metabolic process;GO:0044699//single-organism process
entrzID_101252581	292.413	110.333	5.25	1.96667	-1.41656	2.19011e-12	1.75116e-10	yes	LOC101252581	-	-	-	-	-	-	-	-
entrzID_101252583	594.333	303	20.5233	10.0433	-1.03103	1.94974e-08	7.30112e-07	yes	LOC101252583	-	Organismal Systems;Metabolism	Lipid metabolism;Global and overview maps;Environmental adaptation	ko01100//tMetabolic pathways;ko01110//Biosynthesis of secondary metabolites;ko04626//Plant-pathogen interaction;ko00062//Fatty acid elongation	K15397	-	GO:0003824//catalytic activity;GO:0016740//transferase activity;GO:0016746//transferase activity, transferring acyl groups	GO:0044699//single-organism process;GO:0044710//single-organism metabolic process;GO:0044281//small molecule metabolic process;GO:0006082//organic acid metabolic process;GO:0071704//organic substance metabolic process;GO:0043436//oxoacid metabolic process;GO:0032787//monocarboxylic acid metabolic process;GO:0019752//carboxylic acid metabolic process;GO:0044238//primary metabolic process;GO:000815…
entrzID_101252590	0	17.0167	0.001	0.296667	8.2127	0.000104029	0.0014357	yes	Mi-1G	-	-	-	-	-	-	-	-
entrzID_101252626	142.667	391.317	7.19333	19.1533	1.41286	3.78968e-22	1.15063e-19	yes	LOC101252626	-	-	-	-	-	-	-	-
entrzID_101252644	8.33333	28	0.313333	1.04	1.73081	0.000680018	0.00692909	yes	LOC101252644	-	-	-	-	-	-	-	-
entrzID_101252660	131.667	64	3.98667	1.92667	-1.04908	3.08827e-05	0.000517816	yes	LOC101252660	-	-	-	-	-	GO:0044444//cytoplasmic part;GO:0005737//cytoplasm;GO:0009536//plastid;GO:0005622//intracellular;GO:0043226//organelle;GO:0043231//intracellular membrane-bounded organelle;GO:0043229//intracellular organelle;GO:0043227//membrane-bounded organelle;GO:0044424//intracellular part;GO:0005623//cell;GO:0044464//cell part	GO:1901363//heterocyclic compound binding;GO:0000990//transcription factor activity, core RNA polymerase binding;GO:0097159//organic cyclic compound binding;GO:0001071//nucleic acid binding transcription factor activity;GO:0000996//core DNA-dependent RNA polymerase binding promoter specificity activity;GO:0005488//binding;GO:0003676//nucleic acid binding;GO:0000988//transcription factor activity,…	GO:0008152//metabolic process;GO:0051171//regulation of nitrogen compound metabolic process;GO:0044710//single-organism metabolic process;GO:0009416//response to light stimulus;GO:0050789//regulation of biological process;GO:0019751//polyol metabolic process;GO:0006066//alcohol metabolic process;GO:0044283//small molecule biosynthetic process;GO:0044699//single-organism process;GO:0080090//regula…
entrzID_101252679	13	31	0.703333	1.64333	1.22434	0.00244131	0.0191663	yes	LOC101252679	-	-	-	-	-	-	-	GO:0009987//cellular process
entrzID_101252681	276.667	110.333	7.19333	2.79	-1.3664	3.42532e-16	5.03007e-14	yes	LOC101252681	-	-	-	-	-	-	-	GO:0008152//metabolic process
entrzID_101252714	19	47	1.47333	3.58667	1.28356	0.000117656	0.00158768	yes	LOC101252714	-	Genetic Information Processing	Replication and repair	ko03440//Homologous recombination;ko03430//Mismatch repair;ko03420//Nucleotide excision repair;ko03030//DNA replication	K10740	-	-	-
entrzID_101252729	4832.33	2161.67	161.187	70.48	-1.19345	1.35765e-13	1.38653e-11	yes	LOC101252729	-	-	-	-	-	-	-	-
entrzID_101252730	345.667	800.333	9.49	21.5233	1.18142	1.23267e-16	1.99249e-14	yes	LOC101252730	-	-	-	-	-	-	-	-
entrzID_101252760	93.6667	430	4.91667	22.41	2.18839	1.66313e-16	2.63149e-14	yes	LOC101252760	-	-	-	-	-	-	-	-
entrzID_101252779	86	192	5.46333	11.9233	1.12593	2.58294e-09	1.19165e-07	yes	LOC101252779	-	-	-	-	-	-	-	-
entrzID_101252830	24.3333	134.333	0.776667	4.12667	2.40961	1.85862e-13	1.83963e-11	yes	LOC101252830	-	-	-	-	-	-	GO:0016740//transferase activity;GO:0003824//catalytic activity	-
entrzID_101252832	44.3333	110.667	1.06333	2.56667	1.2713	6.48004e-06	0.00013272	yes	LOC101252832	-	-	-	-	-	-	-	-
entrzID_101252837	109	53	3.07	1.44667	-1.08551	0.0006317	0.00651355	yes	LOC101252837	-	-	-	-	-	-	-	-
entrzID_101252838	369.333	1369.33	9.84	34.1433	1.79487	6.76025e-09	2.81798e-07	yes	LOC101252838	-	-	-	-	-	-	GO:0003824//catalytic activity;GO:0000166//nucleotide binding;GO:1901363//heterocyclic compound binding;GO:0005488//binding;GO:1901265//nucleoside phosphate binding;GO:0097159//organic cyclic compound binding;GO:0036094//small molecule binding	GO:0008152//metabolic process;GO:0044710//single-organism metabolic process;GO:0044699//single-organism process
entrzID_101253047	7.33333	25.6667	0.393333	1.27	1.691	0.0043276	0.0299731	yes	LOC101253047	-	-	-	-	-	-	-	-
entrzID_101253087	42.6667	92.3333	1.80333	3.95667	1.13362	0.000237926	0.00288662	yes	LOC101253087	-	-	-	-	-	-	-	-
entrzID_101253144	434.667	921.333	16.3433	33.8533	1.0506	4.30846e-16	6.28588e-14	yes	LOC101253144	-	-	-	-	-	-	-	-
entrzID_101253151	39.3333	81.3333	1.66333	3.47333	1.06224	0.000851811	0.00828506	yes	LOC101253151	-	-	-	-	-	-	-	-
entrzID_101253164	3	14.3333	0.07	0.293333	2.06711	0.000942019	0.00894938	yes	LOC101253164	-	-	-	-	-	-	-	-
entrzID_101253198	30	117.333	2.00333	7.92667	1.98431	7.53576e-11	4.61344e-09	yes	LOC101253198	-	-	-	-	-	-	-	-
entrzID_101253205	54	117	1.86667	4.07333	1.12575	0.000478953	0.00518108	yes	LOC101253205	-	Metabolism	Carbohydrate metabolism;Global and overview maps	ko01100//tMetabolic pathways;ko00520//Amino sugar and nucleotide sugar metabolism	K12448	-	-	-
entrzID_101253234	37.4667	12.6667	2.87	0.976667	-1.55511	0.000167316	0.00214447	yes	LOC101253234	-	Environmental Information Processing	Signal transduction	ko04075//Plant hormone signal transduction	K14488	-	-	-
entrzID_101253243	304.333	1017	12.61	41.91	1.73273	3.25005e-18	6.34975e-16	yes	LOC101253243	-	-	-	-	-	-	-	-
entrzID_101253245	437.333	213.333	18.4533	8.74333	-1.07763	1.28559e-10	7.50249e-09	yes	LOC101253245	-	Organismal Systems	Environmental adaptation	ko04626//Plant-pathogen interaction	K09422	-	-	-
entrzID_101253249	15	2.66667	0.71	0.113333	-2.64725	2.4068e-05	0.000414375	yes	LOC101253249	-	-	-	-	-	-	-	-
entrzID_101253295	70.6667	344.667	3.00333	14.3433	2.25574	1.45434e-38	1.92213e-35	yes	LOC101253295	-	-	-	-	-	-	-	-
entrzID_101253311	88.6667	44.6667	2.49	1.23667	-1.00969	0.000991501	0.0092976	yes	LOC101253311	-	-	-	-	-	-	-	-
entrzID_101253352	31.6667	11.6667	1.49	0.513333	-1.53734	0.000178726	0.00226871	yes	LOC101253352	-	-	-	-	-	-	-	-
entrzID_101253377	408	1533.67	18.1633	65.9067	1.8594	2.35696e-31	1.96134e-28	yes	LOC101253377	-	Metabolism	Biosynthesis of other secondary metabolites;Global and overview maps	ko01100//tMetabolic pathways;ko01110//Biosynthesis of secondary metabolites;ko00940//Phenylpropanoid biosynthesis	K00430	-	-	-
entrzID_101253500	7	1	0.376667	0.0466667	-3.01282	0.00779388	0.0474304	yes	LOC101253500	-	-	-	-	-	-	-	-
entrzID_101253561	152	334.667	5.80333	12.2867	1.08214	8.5778e-09	3.50411e-07	yes	LOC101253561	-	-	-	-	-	-	-	-
entrzID_101253579	9	34.6667	0.853333	3.23333	1.92184	1.32606e-05	0.000246435	yes	LOC101253579	-	-	-	-	-	-	-	-
entrzID_101253592	8.66667	2.33333	0.58	0.146667	-1.98351	0.00459339	0.0313882	yes	LOC101253592	-	-	-	-	-	-	-	-
entrzID_101253598	144	312	6.73	14.1733	1.0745	6.65001e-07	1.74547e-05	yes	LOC101253598	-	-	-	-	-	-	-	-
entrzID_101253607	6.33333	21.6667	0.413333	1.33333	1.68966	0.00663498	0.041922	yes	LOC101253607	-	-	-	-	-	-	-	-
entrzID_101253617	69.6667	303.667	2.11333	8.83333	2.06344	2.78973e-24	1.20538e-21	yes	LOC101253617	-	-	-	-	-	-	-	-
entrzID_101253695	0.333333	7	0.02	0.463333	4.53398	0.000206545	0.00256531	yes	LOC101253695	-	-	-	-	-	-	-	-
entrzID_101253701	0	12.3333	0.001	0.403333	8.65583	8.87529e-05	0.0012589	yes	LOC101253701	-	-	-	-	-	-	-	-
entrzID_101253710	1.33333	7.66667	0.0566667	0.296667	2.38827	0.00701855	0.0438523	yes	LOC101253710	-	-	-	-	-	-	-	-
entrzID_101253788	123.667	347	7.01	18.9533	1.43497	4.22922e-13	3.94283e-11	yes	LOC101253788	-	Metabolism	Carbohydrate metabolism;Global and overview maps	ko01100//tMetabolic pathways;ko00520//Amino sugar and nucleotide sugar metabolism	K01183	-	-	-
entrzID_101253845	290	949.333	15.6967	48.47	1.62663	1.93384e-08	7.25368e-07	yes	LOC101253845	-	Metabolism	Metabolism of other amino acids	ko00480//Glutathione metabolism	K00799	-	-	-
entrzID_101253856	138	55	8.29667	3.11667	-1.41253	1.24081e-05	0.000233294	yes	LOC101253856	-	-	-	-	-	-	-	-
entrzID_101253883	6.33333	24.3333	0.626667	2.32333	1.89043	0.000166364	0.0021347	yes	LOC101253883	-	-	-	-	-	-	-	-
entrzID_101253926	70.3333	192.333	2.55667	6.76333	1.40347	1.41875e-13	1.42944e-11	yes	LOC101253926	-	-	-	-	-	GO:0005623//cell;GO:0005737//cytoplasm;GO:0044464//cell part;GO:0000229//cytoplasmic chromosome;GO:0043232//intracellular non-membrane-bounded organelle;GO:0044424//intracellular part;GO:0005622//intracellular;GO:0043229//intracellular organelle;GO:0043228//non-membrane-bounded organelle;GO:0005694//chromosome;GO:0044444//cytoplasmic part;GO:0043226//organelle	-	-
entrzID_101253940	300	714.333	13.5533	30.7933	1.18397	1.82808e-11	1.25606e-09	yes	LOC101253940	-	Metabolism	Metabolism of other amino acids;Energy metabolism;Amino acid metabolism;Global and overview maps	ko01100//tMetabolic pathways;ko01110//Biosynthesis of secondary metabolites;ko01200//Carbon metabolism;ko01230//Biosynthesis of amino acids;ko00270//Cysteine and methionine metabolism;ko00460//Cyanoamino acid metabolism;ko00920//Sulfur metabolism	K13034	-	-	-
entrzID_101253972	268.333	61	7.27333	1.64	-2.14892	1.24677e-20	3.25726e-18	yes	LOC101253972	-	-	-	-	-	-	-	-
entrzID_101254046	35	84.6667	1.61333	3.78	1.22834	7.35524e-07	1.9216e-05	yes	LOC101254046	-	-	-	-	-	-	-	-
entrzID_101254055	27.6667	58.3333	2.01667	4.12	1.03067	0.000233854	0.0028432	yes	LOC101254055	-	Genetic Information Processing	Replication and repair	ko03030//DNA replication	K10745	-	-	-
entrzID_101254062	82.6667	33.6667	2.25	0.856667	-1.39312	0.000247561	0.00297916	yes	LOC101254062	-	-	-	-	-	-	-	-
entrzID_101254095	97	218.667	5.02	11.0967	1.14437	2.15273e-10	1.2276e-08	yes	LOC101254095	-	-	-	-	-	-	GO:0003824//catalytic activity	-
entrzID_101254104	3.33333	28.6667	0.126667	1.06667	3.074	6.58294e-08	2.1815e-06	yes	LOC101254104	-	-	-	-	-	-	-	-
entrzID_101254128	150	326.333	6.22	13.1533	1.08044	2.56702e-09	1.18675e-07	yes	LOC101254128	-	-	-	-	-	-	-	GO:0044238//primary metabolic process;GO:0008152//metabolic process;GO:0019538//protein metabolic process;GO:0071704//organic substance metabolic process;GO:0043170//macromolecule metabolic process
entrzID_101254190	20.3333	59	0.953333	2.64	1.46949	1.2643e-05	0.000237114	yes	LOC101254190	-	-	-	-	-	-	-	-
entrzID_101254267	34	17.3333	1.83	0.886667	-1.04538	0.00664312	0.0419616	yes	LOC101254267	-	-	-	-	-	-	-	-
entrzID_101254322	481.1	1049.67	11.8433	25.34	1.09734	1.12797e-12	9.71007e-11	yes	LOC101254322	-	-	-	-	-	-	GO:0016787//hydrolase activity;GO:0003824//catalytic activity	GO:0071704//organic substance metabolic process;GO:0019538//protein metabolic process;GO:0008152//metabolic process;GO:0044238//primary metabolic process;GO:0043170//macromolecule metabolic process
entrzID_101254323	99	308.333	8.31333	24.9333	1.58458	1.24194e-21	3.62387e-19	yes	LOC101254323	-	-	-	-	-	-	-	-
entrzID_101254332	51	22	2.24	0.963333	-1.21739	0.000800861	0.00787817	yes	LOC101254332	-	-	-	-	-	-	-	-
entrzID_101254339	58.3333	147.667	2.15333	5.34667	1.31207	7.22333e-07	1.88933e-05	yes	LOC101254339	-	-	-	-	-	-	-	-
entrzID_101254340	41	105.333	1.30333	3.19667	1.29436	1.68624e-05	0.000303821	yes	LOC101254340	-	-	-	-	-	-	GO:0043169//cation binding;GO:0008233//peptidase activity;GO:0070011//peptidase activity, acting on L-amino acid peptides;GO:0005488//binding;GO:0008237//metallopeptidase activity;GO:0016787//hydrolase activity;GO:0043167//ion binding;GO:0046914//transition metal ion binding;GO:0003824//catalytic activity;GO:0046872//metal ion binding	GO:0071704//organic substance metabolic process;GO:0044238//primary metabolic process;GO:0019538//protein metabolic process;GO:0008152//metabolic process;GO:0043170//macromolecule metabolic process
entrzID_101254394	22.3333	100.667	1.18667	5.14667	2.11672	4.33758e-15	5.44451e-13	yes	LOC101254394	-	-	-	-	-	-	-	-
entrzID_101254427	1187.67	2754	56.73	126.58	1.15787	1.08126e-12	9.34375e-11	yes	LOC101254427	-	Metabolism	Carbohydrate metabolism	ko00562//Inositol phosphate metabolism;ko00053//Ascorbate and aldarate metabolism	K00469	GO:0044464//cell part;GO:0005623//cell;GO:0005622//intracellular;GO:0044424//intracellular part	GO:0003824//catalytic activity;GO:0016701//oxidoreductase activity, acting on single donors with incorporation of molecular oxygen;GO:0016491//oxidoreductase activity	GO:0044723//single-organism carbohydrate metabolic process;GO:1901615//organic hydroxy compound metabolic process;GO:0006066//alcohol metabolic process;GO:0005975//carbohydrate metabolic process;GO:0008152//metabolic process;GO:0044281//small molecule metabolic process;GO:0044763//single-organism cellular process;GO:0009987//cellular process;GO:0044699//single-organism process;GO:0019751//polyol …
entrzID_101254519	7271	3644	251.983	123.463	-1.02925	1.59924e-11	1.11244e-09	yes	LOC101254519	-	-	-	-	-	GO:0031224//intrinsic component of membrane;GO:0044425//membrane part;GO:0016020//membrane	GO:0072509//divalent inorganic cation transmembrane transporter activity;GO:0022857//transmembrane transporter activity;GO:0022804//active transmembrane transporter activity;GO:0022890//inorganic cation transmembrane transporter activity;GO:0015085//calcium ion transmembrane transporter activity;GO:0099516//ion antiporter activity;GO:0046873//metal ion transmembrane transporter activity;GO:001529…	GO:0070838//divalent metal ion transport;GO:1902578//single-organism localization;GO:0044765//single-organism transport;GO:0051179//localization;GO:0006810//transport;GO:0006811//ion transport;GO:0006812//cation transport;GO:0009987//cellular process;GO:0044699//single-organism process;GO:0051234//establishment of localization;GO:0006816//calcium ion transport;GO:0030001//metal ion transport;GO:0…
entrzID_101254622	253.333	597.333	6.29333	14.5233	1.20648	1.66966e-17	3.00111e-15	yes	p69c	-	-	-	-	-	-	GO:0016787//hydrolase activity;GO:0003824//catalytic activity	GO:0008152//metabolic process;GO:0043170//macromolecule metabolic process;GO:0071704//organic substance metabolic process;GO:0044238//primary metabolic process;GO:0019538//protein metabolic process
entrzID_101254654	37.3333	145.667	1.08	4.03	1.89975	3.87223e-15	4.91533e-13	yes	LOC101254654	-	-	-	-	-	-	-	-
entrzID_101254668	123	392.667	4.20667	12.92	1.61886	1.34048e-08	5.21975e-07	yes	LOC101254668	-	-	-	-	-	-	-	-
entrzID_101254713	2396	5702	188.027	431.683	1.19904	6.81528e-13	6.22462e-11	yes	LOC101254713	-	-	-	-	-	-	-	-
entrzID_101254733	23	50	0.52	1.09	1.06774	0.000359762	0.00408239	yes	LOC101254733	-	-	-	-	-	-	-	-
entrzID_101254814	440.333	1446	9.56333	30.3033	1.66389	8.68448e-29	5.57494e-26	yes	LOC101254814	-	Organismal Systems;Genetic Information Processing	Environmental adaptation;Folding, sorting and degradation	ko04626//Plant-pathogen interaction;ko04141//Protein processing in endoplasmic reticulum	K09487	GO:0005623//cell;GO:0005622//intracellular;GO:0043227//membrane-bounded organelle;GO:0044464//cell part;GO:0044422//organelle part;GO:0030312//external encapsulating structure;GO:0043226//organelle;GO:0043231//intracellular membrane-bounded organelle;GO:0044444//cytoplasmic part;GO:0071944//cell periphery;GO:0044424//intracellular part;GO:0043229//intracellular organelle;GO:0009536//plastid;GO:00…	GO:0005515//protein binding;GO:0005488//binding	GO:0009987//cellular process;GO:0044238//primary metabolic process;GO:0071704//organic substance metabolic process;GO:0044237//cellular metabolic process;GO:0050896//response to stimulus;GO:0008152//metabolic process;GO:0044267//cellular protein metabolic process;GO:0043170//macromolecule metabolic process;GO:0044260//cellular macromolecule metabolic process;GO:0019538//protein metabolic process
entrzID_101254816	112	33	3.74	1.05667	-1.82352	4.21659e-13	3.94283e-11	yes	LOC101254816	-	-	-	-	-	-	-	-
entrzID_101254900	336	136.667	24.2433	9.59667	-1.33698	2.4532e-14	2.84116e-12	yes	SP5G	-	Organismal Systems	Environmental adaptation	ko04712//Circadian rhythm - plant	K16223	-	-	-
entrzID_101254922	5.51	24.4633	0.21	0.903333	2.10487	2.61077e-05	0.000446075	yes	LOC101254922	-	-	-	-	-	-	-	-
entrzID_101255075	68	30.3333	2.7	1.11667	-1.27376	0.000298353	0.0035023	yes	LOC101255075	-	-	-	-	-	-	-	-
entrzID_101255079	88.3333	309.667	2.37667	8.26	1.7972	1.57825e-21	4.43252e-19	yes	LOC101255079	-	-	-	-	-	-	-	-
entrzID_101255096	132.667	359.667	13.67	36.4633	1.41543	1.71203e-16	2.68993e-14	yes	LOC101255096	-	-	-	-	-	-	-	-
entrzID_101255123	35.3333	90.6667	0.63	1.54667	1.29574	2.80728e-06	6.3711e-05	yes	LOC101255123	-	-	-	-	-	-	-	-
entrzID_101255165	11.6667	29.6667	0.406667	0.973333	1.25909	0.00235988	0.0186565	yes	LOC101255165	-	Metabolism;Cellular Processes	Transport and catabolism;Lipid metabolism	ko04146//Peroxisome;ko00073//Cutin, suberine and wax biosynthesis	K13356	-	-	-
entrzID_101255178	993.383	2565.59	59.9867	152.447	1.34559	1.4166e-12	1.1832e-10	yes	LOC101255178	-	-	-	-	-	-	-	-
entrzID_101255181	7.66667	22.3867	0.29	0.856667	1.56268	0.00393812	0.0278644	yes	LOC101255181	-	-	-	-	-	-	-	-
entrzID_101255191	162.333	65.3333	4.29667	1.75667	-1.29038	1.22564e-06	3.02218e-05	yes	LOC101255191	-	-	-	-	-	-	-	-
entrzID_101255201	128.333	350.667	4.25667	11.4067	1.42208	5.93224e-12	4.41246e-10	yes	LOC101255201	-	Organismal Systems	Environmental adaptation	ko04626//Plant-pathogen interaction	K02358	-	-	-
entrzID_101255301	39.6667	85.6667	1.3	2.70667	1.05801	0.00266148	0.020521	yes	LOC101255301	-	-	-	-	-	-	-	-
entrzID_101255307	5	13.6667	0.583333	1.60333	1.45868	0.00827631	0.0496534	yes	LOC101255307	-	-	-	-	-	-	-	-
entrzID_101255316	57.6667	179.407	0.89	2.72333	1.6135	2.6837e-10	1.50042e-08	yes	LOC101255316	-	-	-	-	-	-	-	-
entrzID_101255341	4	19	0.176667	0.76	2.10497	0.000920449	0.00877414	yes	LOC101255341	-	-	-	-	-	-	-	-
entrzID_101255352	6.33333	0.666667	0.28	0.03	-3.22239	0.00142301	0.0124745	yes	LOC101255352	-	-	-	-	-	-	-	-
entrzID_101255379	682	1759.3	19.0267	47.7667	1.32798	5.30566e-14	5.70371e-12	yes	LOC101255379	-	Organismal Systems	Environmental adaptation	ko04626//Plant-pathogen interaction	K13412	-	-	-
entrzID_101255390	493	231.333	17.12	7.43	-1.20425	2.00802e-12	1.61707e-10	yes	LOC101255390	-	-	-	-	-	-	-	-
entrzID_101255440	309	858.667	12.2167	32.58	1.41514	1.61279e-11	1.1184e-09	yes	LOC101255440	-	-	-	-	-	-	-	-
entrzID_101255474	24	10.6667	1.04333	0.456667	-1.19199	0.0049915	0.0335374	yes	LOC101255474	-	Metabolism	Global and overview maps;Lipid metabolism	ko01212//Fatty acid metabolism;ko01040//Biosynthesis of unsaturated fatty acids	K10256	-	GO:0016705//oxidoreductase activity, acting on paired donors, with incorporation or reduction of molecular oxygen;GO:0003824//catalytic activity;GO:0016491//oxidoreductase activity	GO:0044710//single-organism metabolic process;GO:0008152//metabolic process;GO:0044699//single-organism process
entrzID_101255480	1281.33	535.667	42.8767	17.83	-1.26589	6.3966e-14	6.71583e-12	yes	LOC101255480	-	-	-	-	-	GO:0016020//membrane;GO:0031224//intrinsic component of membrane;GO:0044425//membrane part	GO:0008509//anion transmembrane transporter activity;GO:0022891//substrate-specific transmembrane transporter activity;GO:0005215//transporter activity;GO:0022892//substrate-specific transporter activity;GO:0022857//transmembrane transporter activity;GO:0015075//ion transmembrane transporter activity;GO:0015103//inorganic anion transmembrane transporter activity	GO:0006811//ion transport;GO:0044699//single-organism process;GO:0008272//sulfate transport;GO:0044765//single-organism transport;GO:0051234//establishment of localization;GO:0072348//sulfur compound transport;GO:1902578//single-organism localization;GO:0006820//anion transport;GO:0051179//localization;GO:0015698//inorganic anion transport;GO:0006810//transport
entrzID_101255483	31.3333	118.667	0.506667	1.85667	1.87361	2.359e-09	1.09508e-07	yes	LOC101255483	-	-	-	-	-	GO:0031224//intrinsic component of membrane;GO:0044425//membrane part;GO:0016020//membrane	GO:0005488//binding;GO:0004672//protein kinase activity;GO:1901363//heterocyclic compound binding;GO:0032550//purine ribonucleoside binding;GO:0097159//organic cyclic compound binding;GO:0016301//kinase activity;GO:0003824//catalytic activity;GO:0016740//transferase activity;GO:0032549//ribonucleoside binding;GO:0001882//nucleoside binding;GO:0016773//phosphotransferase activity, alcohol group as…	GO:0044238//primary metabolic process;GO:0043170//macromolecule metabolic process;GO:0006464//cellular protein modification process;GO:0044260//cellular macromolecule metabolic process;GO:0036211//protein modification process;GO:0008152//metabolic process;GO:0044237//cellular metabolic process;GO:0019538//protein metabolic process;GO:0009987//cellular process;GO:0006796//phosphate-containing comp…
entrzID_101255501	2134.33	4472	66.08	135.763	1.03881	3.37461e-11	2.19135e-09	yes	SlWRKY33A	-	Organismal Systems;Environmental Information Processing	Environmental adaptation;Signal transduction	ko04626//Plant-pathogen interaction;ko04016//MAPK signaling pathway - plant	K13424	-	GO:0097159//organic cyclic compound binding;GO:0003676//nucleic acid binding;GO:1901363//heterocyclic compound binding;GO:0005488//binding;GO:0003677//DNA binding	GO:0010468//regulation of gene expression;GO:0065007//biological regulation;GO:0019222//regulation of metabolic process;GO:0060255//regulation of macromolecule metabolic process;GO:0050789//regulation of biological process
entrzID_101255511	11	1.33333	0.403333	0.04	-3.3339	2.33297e-05	0.00040321	yes	LOC101255511	-	-	-	-	-	-	-	-
entrzID_101255513	29	85	2.68	7.72333	1.52699	1.75266e-08	6.66307e-07	yes	LOC101255513	-	Metabolism	Global and overview maps;Energy metabolism	ko01100//tMetabolic pathways;ko00190//Oxidative phosphorylation	K02260	-	-	-
entrzID_101255533	129	66	4.42	2.19	-1.01312	0.000810821	0.00794485	yes	LOC101255533	-	-	-	-	-	-	GO:0016765//transferase activity, transferring alkyl or aryl (other than methyl) groups;GO:0016740//transferase activity;GO:0003824//catalytic activity	-
entrzID_101255555	163	382.667	4.8	10.84	1.17526	8.26872e-14	8.641e-12	yes	LOC101255555	-	-	-	-	-	-	-	-
entrzID_101255560	54.3333	137.333	5.67333	13.4433	1.24462	1.74608e-09	8.34699e-08	yes	LOC101255560	-	-	-	-	-	-	-	-
entrzID_101255597	50.6667	137.333	1.55667	4.05667	1.38183	7.52033e-09	3.11149e-07	yes	LOC101255597	-	-	-	-	-	-	-	-
entrzID_101255626	4.33333	0.333333	0.366667	0.0266667	-3.78136	0.00793653	0.0480901	yes	LOC101255626	-	-	-	-	-	-	-	-
entrzID_101255653	47.3333	109	1.08667	2.45333	1.17483	3.23972e-06	7.25724e-05	yes	LOC101255653	-	Genetic Information Processing	Folding, sorting and degradation	ko04120//Ubiquitin mediated proteolysis	K03351	GO:0044464//cell part;GO:0043226//organelle;GO:0043227//membrane-bounded organelle;GO:0043229//intracellular organelle;GO:0043231//intracellular membrane-bounded organelle;GO:0044424//intracellular part;GO:0005622//intracellular;GO:0005623//cell	-	GO:0044767//single-organism developmental process;GO:0036211//protein modification process;GO:0044238//primary metabolic process;GO:0043412//macromolecule modification;GO:0044260//cellular macromolecule metabolic process;GO:0044267//cellular protein metabolic process;GO:0007088//regulation of mitotic nuclear division;GO:0051726//regulation of cell cycle;GO:0006464//cellular protein modification p…
entrzID_101255675	157.333	353.667	5.82333	12.76	1.13171	5.17534e-10	2.75544e-08	yes	LOC101255675	-	-	-	-	-	-	-	-
entrzID_101255721	103	297.333	1.09	2.98667	1.45421	2.46211e-16	3.71266e-14	yes	LOC101255721	-	-	-	-	-	-	-	-
entrzID_101255749	8	26.6667	0.186667	0.593333	1.66838	0.000527106	0.00559791	yes	LOC101255749	-	-	-	-	-	-	-	-
entrzID_101255776	4	16.28	0.156667	0.66	2.07477	0.000546888	0.00577372	yes	LOC101255776	-	-	-	-	-	-	-	-
entrzID_101255806	1420.71	3938.43	37.9	101.357	1.41917	1.24551e-08	4.88381e-07	yes	LOC101255806	-	-	-	-	-	-	-	-
entrzID_101255889	22.6667	224	0.8	7.7	3.26679	7.83545e-24	3.03529e-21	yes	LOC101255889	-	-	-	-	-	-	-	-
entrzID_101255928	64.6667	207.667	3.32	10.5467	1.66753	2.30884e-15	3.05147e-13	yes	LOC101255928	-	-	-	-	-	-	-	-
entrzID_101256004	2.33333	14.3333	0.0733333	0.42	2.51785	0.00337461	0.0246629	yes	LOC101256004	-	-	-	-	-	-	-	-
entrzID_101256037	19.3333	42.6667	1.18667	2.57667	1.11859	0.0012486	0.0111856	yes	LOC101256037	-	Metabolism	Nucleotide metabolism;Global and overview maps	ko01100//tMetabolic pathways;ko00240//Pyrimidine metabolism	K16904	-	-	-
entrzID_101256052	38.6667	15.6667	1.84333	0.693333	-1.4107	0.00568562	0.0371458	yes	LOC101256052	-	-	-	-	-	-	-	-
entrzID_101256103	12.4267	42.6133	0.796667	2.67	1.74479	6.6306e-05	0.00099254	yes	LOC101256103	-	-	-	-	-	-	-	-
entrzID_101256134	133.667	63	4.67	2.15	-1.11909	4.40702e-05	0.000703245	yes	LOC101256134	-	Metabolism	Global and overview maps;Biosynthesis of other secondary metabolites	ko01110//Biosynthesis of secondary metabolites;ko00901//Indole alkaloid biosynthesis	K21026	-	-	-
entrzID_101256146	76.3333	256.667	1.29	4.16	1.68921	2.44034e-16	3.7047e-14	yes	LOC101256146	-	Metabolism;Genetic Information Processing	Nucleotide metabolism;Folding, sorting and degradation	ko00230//Purine metabolism;ko00240//Pyrimidine metabolism;ko03018//RNA degradation	K00962	GO:0044424//intracellular part;GO:0044464//cell part;GO:0043231//intracellular membrane-bounded organelle;GO:0005622//intracellular;GO:0043227//membrane-bounded organelle;GO:0043229//intracellular organelle;GO:0005623//cell;GO:0043226//organelle	GO:0003676//nucleic acid binding;GO:0043167//ion binding;GO:1901363//heterocyclic compound binding;GO:0003824//catalytic activity;GO:0016772//transferase activity, transferring phosphorus-containing groups;GO:0016779//nucleotidyltransferase activity;GO:0097159//organic cyclic compound binding;GO:0016740//transferase activity;GO:0005488//binding;GO:0046914//transition metal ion binding;GO:0016787/…	GO:0006396//RNA processing;GO:0051179//localization;GO:0071941//nitrogen cycle metabolic process;GO:0090305//nucleic acid phosphodiester bond hydrolysis;GO:0034613//cellular protein localization;GO:0010467//gene expression;GO:0033036//macromolecule localization;GO:0046483//heterocycle metabolic process;GO:0051234//establishment of localization;GO:0034641//cellular nitrogen compound metabolic proc…
entrzID_101256169	22.3333	47	1.51	3.43	1.18366	0.00118897	0.0107456	yes	LOC101256169	-	Genetic Information Processing	Folding, sorting and degradation;Translation	ko03013//RNA transport;ko04120//Ubiquitin mediated proteolysis	K10577	-	-	-
entrzID_101256176	106.333	342	6.25	19.3167	1.62792	4.21043e-14	4.61463e-12	yes	LOC101256176	-	-	-	-	-	-	-	-
entrzID_101256192	709	333	18.1367	8.22	-1.1417	2.60235e-11	1.735e-09	yes	LOC101256192	-	-	-	-	-	-	-	-
entrzID_101256237	365	937.333	16.2533	40.7933	1.3276	6.19297e-24	2.48471e-21	yes	LOC101256237	-	Organismal Systems	Environmental adaptation	ko04626//Plant-pathogen interaction	K13448	-	-	-
entrzID_101256248	83.6667	43	3.03333	1.5	-1.01594	0.000174622	0.00222415	yes	LOC101256248	-	Metabolism	Metabolism of terpenoids and polyketides	ko00900//Terpenoid backbone biosynthesis	K15889	-	-	-
entrzID_101256341	61.3333	17	2.58333	0.723333	-1.8365	4.30789e-07	1.18325e-05	yes	LOC101256341	-	Metabolism	Global and overview maps;Carbohydrate metabolism	ko01100//tMetabolic pathways;ko01110//Biosynthesis of secondary metabolites;ko00010//Glycolysis / Gluconeogenesis;ko00052//Galactose metabolism	K01785	-	-	-
entrzID_101256366	88.3333	42.3333	3.42667	1.51667	-1.1759	0.000352287	0.00402194	yes	LOC101256366	-	-	-	-	-	-	-	-
entrzID_101256373	450.667	1682.33	14.8033	54.1267	1.87042	1.10178e-31	9.52109e-29	yes	LOC101256373	-	Metabolism	Global and overview maps;Metabolism of other amino acids;Carbohydrate metabolism	ko01100//tMetabolic pathways;ko01110//Biosynthesis of secondary metabolites;ko01200//Carbon metabolism;ko00480//Glutathione metabolism;ko00030//Pentose phosphate pathway	K00033	-	GO:0016491//oxidoreductase activity;GO:0003824//catalytic activity;GO:0016614//oxidoreductase activity, acting on CH-OH group of donors;GO:1901265//nucleoside phosphate binding;GO:1901363//heterocyclic compound binding;GO:0036094//small molecule binding;GO:0000166//nucleotide binding;GO:0048037//cofactor binding;GO:0097159//organic cyclic compound binding;GO:0005488//binding	GO:1901360//organic cyclic compound metabolic process;GO:0071704//organic substance metabolic process;GO:0072524//pyridine-containing compound metabolic process;GO:0006793//phosphorus metabolic process;GO:0006796//phosphate-containing compound metabolic process;GO:0044237//cellular metabolic process;GO:0006732//coenzyme metabolic process;GO:0006753//nucleoside phosphate metabolic process;GO:19015…
entrzID_101256378	19	7	1.15	0.413333	-1.47626	0.00332327	0.0243626	yes	LOC101256378	-	-	-	-	-	-	-	-
entrzID_101256430	338.333	109.333	6.69667	2.11	-1.6662	2.50081e-18	4.92879e-16	yes	LOC101256430	-	-	-	-	-	-	-	-
entrzID_101256490	15	70	0.513333	2.34333	2.19059	2.03591e-08	7.58588e-07	yes	LOC101256490	-	-	-	-	-	-	-	-
entrzID_101256495	28.3333	12.3333	0.643333	0.26	-1.30705	0.00155211	0.0133305	yes	LOC101256495	-	-	-	-	-	-	-	-
entrzID_101256508	204.333	450	6.53333	13.9533	1.09472	3.62261e-15	4.6246e-13	yes	LOC101256508	-	Metabolism	Global and overview maps;Nucleotide metabolism	ko01100//tMetabolic pathways;ko00230//Purine metabolism	K01951	-	-	-
entrzID_101256572	102.667	219.667	5.24333	11.14	1.08719	4.60906e-08	1.58101e-06	yes	LOC101256572	-	-	-	-	-	-	-	-
entrzID_101256592	29.6667	87.6667	1.13	3.15	1.47903	2.62627e-05	0.000448382	yes	LOC101256592	-	-	-	-	-	-	-	-
entrzID_101256614	11429	5228.33	223.307	99.8833	-1.16071	8.08725e-15	9.87523e-13	yes	LOC101256614	-	-	-	-	-	-	-	-
entrzID_101256616	5.33333	0	0.06	0.001	-5.90689	0.000696324	0.00704412	yes	LOC101256616	-	Genetic Information Processing	Translation	ko03013//RNA transport	K03260	-	-	-
entrzID_101256758	79.3333	182.993	3.61667	8.15667	1.17332	4.28721e-09	1.90366e-07	yes	LOC101256758	-	-	-	-	-	-	-	-
entrzID_101256767	46.3333	186.667	2.08	8.10333	1.96193	8.0239e-15	9.85142e-13	yes	LOC101256767	-	Metabolism	Lipid metabolism;Global and overview maps	ko01212//Fatty acid metabolism;ko01040//Biosynthesis of unsaturated fatty acids	K10256	-	-	-
entrzID_101256817	350.667	883.333	20.7833	51.4967	1.30905	1.40432e-22	4.70928e-20	yes	LOC101256817	-	Organismal Systems	Environmental adaptation	ko04626//Plant-pathogen interaction	K13448	-	GO:0043167//ion binding;GO:0005488//binding;GO:0043169//cation binding;GO:0046872//metal ion binding	GO:0048869//cellular developmental process;GO:0071840//cellular component organization or biogenesis;GO:0009987//cellular process;GO:0030154//cell differentiation;GO:0044767//single-organism developmental process;GO:0000902//cell morphogenesis;GO:0016043//cellular component organization;GO:0048468//cell development;GO:0048856//anatomical structure development;GO:0000904//cell morphogenesis involv…
entrzID_101256840	35	88.6667	0.806667	1.98667	1.30031	1.39086e-07	4.32292e-06	yes	LOC101256840	-	-	-	-	-	-	GO:0017171//serine hydrolase activity;GO:0008236//serine-type peptidase activity;GO:0070011//peptidase activity, acting on L-amino acid peptides;GO:0016787//hydrolase activity;GO:0003824//catalytic activity;GO:0008233//peptidase activity	GO:0071704//organic substance metabolic process;GO:0019538//protein metabolic process;GO:0044238//primary metabolic process;GO:0043170//macromolecule metabolic process;GO:0008152//metabolic process
entrzID_101256856	10.6667	49.6667	0.683333	2.99333	2.13109	2.11186e-07	6.33073e-06	yes	LOC101256856	-	Environmental Information Processing	Signal transduction	ko04075//Plant hormone signal transduction;ko04016//MAPK signaling pathway - plant	K14496	-	-	-
entrzID_101256858	0.666667	13	0.0266667	0.46	4.10852	0.00826499	0.0496068	yes	LOC101256858	-	-	-	-	-	-	-	-
entrzID_101256860	82.3333	174	7.95	16.0167	1.01055	7.60134e-06	0.00015251	yes	LOC101256860	-	-	-	-	-	-	-	-
entrzID_101256872	13.3333	2.66667	0.843333	0.156667	-2.4284	0.0016358	0.0138848	yes	LOC101256872	-	Metabolism	Global and overview maps;Nucleotide metabolism	ko01100//tMetabolic pathways;ko00240//Pyrimidine metabolism	K01520	-	-	GO:0044699//single-organism process;GO:0006793//phosphorus metabolic process;GO:0044710//single-organism metabolic process;GO:0019637//organophosphate metabolic process;GO:0044237//cellular metabolic process;GO:0008152//metabolic process;GO:0044238//primary metabolic process;GO:0046483//heterocycle metabolic process;GO:0006796//phosphate-containing compound metabolic process;GO:0071704//organic s…
entrzID_101256882	441.667	1092	14.2833	34.3833	1.26738	3.28671e-14	3.69229e-12	yes	LOC101256882	-	-	-	-	-	-	-	-
entrzID_101256887	115	57	1.83	0.866667	-1.07829	0.000526495	0.00559569	yes	LOC101256887	-	-	-	-	-	GO:0016020//membrane	GO:0016740//transferase activity;GO:0016301//kinase activity;GO:0003824//catalytic activity;GO:0016772//transferase activity, transferring phosphorus-containing groups;GO:0004672//protein kinase activity;GO:0016773//phosphotransferase activity, alcohol group as acceptor	GO:0044237//cellular metabolic process;GO:0009987//cellular process;GO:0006793//phosphorus metabolic process;GO:0006796//phosphate-containing compound metabolic process;GO:0008152//metabolic process
entrzID_101256890	349	177.667	14.5333	7.09667	-1.03415	1.77743e-09	8.47883e-08	yes	LOC101256890	-	-	-	-	-	-	-	-
entrzID_101256919	77.3333	21.95	1.66667	0.453333	-1.87832	3.99201e-06	8.77616e-05	yes	LOC101256919	-	-	-	-	-	GO:0043226//organelle;GO:0031224//intrinsic component of membrane;GO:0043227//membrane-bounded organelle;GO:0043231//intracellular membrane-bounded organelle;GO:0044464//cell part;GO:0044425//membrane part;GO:0005623//cell;GO:0044422//organelle part;GO:0044446//intracellular organelle part;GO:0016020//membrane;GO:0044424//intracellular part;GO:0005622//intracellular;GO:0043229//intracellular orga…	GO:0015075//ion transmembrane transporter activity;GO:0008509//anion transmembrane transporter activity;GO:0022857//transmembrane transporter activity;GO:0022892//substrate-specific transporter activity;GO:0005215//transporter activity;GO:0022891//substrate-specific transmembrane transporter activity;GO:0015103//inorganic anion transmembrane transporter activity	GO:0051179//localization;GO:0033554//cellular response to stress;GO:0042221//response to chemical;GO:0006950//response to stress;GO:0031668//cellular response to extracellular stimulus;GO:0044550//secondary metabolite biosynthetic process;GO:0019438//aromatic compound biosynthetic process;GO:0015698//inorganic anion transport;GO:0051234//establishment of localization;GO:1901576//organic substance…
entrzID_101256925	9.33333	34.3333	1.06667	3.88667	1.86542	0.000189968	0.00238981	yes	LOC101256925	-	Metabolism	Global and overview maps;Nucleotide metabolism	ko01100//tMetabolic pathways;ko00240//Pyrimidine metabolism	K01520	-	GO:0003824//catalytic activity	GO:0006796//phosphate-containing compound metabolic process;GO:0034641//cellular nitrogen compound metabolic process;GO:0009211//pyrimidine deoxyribonucleoside triphosphate metabolic process;GO:0055086//nucleobase-containing small molecule metabolic process;GO:0006139//nucleobase-containing compound metabolic process;GO:0008152//metabolic process;GO:0044238//primary metabolic process;GO:0006793//…
entrzID_101256933	124	43.3333	5.49667	2	-1.45856	6.52117e-09	2.72845e-07	yes	LOC101256933	-	-	-	-	-	-	-	-
entrzID_101257011	39.6667	16.3333	1.75667	0.676667	-1.37632	0.000872255	0.00843684	yes	LOC101257011	-	-	-	-	-	-	-	-
entrzID_101257026	18	48.6667	1.38333	3.55333	1.36102	4.95355e-05	0.000770218	yes	LOC101257026	-	-	-	-	-	-	-	-
entrzID_101257189	383.667	1142.67	9.96333	28.5967	1.52115	4.28699e-29	2.91879e-26	yes	LOC101257189	-	-	-	-	-	-	GO:0003824//catalytic activity;GO:0097367//carbohydrate derivative binding;GO:0003676//nucleic acid binding;GO:0003723//RNA binding;GO:0036094//small molecule binding;GO:0016818//hydrolase activity, acting on acid anhydrides, in phosphorus-containing anhydrides;GO:0032549//ribonucleoside binding;GO:0016787//hydrolase activity;GO:0001883//purine nucleoside binding;GO:0017111//nucleoside-triphospha…	GO:0043170//macromolecule metabolic process;GO:0044260//cellular macromolecule metabolic process;GO:0008152//metabolic process;GO:0009059//macromolecule biosynthetic process;GO:0071704//organic substance metabolic process;GO:0009058//biosynthetic process;GO:0044237//cellular metabolic process;GO:1901576//organic substance biosynthetic process;GO:0009987//cellular process;GO:0034645//cellular macr…
entrzID_101257190	1.33333	11.3333	0.04	0.29	2.85798	0.0018145	0.0151274	yes	LOC101257190	-	Metabolism	Metabolism of terpenoids and polyketides	ko00909//Sesquiterpenoid and triterpenoid biosynthesis	K15803	-	-	-
entrzID_101257198	108	238.667	9.46333	20.3067	1.10153	2.4688e-08	8.99012e-07	yes	LOC101257198	-	-	-	-	-	-	-	-
entrzID_101257214	21	46.5633	1.23333	2.61	1.08149	0.00199415	0.01637	yes	LOC101257214	-	-	-	-	-	-	-	-
entrzID_101257219	303.667	678.667	11.4633	25.2333	1.1383	3.25127e-13	3.10849e-11	yes	LOC101257219	-	-	-	-	-	-	-	-
entrzID_101257228	147	718.667	6.72667	31.6133	2.23257	8.71051e-26	4.25452e-23	yes	LOC101257228	-	Metabolism	Global and overview maps;Biosynthesis of other secondary metabolites	ko01100//tMetabolic pathways;ko01110//Biosynthesis of secondary metabolites;ko00940//Phenylpropanoid biosynthesis	K00430	-	GO:0003824//catalytic activity;GO:0097159//organic cyclic compound binding;GO:0043169//cation binding;GO:1901363//heterocyclic compound binding;GO:0046906//tetrapyrrole binding;GO:0043167//ion binding;GO:0005488//binding	GO:0006950//response to stress;GO:0044710//single-organism metabolic process;GO:0044699//single-organism process;GO:0008152//metabolic process;GO:0050896//response to stimulus
entrzID_101257319	1122.33	327.333	40.1567	11.4533	-1.80987	2.26585e-41	3.18182e-38	yes	LOC101257319	-	Metabolism	Energy metabolism	ko00920//Sulfur metabolism	K05907	-	GO:0016491//oxidoreductase activity;GO:0016667//oxidoreductase activity, acting on a sulfur group of donors;GO:0003824//catalytic activity	GO:0044699//single-organism process;GO:0009987//cellular process;GO:0065008//regulation of biological quality;GO:0044763//single-organism cellular process;GO:0019725//cellular homeostasis;GO:0044237//cellular metabolic process;GO:0042592//homeostatic process;GO:0044710//single-organism metabolic process;GO:0006790//sulfur compound metabolic process;GO:0065007//biological regulation;GO:0008152//me…
entrzID_101257330	15.6667	114	0.483333	3.46	2.83968	5.32073e-11	3.33928e-09	yes	LOC101257330	-	-	-	-	-	-	GO:0016757//transferase activity, transferring glycosyl groups;GO:0003824//catalytic activity;GO:0016740//transferase activity	GO:0008152//metabolic process
entrzID_101257363	94.3333	42.6667	2.45	1.03	-1.25014	0.00118156	0.0107002	yes	LOC101257363	-	-	-	-	-	-	-	-
entrzID_101257419	3	12.6667	0.136667	0.536667	1.97336	0.00144926	0.0126455	yes	LOC101257419	-	-	-	-	-	-	-	-
entrzID_101257433	3.33333	26	0.236667	1.82	2.94301	7.60775e-08	2.47726e-06	yes	LOC101257433	-	-	-	-	-	-	-	-
entrzID_101257446	301.667	828.667	15.93	42.51	1.41606	1.39217e-24	6.25587e-22	yes	LOC101257446	-	-	-	-	-	-	-	-
entrzID_101257467	52.3333	22.6667	2.24	0.943333	-1.24766	0.00299287	0.0224595	yes	LOC101257467	-	-	-	-	-	-	-	-
entrzID_101257491	184	838.333	4.33	19.5633	2.17571	1.63185e-32	1.52768e-29	yes	LOC101257491	-	-	-	-	-	-	-	-
entrzID_101257509	89.3333	242.667	3.91667	10.1833	1.37851	5.82729e-13	5.38796e-11	yes	LOC101257509	-	-	-	-	-	-	-	-
entrzID_101257522	119.333	44	3.34	1.2	-1.47681	2.07891e-08	7.72047e-07	yes	LOC101257522	-	-	-	-	-	-	-	GO:0019222//regulation of metabolic process;GO:0010468//regulation of gene expression;GO:0065007//biological regulation;GO:0050789//regulation of biological process;GO:0060255//regulation of macromolecule metabolic process
entrzID_101257524	904.333	278.667	32.7567	9.77667	-1.74437	3.30079e-34	3.371e-31	yes	LOC101257524	-	-	-	-	-	-	-	-
entrzID_101257525	171.333	403	3.80333	8.62667	1.18154	3.77452e-14	4.19831e-12	yes	LOC101257525	-	-	-	-	-	-	-	-
entrzID_101257530	10	26.3333	0.586667	1.51	1.36394	0.00119882	0.0108087	yes	LOC101257530	-	-	-	-	-	-	-	-
entrzID_101257538	1.33	10.3333	0.0333333	0.246667	2.88753	0.00129118	0.0115074	yes	LOC101257538	-	Genetic Information Processing	Transcription	ko03040//Spliceosome	K12869	-	-	-
entrzID_101257604	138.333	70	5.69333	2.81333	-1.01699	1.175e-06	2.91713e-05	yes	LOC101257604	-	-	-	-	-	-	-	-
entrzID_101257624	73	168.667	3.71	8.29	1.15995	4.81813e-09	2.1061e-07	yes	LOC101257624	-	-	-	-	-	-	-	-
entrzID_101257664	21.3333	56	0.633333	1.60333	1.34004	6.59658e-05	0.000988739	yes	LOC101257664	-	-	-	-	-	-	-	-
entrzID_101257695	12.3333	35	0.593333	1.57667	1.40996	0.000810115	0.00794139	yes	LOC101257695	-	-	-	-	-	-	-	-
entrzID_101257698	210	107	4.58667	2.21	-1.0534	7.78619e-05	0.00113524	yes	LOC101257698	-	Metabolism	Nucleotide metabolism;Global and overview maps	ko01100//tMetabolic pathways;ko00240//Pyrimidine metabolism	K01937	-	-	-
entrzID_101257718	264	133.333	8.52333	4.21667	-1.01531	1.42403e-09	6.92535e-08	yes	LOC101257718	-	Metabolism	Global and overview maps;Carbohydrate metabolism	ko01100//tMetabolic pathways;ko00520//Amino sugar and nucleotide sugar metabolism	K08678	-	GO:0048037//cofactor binding;GO:0005488//binding	GO:0008152//metabolic process
entrzID_101257730	24.6667	125.667	0.83	4.18667	2.33462	8.10142e-16	1.13764e-13	yes	LOC101257730	-	Metabolism	Energy metabolism	ko00910//Nitrogen metabolism	K02575	-	-	-
entrzID_101257738	18.3333	4.33333	0.656667	0.156667	-2.06746	5.99931e-05	0.000911376	yes	LOC101257738	-	-	-	-	-	-	-	-
entrzID_101257766	15	6	0.623333	0.243333	-1.35707	0.00755229	0.0463367	yes	LOC101257766	-	-	-	-	-	-	-	-
entrzID_101257783	75.3333	174.333	3.47667	7.94333	1.19204	0.00032292	0.0037341	yes	LOC101257783	-	Metabolism	Carbohydrate metabolism;Global and overview maps	ko01100//tMetabolic pathways;ko00520//Amino sugar and nucleotide sugar metabolism	K01183	-	GO:0003824//catalytic activity;GO:0016787//hydrolase activity	GO:0008152//metabolic process
entrzID_101257827	143.943	456.667	4.33333	13.3933	1.62797	5.24119e-18	9.89572e-16	yes	LOC101257827	-	-	-	-	-	GO:0043229//intracellular organelle;GO:0043226//organelle;GO:0005623//cell;GO:0005737//cytoplasm;GO:0044424//intracellular part;GO:0044464//cell part;GO:0043231//intracellular membrane-bounded organelle;GO:0044444//cytoplasmic part;GO:0009536//plastid;GO:0043227//membrane-bounded organelle;GO:0005622//intracellular	GO:1901363//heterocyclic compound binding;GO:0016866//intramolecular transferase activity;GO:0097159//organic cyclic compound binding;GO:0005488//binding;GO:0003824//catalytic activity;GO:0003676//nucleic acid binding;GO:0016853//isomerase activity	GO:0071704//organic substance metabolic process;GO:0044238//primary metabolic process;GO:0009987//cellular process;GO:0006139//nucleobase-containing compound metabolic process;GO:0090304//nucleic acid metabolic process;GO:0043170//macromolecule metabolic process;GO:0016070//RNA metabolic process;GO:0008152//metabolic process;GO:0044260//cellular macromolecule metabolic process;GO:1901360//organic…
entrzID_101257831	29.7267	9.76333	1.31333	0.41	-1.67954	3.99634e-05	0.000646435	yes	LOC101257831	-	-	-	-	-	-	-	-
entrzID_101257836	607.667	264.333	31.06	13.2133	-1.23306	4.37562e-19	9.63837e-17	yes	LOC101257836	-	-	-	-	-	-	-	-
entrzID_101257892	0	4.66667	0.001	0.193333	7.59495	0.00061167	0.00634075	yes	LOC101257892	-	Metabolism	Global and overview maps;Metabolism of terpenoids and polyketides	ko01110//Biosynthesis of secondary metabolites;ko00904//Diterpenoid biosynthesis	K04124	-	-	-
entrzID_101257927	19	83	1.34333	5.81333	2.11355	3.7906e-06	8.40743e-05	yes	LOC101257927	-	Organismal Systems	Environmental adaptation	ko04626//Plant-pathogen interaction	K13448	-	-	-
entrzID_101257929	33.3333	104.333	2.37667	7.97667	1.74685	0.00106518	0.00983783	yes	LOC101257929	-	-	-	-	-	-	-	-
entrzID_101257932	0	4.33333	0.001	0.133333	7.05889	0.00511382	0.0341855	yes	LOC101257932	-	-	-	-	-	-	-	-
entrzID_101257957	40.3333	88.6667	0.993333	2.11	1.08689	1.43944e-05	0.000264876	yes	LOC101257957	-	-	-	-	-	-	-	-
entrzID_101257971	6.66667	23.3333	0.243333	0.833333	1.77596	0.000187983	0.00237015	yes	LOC101257971	-	Metabolism	Amino acid metabolism	ko00310//Lysine degradation	K19199	-	-	-
entrzID_101257984	226.333	624.667	5.02667	13.6267	1.43876	1.09117e-20	2.88428e-18	yes	LOC101257984	-	-	-	-	-	-	-	-
entrzID_101258003	206.667	432.667	7.19	14.6433	1.02618	4.05019e-09	1.80197e-07	yes	LOC101258003	-	-	-	-	-	-	GO:0003824//catalytic activity;GO:0016646//oxidoreductase activity, acting on the CH-NH group of donors, NAD or NADP as acceptor;GO:0016645//oxidoreductase activity, acting on the CH-NH group of donors;GO:0016491//oxidoreductase activity	GO:0034641//cellular nitrogen compound metabolic process;GO:0043603//cellular amide metabolic process;GO:0046483//heterocycle metabolic process;GO:0044237//cellular metabolic process;GO:0008152//metabolic process;GO:0006082//organic acid metabolic process;GO:0009987//cellular process;GO:0071704//organic substance metabolic process;GO:0006725//cellular aromatic compound metabolic process;GO:005118…
entrzID_101258004	14	49	0.5	1.71	1.774	2.28795e-07	6.74616e-06	yes	LOC101258004	-	Genetic Information Processing	Translation	ko03013//RNA transport	K03754	-	-	GO:0044237//cellular metabolic process;GO:0034641//cellular nitrogen compound metabolic process;GO:0044260//cellular macromolecule metabolic process;GO:0010467//gene expression;GO:1901564//organonitrogen compound metabolic process;GO:0044249//cellular biosynthetic process;GO:0071704//organic substance metabolic process;GO:0043604//amide biosynthetic process;GO:0043043//peptide biosynthetic proces…
entrzID_101258031	26.3333	8.66667	1.90333	0.606667	-1.64955	0.00462511	0.0315378	yes	LOC101258031	-	-	-	-	-	-	-	-
entrzID_101258068	40.3333	105	2.37333	5.41333	1.1896	1.3876e-06	3.39244e-05	yes	LOC101258068	-	-	-	-	-	-	-	-
entrzID_101258071	118.333	42	4.33333	1.54667	-1.48631	5.59765e-07	1.49724e-05	yes	LOC101258071	-	Environmental Information Processing	Signal transduction	ko04075//Plant hormone signal transduction;ko04016//MAPK signaling pathway - plant	K14497	-	GO:0003824//catalytic activity;GO:0016787//hydrolase activity	-
entrzID_101258080	127.667	31.3333	3.94667	0.933333	-2.08017	1.33365e-13	1.36824e-11	yes	LOC101258080	-	-	-	-	-	-	-	-
entrzID_101258081	86	463.33	4.11333	20.12	2.29025	7.97687e-07	2.05533e-05	yes	LOC101258081	-	Metabolism	Metabolism of terpenoids and polyketides	ko00909//Sesquiterpenoid and triterpenoid biosynthesis	K15803	-	-	-
entrzID_101258088	87	41.3333	2.82667	1.29333	-1.12801	3.81997e-05	0.00062465	yes	LOC101258088	-	-	-	-	-	-	-	-
entrzID_101258100	54	26	3.90667	1.86	-1.07064	0.000514838	0.00549258	yes	LOC101258100	-	-	-	-	-	-	-	-
entrzID_101258142	110	55.3333	3.98333	1.90333	-1.06545	0.00298509	0.0224311	yes	LOC101258142	-	-	-	-	-	-	-	-
entrzID_101258176	1	204	0.0333333	6.4	7.58496	1.0197e-24	4.67564e-22	yes	PPO	-	Metabolism	Global and overview maps;Amino acid metabolism;Biosynthesis of other secondary metabolites	ko01100//tMetabolic pathways;ko01110//Biosynthesis of secondary metabolites;ko00350//Tyrosine metabolism;ko00950//Isoquinoline alkaloid biosynthesis	K00422	-	-	-
entrzID_101258189	57	143.773	1.5	3.72667	1.31292	9.43485e-05	0.00132076	yes	sbt4e	-	-	-	-	-	-	GO:0070011//peptidase activity, acting on L-amino acid peptides;GO:0016787//hydrolase activity;GO:0008233//peptidase activity;GO:0003824//catalytic activity	GO:0044238//primary metabolic process;GO:0043170//macromolecule metabolic process;GO:0019538//protein metabolic process;GO:0071704//organic substance metabolic process;GO:0008152//metabolic process
entrzID_101258199	5.66667	17	0.0966667	0.28	1.53434	0.00135469	0.011969	yes	LOC101258199	-	-	-	-	-	-	-	-
entrzID_101258203	183	470.333	3.16	8.07333	1.35324	2.71734e-14	3.08349e-12	yes	LOC101258203	-	-	-	-	-	-	-	-
entrzID_101258234	67	152	2.75667	6.21	1.17167	9.69229e-06	0.000188379	yes	LOC101258234	-	-	-	-	-	-	-	-
entrzID_101258270	177	514	10.23	28.9533	1.50092	2.98165e-24	1.264e-21	yes	LOC101258270	-	Genetic Information Processing	Folding, sorting and degradation	ko03018//RNA degradation	K12581	GO:0044424//intracellular part;GO:0043229//intracellular organelle;GO:0043231//intracellular membrane-bounded organelle;GO:0043227//membrane-bounded organelle;GO:0044464//cell part;GO:0043226//organelle;GO:0005622//intracellular;GO:0005623//cell	GO:0003824//catalytic activity	-
entrzID_101258291	165.333	377.667	16.8667	37.36	1.14732	4.01282e-09	1.78889e-07	yes	LOC101258291	-	-	-	-	-	-	GO:0043169//cation binding;GO:0005488//binding;GO:0043167//ion binding	GO:0008104//protein localization;GO:0051234//establishment of localization;GO:0051179//localization;GO:0033036//macromolecule localization
entrzID_101258361	66.6667	17	5.28333	1.32	-2.00091	1.38114e-09	6.79025e-08	yes	LOC101258361	-	-	-	-	-	-	-	-
entrzID_101258364	537	1099	1.90333	3.81	1.00126	3.33355e-12	2.5827e-10	yes	LOC101258364	-	Genetic Information Processing	Translation	ko03008//Ribosome biogenesis in eukaryotes	K14572	-	-	-
entrzID_101258423	38	87	2.90333	6.41667	1.14411	6.84702e-06	0.000138969	yes	LOC101258423	-	Genetic Information Processing	Translation	ko03010//Ribosome	K02893	-	-	-
entrzID_101258455	2004	902.333	39.9633	17.78	-1.16842	1.01377e-11	7.27711e-10	yes	LOC101258455	-	-	-	-	-	-	-	-
entrzID_101258461	110.667	16.6667	5.6	0.823333	-2.76588	3.5474e-18	6.87095e-16	yes	LOC101258461	-	-	-	-	-	-	-	-
entrzID_101258465	2989	1273.67	57.64	23.7967	-1.27631	3.19438e-19	7.10607e-17	yes	LOC101258465	-	Metabolism	Global and overview maps;Amino acid metabolism;Biosynthesis of other secondary metabolites	ko01100//tMetabolic pathways;ko01110//Biosynthesis of secondary metabolites;ko01230//Biosynthesis of amino acids;ko00270//Cysteine and methionine metabolism;ko00260//Glycine, serine and threonine metabolism;ko00300//Lysine biosynthesis;ko00261//Monobactam biosynthesis	K12524	-	-	-
entrzID_101258508	16	6.66667	0.36	0.143333	-1.32862	0.00768073	0.0469836	yes	LOC101258508	-	-	-	-	-	-	-	-
entrzID_101258541	28	9.33333	1.14	0.366667	-1.63649	0.000231129	0.00281769	yes	LOC101258541	-	-	-	-	-	-	-	-
entrzID_101258558	104.333	344.667	5.2	16.58	1.67286	3.43126e-22	1.07074e-19	yes	Why3	-	-	-	-	-	-	-	GO:0050789//regulation of biological process;GO:0065007//biological regulation;GO:0019222//regulation of metabolic process;GO:0060255//regulation of macromolecule metabolic process;GO:0010468//regulation of gene expression
entrzID_101258576	178.667	471.667	6.87333	17.83	1.37522	3.83348e-11	2.45386e-09	yes	LOC101258576	-	-	-	-	-	-	-	-
entrzID_101258619	126.667	26.6667	3.97333	0.813333	-2.28843	1.17403e-14	1.41059e-12	yes	LOC101258619	-	-	-	-	-	-	-	-
entrzID_101258635	64.6667	137.333	2.49	5.12333	1.04094	1.24675e-06	3.06476e-05	yes	LOC101258635	-	-	-	-	-	-	-	-
entrzID_101258712	76.3333	178	6.33667	14.28	1.1722	5.41782e-09	2.31421e-07	yes	LOC101258712	-	-	-	-	-	-	-	-
entrzID_101258746	239.49	105.68	7.94	3.40333	-1.22219	3.06219e-13	2.96557e-11	yes	LOC101258746	-	-	-	-	-	-	-	-
entrzID_101258787	404.667	171.333	20.67	8.47667	-1.28597	1.29331e-16	2.07558e-14	yes	LOC101258787	-	-	-	-	-	-	-	-
entrzID_101258806	80.2333	31.4267	2.68	1.00333	-1.41743	2.70926e-07	7.8347e-06	yes	LOC101258806	-	Metabolism	Global and overview maps	ko01110//Biosynthesis of secondary metabolites	K21373	-	-	-
entrzID_101258862	138	404.333	4.77333	13.7167	1.52286	4.90389e-17	8.16152e-15	yes	LOC101258862	-	-	-	-	-	-	GO:0003824//catalytic activity;GO:0016787//hydrolase activity	-
entrzID_101258887	60.3333	225.667	3.15333	11.5667	1.87502	1.09694e-08	4.36986e-07	yes	LOC101258887	-	-	-	-	-	-	-	-
entrzID_101258929	9	20.3333	0.316667	0.7	1.14439	0.00714569	0.044412	yes	LOC101258929	-	-	-	-	-	-	-	-
entrzID_101258943	297	652.667	5.09333	10.9	1.09765	1.22793e-16	1.99249e-14	yes	LOC101258943	-	Genetic Information Processing	Translation	ko03008//Ribosome biogenesis in eukaryotes	K14521	-	-	-
entrzID_101258963	44	114.333	2.76667	7.08333	1.35628	2.35048e-07	6.90334e-06	yes	LOC101258963	-	Environmental Information Processing	Signal transduction	ko04075//Plant hormone signal transduction;ko04016//MAPK signaling pathway - plant	K14496	-	-	-
entrzID_101258980	50	133.333	3.93	10.2733	1.3863	3.21466e-08	1.13923e-06	yes	LOC101258980	-	-	-	-	-	-	-	-
entrzID_101258987	33	14	2.06333	0.83	-1.31379	0.00104564	0.00968403	yes	LOC101258987	-	Metabolism	Metabolism of other amino acids;Carbohydrate metabolism	ko00480//Glutathione metabolism;ko00053//Ascorbate and aldarate metabolism	K00434	GO:0044444//cytoplasmic part;GO:0044424//intracellular part;GO:0005737//cytoplasm;GO:0005622//intracellular;GO:0044464//cell part;GO:0005623//cell	GO:0097159//organic cyclic compound binding;GO:0005488//binding;GO:0016209//antioxidant activity;GO:0043169//cation binding;GO:0043167//ion binding;GO:0046906//tetrapyrrole binding;GO:0004601//peroxidase activity;GO:0016491//oxidoreductase activity;GO:1901363//heterocyclic compound binding;GO:0016684//oxidoreductase activity, acting on peroxide as acceptor;GO:0003824//catalytic activity	GO:0044238//primary metabolic process;GO:0019538//protein metabolic process;GO:0000302//response to reactive oxygen species;GO:0006950//response to stress;GO:0044237//cellular metabolic process;GO:1901700//response to oxygen-containing compound;GO:0009987//cellular process;GO:0009314//response to radiation;GO:0042743//hydrogen peroxide metabolic process;GO:0043170//macromolecule metabolic process…
entrzID_101258999	843	357.667	31.54	13.0367	-1.27461	1.8881e-12	1.52597e-10	yes	LOC101258999	-	Genetic Information Processing	Replication and repair	ko03410//Base excision repair	K01246	-	-	-
entrzID_101259056	21	7.33333	0.493333	0.17	-1.53703	0.0022969	0.0182227	yes	LOC101259056	-	-	-	-	-	-	-	-
entrzID_101259064	33	107	1.02333	3.20667	1.6478	1.72702e-05	0.000309484	yes	LOC101259064	-	Metabolism	Biosynthesis of other secondary metabolites;Global and overview maps;Amino acid metabolism	ko01100//tMetabolic pathways;ko01110//Biosynthesis of secondary metabolites;ko00350//Tyrosine metabolism;ko00950//Isoquinoline alkaloid biosynthesis	K00422	-	GO:0005488//binding;GO:0003824//catalytic activity;GO:0043167//ion binding;GO:0043169//cation binding	GO:0008152//metabolic process;GO:0042440//pigment metabolic process;GO:0044699//single-organism process;GO:0044710//single-organism metabolic process
entrzID_101259076	8.66667	28	0.46	1.43333	1.63967	9.25241e-05	0.00130253	yes	LOC101259076	-	-	-	-	-	GO:0016020//membrane	-	GO:0051234//establishment of localization;GO:0006810//transport;GO:0051179//localization
entrzID_101259115	0	12.3333	0.001	0.93	9.86109	2.02295e-07	6.10089e-06	yes	LOC101259115	-	-	-	-	-	-	-	-
entrzID_101259123	3.66667	43	0.113333	1.28	3.4975	2.48891e-08	9.04867e-07	yes	LOC101259123	-	-	-	-	-	-	-	-
entrzID_101259137	117	257	1.83667	3.89	1.08268	3.54168e-09	1.59468e-07	yes	LOC101259137	-	Genetic Information Processing	Translation	ko03015//mRNA surveillance pathway	K14405	-	-	-
entrzID_101259138	385	1879.67	28.02	133.81	2.25566	1.06804e-33	1.04333e-30	yes	LOC101259138	-	Organismal Systems	Environmental adaptation	ko04626//Plant-pathogen interaction	K13448	-	-	-
entrzID_101259237	137.667	452.667	5.90667	18.6633	1.65979	2.56257e-26	1.30854e-23	yes	LOC101259237	-	-	-	-	-	-	-	-
entrzID_101259283	158.667	330.667	7.09333	14.3167	1.01316	3.68428e-07	1.03215e-05	yes	LOC101259283	-	-	-	-	-	-	-	-
entrzID_101259339	16	44.6667	0.526667	1.41333	1.42414	0.000775613	0.00765999	yes	LOC101259339	-	-	-	-	-	-	-	GO:0044237//cellular metabolic process;GO:0008152//metabolic process;GO:0006793//phosphorus metabolic process;GO:0006796//phosphate-containing compound metabolic process;GO:0009987//cellular process
entrzID_101259340	1330	3334.33	112.233	276.383	1.30017	6.76813e-15	8.35529e-13	yes	LOC101259340	-	-	-	-	-	-	-	-
entrzID_101259357	61.3333	183.667	1.92	5.60333	1.54518	4.8577e-08	1.65118e-06	yes	LOC101259357	-	Metabolism	Amino acid metabolism;Global and overview maps;Biosynthesis of other secondary metabolites	ko01100//tMetabolic pathways;ko01110//Biosynthesis of secondary metabolites;ko00350//Tyrosine metabolism;ko00950//Isoquinoline alkaloid biosynthesis	K00422	-	GO:0003824//catalytic activity;GO:0043167//ion binding;GO:0043169//cation binding;GO:0005488//binding	GO:0042440//pigment metabolic process;GO:0044710//single-organism metabolic process;GO:0044699//single-organism process;GO:0008152//metabolic process
entrzID_101259361	18.3333	53	0.713333	1.97667	1.47042	3.21845e-05	0.000537237	yes	LOC101259361	-	Metabolism	Amino acid metabolism;Global and overview maps	ko01100//tMetabolic pathways;ko01110//Biosynthesis of secondary metabolites;ko01230//Biosynthesis of amino acids;ko00400//Phenylalanine, tyrosine and tryptophan biosynthesis	K15227	-	-	-
entrzID_101259437	49.6667	13.6667	2.6	0.7	-1.89308	0.000711879	0.00716921	yes	LOC101259437	-	-	-	-	-	-	-	-
entrzID_101259463	42	116	1.28	3.43667	1.42487	2.70712e-08	9.7787e-07	yes	LOC101259463	-	Genetic Information Processing	Folding, sorting and degradation	ko03060//Protein export	K03217	-	-	-
entrzID_101259539	176.667	48	7.38333	1.90333	-1.95574	1.47013e-11	1.029e-09	yes	LOC101259539	-	-	-	-	-	-	-	-
entrzID_101259579	51.6667	109	0.98	1.99	1.02191	2.00958e-05	0.00035192	yes	LOC101259579	-	-	-	-	-	-	-	-
entrzID_101259661	44.6667	262.667	1.07667	6.22667	2.53189	1.22274e-26	6.54106e-24	yes	LOC101259661	-	-	-	-	-	-	-	-
entrzID_101259681	111.667	53.6667	2.21667	1.05	-1.078	0.000670918	0.00685502	yes	LOC101259681	-	-	-	-	-	-	-	-
entrzID_101259694	15	33.6667	0.483333	1.03333	1.09622	0.00509611	0.0340873	yes	LOC101259694	-	-	-	-	-	-	-	-
entrzID_101259744	748.667	367.667	26.11	12.4367	-1.07	8.73761e-10	4.46174e-08	yes	LOC101259744	-	-	-	-	-	-	-	-
entrzID_101259782	14.6667	37	0.376667	0.93	1.30394	0.00022211	0.00272548	yes	LOC101259782	-	-	-	-	-	-	-	-
entrzID_101259953	101.583	24.5833	9.71	2.28667	-2.08623	1.33171e-15	1.79167e-13	yes	LOC101259953	-	-	-	-	-	-	-	-
entrzID_101259954	199	551.333	7.75	21.27	1.45655	1.23992e-15	1.67823e-13	yes	LOC101259954	-	-	-	-	-	-	-	-
entrzID_101259968	649	1334	22.12	44.3667	1.00412	1.04222e-12	9.04114e-11	yes	LOC101259968	-	-	-	-	-	-	-	-
entrzID_101259996	423	949.333	18.7667	41.49	1.14459	1.53122e-16	2.43996e-14	yes	LOC101259996	-	-	-	-	-	-	-	-
entrzID_101260073	30.6667	65.6667	0.226667	0.473333	1.06228	0.000121292	0.00162893	yes	LOC101260073	-	-	-	-	-	-	-	-
entrzID_101260093	71.3333	31.6667	2.68667	1.13333	-1.24525	3.73574e-05	0.000614007	yes	LOC101260093	-	-	-	-	-	-	-	-
entrzID_101260111	33.6667	97	1.06	2.96333	1.48316	5.0842e-07	1.37961e-05	yes	LOC101260111	-	-	-	-	-	-	-	-
entrzID_101260125	78	179.667	3.95333	8.95667	1.17989	1.08789e-08	4.34153e-07	yes	SlMMP2	-	-	-	-	-	-	GO:0046872//metal ion binding;GO:0008233//peptidase activity;GO:0070011//peptidase activity, acting on L-amino acid peptides;GO:0043169//cation binding;GO:0043167//ion binding;GO:0046914//transition metal ion binding;GO:0005488//binding;GO:0003824//catalytic activity;GO:0016787//hydrolase activity	GO:0019538//protein metabolic process;GO:0044238//primary metabolic process;GO:0043170//macromolecule metabolic process;GO:0071704//organic substance metabolic process;GO:0008152//metabolic process
entrzID_101260143	54.3333	27	1.3	0.636667	-1.0299	0.00108303	0.0099646	yes	HSP90	-	Genetic Information Processing;Organismal Systems	Folding, sorting and degradation;Environmental adaptation	ko04626//Plant-pathogen interaction;ko04141//Protein processing in endoplasmic reticulum	K04079	-	-	-
entrzID_101260171	397.333	1031.33	17.17	43.52	1.34179	1.95626e-18	3.95975e-16	yes	LOC101260171	-	-	-	-	-	-	-	-
entrzID_101260173	44	98	3.29333	7.16333	1.12108	0.000104509	0.00144056	yes	LOC101260173	-	-	-	-	-	-	-	-
entrzID_101260177	16.6667	87.3333	0.23	1.14	2.30933	2.73988e-07	7.90239e-06	yes	LOC101260177	-	-	-	-	-	-	GO:0016462//pyrophosphatase activity;GO:0001882//nucleoside binding;GO:0032549//ribonucleoside binding;GO:0097159//organic cyclic compound binding;GO:0017111//nucleoside-triphosphatase activity;GO:0016817//hydrolase activity, acting on acid anhydrides;GO:0036094//small molecule binding;GO:0032550//purine ribonucleoside binding;GO:0003824//catalytic activity;GO:0001883//purine nucleoside binding;G…	-
entrzID_101260239	176.667	443	5.3	12.87	1.27995	1.45745e-17	2.6841e-15	yes	LOC101260239	-	Metabolism	Energy metabolism;Amino acid metabolism;Global and overview maps	ko01100//tMetabolic pathways;ko01200//Carbon metabolism;ko01230//Biosynthesis of amino acids;ko00710//Carbon fixation in photosynthetic organisms;ko01210//2-Oxocarboxylic acid metabolism;ko00250//Alanine, aspartate and glutamate metabolism;ko00220//Arginine biosynthesis	K00814	-	-	-
entrzID_101260262	215	637	6.86	19.7367	1.5246	3.98453e-21	1.10524e-18	yes	LOC101260262	-	-	-	-	-	-	-	-
entrzID_101260272	23.6667	71.6667	1.9	5.54333	1.54475	7.02582e-05	0.00104264	yes	LOC101260272	-	-	-	-	-	-	-	GO:0009617//response to bacterium;GO:0009620//response to fungus;GO:0051707//response to other organism;GO:0050896//response to stimulus;GO:0051704//multi-organism process;GO:0009605//response to external stimulus;GO:0043207//response to external biotic stimulus;GO:0009607//response to biotic stimulus
entrzID_101260295	27	62.6667	0.753333	1.73667	1.20496	5.99408e-05	0.000911198	yes	LOC101260295	-	-	-	-	-	-	-	-
entrzID_101260325	12.3333	1	0.18	0.0133333	-3.75489	2.81288e-06	6.37738e-05	yes	LOC101260325	-	Environmental Information Processing	Membrane transport	ko02010//ABC transporters	K05658	-	-	-
entrzID_101260379	21	7	2.13333	0.673333	-1.66372	0.00393187	0.0278328	yes	LOC101260379	-	-	-	-	-	-	-	-
entrzID_101260390	78	307.333	1.28	4.86	1.92481	1.97661e-20	4.9345e-18	yes	LOC101260390	-	Genetic Information Processing	Translation	ko03008//Ribosome biogenesis in eukaryotes	K14544	-	-	-
entrzID_101260420	288.667	134.333	14.5133	6.65	-1.12595	5.19705e-09	2.24122e-07	yes	LOC101260420	-	Metabolism	Global and overview maps;Metabolism of cofactors and vitamins	ko01100//tMetabolic pathways;ko00740//Riboflavin metabolism	K14379	-	GO:0003824//catalytic activity	GO:0009987//cellular process;GO:0006793//phosphorus metabolic process;GO:0006796//phosphate-containing compound metabolic process;GO:0044237//cellular metabolic process;GO:0008152//metabolic process
entrzID_101260449	46.6667	105.333	1.44667	3.15667	1.12567	1.29584e-05	0.000241818	yes	LOC101260449	-	Cellular Processes	Transport and catabolism	ko04144//Endocytosis	K05747	-	-	-
entrzID_101260461	156.667	53.3333	6.56	2.21667	-1.5653	6.5688e-10	3.45639e-08	yes	LOC101260461	-	-	-	-	-	-	GO:0003824//catalytic activity	GO:0044699//single-organism process;GO:0044710//single-organism metabolic process;GO:0008152//metabolic process
entrzID_101260469	4.33333	0.333333	0.14	0.01	-3.80735	0.00583656	0.0379006	yes	LOC101260469	-	Metabolism;Cellular Processes	Lipid metabolism;Transport and catabolism	ko04146//Peroxisome;ko00073//Cutin, suberine and wax biosynthesis	K13356	-	-	-
entrzID_101260472	110.667	48	5.64667	2.31333	-1.28743	4.05117e-06	8.86286e-05	yes	LOC101260472	-	-	-	-	-	-	-	-
entrzID_101260527	9.66667	2	0.206667	0.0433333	-2.25376	0.00300496	0.0225276	yes	LOC101260527	-	-	-	-	-	-	-	-
entrzID_101260591	317.333	843.333	3.62	9.3	1.36124	6.4779e-23	2.23916e-20	yes	LOC101260591	-	Metabolism;Genetic Information Processing	Global and overview maps;Nucleotide metabolism;Transcription	ko01100//tMetabolic pathways;ko00230//Purine metabolism;ko00240//Pyrimidine metabolism;ko03020//RNA polymerase	K02999	-	-	-
entrzID_101260595	137.333	325	6.23	14.2667	1.19534	6.6659e-13	6.11304e-11	yes	LOC101260595	-	Metabolism	Global and overview maps;Nucleotide metabolism	ko01100//tMetabolic pathways;ko00240//Pyrimidine metabolism	K00857	-	-	-
entrzID_101260643	100.353	488.353	1.37667	6.59333	2.25983	1.53573e-30	1.15016e-27	yes	LOC101260643	-	-	-	-	-	-	-	-
entrzID_101260645	761.333	1780	68.2333	157.423	1.2061	1.88035e-07	5.69377e-06	yes	LOC101260645	-	-	-	-	-	-	-	-
entrzID_101260654	0.666667	7.66667	0.04	0.453333	3.5025	0.000511264	0.00546483	yes	LOC101260654	-	Organismal Systems	Environmental adaptation	ko04626//Plant-pathogen interaction	K09422	-	-	-
entrzID_101260696	22	46.3333	0.59	1.18333	1.00407	0.00221015	0.0176969	yes	LOC101260696	-	-	-	-	-	-	-	-
entrzID_101260709	111.667	423.333	4.90667	18.05	1.87918	1.12269e-18	2.35743e-16	yes	LOC101260709	-	Metabolism	Carbohydrate metabolism	ko00520//Amino sugar and nucleotide sugar metabolism	K13379	-	-	-
entrzID_101260734	87	37.6667	6.51667	2.58333	-1.3349	0.000921773	0.00877932	yes	LOC101260734	-	-	-	-	-	-	-	-
entrzID_101260767	0.333333	7.33333	0.02	0.39	4.2854	0.000638355	0.00657338	yes	LOC101260767	-	-	-	-	-	-	-	-
entrzID_101260791	28.3333	57.6667	0.76	1.54667	1.02509	0.00149054	0.0129232	yes	LOC101260791	-	-	-	-	-	-	-	-
entrzID_101260803	159.667	431.667	7.02667	18.6933	1.41161	1.96939e-20	4.9345e-18	yes	LOC101260803	-	Cellular Processes	Transport and catabolism	ko04146//Peroxisome	K13347	GO:0043231//intracellular membrane-bounded organelle;GO:0005622//intracellular;GO:0044424//intracellular part;GO:0009536//plastid;GO:0044464//cell part;GO:0044444//cytoplasmic part;GO:0005737//cytoplasm;GO:0043227//membrane-bounded organelle;GO:0043229//intracellular organelle;GO:0043226//organelle;GO:0005623//cell	-	-
entrzID_101260817	41.6667	98.6667	2.84333	6.36333	1.1622	0.000155625	0.00201998	yes	LOC101260817	-	-	-	-	-	-	-	-
entrzID_101260921	62.6667	24.6667	2.99	1.18333	-1.33729	0.000138965	0.00183339	yes	LOC101260921	-	-	-	-	-	-	-	-
entrzID_101260924	149	313	8.13	16.3467	1.00767	3.73934e-09	1.67362e-07	yes	LOC101260924	-	-	-	-	-	-	-	-
entrzID_101260980	1	9.33333	0.02	0.166667	3.05889	0.000105204	0.0014457	yes	LOC101260980	-	Organismal Systems;Environmental Information Processing	Signal transduction;Environmental adaptation	ko04626//Plant-pathogen interaction;ko04016//MAPK signaling pathway - plant	K13420	-	-	-
entrzID_101261076	32.3333	66	0.903333	1.82	1.01061	0.000245384	0.00296108	yes	LOC101261076	-	-	-	-	-	-	-	-
entrzID_101261086	122.333	61	4.9	2.44667	-1.00196	0.000662488	0.00677814	yes	LOC101261086	-	Environmental Information Processing	Signal transduction	ko04075//Plant hormone signal transduction;ko04016//MAPK signaling pathway - plant	K14498	-	-	-
entrzID_101261098	26.6667	77	0.963333	2.69333	1.48329	1.39475e-06	3.40623e-05	yes	LOC101261098	-	-	-	-	-	-	-	-
entrzID_101261122	258.667	112.667	7.51	3.12	-1.26727	2.22996e-08	8.22706e-07	yes	LOC101261122	-	-	-	-	-	-	GO:0097159//organic cyclic compound binding;GO:0016740//transferase activity;GO:0005488//binding;GO:0016772//transferase activity, transferring phosphorus-containing groups;GO:0004672//protein kinase activity;GO:0036094//small molecule binding;GO:1901363//heterocyclic compound binding;GO:0032549//ribonucleoside binding;GO:0097367//carbohydrate derivative binding;GO:0016301//kinase activity;GO:001…	GO:0019538//protein metabolic process;GO:0044260//cellular macromolecule metabolic process;GO:0071704//organic substance metabolic process;GO:0006796//phosphate-containing compound metabolic process;GO:0036211//protein modification process;GO:0050789//regulation of biological process;GO:0050794//regulation of cellular process;GO:0065007//biological regulation;GO:0044237//cellular metabolic proces…
entrzID_101261140	805.333	2007	33.02	80.3633	1.2832	4.15345e-15	5.24268e-13	yes	LOC101261140	-	-	-	-	-	-	-	-
entrzID_101261141	135.667	612	6.20333	27.35	2.14043	4.89314e-29	3.2335e-26	yes	LOC101261141	-	-	-	-	-	-	-	-
entrzID_101261158	1965.67	683.667	63.0667	21.1633	-1.57531	3.26258e-24	1.35747e-21	yes	LOC101261158	-	Metabolism	Global and overview maps;Metabolism of cofactors and vitamins	ko01100//tMetabolic pathways;ko01110//Biosynthesis of secondary metabolites;ko00860//Porphyrin and chlorophyll metabolism;ko00740//Riboflavin metabolism	K02303	GO:0005622//intracellular;GO:0044444//cytoplasmic part;GO:0043231//intracellular membrane-bounded organelle;GO:0043226//organelle;GO:0009536//plastid;GO:0044464//cell part;GO:0043227//membrane-bounded organelle;GO:0005737//cytoplasm;GO:0043229//intracellular organelle;GO:0044424//intracellular part;GO:0005623//cell	GO:0016491//oxidoreductase activity;GO:0016740//transferase activity;GO:0016741//transferase activity, transferring one-carbon groups;GO:0016627//oxidoreductase activity, acting on the CH-CH group of donors;GO:0016628//oxidoreductase activity, acting on the CH-CH group of donors, NAD or NADP as acceptor;GO:0003824//catalytic activity	GO:0042168//heme metabolic process;GO:0043436//oxoacid metabolic process;GO:0006520//cellular amino acid metabolic process;GO:0006778//porphyrin-containing compound metabolic process;GO:0019752//carboxylic acid metabolic process;GO:0044763//single-organism cellular process;GO:0042440//pigment metabolic process;GO:0046148//pigment biosynthetic process;GO:0009987//cellular process;GO:0006783//heme …
entrzID_101261181	72.6667	22.6667	2.51	0.763333	-1.7173	2.49619e-05	0.00042878	yes	SlUGT73C4	-	-	-	-	-	-	-	-
entrzID_101261206	46	95	1.02667	2.14667	1.06413	0.00125619	0.0112447	yes	LOC101261206	-	-	-	-	-	GO:0044425//membrane part;GO:0031224//intrinsic component of membrane;GO:0016020//membrane	GO:0022804//active transmembrane transporter activity;GO:0005215//transporter activity;GO:0022857//transmembrane transporter activity;GO:0008324//cation transmembrane transporter activity;GO:0015077//monovalent inorganic cation transmembrane transporter activity;GO:0022891//substrate-specific transmembrane transporter activity;GO:0022892//substrate-specific transporter activity;GO:0022890//inorga…	GO:0015672//monovalent inorganic cation transport;GO:0006810//transport;GO:0044763//single-organism cellular process;GO:0051179//localization;GO:0015992//proton transport;GO:0006812//cation transport;GO:0055080//cation homeostasis;GO:0065008//regulation of biological quality;GO:0006811//ion transport;GO:0042592//homeostatic process;GO:0006818//hydrogen transport;GO:0044765//single-organism transp…
entrzID_101261215	148.667	325.667	4.77333	10.2367	1.10068	2.84329e-11	1.88446e-09	yes	LOC101261215	-	-	-	-	-	-	-	-
entrzID_101261228	212.497	518.237	14.4833	34.83	1.26594	1.39842e-08	5.41719e-07	yes	LOC101261228	-	-	-	-	-	-	-	-
entrzID_101261260	86.3333	349.333	4.17667	16.5133	1.98321	7.37975e-26	3.68463e-23	yes	LOC101261260	-	Metabolism	Global and overview maps;Biosynthesis of other secondary metabolites	ko01100//tMetabolic pathways;ko01110//Biosynthesis of secondary metabolites;ko00940//Phenylpropanoid biosynthesis	K00430	-	GO:0043167//ion binding;GO:1901363//heterocyclic compound binding;GO:0097159//organic cyclic compound binding;GO:0003824//catalytic activity;GO:0005488//binding;GO:0043169//cation binding;GO:0046906//tetrapyrrole binding	GO:0044710//single-organism metabolic process;GO:0008152//metabolic process;GO:0044699//single-organism process;GO:0006950//response to stress;GO:0050896//response to stimulus
entrzID_101261309	11.1333	31.4767	0.33	0.936667	1.50507	0.00144387	0.0126082	yes	LOC101261309	-	-	-	-	-	GO:0043232//intracellular non-membrane-bounded organelle;GO:1990904//ribonucleoprotein complex;GO:0005840//ribosome;GO:0044446//intracellular organelle part;GO:0044464//cell part;GO:0044444//cytoplasmic part;GO:0044422//organelle part;GO:0043231//intracellular membrane-bounded organelle;GO:0005622//intracellular;GO:0005737//cytoplasm;GO:0044424//intracellular part;GO:0030529//intracellular ribonu…	GO:0005198//structural molecule activity;GO:0003824//catalytic activity;GO:0097159//organic cyclic compound binding;GO:0003723//RNA binding;GO:1901363//heterocyclic compound binding;GO:0003676//nucleic acid binding;GO:0005488//binding	GO:0010467//gene expression;GO:0071704//organic substance metabolic process;GO:0043170//macromolecule metabolic process;GO:0008152//metabolic process
entrzID_101261381	172	485	7.97667	21.5967	1.43695	2.35203e-17	4.06503e-15	yes	LOC101261381	-	Genetic Information Processing	Transcription	ko03040//Spliceosome	K12741	-	-	-
entrzID_101261400	693.333	1488.33	21.1633	44.0767	1.05845	6.1475e-09	2.60117e-07	yes	LOC101261400	-	Metabolism	Global and overview maps;Amino acid metabolism	ko01100//tMetabolic pathways;ko01110//Biosynthesis of secondary metabolites;ko01230//Biosynthesis of amino acids;ko00260//Glycine, serine and threonine metabolism;ko00400//Phenylalanine, tyrosine and tryptophan biosynthesis	K06001	-	-	-
entrzID_101261410	189.667	450	3.67	8.44	1.20146	1.37388e-14	1.63324e-12	yes	LOC101261410	-	-	-	-	-	-	-	-
entrzID_101261427	4.86667	0.433333	0.686667	0.0566667	-3.59904	0.00471302	0.0320012	yes	LOC101261427	-	-	-	-	-	-	-	-
entrzID_101261444	128.333	293	5.68	12.5533	1.14411	5.24365e-13	4.86836e-11	yes	LOC101261444	-	-	-	-	-	-	-	-
entrzID_101261461	100.667	338.667	3.83	12.3533	1.68948	7.81932e-09	3.21766e-07	yes	LOC101261461	-	-	-	-	-	-	-	-
entrzID_101261464	6.67	33.3433	0.126667	0.583333	2.20328	4.71602e-05	0.000740975	yes	LOC101261464	-	Genetic Information Processing	Folding, sorting and degradation	ko03050//Proteasome	K03028	-	-	-
entrzID_101261468	2.66667	10.3333	0.223333	0.84	1.91119	0.00338446	0.024713	yes	LOC101261468	-	-	-	-	-	-	-	-
entrzID_101261508	38.6667	84.3333	2.03667	4.28333	1.07252	1.0512e-05	0.000202559	yes	LOC101261508	-	-	-	-	-	-	-	-
entrzID_101261533	130.667	303	5.23333	11.8067	1.1738	3.99558e-13	3.78788e-11	yes	LOC101261533	-	-	-	-	-	-	-	-
entrzID_101261569	14	46	0.263333	0.83	1.65622	1.77921e-05	0.000316762	yes	LOC101261569	-	-	-	-	-	-	-	-
entrzID_101261609	262.667	114	6.28	2.74667	-1.19308	2.49027e-05	0.00042809	yes	LOC101261609	-	-	-	-	-	-	-	-
entrzID_101261650	271.857	11357.3	12.8267	517.32	5.33384	7.59674e-67	2.84472e-63	yes	LOC101261650	-	-	-	-	-	GO:0044464//cell part;GO:0043227//membrane-bounded organelle;GO:0043231//intracellular membrane-bounded organelle;GO:0005623//cell;GO:0043229//intracellular organelle;GO:0044424//intracellular part;GO:0043226//organelle;GO:0005622//intracellular	GO:0004553//hydrolase activity, hydrolyzing O-glycosyl compounds;GO:0015926//glucosidase activity;GO:0008422//beta-glucosidase activity;GO:0016787//hydrolase activity;GO:0016798//hydrolase activity, acting on glycosyl bonds;GO:0003824//catalytic activity	GO:0006950//response to stress;GO:0044238//primary metabolic process;GO:0050896//response to stimulus;GO:0008152//metabolic process
entrzID_101261651	130.333	288	4.22	9.02	1.09588	4.9798e-09	2.16414e-07	yes	LOC101261651	-	-	-	-	-	-	-	-
entrzID_101261662	37.3333	75.3333	0.753333	1.53	1.02217	0.00014043	0.0018473	yes	LOC101261662	-	Organismal Systems	Environmental adaptation	ko04712//Circadian rhythm - plant	K12133	-	-	-
entrzID_101261675	21.3333	4.66667	0.693333	0.146667	-2.24101	6.16578e-06	0.000127916	yes	LOC101261675	-	Metabolism	Metabolism of terpenoids and polyketides	ko00908//Zeatin biosynthesis	K13496	-	-	-
entrzID_101261678	83.3333	217.333	2.74333	6.88667	1.32788	3.0243e-13	2.94156e-11	yes	LOC101261678	-	-	-	-	-	-	-	-
entrzID_101261691	12.3333	30.3333	0.293333	0.723333	1.30212	0.00464192	0.0316236	yes	LOC101261691	-	-	-	-	-	-	-	-
entrzID_101261715	9	36.6667	0.666667	2.72	2.02857	1.65089e-06	3.97559e-05	yes	LOC101261715	-	-	-	-	-	-	-	-
entrzID_101261732	304.667	619	24.8267	49.7467	1.00271	1.55856e-12	1.28742e-10	yes	LOC101261732	-	-	-	-	-	-	-	-
entrzID_101261737	872.763	432.757	35.6567	17.0567	-1.06384	1.20789e-10	7.08586e-09	yes	LOC101261737	-	-	-	-	-	-	-	-
entrzID_101261746	323.667	804	4.79667	11.4033	1.24935	5.03676e-19	1.07777e-16	yes	LOC101261746	-	Genetic Information Processing;Metabolism	Transcription;Global and overview maps;Nucleotide metabolism	ko01100//tMetabolic pathways;ko00230//Purine metabolism;ko00240//Pyrimidine metabolism;ko03020//RNA polymerase	K03002	-	-	-
entrzID_101261765	17.3333	3	0.586667	0.09	-2.70454	1.28764e-05	0.000240688	yes	LOC101261765	-	Metabolism	Biosynthesis of other secondary metabolites;Global and overview maps	ko01100//tMetabolic pathways;ko01110//Biosynthesis of secondary metabolites;ko00940//Phenylpropanoid biosynthesis;ko00941//Flavonoid biosynthesis;ko00945//Stilbenoid, diarylheptanoid and gingerol biosynthesis	K09754	-	-	-
entrzID_101261778	10	31.6667	0.633333	1.91667	1.59756	0.000158513	0.002048	yes	LOC101261778	-	-	-	-	-	-	-	-
entrzID_101261843	45.3333	94.6667	2.08667	4.17667	1.00115	0.00279225	0.0213027	yes	LOC101261843	-	-	-	-	-	-	-	-
entrzID_101261845	19.6667	48	2.01333	4.75333	1.23935	8.15874e-05	0.00117733	yes	LOC101261845	-	-	-	-	-	-	-	-
entrzID_101261854	32	138	1.16333	5.04333	2.11611	2.64918e-13	2.5879e-11	yes	LOC101261854	-	-	-	-	-	-	-	-
entrzID_101261885	12.3333	30.6667	1.07333	2.62	1.28747	0.00347527	0.0252204	yes	LOC101261885	-	-	-	-	-	-	-	-
entrzID_101261937	172.333	434.333	18.23	46.3	1.3447	3.17497e-13	3.0616e-11	yes	LOC101261937	-	-	-	-	-	-	-	-
entrzID_101261956	15.3333	2.33333	1.05	0.176667	-2.57129	0.000215646	0.0026607	yes	LOC101261956	-	-	-	-	-	-	-	-
entrzID_101261978	321.333	1003	8.44667	25.8267	1.61241	1.56918e-21	4.43252e-19	yes	LOC101261978	-	-	-	-	-	-	GO:0016772//transferase activity, transferring phosphorus-containing groups;GO:0003824//catalytic activity;GO:0016301//kinase activity;GO:0016740//transferase activity	GO:0044260//cellular macromolecule metabolic process;GO:0036211//protein modification process;GO:0006468//protein phosphorylation;GO:0044267//cellular protein metabolic process;GO:0043412//macromolecule modification;GO:0006464//cellular protein modification process;GO:0019538//protein metabolic process;GO:0008152//metabolic process;GO:0016310//phosphorylation;GO:0043170//macromolecule metabolic p…
entrzID_101262086	57.6667	153	3.53333	9.1	1.36484	5.95738e-11	3.70777e-09	yes	LOC101262086	-	Genetic Information Processing	Replication and repair	ko03440//Homologous recombination;ko03430//Mismatch repair;ko03030//DNA replication	K03111	GO:0043227//membrane-bounded organelle;GO:0044464//cell part;GO:0043231//intracellular membrane-bounded organelle;GO:0044424//intracellular part;GO:0043226//organelle;GO:0005623//cell;GO:0043229//intracellular organelle;GO:0005622//intracellular	GO:0003677//DNA binding;GO:0043566//structure-specific DNA binding;GO:1901363//heterocyclic compound binding;GO:0003676//nucleic acid binding;GO:0097159//organic cyclic compound binding;GO:0005488//binding	-
entrzID_101262094	0.333333	6.66667	0.02	0.423333	4.40372	0.000449552	0.00490794	yes	LOC101262094	-	Environmental Information Processing;Metabolism	Signal transduction;Carbohydrate metabolism;Global and overview maps	ko01100//tMetabolic pathways;ko04070//Phosphatidylinositol signaling system;ko00562//Inositol phosphate metabolism	K00913	-	-	-
entrzID_101262127	464	202	39.0733	16.5467	-1.23964	2.16186e-12	1.73474e-10	yes	LOC101262127	-	-	-	-	-	-	-	-
entrzID_101262131	104	264	2.17333	5.35	1.29963	5.10252e-12	3.84709e-10	yes	LOC101262131	-	-	-	-	-	-	-	-
entrzID_101262152	344.333	900.333	20.85	53.27	1.35328	9.51299e-11	5.69968e-09	yes	LOC101262152	-	Genetic Information Processing	Folding, sorting and degradation	ko04141//Protein processing in endoplasmic reticulum	K10666	-	-	-
entrzID_101262171	97.3333	24.3333	4.10333	1	-2.0368	1.81713e-12	1.47391e-10	yes	LOC101262171	-	-	-	-	-	-	-	-
entrzID_101262175	804.333	348.667	12.6233	5.33	-1.24389	1.51582e-11	1.05768e-09	yes	LOC101262175	-	-	-	-	-	-	-	-
entrzID_101262197	19	65.3333	0.633333	2.09	1.72247	1.53177e-06	3.7287e-05	yes	LOC101262197	-	Genetic Information Processing	Translation	ko00970//Aminoacyl-tRNA biosynthesis	K01881	-	-	-
entrzID_101262198	240	97.6667	9.64667	3.77333	-1.35419	1.042e-09	5.24924e-08	yes	LOC101262198	-	-	-	-	-	-	-	-
entrzID_101262216	0.666667	9	0.0166667	0.223333	3.74416	7.95977e-05	0.00115306	yes	LOC101262216	-	-	-	-	-	-	-	-
entrzID_101262247	5.33333	0.333333	0.29	0.0166667	-4.12102	0.00218837	0.0175852	yes	LOC101262247	-	-	-	-	-	-	-	-
entrzID_101262285	406.333	103.333	13.61	3.4	-2.00106	1.4789e-15	1.97785e-13	yes	LOC101262285	-	-	-	-	-	GO:0044464//cell part;GO:0030312//external encapsulating structure;GO:0071944//cell periphery;GO:0005623//cell;GO:0005618//cell wall	-	-
entrzID_101262296	180.667	378.667	12.1967	25.1267	1.04273	1.76347e-08	6.68157e-07	yes	LOC101262296	-	-	-	-	-	-	-	-
entrzID_101262338	22.3333	64.3333	1.20667	3.40333	1.49592	0.0001493	0.00194534	yes	LOC101262338	-	Genetic Information Processing	Folding, sorting and degradation	ko04130//SNARE interactions in vesicular transport	K08486	-	-	-
entrzID_101262352	25.3333	87.6667	0.883333	3.03667	1.78146	2.63238e-07	7.64138e-06	yes	LOC101262352	-	-	-	-	-	GO:0016020//membrane	-	-
entrzID_101262353	56.6667	29.3333	1.48667	0.74	-1.00648	0.00446991	0.0307313	yes	LOC101262353	-	Metabolism	Global and overview maps;Lipid metabolism	ko01100//tMetabolic pathways;ko00073//Cutin, suberine and wax biosynthesis	K15398	-	-	-
entrzID_101262429	0.333333	5.33333	0.0133333	0.213333	4	0.00167306	0.0141211	yes	LOC101262429	-	-	-	-	-	-	-	-
entrzID_101262444	260.333	110.333	12.8833	5.20667	-1.30707	5.53817e-07	1.48842e-05	yes	LOC101262444	-	-	-	-	-	-	-	-
entrzID_101262488	192.333	493.333	8.73333	21.7167	1.3142	5.4072e-16	7.83799e-14	yes	LOC101262488	-	Organismal Systems	Environmental adaptation	ko04626//Plant-pathogen interaction	K09422	-	-	-
entrzID_101262492	43.3333	94.6667	2.61333	5.54333	1.08486	6.66051e-06	0.000135797	yes	LOC101262492	-	-	-	-	-	-	-	-
entrzID_101262505	18.3333	6	0.53	0.183333	-1.53152	0.00257943	0.0199981	yes	LOC101262505	-	-	-	-	-	-	-	-
entrzID_101262531	11	2.66667	0.506667	0.12	-2.078	0.00437984	0.0302602	yes	LOC101262531	-	-	-	-	-	-	-	-
entrzID_101262539	70.3333	185.333	1.94	4.96	1.35428	6.65671e-11	4.12019e-09	yes	LOC101262539	-	-	-	-	-	-	-	-
entrzID_101262563	68.6667	142.667	1.52	3.05667	1.00789	4.24259e-05	0.000680875	yes	LOC101262563	-	-	-	-	-	-	-	-
entrzID_101262571	9.33333	2	0.366667	0.0733333	-2.32193	0.00353676	0.0256087	yes	LOC101262571	-	-	-	-	-	-	-	-
entrzID_101262578	37	11.3333	1.39	0.403333	-1.78504	0.000320803	0.00371964	yes	LOC101262578	-	-	-	-	-	-	-	-
entrzID_101262584	12.6667	1.33333	0.893333	0.1	-3.1592	0.000114756	0.00155416	yes	LOC101262584	-	-	-	-	-	-	-	-
entrzID_101262591	28.8467	9.03	0.723333	0.203333	-1.83081	0.000873507	0.00844128	yes	LOC101262591	-	Metabolism	Metabolism of terpenoids and polyketides;Global and overview maps	ko01110//Biosynthesis of secondary metabolites;ko00909//Sesquiterpenoid and triterpenoid biosynthesis	K15813	-	GO:0003824//catalytic activity;GO:0016853//isomerase activity	-
entrzID_101262601	714.333	215.333	27.2833	7.92333	-1.78384	1.48952e-23	5.48632e-21	yes	LOC101262601	-	-	-	-	-	-	GO:0003824//catalytic activity;GO:0016614//oxidoreductase activity, acting on CH-OH group of donors;GO:0016616//oxidoreductase activity, acting on the CH-OH group of donors, NAD or NADP as acceptor;GO:0016491//oxidoreductase activity	GO:1901360//organic cyclic compound metabolic process;GO:0006629//lipid metabolic process;GO:0071704//organic substance metabolic process;GO:0008202//steroid metabolic process;GO:0044699//single-organism process;GO:0044238//primary metabolic process;GO:0044710//single-organism metabolic process;GO:0008152//metabolic process
entrzID_101262603	39	85.3333	1.23333	2.62667	1.09067	2.94585e-05	0.000496157	yes	LOC101262603	-	-	-	-	-	-	-	-
entrzID_101262621	76	29.6667	2.74667	1.04333	-1.39648	1.70381e-06	4.08551e-05	yes	LOC101262621	-	Cellular Processes	Transport and catabolism	ko04145//Phagosome	K07375	GO:0005856//cytoskeleton;GO:0043227//membrane-bounded organelle;GO:0043228//non-membrane-bounded organelle;GO:0044424//intracellular part;GO:0044464//cell part;GO:0032991//macromolecular complex;GO:0043226//organelle;GO:0043231//intracellular membrane-bounded organelle;GO:0015630//microtubule cytoskeleton;GO:0043229//intracellular organelle;GO:0043232//intracellular non-membrane-bounded organelle…	GO:0005488//binding;GO:0005198//structural molecule activity;GO:0001882//nucleoside binding;GO:0032550//purine ribonucleoside binding;GO:0097159//organic cyclic compound binding;GO:0001883//purine nucleoside binding;GO:1901363//heterocyclic compound binding;GO:0097367//carbohydrate derivative binding;GO:0036094//small molecule binding;GO:0032549//ribonucleoside binding	GO:0044267//cellular protein metabolic process;GO:0044763//single-organism cellular process;GO:0019538//protein metabolic process;GO:0009056//catabolic process;GO:0043623//cellular protein complex assembly;GO:0016043//cellular component organization;GO:0043170//macromolecule metabolic process;GO:0022607//cellular component assembly;GO:0071840//cellular component organization or biogenesis;GO:0009…
entrzID_101262623	186.667	96	13.61	6.77667	-1.00602	2.28752e-07	6.74616e-06	yes	LOC101262623	-	-	-	-	-	-	-	-
entrzID_101262636	193.333	52.6667	5.43	1.45667	-1.89828	1.00897e-09	5.10575e-08	yes	LOC101262636	-	Environmental Information Processing	Signal transduction	ko04075//Plant hormone signal transduction	K14487	-	-	-
entrzID_101262661	7.66667	1.33333	0.393333	0.07	-2.49033	0.00393004	0.0278328	yes	LOC101262661	-	-	-	-	-	-	-	-
entrzID_101262803	11.3333	80	0.45	3.11	2.78892	2.17951e-09	1.02019e-07	yes	LOC101262803	-	-	-	-	-	-	-	GO:0042221//response to chemical;GO:0051704//multi-organism process;GO:0010033//response to organic substance;GO:0009620//response to fungus;GO:0050896//response to stimulus;GO:0051707//response to other organism;GO:0043207//response to external biotic stimulus;GO:0009607//response to biotic stimulus;GO:0002238//response to molecule of fungal origin;GO:0009605//response to external stimulus
entrzID_101262859	265.667	552	27.2567	54.8733	1.0095	1.40362e-12	1.17674e-10	yes	LOC101262859	-	Genetic Information Processing	Translation	ko03010//Ribosome	K02894	-	-	-
entrzID_101262884	42.3333	103.667	3.46	8.28333	1.25944	2.90929e-05	0.000491105	yes	LOC101262884	-	-	-	-	-	-	-	-
entrzID_101262901	27	5.33333	1.31	0.276667	-2.24335	8.16771e-05	0.00117787	yes	LOC101262901	-	-	-	-	-	-	-	-
entrzID_101262913	23.6667	56	1.47333	3.39	1.2022	0.000118469	0.00159482	yes	LOC101262913	-	-	-	-	-	-	-	-
entrzID_101262986	123.667	267.667	2.99	6.35333	1.08737	1.86867e-08	7.0327e-07	yes	LOC101262986	-	-	-	-	-	-	-	-
entrzID_101263007	117	58	6.70333	3.17667	-1.07736	2.64627e-06	6.0608e-05	yes	LOC101263007	-	-	-	-	-	-	-	-
entrzID_101263022	34.3333	80.3333	2.16667	4.91667	1.1822	3.6308e-05	0.000599389	yes	LOC101263022	-	-	-	-	-	-	-	GO:0071840//cellular component organization or biogenesis;GO:0006325//chromatin organization;GO:0009987//cellular process;GO:0043933//macromolecular complex subunit organization;GO:0006996//organelle organization;GO:0051276//chromosome organization;GO:0016043//cellular component organization
entrzID_101263030	75.3333	293.333	3.99	14.9633	1.90697	1.60863e-17	2.91474e-15	yes	LOC101263030	-	-	-	-	-	-	-	-
entrzID_101263073	30.3333	184	1.31667	7.73333	2.5542	1.41605e-09	6.91647e-08	yes	LOC101263073	-	Metabolism	Global and overview maps;Metabolism of terpenoids and polyketides	ko01110//Biosynthesis of secondary metabolites;ko00904//Diterpenoid biosynthesis	K04125	-	-	-
entrzID_101263194	39.3333	10.6667	3.52	0.896667	-1.97293	1.7653e-05	0.000314785	yes	LOC101263194	-	-	-	-	-	-	-	-
entrzID_101263242	8.33333	22.6667	0.2	0.52	1.37851	0.00370372	0.0265609	yes	LOC101263242	-	-	-	-	-	-	-	-
entrzID_101263251	51.6667	116	1.93667	4.18333	1.11108	7.45735e-07	1.94376e-05	yes	LOC101263251	-	-	-	-	-	-	-	-
entrzID_101263320	566.667	1233	16.4567	34.6833	1.07557	2.91757e-15	3.78913e-13	yes	LOC101263320	-	Genetic Information Processing	Folding, sorting and degradation	ko03018//RNA degradation	K04077	GO:0005622//intracellular;GO:0044464//cell part;GO:0044424//intracellular part;GO:0005623//cell	GO:0005488//binding;GO:1901363//heterocyclic compound binding;GO:0097159//organic cyclic compound binding;GO:0097367//carbohydrate derivative binding;GO:0001882//nucleoside binding;GO:0001883//purine nucleoside binding;GO:0036094//small molecule binding;GO:0032549//ribonucleoside binding;GO:0032550//purine ribonucleoside binding	GO:0009987//cellular process;GO:0006457//protein folding
entrzID_101263329	2.33333	11.3333	0.173333	0.783333	2.17608	0.00297141	0.0223732	yes	LOC101263329	-	-	-	-	-	GO:0043226//organelle;GO:0005623//cell;GO:0043227//membrane-bounded organelle;GO:0005622//intracellular;GO:0043229//intracellular organelle;GO:0043231//intracellular membrane-bounded organelle;GO:0044464//cell part;GO:0044424//intracellular part	-	GO:0006812//cation transport;GO:0051234//establishment of localization;GO:1902578//single-organism localization;GO:0006818//hydrogen transport;GO:0015992//proton transport;GO:0015672//monovalent inorganic cation transport;GO:0044699//single-organism process;GO:0044765//single-organism transport;GO:0006811//ion transport;GO:0006810//transport;GO:0051179//localization
entrzID_101263400	6.33333	16.6667	0.37	0.983333	1.41016	0.00570294	0.0372265	yes	LOC101263400	-	-	-	-	-	-	-	-
entrzID_101263402	12.3333	50	0.653333	2.55333	1.96649	3.36272e-08	1.18423e-06	yes	LOC101263402	-	Metabolism	Global and overview maps;Biosynthesis of other secondary metabolites	ko01100//tMetabolic pathways;ko01110//Biosynthesis of secondary metabolites;ko00960//Tropane, piperidine and pyridine alkaloid biosynthesis	K08081	-	-	-
entrzID_101263458	74.6667	31.6667	2.21	0.933333	-1.24358	0.00517444	0.0345188	yes	LOC101263458	-	Metabolism	Carbohydrate metabolism	ko00040//Pentose and glucuronate interconversions	K01728	-	-	-
entrzID_101263480	27.3333	62.6667	1.46333	3.25667	1.15414	2.89799e-05	0.000489563	yes	LOC101263480	-	-	-	-	-	-	-	-
entrzID_101263500	24.6667	1.66667	1.18	0.0733333	-4.00817	6.36509e-09	2.68313e-07	yes	LOC101263500	-	-	-	-	-	-	-	-
entrzID_101263505	147	51.3333	5.33333	1.84667	-1.53011	1.28753e-09	6.37299e-08	yes	LOC101263505	-	-	-	-	-	-	-	-
entrzID_101263528	16.3333	4.66667	2.16	0.613333	-1.81629	0.00113003	0.0103167	yes	LOC101263528	-	-	-	-	-	-	-	-
entrzID_101263535	38.6667	1815.67	0.82	36.8	5.48794	1.1393e-49	1.96906e-46	yes	LOC101263535	-	Metabolism	Lipid metabolism	ko00591//Linoleic acid metabolism	K15718	-	GO:0016701//oxidoreductase activity, acting on single donors with incorporation of molecular oxygen;GO:0005488//binding;GO:0043169//cation binding;GO:0003824//catalytic activity;GO:0016491//oxidoreductase activity;GO:0043167//ion binding	GO:1901576//organic substance biosynthetic process;GO:0072330//monocarboxylic acid biosynthetic process;GO:0044710//single-organism metabolic process;GO:0044237//cellular metabolic process;GO:0044711//single-organism biosynthetic process;GO:0032787//monocarboxylic acid metabolic process;GO:0008152//metabolic process;GO:0009987//cellular process;GO:0008610//lipid biosynthetic process;GO:0006631//f…
entrzID_101263538	28.6667	5.66667	0.883333	0.166667	-2.40599	6.00754e-07	1.59548e-05	yes	LOC101263538	-	-	-	-	-	-	-	-
entrzID_101263548	94.6667	249.333	4.30333	11.0867	1.3653	2.65712e-14	3.03046e-12	yes	LOC101263548	-	-	-	-	-	-	GO:0003677//DNA binding;GO:0005488//binding;GO:0003676//nucleic acid binding;GO:0097159//organic cyclic compound binding;GO:1901363//heterocyclic compound binding;GO:0043566//structure-specific DNA binding	GO:0043170//macromolecule metabolic process;GO:0008152//metabolic process;GO:0071704//organic substance metabolic process;GO:0044237//cellular metabolic process;GO:0009987//cellular process;GO:0006139//nucleobase-containing compound metabolic process;GO:0044238//primary metabolic process;GO:0006807//nitrogen compound metabolic process;GO:0034641//cellular nitrogen compound metabolic process;GO:00…
entrzID_101263646	100.333	243	3.71333	8.73	1.23327	2.22246e-12	1.77072e-10	yes	LOC101263646	-	-	-	-	-	-	-	-
entrzID_101263654	112.333	248.333	6.17	13.1867	1.09574	1.1631e-08	4.60495e-07	yes	LOC101263654	-	-	-	-	-	-	-	-
entrzID_101263673	25	65.6667	1.14667	3.00667	1.39072	0.00018791	0.00237015	yes	LOC101263673	-	-	-	-	-	-	-	-
entrzID_101263695	3.66667	0	0.39	0.001	-8.60733	0.00523982	0.0348366	yes	LOC101263695	-	-	-	-	-	-	GO:0005488//binding;GO:0043169//cation binding;GO:0043167//ion binding	-
entrzID_101263757	630	1413.67	18.98	40.99	1.11079	1.38201e-13	1.40503e-11	yes	LOC101263757	-	Genetic Information Processing	Translation	ko03008//Ribosome biogenesis in eukaryotes	K14565	-	-	-
entrzID_101263761	38	92	1.53667	3.66667	1.25466	3.45689e-05	0.000573629	yes	LOC101263761	-	-	-	-	-	GO:0016020//membrane;GO:0031224//intrinsic component of membrane;GO:0044425//membrane part	-	GO:0044763//single-organism cellular process;GO:0044699//single-organism process;GO:0009987//cellular process
entrzID_101263770	11.6733	2.66667	0.643333	0.146667	-2.13303	0.00152415	0.0131357	yes	LOC101263770	-	Metabolism	Carbohydrate metabolism;Global and overview maps;Energy metabolism	ko01100//tMetabolic pathways;ko01110//Biosynthesis of secondary metabolites;ko01200//Carbon metabolism;ko01230//Biosynthesis of amino acids;ko00010//Glycolysis / Gluconeogenesis;ko00710//Carbon fixation in photosynthetic organisms	K00134	-	-	-
entrzID_101263799	3.66667	0	0.13	0.001	-7.02237	0.0039995	0.0281624	yes	LOC101263799	-	Metabolism	Biosynthesis of other secondary metabolites	ko00945//Stilbenoid, diarylheptanoid and gingerol biosynthesis	K16040	-	-	-
entrzID_101263825	20	7.33333	0.473333	0.173333	-1.44931	0.00442363	0.030453	yes	LOC101263825	-	Genetic Information Processing	Translation;Folding, sorting and degradation	ko03013//RNA transport;ko03015//mRNA surveillance pathway;ko03018//RNA degradation	K13126	-	-	-
entrzID_101263860	1335.65	560.66	22.0933	9.06333	-1.2855	9.83281e-22	2.90689e-19	yes	LOC101263860	-	-	-	-	-	-	GO:0043167//ion binding;GO:0043177//organic acid binding;GO:0036094//small molecule binding;GO:0043168//anion binding;GO:0005488//binding;GO:0031406//carboxylic acid binding	-
entrzID_101263877	628	1450.67	38.89	88.8367	1.19176	1.19291e-10	7.03471e-09	yes	LOC101263877	-	-	-	-	-	-	-	-
entrzID_101263919	9.66667	2.66667	0.363333	0.1	-1.86129	0.00707907	0.0440955	yes	LOC101263919	-	-	-	-	-	-	-	-
entrzID_101263962	45.3333	104.333	1.44667	3.14333	1.11956	0.00219196	0.0176078	yes	LOC101263962	-	-	-	-	-	-	-	-
entrzID_101264050	118.333	322.667	9.2	24.4733	1.4115	3.04557e-14	3.43859e-12	yes	LOC101264050	-	-	-	-	-	-	-	-
entrzID_101264062	492	236.667	13.2467	6.14667	-1.10775	5.16368e-14	5.57776e-12	yes	LOC101264062	-	-	-	-	-	-	-	-
entrzID_101264141	18	45	2.08667	5.09333	1.28741	0.000169168	0.0021645	yes	LOC101264141	-	-	-	-	-	-	-	-
entrzID_101264159	31.6667	99	1.39667	4.19667	1.58726	1.20249e-09	6.00392e-08	yes	LOC101264159	-	Genetic Information Processing	Folding, sorting and degradation	ko04120//Ubiquitin mediated proteolysis	K04506	-	-	-
entrzID_101264164	13.6667	4	0.62	0.166667	-1.8953	0.00181822	0.0151471	yes	LOC101264164	-	-	-	-	-	-	-	-
entrzID_101264204	101	204	2.51	5.04	1.00574	1.25985e-06	3.0936e-05	yes	LOC101264204	-	-	-	-	-	-	-	-
entrzID_101264349	12.3333	85.6667	0.676667	4.48667	2.72913	7.44922e-16	1.05264e-13	yes	LOC101264349	-	Organismal Systems	Environmental adaptation	ko04626//Plant-pathogen interaction	K09422	-	-	-
entrzID_101264358	155.333	371.333	11.1167	25.7833	1.21371	1.782e-17	3.17761e-15	yes	LOC101264358	-	-	-	-	-	-	-	-
entrzID_101264371	21.3333	43.6667	0.936667	1.90667	1.02545	0.00710125	0.044211	yes	LOC101264371	-	-	-	-	-	-	-	-
entrzID_101264374	0	8	0.001	0.26	8.02237	8.61079e-06	0.000170341	yes	TPS33	-	Metabolism	Global and overview maps;Metabolism of terpenoids and polyketides	ko01110//Biosynthesis of secondary metabolites;ko00909//Sesquiterpenoid and triterpenoid biosynthesis	K14182	GO:0044424//intracellular part;GO:0005623//cell;GO:0005622//intracellular;GO:0044464//cell part	GO:0016829//lyase activity;GO:0016835//carbon-oxygen lyase activity;GO:0016838//carbon-oxygen lyase activity, acting on phosphates;GO:0003824//catalytic activity;GO:0043169//cation binding;GO:0043167//ion binding;GO:0005488//binding	GO:0071704//organic substance metabolic process;GO:0006720//isoprenoid metabolic process;GO:0008152//metabolic process;GO:0009987//cellular process;GO:0006629//lipid metabolic process;GO:0044237//cellular metabolic process;GO:0044763//single-organism cellular process;GO:0044238//primary metabolic process;GO:0044699//single-organism process;GO:0006721//terpenoid metabolic process;GO:0044710//singl…
entrzID_101264414	48.3333	115.333	0.873333	2.03	1.21688	4.34969e-06	9.36998e-05	yes	LOC101264414	-	-	-	-	-	-	-	-
entrzID_101264432	85.6667	208.667	4.48333	10.5867	1.2396	3.07935e-11	2.02894e-09	yes	LOC101264432	-	Metabolism	Global and overview maps;Amino acid metabolism	ko01100//tMetabolic pathways;ko01110//Biosynthesis of secondary metabolites;ko01230//Biosynthesis of amino acids;ko00400//Phenylalanine, tyrosine and tryptophan biosynthesis	K15227	-	-	-
entrzID_101264451	36.3333	108.333	1.28667	3.66333	1.50952	6.16482e-07	1.63146e-05	yes	LOC101264451	-	-	-	-	-	-	-	-
entrzID_101264562	309	665	5.16667	10.8467	1.06995	2.96656e-16	4.44352e-14	yes	LOC101264562	-	-	-	-	-	-	-	-
entrzID_101264574	14	149.333	0.516667	5.06	3.29183	3.48163e-08	1.22227e-06	yes	LOC101264574	-	Metabolism	Global and overview maps	ko01100//tMetabolic pathways;ko01110//Biosynthesis of secondary metabolites	K20618	-	GO:0016491//oxidoreductase activity;GO:1901363//heterocyclic compound binding;GO:0005488//binding;GO:0046906//tetrapyrrole binding;GO:0043167//ion binding;GO:0043169//cation binding;GO:0003824//catalytic activity;GO:0097159//organic cyclic compound binding;GO:0046872//metal ion binding;GO:0046914//transition metal ion binding	GO:0008152//metabolic process;GO:0044699//single-organism process;GO:0044710//single-organism metabolic process
entrzID_101264586	32.6667	10.6667	1.21333	0.39	-1.63743	0.000302533	0.00354542	yes	LOC101264586	-	-	-	-	-	-	-	-
entrzID_101264598	16.6333	37.6867	0.946667	2.07	1.1287	0.00462369	0.0315377	yes	LOC101264598	-	-	-	-	-	-	-	-
entrzID_101264608	0	6.33333	0.001	0.0766667	6.26053	0.00333053	0.024392	yes	LOC101264608	-	-	-	-	-	-	-	-
entrzID_101264700	1374.77	3436.33	46.6367	109.543	1.23197	0.000117738	0.00158784	yes	LOC101264700	-	Genetic Information Processing	Translation	ko03013//RNA transport	K03231	-	-	-
entrzID_101264719	1495.67	3108.33	58.6367	119.237	1.02395	2.56289e-11	1.71889e-09	yes	SlRAV2	-	-	-	-	-	-	-	-
entrzID_101264738	432.667	214.333	18.1333	8.78333	-1.0458	5.70101e-14	6.07062e-12	yes	LOC101264738	-	-	-	-	-	-	-	-
entrzID_101264748	17	3.66667	0.616667	0.123333	-2.32193	0.000321805	0.00372889	yes	LOC101264748	-	-	-	-	-	-	-	-
entrzID_101264780	59.7533	30.7967	1.80667	0.886667	-1.02687	0.00282631	0.0215332	yes	LOC101264780	-	-	-	-	-	-	-	-
entrzID_101264793	163	73.3333	6.31333	2.74667	-1.20072	1.15536e-07	3.63566e-06	yes	LOC101264793	-	-	-	-	-	-	-	-
entrzID_101264846	55.6667	255.667	2.87	12.8333	2.16077	1.27111e-20	3.28267e-18	yes	LOC101264846	-	Metabolism	Lipid metabolism	ko00564//Glycerophospholipid metabolism	K06130	-	-	-
entrzID_101264847	175.507	417.703	6.37333	14.6033	1.19618	4.01475e-14	4.44352e-12	yes	LOC101264847	-	Metabolism	Amino acid metabolism	ko00360//Phenylalanine metabolism	K22427	-	GO:0016829//lyase activity;GO:0005488//binding;GO:0043168//anion binding;GO:0003824//catalytic activity;GO:0016830//carbon-carbon lyase activity;GO:0043167//ion binding	GO:0044763//single-organism cellular process;GO:0043436//oxoacid metabolic process;GO:0044237//cellular metabolic process;GO:0006082//organic acid metabolic process;GO:0071704//organic substance metabolic process;GO:0009987//cellular process;GO:0008152//metabolic process;GO:0044281//small molecule metabolic process;GO:0044710//single-organism metabolic process;GO:0044699//single-organism process
entrzID_101264928	287.333	664	9.07	20.0133	1.14179	5.60943e-14	6.00156e-12	yes	LOC101264928	-	-	-	-	-	-	-	-
entrzID_101264959	9.66667	2232.67	0.603333	132.85	7.78263	7.14208e-97	1.60468e-92	yes	LOC101264959	-	-	-	-	-	-	-	-
entrzID_101264962	22	47.3333	1.08333	2.23667	1.04587	0.00102547	0.00953658	yes	LOC101264962	-	-	-	-	-	-	-	-
entrzID_101264970	4.33333	0	0.0833333	0.001	-6.38082	0.00100085	0.00936576	yes	LOC101264970	-	-	-	-	-	-	-	-
entrzID_101265036	16.3333	5	1.18	0.35	-1.75336	0.00099563	0.00932698	yes	SHINE3	-	-	-	-	-	-	-	-
entrzID_101265138	2.33333	62.3333	0.133333	3.43333	4.6865	1.37946e-20	3.52201e-18	yes	LOC101265138	-	Organismal Systems	Environmental adaptation	ko04626//Plant-pathogen interaction	K13448	-	-	-
entrzID_101265154	53.6667	27.6667	3.18667	1.53667	-1.05224	0.00584324	0.037922	yes	LOC101265154	-	-	-	-	-	-	-	-
entrzID_101265190	34	239.667	1.45333	9.71333	2.7406	2.43119e-19	5.51757e-17	yes	LOC101265190	-	-	-	-	-	GO:0005623//cell;GO:0044424//intracellular part;GO:0043229//intracellular organelle;GO:0043227//membrane-bounded organelle;GO:0031224//intrinsic component of membrane;GO:0016020//membrane;GO:0044425//membrane part;GO:0044464//cell part;GO:0043226//organelle;GO:0043231//intracellular membrane-bounded organelle;GO:0005622//intracellular	GO:0016740//transferase activity;GO:0003824//catalytic activity;GO:0016757//transferase activity, transferring glycosyl groups;GO:0008194//UDP-glycosyltransferase activity	GO:0009987//cellular process;GO:0044700//single organism signaling;GO:0043170//macromolecule metabolic process;GO:0065007//biological regulation;GO:0010033//response to organic substance;GO:0071310//cellular response to organic substance;GO:0044723//single-organism carbohydrate metabolic process;GO:0044238//primary metabolic process;GO:0070887//cellular response to chemical stimulus;GO:0050794//r…
entrzID_101265201	188.333	425.667	2.39333	5.25	1.1333	1.16182e-15	1.58205e-13	yes	LOC101265201	-	Genetic Information Processing;Metabolism	Transcription;Nucleotide metabolism;Global and overview maps	ko01100//tMetabolic pathways;ko00230//Purine metabolism;ko00240//Pyrimidine metabolism;ko03020//RNA polymerase	K03018	-	-	-
entrzID_101265292	70.6667	152.333	1.75333	3.70667	1.08002	3.23943e-07	9.17824e-06	yes	HMG2	-	Metabolism	Metabolism of terpenoids and polyketides;Global and overview maps	ko01100//tMetabolic pathways;ko01110//Biosynthesis of secondary metabolites;ko00900//Terpenoid backbone biosynthesis	K00021	GO:0005623//cell;GO:0044464//cell part;GO:0043227//membrane-bounded organelle;GO:0031224//intrinsic component of membrane;GO:0031090//organelle membrane;GO:0044422//organelle part;GO:0044424//intracellular part;GO:0016020//membrane;GO:0044425//membrane part;GO:0005622//intracellular;GO:0043226//organelle;GO:0043229//intracellular organelle;GO:0043231//intracellular membrane-bounded organelle	GO:1901265//nucleoside phosphate binding;GO:0016491//oxidoreductase activity;GO:0048037//cofactor binding;GO:0000166//nucleotide binding;GO:0016614//oxidoreductase activity, acting on CH-OH group of donors;GO:0003824//catalytic activity;GO:1901363//heterocyclic compound binding;GO:0005488//binding;GO:0036094//small molecule binding;GO:0097159//organic cyclic compound binding	GO:0071704//organic substance metabolic process;GO:0044710//single-organism metabolic process;GO:0006629//lipid metabolic process;GO:0008152//metabolic process;GO:0044237//cellular metabolic process;GO:0006732//coenzyme metabolic process;GO:0044238//primary metabolic process;GO:0044255//cellular lipid metabolic process;GO:0044699//single-organism process;GO:0009987//cellular process;GO:0044763//s…
entrzID_101265293	37	17	1.93333	0.863333	-1.1631	0.00202445	0.0165763	yes	LOC101265293	-	Metabolism	Biosynthesis of other secondary metabolites;Global and overview maps	ko01100//tMetabolic pathways;ko01110//Biosynthesis of secondary metabolites;ko00960//Tropane, piperidine and pyridine alkaloid biosynthesis	K08081	-	-	-
entrzID_101265297	2	12	0.08	0.426667	2.41504	0.00187476	0.0155322	yes	LOC101265297	-	-	-	-	-	-	-	-
entrzID_101265323	73	154.333	1.91667	3.93	1.03593	3.40297e-07	9.58118e-06	yes	LOC101265323	-	-	-	-	-	-	-	-
entrzID_101265369	12.3333	1.33333	0.456667	0.0566667	-3.01057	2.19504e-05	0.000381423	yes	LOC101265369	-	-	-	-	-	-	-	-
entrzID_101265379	20.6667	4	1.74	0.35	-2.31366	0.00298984	0.0224518	yes	LOC101265379	-	-	-	-	-	-	-	-
entrzID_101265388	10	109.333	0.71	7.06	3.31378	3.96269e-06	8.72024e-05	yes	LOC101265388	-	-	-	-	-	-	-	-
entrzID_101265391	431.667	215	15.94	7.74667	-1.041	1.38674e-12	1.16694e-10	yes	LOC101265391	-	Metabolism	Carbohydrate metabolism	ko00051//Fructose and mannose metabolism	K19355	-	GO:0003824//catalytic activity;GO:0016787//hydrolase activity	GO:0008152//metabolic process;GO:0044238//primary metabolic process
entrzID_101265455	25.3333	63.3333	0.713333	1.71333	1.26416	0.00216478	0.0174581	yes	LOC101265455	-	-	-	-	-	-	-	-
entrzID_101265482	20	41.6667	1.26	2.57	1.02834	0.00114685	0.0104279	yes	LOC101265482	-	-	-	-	-	-	-	-
entrzID_101265511	13	112.333	0.586667	4.86333	3.05133	7.54553e-12	5.54029e-10	yes	LOC101265511	-	Metabolism	Global and overview maps;Biosynthesis of other secondary metabolites	ko01100//tMetabolic pathways;ko01110//Biosynthesis of secondary metabolites;ko00940//Phenylpropanoid biosynthesis	K00430	-	-	-
entrzID_101265539	230.223	470.14	4.05333	8.22667	1.0212	3.75847e-07	1.05031e-05	yes	LOC101265539	-	-	-	-	-	-	-	-
entrzID_101265544	5.66667	23.6667	0.503333	2.03333	2.01426	7.77275e-05	0.00113401	yes	LOC101265544	-	-	-	-	-	-	-	-
entrzID_101265548	65.3333	145.333	1.91	4.04667	1.08316	0.000280619	0.00332365	yes	LOC101265548	-	Metabolism	Carbohydrate metabolism;Global and overview maps	ko01100//tMetabolic pathways;ko00630//Glyoxylate and dicarboxylate metabolism	K22133	-	-	-
entrzID_101265554	16	1	0.71	0.0433333	-4.03427	2.89132e-08	1.03939e-06	yes	FZY5	-	Metabolism	Global and overview maps;Amino acid metabolism	ko01100//tMetabolic pathways;ko00380//Tryptophan metabolism	K11816	-	-	-
entrzID_101265594	12	28.3333	0.616667	1.44667	1.23017	0.00800291	0.0483861	yes	LOC101265594	-	-	-	-	-	-	-	-
entrzID_101265626	201.333	629.333	5.48333	16.5633	1.59487	9.37526e-25	4.38841e-22	yes	LOC101265626	-	Genetic Information Processing	Folding, sorting and degradation	ko03018//RNA degradation	K04077	-	-	-
entrzID_101265690	41.3967	121.577	2.45667	7.13667	1.53855	5.71197e-08	1.91547e-06	yes	LOC101265690	-	Metabolism	Biosynthesis of other secondary metabolites;Amino acid metabolism;Global and overview maps	ko01100//tMetabolic pathways;ko01110//Biosynthesis of secondary metabolites;ko00940//Phenylpropanoid biosynthesis;ko00360//Phenylalanine metabolism;ko00941//Flavonoid biosynthesis;ko00945//Stilbenoid, diarylheptanoid and gingerol biosynthesis	K00588	-	GO:0008168//methyltransferase activity;GO:0016740//transferase activity;GO:0003824//catalytic activity;GO:0016741//transferase activity, transferring one-carbon groups	GO:0008152//metabolic process
entrzID_101265719	154.333	425.333	5.20667	14.15	1.44237	3.58318e-11	2.32008e-09	yes	LOC101265719	-	-	-	-	-	-	-	-
entrzID_101265726	8.66667	91.6667	0.52	4.98667	3.26149	8.01475e-06	0.000159783	yes	LOC101265726	-	-	-	-	-	-	-	-
entrzID_101265731	13.3333	43	0.773333	2.34	1.59735	0.00022794	0.00278941	yes	LOC101265731	-	-	-	-	-	-	-	-
entrzID_101265773	60.6667	144	4.73667	10.8933	1.2015	0.00273088	0.0209482	yes	LOC101265773	-	-	-	-	-	GO:0043231//intracellular membrane-bounded organelle;GO:0044435//plastid part;GO:0044446//intracellular organelle part;GO:0044444//cytoplasmic part;GO:0009532//plastid stroma;GO:0043229//intracellular organelle;GO:0043227//membrane-bounded organelle;GO:0044424//intracellular part;GO:0044464//cell part;GO:0043226//organelle;GO:0016020//membrane;GO:0009536//plastid;GO:0005623//cell;GO:0044422//orga…	GO:0016491//oxidoreductase activity;GO:0003824//catalytic activity;GO:0016651//oxidoreductase activity, acting on NAD(P)H;GO:0016655//oxidoreductase activity, acting on NAD(P)H, quinone or similar compound as acceptor	GO:0009607//response to biotic stimulus;GO:0043436//oxoacid metabolic process;GO:0009628//response to abiotic stimulus;GO:0044763//single-organism cellular process;GO:0002682//regulation of immune system process;GO:0042537//benzene-containing compound metabolic process;GO:0071495//cellular response to endogenous stimulus;GO:0044281//small molecule metabolic process;GO:0071704//organic substance m…
entrzID_101265791	28.3333	64.3333	2.16	4.77667	1.14497	0.00019141	0.00240526	yes	LOC101265791	-	Genetic Information Processing	Translation	ko03008//Ribosome biogenesis in eukaryotes	K03264	-	-	-
entrzID_101265804	3.33333	59.6667	0.133333	2.02667	3.926	6.41822e-05	0.000964578	yes	LOC101265804	-	Metabolism	Metabolism of cofactors and vitamins;Biosynthesis of other secondary metabolites;Global and overview maps;Amino acid metabolism	ko01100//tMetabolic pathways;ko01110//Biosynthesis of secondary metabolites;ko01230//Biosynthesis of amino acids;ko00270//Cysteine and methionine metabolism;ko00280//Valine, leucine and isoleucine degradation;ko01210//2-Oxocarboxylic acid metabolism;ko00770//Pantothenate and CoA biosynthesis;ko00290//Valine, leucine and isoleucine biosynthesis;ko00966//Glucosinolate biosynthesis	K00826	-	GO:0003824//catalytic activity;GO:0004084//branched-chain-amino-acid transaminase activity;GO:0008483//transaminase activity;GO:0016769//transferase activity, transferring nitrogenous groups;GO:0016740//transferase activity	GO:0006807//nitrogen compound metabolic process;GO:0044763//single-organism cellular process;GO:0044237//cellular metabolic process;GO:0044710//single-organism metabolic process;GO:0044699//single-organism process;GO:0019752//carboxylic acid metabolic process;GO:0071704//organic substance metabolic process;GO:0044238//primary metabolic process;GO:1901564//organonitrogen compound metabolic process…
entrzID_101265824	4.33333	18.3333	0.166667	0.713333	2.09761	0.000108206	0.00148243	yes	LOC101265824	-	-	-	-	-	-	-	-
entrzID_101265842	306.667	137	7.49667	3.31333	-1.17797	3.43342e-12	2.65093e-10	yes	LOC101265842	-	Metabolism	Global and overview maps;Metabolism of terpenoids and polyketides	ko01110//Biosynthesis of secondary metabolites;ko00909//Sesquiterpenoid and triterpenoid biosynthesis	K20659	-	GO:0016853//isomerase activity;GO:0003824//catalytic activity	-
entrzID_101265946	63.6667	259.333	3.87667	15.2033	1.9715	3.48896e-24	1.42527e-21	yes	LOC101265946	-	-	-	-	-	-	-	-
entrzID_101265953	46.3333	128.667	2.47667	6.61333	1.41698	2.31174e-09	1.07559e-07	yes	LOC101265953	-	-	-	-	-	-	-	-
entrzID_101265959	660.667	325.333	27.12	12.8233	-1.08059	1.32856e-10	7.71319e-09	yes	LOC101265959	-	-	-	-	-	-	GO:0016787//hydrolase activity;GO:0003824//catalytic activity	GO:0008152//metabolic process
entrzID_101265980	42	18	1.66667	0.72	-1.2109	0.000207737	0.00257727	yes	LOC101265980	-	-	-	-	-	-	-	-
entrzID_101265981	330.333	1115.33	8.39667	26.5567	1.66119	6.75929e-37	8.4371e-34	yes	LOC101265981	-	-	-	-	-	-	-	-
entrzID_101266022	0.333333	5	0.0233333	0.33	3.822	0.00613166	0.0394293	yes	LOC101266022	-	-	-	-	-	-	-	-
entrzID_101266025	127.333	58.3333	14.4533	6.16333	-1.22962	0.00109253	0.0100356	yes	LOC101266025	-	-	-	-	-	-	-	-
entrzID_101266036	23.3333	6	1.61	0.416667	-1.9501	0.000719868	0.007232	yes	LOC101266036	-	-	-	-	-	-	-	-
entrzID_101266043	61	30.6667	2.27333	1.10333	-1.04294	0.00261194	0.0202014	yes	LOC101266043	-	-	-	-	-	-	-	GO:0000003//reproduction
entrzID_101266117	318.667	813	7.08	17.52	1.30718	2.47449e-18	4.92008e-16	yes	LOC101266117	-	-	-	-	-	-	-	-
entrzID_101266119	14.9767	54.1433	0.566667	2.02333	1.83616	2.85029e-07	8.19978e-06	yes	LOC101266119	-	-	-	-	-	-	-	-
entrzID_101266126	1125	560	40.1767	19.4533	-1.04634	1.29107e-13	1.33676e-11	yes	LOC101266126	-	-	-	-	-	-	-	-
entrzID_101266187	11	26.6667	0.25	0.59	1.23879	0.00564316	0.0369436	yes	LOC101266187	-	-	-	-	-	-	-	-
entrzID_101266223	91	35.3333	6.06	2.30667	-1.39351	2.52289e-06	5.80188e-05	yes	LOC101266223	-	Metabolism	Biosynthesis of other secondary metabolites;Global and overview maps	ko01100//tMetabolic pathways;ko01110//Biosynthesis of secondary metabolites;ko00941//Flavonoid biosynthesis	K01859	-	-	-
entrzID_101266224	225	114.667	16.42	8.17667	-1.00587	2.31222e-09	1.07559e-07	yes	LOC101266224	-	-	-	-	-	-	-	-
entrzID_101266225	15.3333	64.3333	0.883333	3.61667	2.03363	7.15815e-05	0.00105878	yes	LOC101266225	-	-	-	-	-	-	-	-
entrzID_101266376	99.3333	214.333	5.36333	11.3133	1.07682	2.38763e-08	8.76558e-07	yes	LOC101266376	-	-	-	-	-	-	-	-
entrzID_101266425	80.6667	185	1.63333	3.61667	1.14684	5.97616e-09	2.53344e-07	yes	LOC101266425	-	-	-	-	-	-	-	-
entrzID_101266441	17.3333	4	0.533333	0.123333	-2.11247	0.000148001	0.00193219	yes	LOC101266441	-	-	-	-	-	-	-	-
entrzID_101266472	26.6667	77	2.13333	5.85333	1.45615	0.00012445	0.00166642	yes	LOC101266472	-	Metabolism	Energy metabolism	ko00195//Photosynthesis	K02639	-	-	-
entrzID_101266493	0	593	0.001	41.1633	15.3291	2.71621e-79	3.05139e-75	yes	LOC101266493	-	-	-	-	-	-	-	-
entrzID_101266579	23.3333	49.3333	1.56333	3.27667	1.0676	0.000905853	0.0086865	yes	LOC101266579	-	-	-	-	-	-	-	-
entrzID_101266596	155.667	415	4.02667	10.42	1.3717	1.36452e-19	3.16063e-17	yes	LOC101266596	-	-	-	-	-	-	GO:0016887//ATPase activity;GO:0016817//hydrolase activity, acting on acid anhydrides;GO:0016462//pyrophosphatase activity;GO:0003824//catalytic activity;GO:0017111//nucleoside-triphosphatase activity;GO:0016818//hydrolase activity, acting on acid anhydrides, in phosphorus-containing anhydrides;GO:0036094//small molecule binding;GO:0032550//purine ribonucleoside binding;GO:1901363//heterocyclic c…	-
entrzID_101266618	48.6667	103	1.89667	3.89	1.0363	9.07422e-05	0.00128226	yes	LOC101266618	-	Metabolism	Global and overview maps;Biosynthesis of other secondary metabolites	ko01100//tMetabolic pathways;ko01110//Biosynthesis of secondary metabolites;ko00941//Flavonoid biosynthesis;ko00944//Flavone and flavonol biosynthesis	K05280	GO:0044425//membrane part;GO:0044422//organelle part;GO:0044424//intracellular part;GO:0043227//membrane-bounded organelle;GO:0031224//intrinsic component of membrane;GO:0043229//intracellular organelle;GO:0043231//intracellular membrane-bounded organelle;GO:0005623//cell;GO:0043226//organelle;GO:0005622//intracellular;GO:0031090//organelle membrane;GO:0016020//membrane;GO:0044464//cell part	GO:0097159//organic cyclic compound binding;GO:0046914//transition metal ion binding;GO:0046906//tetrapyrrole binding;GO:0005488//binding;GO:0043167//ion binding;GO:0016705//oxidoreductase activity, acting on paired donors, with incorporation or reduction of molecular oxygen;GO:0043169//cation binding;GO:0004497//monooxygenase activity;GO:0046872//metal ion binding;GO:0016491//oxidoreductase acti…	GO:0008152//metabolic process;GO:0071704//organic substance metabolic process;GO:0044699//single-organism process;GO:0009812//flavonoid metabolic process;GO:0044710//single-organism metabolic process
entrzID_101266638	0.333333	16.3333	0.0233333	1.12	5.58496	6.34046e-05	0.000955449	yes	LOC101266638	-	-	-	-	-	-	-	GO:0050896//response to stimulus
entrzID_101266651	22.6667	8.33333	0.98	0.333333	-1.55582	0.00193133	0.0159299	yes	LOC101266651	-	Genetic Information Processing	Folding, sorting and degradation	ko04130//SNARE interactions in vesicular transport	K08490	-	-	-
entrzID_101266770	18.0267	553.93	0.91	26.9367	4.88756	2.64275e-30	1.91539e-27	yes	LOC101266770	-	Metabolism	Global and overview maps;Carbohydrate metabolism	ko01100//tMetabolic pathways;ko00520//Amino sugar and nucleotide sugar metabolism	K01183	GO:0043231//intracellular membrane-bounded organelle;GO:0043227//membrane-bounded organelle;GO:0043229//intracellular organelle;GO:0005623//cell;GO:0071944//cell periphery;GO:0044424//intracellular part;GO:0005622//intracellular;GO:0044464//cell part;GO:0030312//external encapsulating structure;GO:0043226//organelle	GO:0016787//hydrolase activity;GO:0016798//hydrolase activity, acting on glycosyl bonds;GO:0003824//catalytic activity;GO:0097367//carbohydrate derivative binding;GO:0004553//hydrolase activity, hydrolyzing O-glycosyl compounds;GO:0005488//binding	GO:1901135//carbohydrate derivative metabolic process;GO:0044237//cellular metabolic process;GO:0044238//primary metabolic process;GO:0044260//cellular macromolecule metabolic process;GO:0071554//cell wall organization or biogenesis;GO:1901575//organic substance catabolic process;GO:0043170//macromolecule metabolic process;GO:0006026//aminoglycan catabolic process;GO:1901564//organonitrogen compo…
entrzID_101266806	447	1172.67	12.5233	32.34	1.3687	2.14688e-23	7.78001e-21	yes	LOC101266806	-	-	-	-	-	-	-	-
entrzID_101266827	348.333	766.333	13.18	28.1133	1.0929	2.34519e-18	4.70461e-16	yes	LOC101266827	-	-	-	-	-	-	-	-
entrzID_101266834	99.3333	226	2.62333	5.88333	1.16523	6.5164e-11	4.04449e-09	yes	LOC101266834	-	-	-	-	-	-	-	-
entrzID_101266870	39.6667	17.6667	1.79	0.756667	-1.24223	0.00615843	0.0395449	yes	LOC101266870	-	-	-	-	-	-	-	-
entrzID_101266900	385.667	186	17.39	8.11333	-1.09989	3.40425e-10	1.87009e-08	yes	LOC101266900	-	-	-	-	-	-	-	-
entrzID_101266922	107	314	5.39667	15.2133	1.4952	8.8836e-16	1.21705e-13	yes	LOC101266922	-	-	-	-	-	-	-	-
entrzID_101266964	588.333	249.333	22.7667	9.46	-1.26701	7.36936e-21	1.99488e-18	yes	LOC101266964	-	-	-	-	-	-	-	-
entrzID_101266977	207	466.333	2.92333	6.39	1.1282	7.83964e-13	7.04564e-11	yes	LOC101266977	-	Genetic Information Processing	Translation	ko03008//Ribosome biogenesis in eukaryotes	K14569	-	-	-
entrzID_101267006	2	679	0.143333	47.1967	8.36317	1.3215e-77	9.89715e-74	yes	LOC101267006	-	-	-	-	-	-	-	-
entrzID_101267053	3.49333	0	0.18	0.001	-7.49185	0.00722715	0.044782	yes	LOC101267053	-	-	-	-	-	-	-	-
entrzID_101267091	6	23.6667	0.24	0.916667	1.93336	0.00178582	0.0149048	yes	LOC101267091	-	-	-	-	-	-	GO:0003824//catalytic activity;GO:0016740//transferase activity;GO:0016772//transferase activity, transferring phosphorus-containing groups;GO:0016301//kinase activity	GO:0009987//cellular process;GO:0006793//phosphorus metabolic process;GO:0008152//metabolic process;GO:0044237//cellular metabolic process;GO:0006796//phosphate-containing compound metabolic process
entrzID_101267107	6.66667	1	0.19	0.03	-2.66297	0.00768712	0.0470098	yes	LOC101267107	-	-	-	-	-	-	-	-
entrzID_101267112	23.6667	50.6667	0.85	1.70333	1.00283	0.000914571	0.00874408	yes	LOC101267112	-	Metabolism	Metabolism of terpenoids and polyketides;Global and overview maps	ko01100//tMetabolic pathways;ko01110//Biosynthesis of secondary metabolites;ko00904//Diterpenoid biosynthesis	K04122	-	-	-
entrzID_101267147	339.227	864.29	22.3033	55.73	1.32119	4.41605e-20	1.06688e-17	yes	THT1-4	-	-	-	-	-	-	GO:0003824//catalytic activity	-
entrzID_101267186	229.667	519	4.57333	10.16	1.15158	3.50244e-14	3.91507e-12	yes	LOC101267186	-	-	-	-	-	-	GO:0005488//binding;GO:0001883//purine nucleoside binding;GO:0003824//catalytic activity;GO:0097367//carbohydrate derivative binding;GO:0097159//organic cyclic compound binding;GO:0032550//purine ribonucleoside binding;GO:0032549//ribonucleoside binding;GO:1901363//heterocyclic compound binding;GO:0001882//nucleoside binding;GO:0036094//small molecule binding	GO:0050896//response to stimulus;GO:0006950//response to stress;GO:0006793//phosphorus metabolic process;GO:0006796//phosphate-containing compound metabolic process;GO:0009987//cellular process;GO:0044237//cellular metabolic process;GO:0008152//metabolic process
entrzID_101267191	19	4.66667	0.54	0.123333	-2.1304	0.00101524	0.00947671	yes	LOC101267191	-	-	-	-	-	-	-	-
entrzID_101267223	4	39.3333	0.32	3.15	3.29921	1.19067e-08	4.69332e-07	yes	LOC101267223	-	-	-	-	-	-	-	-
entrzID_101267241	109	49	4.22333	1.9	-1.15238	3.99086e-05	0.000646435	yes	LOC101267241	-	-	-	-	-	-	-	-
entrzID_101267254	263	568.333	12.9533	26.75	1.04622	5.53402e-05	0.000851633	yes	LOC101267254	-	-	-	-	-	-	-	-
entrzID_101267256	434.333	207	13.7867	6.47667	-1.08995	2.51178e-14	2.87933e-12	yes	LOC101267256	-	-	-	-	-	-	-	-
entrzID_101267273	680.667	1401.21	16.4767	32.9833	1.00131	2.49641e-12	1.98196e-10	yes	LOC101267273	-	Genetic Information Processing	Folding, sorting and degradation	ko03018//RNA degradation	K04043	-	-	-
entrzID_101267318	11.6667	3	0.476667	0.123333	-1.95042	0.00208184	0.016929	yes	LOC101267318	-	-	-	-	-	-	-	-
entrzID_101267339	3.66667	16.3333	0.226667	1.01	2.15571	0.00244701	0.0191833	yes	LOC101267339	-	Metabolism	Metabolism of other amino acids	ko00480//Glutathione metabolism	K00799	-	-	-
entrzID_101267341	175.333	408.333	5.53333	12.22	1.14302	5.89799e-05	0.000899023	yes	LOC101267341	-	-	-	-	-	-	-	-
entrzID_101267349	38	84.3333	1.16333	2.50667	1.10751	1.94985e-05	0.000342875	yes	LOC101267349	-	-	-	-	-	-	-	-
entrzID_101267350	114.333	56.6667	6.29333	3.03333	-1.05292	5.66075e-05	0.000867569	yes	LOC101267350	-	-	-	-	-	-	-	-
entrzID_101267358	2265.64	13687.8	104.353	604.74	2.53484	5.46716e-18	1.02364e-15	yes	LOC101267358	-	Environmental Information Processing;Metabolism	Signal transduction;Carbohydrate metabolism;Global and overview maps	ko01100//tMetabolic pathways;ko04016//MAPK signaling pathway - plant;ko00520//Amino sugar and nucleotide sugar metabolism	K20547	GO:0005622//intracellular;GO:0044424//intracellular part;GO:0043231//intracellular membrane-bounded organelle;GO:0043229//intracellular organelle;GO:0005623//cell;GO:0044464//cell part;GO:0030312//external encapsulating structure;GO:0071944//cell periphery;GO:0043227//membrane-bounded organelle;GO:0043226//organelle	GO:0004553//hydrolase activity, hydrolyzing O-glycosyl compounds;GO:0016798//hydrolase activity, acting on glycosyl bonds;GO:0003824//catalytic activity;GO:0016787//hydrolase activity;GO:0005488//binding;GO:0097367//carbohydrate derivative binding	GO:0009057//macromolecule catabolic process;GO:0006807//nitrogen compound metabolic process;GO:0044036//cell wall macromolecule metabolic process;GO:1901564//organonitrogen compound metabolic process;GO:0006026//aminoglycan catabolic process;GO:0071554//cell wall organization or biogenesis;GO:0050896//response to stimulus;GO:0071704//organic substance metabolic process;GO:0009056//catabolic proce…
entrzID_101267367	106.333	43.23	3.69	1.45333	-1.34426	0.00124847	0.0111856	yes	LOC101267367	-	-	-	-	-	-	-	-
entrzID_101267467	27.6667	14	0.64	0.313333	-1.03037	0.00652247	0.0414091	yes	LOC101267467	-	-	-	-	-	-	-	-
entrzID_101267468	154.667	547	3.49	12.08	1.79132	1.73972e-27	1.02863e-24	yes	LOC101267468	-	-	-	-	-	-	GO:0016772//transferase activity, transferring phosphorus-containing groups;GO:0004672//protein kinase activity;GO:0016773//phosphotransferase activity, alcohol group as acceptor;GO:0016301//kinase activity;GO:0016740//transferase activity;GO:0003824//catalytic activity	GO:0006796//phosphate-containing compound metabolic process;GO:0044237//cellular metabolic process;GO:0006793//phosphorus metabolic process;GO:0008152//metabolic process;GO:0009987//cellular process
entrzID_101267505	2	8.66667	0.0866667	0.393333	2.1822	0.00613605	0.0394463	yes	TPG6	-	Metabolism	Global and overview maps;Carbohydrate metabolism	ko01100//tMetabolic pathways;ko00040//Pentose and glucuronate interconversions	K01184	-	GO:0003824//catalytic activity;GO:0016798//hydrolase activity, acting on glycosyl bonds;GO:0016787//hydrolase activity;GO:0004553//hydrolase activity, hydrolyzing O-glycosyl compounds	GO:0016043//cellular component organization;GO:0008152//metabolic process;GO:0045229//external encapsulating structure organization;GO:0044238//primary metabolic process;GO:0071840//cellular component organization or biogenesis;GO:0009987//cellular process
entrzID_101267548	33.6667	124.333	1.77	6.32667	1.8377	4.03947e-13	3.8134e-11	yes	LOC101267548	-	-	-	-	-	-	-	-
entrzID_101267555	4.33333	19.6667	0.34	1.52333	2.16363	0.00226655	0.018047	yes	LOC101267555	-	Metabolism	Amino acid metabolism;Global and overview maps	ko01100//tMetabolic pathways;ko00380//Tryptophan metabolism	K11816	-	-	-
entrzID_101267615	53	113.333	2.33	4.74667	1.02658	0.000757912	0.00753819	yes	LOC101267615	-	-	-	-	-	GO:0044444//cytoplasmic part;GO:0031224//intrinsic component of membrane;GO:0044424//intracellular part;GO:0005737//cytoplasm;GO:0005623//cell;GO:0043227//membrane-bounded organelle;GO:0044446//intracellular organelle part;GO:0044425//membrane part;GO:0043229//intracellular organelle;GO:0031967//organelle envelope;GO:0043231//intracellular membrane-bounded organelle;GO:0031975//envelope;GO:001602…	-	GO:0006812//cation transport;GO:0051649//establishment of localization in cell;GO:0044699//single-organism process;GO:0051179//localization;GO:0044765//single-organism transport;GO:1902578//single-organism localization;GO:1902582//single-organism intracellular transport;GO:0051234//establishment of localization;GO:0006810//transport;GO:0006811//ion transport;GO:0046907//intracellular transport;GO…
entrzID_101267649	113.333	255.667	8.48667	18.6567	1.13642	9.79416e-12	7.05305e-10	yes	LOC101267649	-	Genetic Information Processing	Translation;Transcription	ko03040//Spliceosome;ko03008//Ribosome biogenesis in eukaryotes	K12845	-	-	-
entrzID_101267650	15	33.3333	0.28	0.596667	1.0915	0.00573386	0.0373741	yes	LOC101267650	-	-	-	-	-	-	-	-
entrzID_101267711	7	81	0.266667	2.99	3.48704	3.62019e-11	2.33731e-09	yes	LOC101267711	-	-	-	-	-	-	-	-
entrzID_101267746	0	8.66667	0.001	0.406667	8.6677	0.00730676	0.0451632	yes	LOC101267746	-	-	-	-	-	-	-	-
entrzID_101267755	44.3333	121	3.05	8.11333	1.41149	4.92385e-07	1.34275e-05	yes	LOC101267755	-	-	-	-	-	-	-	-
entrzID_101267787	5	19.6667	0.103333	0.393333	1.92845	7.86014e-05	0.00114325	yes	LOC101267787	-	-	-	-	-	-	-	-
entrzID_101267849	946.333	2179.67	45.37	101.157	1.15678	1.30894e-13	1.34905e-11	yes	LOC101267849	-	-	-	-	-	-	-	-
entrzID_101267854	172	83.6667	4.04667	1.9	-1.09073	5.50493e-05	0.000847737	yes	LOC101267854	-	-	-	-	-	-	-	-
entrzID_101267866	7.66667	38.3333	0.256667	1.31	2.3516	6.39093e-05	0.000961764	yes	LOC101267866	-	-	-	-	-	-	-	-
entrzID_101267897	108.333	41	2.52	0.926667	-1.4433	1.05397e-08	4.22868e-07	yes	LOC101267897	-	-	-	-	-	-	-	-
entrzID_101267918	88	191.333	3.99667	8.42667	1.07616	5.21508e-09	2.24468e-07	yes	LOC101267918	-	Genetic Information Processing	Replication and repair	ko03430//Mismatch repair;ko03420//Nucleotide excision repair;ko03030//DNA replication	K10755	-	-	-
entrzID_101267932	16	5.33333	0.5	0.166667	-1.58496	0.00414025	0.0288982	yes	LOC101267932	-	-	-	-	-	-	-	-
entrzID_101267941	0	3.66667	0.001	0.146667	7.1964	0.00704666	0.0439424	yes	LOC101267941	-	-	-	-	-	-	-	-
entrzID_101267943	172	405.667	7.7	17.7567	1.20543	1.4246e-11	1.00025e-09	yes	LOC101267943	-	-	-	-	-	-	-	GO:0043170//macromolecule metabolic process;GO:0009987//cellular process;GO:0010467//gene expression;GO:0008152//metabolic process;GO:0034645//cellular macromolecule biosynthetic process;GO:0044260//cellular macromolecule metabolic process;GO:0044237//cellular metabolic process;GO:0009058//biosynthetic process;GO:0071704//organic substance metabolic process;GO:0009059//macromolecule biosynthetic …
entrzID_101267987	30.6667	67.68	0.99	2.10667	1.08946	0.000281887	0.0033369	yes	LOC101267987	-	-	-	-	-	-	-	-
entrzID_101267996	7.66667	24.6667	0.393333	1.23333	1.64874	0.000182357	0.00230828	yes	LOC101267996	-	-	-	-	-	-	-	-
entrzID_101268009	18.3333	503.667	1.05333	28.09	4.73702	6.66419e-69	3.74327e-65	yes	LOC101268009	-	-	-	-	-	-	-	-
entrzID_101268048	4	0	0.303333	0.001	-8.24476	0.00217963	0.0175527	yes	LOC101268048	-	-	-	-	-	-	-	-
entrzID_101268074	389	867	30.4633	65.38	1.10178	1.47177e-13	1.46968e-11	yes	LOC101268074	-	Genetic Information Processing	Translation	ko03008//Ribosome biogenesis in eukaryotes	K11129	-	-	-
entrzID_101268115	148	63.3333	6.4	2.57667	-1.31257	0.000317521	0.00369067	yes	LOC101268115	-	-	-	-	-	-	-	-
entrzID_101268143	74.6667	287	5.67667	21.0467	1.89048	8.85599e-23	3.01479e-20	yes	LOC101268143	-	-	-	-	-	-	-	-
entrzID_101268152	0.333333	4.66667	0.01	0.106667	3.41504	0.00698011	0.043685	yes	LOC101268152	-	-	-	-	-	-	-	-
entrzID_101268153	5	181	0.243333	7.69	4.98198	3.90774e-07	1.08797e-05	yes	LOC101268153	-	Metabolism	Biosynthesis of other secondary metabolites;Global and overview maps	ko01100//tMetabolic pathways;ko01110//Biosynthesis of secondary metabolites;ko00940//Phenylpropanoid biosynthesis	K00430	-	-	-
entrzID_101268197	0.666667	13	0.0333333	0.663333	4.3147	3.04626e-06	6.85323e-05	yes	LOC101268197	-	-	-	-	-	-	-	-
entrzID_101268226	1503	729.333	44.3433	21.2233	-1.06307	4.93569e-12	3.73384e-10	yes	LOC101268226	-	-	-	-	-	-	-	-
entrzID_101268239	11.6667	30.6667	0.673333	1.75333	1.38071	0.000610785	0.0063357	yes	LOC101268239	-	Metabolism	Energy metabolism	ko00910//Nitrogen metabolism	K01674	-	GO:0043167//ion binding;GO:0046914//transition metal ion binding;GO:0005488//binding;GO:0046872//metal ion binding;GO:0043169//cation binding	GO:0009987//cellular process;GO:0044237//cellular metabolic process;GO:0008152//metabolic process
entrzID_101268265	35	72	1.40667	2.84667	1.01699	0.000951051	0.00900473	yes	LOC101268265	-	-	-	-	-	-	-	-
entrzID_101268273	132.333	312	5.28	12.42	1.23406	4.18649e-10	2.27753e-08	yes	LOC101268273	-	-	-	-	-	-	GO:0016301//kinase activity;GO:0004672//protein kinase activity;GO:0097159//organic cyclic compound binding;GO:0036094//small molecule binding;GO:0032550//purine ribonucleoside binding;GO:0016740//transferase activity;GO:0032549//ribonucleoside binding;GO:1901363//heterocyclic compound binding;GO:0016773//phosphotransferase activity, alcohol group as acceptor;GO:0001882//nucleoside binding;GO:000…	GO:0019538//protein metabolic process;GO:0071704//organic substance metabolic process;GO:0044238//primary metabolic process;GO:0009987//cellular process;GO:0006796//phosphate-containing compound metabolic process;GO:0036211//protein modification process;GO:0044260//cellular macromolecule metabolic process;GO:0043170//macromolecule metabolic process;GO:0044267//cellular protein metabolic process;G…
entrzID_101268338	223.667	506.667	6.82667	15.12	1.1472	1.13645e-12	9.74571e-11	yes	LOC101268338	-	-	-	-	-	-	-	-
entrzID_101268374	24.6667	58.6667	0.34	0.783333	1.20409	9.38479e-05	0.00131621	yes	LOC101268374	-	-	-	-	-	-	-	-
entrzID_101268396	97	198.333	2.52667	5.06333	1.00285	2.43814e-08	8.89289e-07	yes	LOC101268396	-	-	-	-	-	-	-	-
entrzID_101268533	27.3333	88.6667	0.916667	2.86333	1.64323	8.70477e-09	3.54814e-07	yes	LOC101268533	-	Metabolism	Global and overview maps;Energy metabolism;Metabolism of cofactors and vitamins	ko01100//tMetabolic pathways;ko01110//Biosynthesis of secondary metabolites;ko00190//Oxidative phosphorylation;ko00860//Porphyrin and chlorophyll metabolism	K02259	-	-	-
entrzID_101268603	0.71	13.83	0.03	0.556667	4.21378	4.04466e-06	8.86286e-05	yes	LOC101268603	-	-	-	-	-	-	-	-
entrzID_101268606	12	1	0.293333	0.0266667	-3.45943	8.28356e-05	0.00118999	yes	LOC101268606	-	-	-	-	-	GO:0016020//membrane;GO:0031224//intrinsic component of membrane;GO:0044425//membrane part	-	GO:0042886//amide transport;GO:0044699//single-organism process;GO:0071705//nitrogen compound transport;GO:0015833//peptide transport;GO:0051234//establishment of localization;GO:0071702//organic substance transport;GO:1902578//single-organism localization;GO:0044765//single-organism transport;GO:0051179//localization;GO:0006810//transport
entrzID_101268663	7.33333	35.6667	0.213333	0.926667	2.11894	0.000862247	0.00837207	yes	LOC101268663	-	Metabolism	Lipid metabolism;Global and overview maps	ko01110//Biosynthesis of secondary metabolites;ko00073//Cutin, suberine and wax biosynthesis	K15404	-	-	-
entrzID_101268675	30	82.3333	1.95	5.18	1.40948	1.09073e-06	2.73509e-05	yes	LOC101268675	-	Metabolism;Genetic Information Processing	Transcription;Global and overview maps;Nucleotide metabolism	ko01100//tMetabolic pathways;ko00230//Purine metabolism;ko00240//Pyrimidine metabolism;ko03020//RNA polymerase	K03000	-	-	-
entrzID_101268738	12.3333	37	0.95	2.65667	1.48362	0.00421794	0.0293785	yes	LOC101268738	-	-	-	-	-	-	-	-
entrzID_101268746	9.33333	0.666667	0.32	0.0233333	-3.77761	0.000116762	0.00157751	yes	LOC101268746	-	Metabolism;Organismal Systems	Global and overview maps;Environmental adaptation;Lipid metabolism	ko01100//tMetabolic pathways;ko01110//Biosynthesis of secondary metabolites;ko04626//Plant-pathogen interaction;ko00062//Fatty acid elongation	K15397	-	-	-
entrzID_101268787	343	921.333	11.2033	29.63	1.40313	4.61938e-14	5.03826e-12	yes	LOC101268787	-	Environmental Information Processing;Organismal Systems	Signal transduction;Environmental adaptation	ko04626//Plant-pathogen interaction;ko04016//MAPK signaling pathway - plant	K13424	-	-	-
entrzID_101268829	212.333	476.333	7.84	17.21	1.13432	1.28814e-07	4.03652e-06	yes	LOC101268829	-	-	-	-	-	-	-	-
entrzID_101268860	65	22.6667	2.20333	0.746667	-1.56115	4.91442e-05	0.000765191	yes	LOC101268860	-	-	-	-	-	-	-	-
entrzID_101268888	1303	3097.33	66.3233	154.073	1.21603	7.35292e-13	6.68848e-11	yes	LOC101268888	-	-	-	-	-	-	-	-
entrzID_104644314	22.96	50.52	1.82667	3.80667	1.05931	0.00240586	0.0189643	yes	LOC104644314	-	-	-	-	-	-	GO:0003824//catalytic activity;GO:0016740//transferase activity;GO:0016853//isomerase activity	GO:0044262//cellular carbohydrate metabolic process;GO:0044238//primary metabolic process;GO:0030243//cellulose metabolic process;GO:0043170//macromolecule metabolic process;GO:0051273//beta-glucan metabolic process;GO:0009987//cellular process;GO:0005975//carbohydrate metabolic process;GO:0044237//cellular metabolic process;GO:0071704//organic substance metabolic process;GO:0008152//metabolic pr…
entrzID_104644392	195.667	85	6.79667	2.79	-1.28456	4.03302e-07	1.12146e-05	yes	LOC104644392	-	-	-	-	-	-	-	-
entrzID_104644432	0.333333	5.33333	0.0366667	0.536667	3.87149	0.00230485	0.0182793	yes	LOC104644432	-	-	-	-	-	-	-	-
entrzID_104644539	142.57	387.303	8.10667	21.59	1.41318	1.21424e-14	1.45115e-12	yes	LOC104644539	-	-	-	-	-	-	-	-
entrzID_104644771	5	15.6667	0.336667	1.06	1.65467	0.00173923	0.0145919	yes	LOC104644771	-	-	-	-	-	-	-	-
entrzID_104644839	31.3333	12.6667	0.5	0.21	-1.25154	0.00757439	0.0464216	yes	LOC104644839	-	-	-	-	-	-	-	-
entrzID_104644843	39.6667	162	2.12333	8.52333	2.00509	1.82957e-18	3.73698e-16	yes	LOC104644843	-	-	-	-	-	-	-	-
entrzID_104645074	4.33333	18.3333	0.303333	1.28667	2.08466	0.00231503	0.0183471	yes	LOC104645074	-	-	-	-	-	-	-	-
entrzID_104645134	6.66667	36.6667	0.44	2.35333	2.41913	6.68421e-08	2.21179e-06	yes	LOC104645134	-	-	-	-	-	-	-	-
entrzID_104645215	32.3333	15	2.39333	1.06667	-1.16591	0.00214775	0.0173696	yes	LOC104645215	-	-	-	-	-	-	-	-
entrzID_104645408	24.6667	95.3333	1.77	6.72667	1.92614	2.60569e-08	9.44269e-07	yes	LOC104645408	-	-	-	-	-	-	-	-
entrzID_104645424	120.333	34.3333	6.14333	1.66	-1.88784	5.23842e-10	2.77952e-08	yes	LOC104645424	-	-	-	-	-	-	-	-
entrzID_104645573	36	86.3333	2.09667	5.06	1.27104	3.69582e-05	0.000608717	yes	LOC104645573	-	-	-	-	-	-	-	-
entrzID_104645802	27	59	0.596667	1.27667	1.09738	0.00064702	0.00664858	yes	LOC104645802	-	-	-	-	-	-	-	-
entrzID_104645813	1.66667	11.6667	0.0633333	0.41	2.69459	0.00034482	0.00394472	yes	LOC104645813	-	-	-	-	-	-	-	-
entrzID_104645850	8.66667	0.666667	0.336667	0.0233333	-3.85086	7.2763e-05	0.00107062	yes	LOC104645850	-	Metabolism	Carbohydrate metabolism;Global and overview maps	ko01100//tMetabolic pathways;ko00040//Pentose and glucuronate interconversions	K01051	-	GO:0016787//hydrolase activity;GO:0052689//carboxylic ester hydrolase activity;GO:0016788//hydrolase activity, acting on ester bonds;GO:0003824//catalytic activity	GO:0071840//cellular component organization or biogenesis;GO:0071555//cell wall organization;GO:0071554//cell wall organization or biogenesis;GO:0009987//cellular process;GO:0045229//external encapsulating structure organization;GO:0016043//cellular component organization
entrzID_104645861	18.3333	4.33333	0.66	0.153333	-2.10579	6.70498e-05	0.00100165	yes	LOC104645861	-	-	-	-	-	-	-	-
entrzID_104646058	10	78.3333	0.713333	5.44667	2.93273	2.42954e-16	3.7047e-14	yes	LOC104646058	-	-	-	-	-	-	-	-
entrzID_104646059	39.06	138.59	2.86667	9.96	1.79677	4.38825e-08	1.5122e-06	yes	LOC104646059	-	-	-	-	-	-	-	-
entrzID_104646406	156.84	394.073	9.8	24.1667	1.30216	5.75794e-15	7.14748e-13	yes	LOC104646406	-	-	-	-	-	-	-	-
entrzID_104646537	12.6667	2.66667	1.36	0.28	-2.28011	0.000364112	0.00412477	yes	LOC104646537	-	-	-	-	-	-	-	-
entrzID_104646574	18.6667	6.33333	0.303333	0.106667	-1.50779	0.00347987	0.0252456	yes	LOC104646574	-	-	-	-	-	-	-	-
entrzID_104646600	10.6667	1	0.236667	0.02	-3.56478	0.000610241	0.0063357	yes	LOC104646600	-	-	-	-	-	-	-	-
entrzID_104646602	54	24.3333	2.65	1.13667	-1.22118	0.000161853	0.00208188	yes	LOC104646602	-	-	-	-	-	-	-	-
entrzID_104646605	1549	755.667	33.8567	15.9533	-1.08558	2.47276e-14	2.84913e-12	yes	LOC104646605	-	-	-	-	-	-	-	-
entrzID_104646776	0.333333	5.33333	0.00666667	0.09	3.75489	0.0033877	0.0247206	yes	LOC104646776	-	-	-	-	-	-	-	-
entrzID_104647238	120.667	255.667	15.3	31.84	1.05731	6.4472e-09	2.70759e-07	yes	LOC104647238	-	-	-	-	-	-	-	-
entrzID_104647877	9	0.333333	0.52	0.0166667	-4.96347	0.000180866	0.0022907	yes	LOC104647877	-	-	-	-	-	-	-	-
entrzID_104647975	115	50.3333	2.65333	1.12667	-1.23575	1.80672e-08	6.81098e-07	yes	LOC104647975	-	-	-	-	-	-	-	-
entrzID_104648056	197.333	100	12.35	6.02	-1.03668	4.15438e-07	1.14669e-05	yes	LOC104648056	-	-	-	-	-	-	-	-
entrzID_104648079	21.6667	85.6667	0.96	3.70333	1.94772	2.0723e-06	4.86017e-05	yes	LOC104648079	-	Metabolism	Metabolism of terpenoids and polyketides	ko00908//Zeatin biosynthesis	K13495	-	-	-
entrzID_104648289	9.33333	62	0.313333	1.99667	2.67182	7.47314e-12	5.50513e-10	yes	LOC104648289	-	-	-	-	-	-	-	-
entrzID_104648387	44	109.667	3.41667	8.16	1.25598	7.5349e-07	1.95942e-05	yes	LOC104648387	-	-	-	-	-	-	-	-
entrzID_104648424	178	549.667	11.6833	35.31	1.59562	2.63185e-22	8.4475e-20	yes	LOC104648424	-	-	-	-	-	-	-	-
entrzID_104648487	38.3333	1.67667	0.87	0.0333333	-4.70598	3.28518e-09	1.48814e-07	yes	LOC104648487	-	-	-	-	-	-	-	-
entrzID_104648569	153.667	357	4.44667	10.1333	1.18831	1.01745e-13	1.05833e-11	yes	LOC104648569	-	-	-	-	-	-	-	-
entrzID_104648634	7	30.3367	0.303333	1.24333	2.03524	6.4377e-06	0.000131973	yes	LOC104648634	-	-	-	-	-	-	GO:0048037//cofactor binding;GO:0005488//binding	-
entrzID_104649075	4	20.6667	0.136667	0.69	2.33593	0.000249356	0.00299293	yes	LOC104649075	-	Environmental Information Processing	Signal transduction	ko04075//Plant hormone signal transduction	K14432	-	-	-
entrzID_104649135	39.3333	153.667	4.95333	18.8433	1.92758	1.2499e-11	8.85888e-10	yes	LOC104649135	-	-	-	-	-	-	-	-
entrzID_104649136	0	5	0.001	0.536667	9.06788	0.000980838	0.00922069	yes	LOC104649136	-	-	-	-	-	-	-	-
entrzID_104649390	50	112.667	0.976667	2.16	1.14509	1.33527e-05	0.000247531	yes	LOC104649390	-	-	-	-	-	-	-	-
entrzID_104649409	283	87.3333	37.7367	11.2967	-1.74007	4.26914e-11	2.70194e-09	yes	LOC104649409	-	-	-	-	-	-	-	-
entrzID_104649465	31.6667	83.3333	3.07	7.71667	1.32974	7.2913e-06	0.000146925	yes	LOC104649465	-	-	-	-	-	-	-	-
entrzID_104649466	6	31	0.383333	1.96333	2.35663	1.40629e-05	0.000259006	yes	LOC104649466	-	-	-	-	-	-	-	-
entrzID_104649648	9	0.333333	0.306667	0.0133333	-4.52356	1.51148e-05	0.000276547	yes	LOC104649648	-	-	-	-	-	-	-	-
entrzID_108511945	134.717	375.96	9.55333	25.92	1.43999	1.80177e-15	2.39539e-13	yes	ERF5	-	-	-	-	-	-	-	-
entrzID_109118691	0	4.75333	0.001	0.21	7.71425	0.00343369	0.0249837	yes	LOC109118691	-	Metabolism	Global and overview maps;Metabolism of terpenoids and polyketides	ko01110//Biosynthesis of secondary metabolites;ko00902//Monoterpenoid biosynthesis	K15095	-	-	-
entrzID_109118730	37.4667	16.5667	0.653333	0.28	-1.22239	0.00204421	0.0167016	yes	LOC109118730	-	-	-	-	-	-	GO:0003824//catalytic activity;GO:0016772//transferase activity, transferring phosphorus-containing groups;GO:0016740//transferase activity;GO:0016301//kinase activity	-
entrzID_109119058	3	10.3333	0.0566667	0.186667	1.71989	0.0067577	0.0425048	yes	LOC109119058	-	Organismal Systems	Environmental adaptation	ko04626//Plant-pathogen interaction	K13459	-	-	-
entrzID_109119489	8.81333	54.5	0.283333	1.67	2.55928	7.66515e-06	0.000153631	yes	LOC109119489	-	-	-	-	-	-	-	-
entrzID_109119578	10.4833	1.23333	0.506667	0.0566667	-3.16046	0.00048142	0.00519776	yes	LOC109119578	-	-	-	-	-	-	-	-
entrzID_109120148	9.57667	37.3467	0.363333	1.41	1.95633	0.000113209	0.0015379	yes	LOC109120148	-	-	-	-	-	-	-	-
entrzID_109120711	210.333	507	27.5433	64.2233	1.22139	7.55262e-10	3.88312e-08	yes	LOC109120711	-	-	-	-	-	-	-	-
entrzID_112940076	295.667	701	15.8333	37.07	1.22729	2.64646e-11	1.75919e-09	yes	LOC112940076	-	-	-	-	-	-	-	-
entrzID_112940330	117.723	1380.45	6.37	74.7367	3.55245	1.40886e-28	8.55519e-26	yes	LOC112940330	-	Metabolism	Global and overview maps;Biosynthesis of other secondary metabolites	ko01100//tMetabolic pathways;ko01110//Biosynthesis of secondary metabolites;ko00940//Phenylpropanoid biosynthesis	K00430	-	-	-
entrzID_112940333	5.48667	76.31	0.3	3.81333	3.66802	2.98638e-05	0.000502231	yes	LOC112940333	-	Metabolism	Global and overview maps;Biosynthesis of other secondary metabolites	ko01100//tMetabolic pathways;ko01110//Biosynthesis of secondary metabolites;ko00940//Phenylpropanoid biosynthesis	K00430	-	-	-
entrzID_112940337	57.7933	444.53	3.18667	24.3967	2.93656	4.56754e-19	9.96344e-17	yes	LOC112940337	-	Metabolism	Global and overview maps;Biosynthesis of other secondary metabolites	ko01100//tMetabolic pathways;ko01110//Biosynthesis of secondary metabolites;ko00940//Phenylpropanoid biosynthesis	K00430	-	-	-
entrzID_112940619	48.0267	0	1.60667	0.001	-10.6499	0.000237421	0.00288501	yes	LOC112940619	-	Metabolism	Lipid metabolism;Global and overview maps;Metabolism of terpenoids and polyketides	ko01100//tMetabolic pathways;ko01110//Biosynthesis of secondary metabolites;ko00100//Steroid biosynthesis;ko00909//Sesquiterpenoid and triterpenoid biosynthesis	K00511	GO:0016020//membrane;GO:0044425//membrane part;GO:0031224//intrinsic component of membrane	GO:0000166//nucleotide binding;GO:0016491//oxidoreductase activity;GO:1901363//heterocyclic compound binding;GO:0005488//binding;GO:0097159//organic cyclic compound binding;GO:0016705//oxidoreductase activity, acting on paired donors, with incorporation or reduction of molecular oxygen;GO:0016709//oxidoreductase activity, acting on paired donors, with incorporation or reduction of molecular oxyge…	GO:0044710//single-organism metabolic process;GO:0008152//metabolic process;GO:0044699//single-organism process
entrzID_112940909	0.333333	5.33333	0.0133333	0.213333	4	0.00145187	0.0126584	yes	LOC112940909	-	-	-	-	-	-	-	-
entrzID_112940919	1	7.66667	0.04	0.29	2.85798	0.00318746	0.0236434	yes	LOC112940919	-	Metabolism	Amino acid metabolism;Global and overview maps	ko01100//tMetabolic pathways;ko01110//Biosynthesis of secondary metabolites;ko00270//Cysteine and methionine metabolism	K01762	-	-	-
entrzID_112941338	30.6667	87	1.35333	3.67	1.43926	0.000432997	0.00475957	yes	LOC112941338	-	Metabolism	Lipid metabolism;Global and overview maps	ko01212//Fatty acid metabolism;ko01040//Biosynthesis of unsaturated fatty acids	K10256	-	GO:0016705//oxidoreductase activity, acting on paired donors, with incorporation or reduction of molecular oxygen;GO:0016491//oxidoreductase activity;GO:0003824//catalytic activity	GO:0008152//metabolic process;GO:0044699//single-organism process;GO:0044710//single-organism metabolic process
entrzID_112941511	232	551.667	31.0033	71.7467	1.21049	2.58089e-11	1.72581e-09	yes	LOC112941511	-	-	-	-	-	-	-	-
entrzID_112941581	14.3333	70.3333	1.44	6.94333	2.26956	8.19496e-12	5.97806e-10	yes	LOC112941581	-	-	-	-	-	-	-	-
entrzID_112942032	0.333333	4.66667	0.0266667	0.343333	3.6865	0.00698841	0.0437092	yes	LOC112942032	-	-	-	-	-	-	-	-
entrzID_112942072	15.6667	5	0.87	0.266667	-1.70598	0.00149087	0.0129232	yes	LOC112942072	-	-	-	-	-	-	-	-
entrzID_543507	15.6667	80.3333	1.08	5.21333	2.27117	5.85016e-07	1.55552e-05	yes	MTSHP	-	Genetic Information Processing	Folding, sorting and degradation	ko04141//Protein processing in endoplasmic reticulum	K13993	-	-	-
entrzID_543522	5941	16905.7	173.67	483.267	1.47647	8.37582e-22	2.50917e-19	yes	ME2	-	Metabolism	Carbohydrate metabolism;Global and overview maps;Energy metabolism	ko01100//tMetabolic pathways;ko01200//Carbon metabolism;ko00620//Pyruvate metabolism;ko00710//Carbon fixation in photosynthetic organisms	K00029	-	GO:0016491//oxidoreductase activity;GO:0005488//binding;GO:0036094//small molecule binding;GO:0043167//ion binding;GO:0000166//nucleotide binding;GO:0004470//malic enzyme activity;GO:0016614//oxidoreductase activity, acting on CH-OH group of donors;GO:1901363//heterocyclic compound binding;GO:1901265//nucleoside phosphate binding;GO:0097159//organic cyclic compound binding;GO:0003824//catalytic a…	GO:0071704//organic substance metabolic process;GO:0043436//oxoacid metabolic process;GO:0043648//dicarboxylic acid metabolic process;GO:0044699//single-organism process;GO:0044710//single-organism metabolic process;GO:0044763//single-organism cellular process;GO:0009987//cellular process;GO:0019752//carboxylic acid metabolic process;GO:0008152//metabolic process;GO:0044281//small molecule metabo…
entrzID_543542	92.6667	46.3333	8.55333	4.12333	-1.05268	0.000209818	0.00260165	yes	IAA7	-	Environmental Information Processing	Signal transduction	ko04075//Plant hormone signal transduction	K14484	-	GO:0005488//binding;GO:0005515//protein binding	GO:0050794//regulation of cellular process;GO:0007154//cell communication;GO:0009059//macromolecule biosynthetic process;GO:0043170//macromolecule metabolic process;GO:0032870//cellular response to hormone stimulus;GO:0009719//response to endogenous stimulus;GO:0044699//single-organism process;GO:0009755//hormone-mediated signaling pathway;GO:0071704//organic substance metabolic process;GO:004423…
entrzID_543544	107.667	33.3333	10.34	3.05	-1.76136	5.14966e-09	2.22505e-07	yes	IAA10	-	Environmental Information Processing	Signal transduction	ko04075//Plant hormone signal transduction	K14484	-	GO:0005515//protein binding;GO:0005488//binding	GO:0070887//cellular response to chemical stimulus;GO:0009719//response to endogenous stimulus;GO:0010468//regulation of gene expression;GO:0050789//regulation of biological process;GO:0042221//response to chemical;GO:0019222//regulation of metabolic process;GO:0032870//cellular response to hormone stimulus;GO:0009058//biosynthetic process;GO:0044763//single-organism cellular process;GO:0009755//…
entrzID_543581	112.667	241.667	6.57667	13.8433	1.07376	7.83361e-07	2.02538e-05	yes	LOC543581	-	-	-	-	-	-	GO:0005488//binding;GO:0005515//protein binding	-
entrzID_543588	307.333	664	5.68667	11.8933	1.0645	2.14104e-13	2.10986e-11	yes	ETR4	-	Environmental Information Processing	Signal transduction	ko04075//Plant hormone signal transduction;ko04016//MAPK signaling pathway - plant	K14509	GO:0016020//membrane;GO:0031090//organelle membrane;GO:0043226//organelle;GO:0043227//membrane-bounded organelle;GO:0044422//organelle part	GO:0060089//molecular transducer activity;GO:0003824//catalytic activity;GO:0004672//protein kinase activity;GO:0016740//transferase activity;GO:0016772//transferase activity, transferring phosphorus-containing groups;GO:0016773//phosphotransferase activity, alcohol group as acceptor;GO:0016301//kinase activity	GO:0044267//cellular protein metabolic process;GO:0044260//cellular macromolecule metabolic process;GO:0006796//phosphate-containing compound metabolic process;GO:0050794//regulation of cellular process;GO:0043412//macromolecule modification;GO:0035556//intracellular signal transduction;GO:0007165//signal transduction;GO:0044700//single organism signaling;GO:0044763//single-organism cellular proc…
entrzID_543603	2476.67	6511.67	42.4033	110.223	1.37818	9.7978e-15	1.18353e-12	yes	Wfi1	-	Organismal Systems;Environmental Information Processing	Signal transduction;Environmental adaptation	ko04626//Plant-pathogen interaction;ko04016//MAPK signaling pathway - plant	K13447	GO:0044425//membrane part;GO:0016020//membrane;GO:0031224//intrinsic component of membrane	GO:0046872//metal ion binding;GO:0005488//binding;GO:0016651//oxidoreductase activity, acting on NAD(P)H;GO:0003824//catalytic activity;GO:0016491//oxidoreductase activity;GO:0043167//ion binding;GO:0043169//cation binding	GO:0044699//single-organism process;GO:0044710//single-organism metabolic process;GO:0008152//metabolic process
entrzID_543609	14877	6040	295.123	119.813	-1.30053	1.78859e-10	1.02777e-08	yes	TBG3	-	-	-	-	-	-	-	-
entrzID_543645	46.96	99.7633	4.52333	9.25667	1.03311	0.0006913	0.00700592	yes	LOC543645	-	-	-	-	-	-	-	-
entrzID_543675	4	244.333	0.15	8.34333	5.79759	2.2291e-17	3.90326e-15	yes	DES	-	-	-	-	-	-	GO:0043169//cation binding;GO:0097159//organic cyclic compound binding;GO:0046914//transition metal ion binding;GO:0043167//ion binding;GO:0016491//oxidoreductase activity;GO:1901363//heterocyclic compound binding;GO:0046906//tetrapyrrole binding;GO:0003824//catalytic activity;GO:0005488//binding;GO:0046872//metal ion binding	GO:0044710//single-organism metabolic process;GO:0044699//single-organism process;GO:0008152//metabolic process
entrzID_543684	13.6667	74	0.473333	2.42333	2.35606	8.54672e-08	2.75902e-06	yes	LOC543684	-	-	-	-	-	-	GO:0016772//transferase activity, transferring phosphorus-containing groups;GO:0016301//kinase activity;GO:0001882//nucleoside binding;GO:0001883//purine nucleoside binding;GO:0036094//small molecule binding;GO:1901363//heterocyclic compound binding;GO:0005488//binding;GO:0032549//ribonucleoside binding;GO:0097367//carbohydrate derivative binding;GO:0097159//organic cyclic compound binding;GO:000…	GO:0071704//organic substance metabolic process;GO:0044238//primary metabolic process;GO:0006464//cellular protein modification process;GO:0008152//metabolic process;GO:0006793//phosphorus metabolic process;GO:0009987//cellular process;GO:0043170//macromolecule metabolic process;GO:0044267//cellular protein metabolic process;GO:0019538//protein metabolic process;GO:0036211//protein modification p…
entrzID_543686	175.333	78	4.21	1.80333	-1.22315	3.99912e-10	2.18088e-08	yes	ST2	-	-	-	-	-	GO:0016020//membrane;GO:0044425//membrane part;GO:0031224//intrinsic component of membrane	GO:0015075//ion transmembrane transporter activity;GO:0022804//active transmembrane transporter activity;GO:0015291//secondary active transmembrane transporter activity;GO:0015103//inorganic anion transmembrane transporter activity;GO:0022891//substrate-specific transmembrane transporter activity;GO:0022892//substrate-specific transporter activity;GO:0022857//transmembrane transporter activity;GO…	GO:0009987//cellular process;GO:0044699//single-organism process;GO:0006820//anion transport;GO:0015698//inorganic anion transport;GO:0008272//sulfate transport;GO:0006810//transport;GO:1902578//single-organism localization;GO:0072348//sulfur compound transport;GO:0051234//establishment of localization;GO:0006811//ion transport;GO:0044763//single-organism cellular process;GO:0051179//localization…
entrzID_543701	71	346.667	2.64333	13.04	2.30251	5.0675e-15	6.32536e-13	yes	LOC543701	-	-	-	-	-	-	-	-
entrzID_543715	47.6667	106.333	4.10667	8.75333	1.09186	3.36813e-05	0.000559314	yes	LOC543715	-	Metabolism	Global and overview maps;Nucleotide metabolism	ko01100//tMetabolic pathways;ko00240//Pyrimidine metabolism	K00857	-	GO:1901363//heterocyclic compound binding;GO:0097367//carbohydrate derivative binding;GO:0019136//deoxynucleoside kinase activity;GO:0032550//purine ribonucleoside binding;GO:0016301//kinase activity;GO:0032549//ribonucleoside binding;GO:0016772//transferase activity, transferring phosphorus-containing groups;GO:0005515//protein binding;GO:0019205//nucleobase-containing compound kinase activity;G…	GO:0044238//primary metabolic process;GO:0006793//phosphorus metabolic process;GO:0009987//cellular process;GO:0044260//cellular macromolecule metabolic process;GO:0043170//macromolecule metabolic process;GO:0006796//phosphate-containing compound metabolic process;GO:0044763//single-organism cellular process;GO:1901576//organic substance biosynthetic process;GO:0019438//aromatic compound biosynth…
entrzID_543723	95.6667	47.6667	3.97667	1.90333	-1.06303	0.00139549	0.0122764	yes	cycd3c3	-	Environmental Information Processing	Signal transduction	ko04075//Plant hormone signal transduction	K14505	-	-	-
entrzID_543726	1058.33	2644.67	21.1667	51.4033	1.28007	4.6164e-17	7.7404e-15	yes	sbt3	-	-	-	-	-	-	GO:0003824//catalytic activity;GO:0016787//hydrolase activity	GO:0008152//metabolic process;GO:0043170//macromolecule metabolic process;GO:0019538//protein metabolic process;GO:0044238//primary metabolic process;GO:0071704//organic substance metabolic process
entrzID_543758	1883.67	11058	114.077	648.727	2.50761	1.21569e-29	8.53566e-27	yes	LOC543758	-	-	-	-	-	-	-	GO:0051707//response to other organism;GO:0051704//multi-organism process;GO:0009617//response to bacterium;GO:0009607//response to biotic stimulus;GO:0009620//response to fungus;GO:0043207//response to external biotic stimulus;GO:0050896//response to stimulus;GO:0009605//response to external stimulus
entrzID_543814	34.6667	102.333	2.76667	7.92	1.51735	9.41272e-08	3.00832e-06	yes	LOC543814	-	Metabolism	Metabolism of other amino acids	ko00480//Glutathione metabolism	K00799	-	GO:0003824//catalytic activity	-
entrzID_543824	176.333	485.667	6.91333	18.2733	1.40229	2.73924e-08	9.87886e-07	yes	LOC543824	-	-	-	-	-	GO:0044425//membrane part;GO:0016020//membrane;GO:0031224//intrinsic component of membrane	GO:0003824//catalytic activity;GO:0043167//ion binding;GO:0043169//cation binding;GO:0005488//binding	GO:0008152//metabolic process;GO:0044699//single-organism process;GO:0044710//single-organism metabolic process
entrzID_543826	44.9433	153.997	3.15667	10.4067	1.72103	1.40122e-09	6.87392e-08	yes	CBF1	-	-	-	-	-	GO:0043231//intracellular membrane-bounded organelle;GO:0044424//intracellular part;GO:0005622//intracellular;GO:0043229//intracellular organelle;GO:0043227//membrane-bounded organelle;GO:0043226//organelle;GO:0044464//cell part;GO:0005623//cell	GO:0001071//nucleic acid binding transcription factor activity	GO:0010468//regulation of gene expression;GO:0043170//macromolecule metabolic process;GO:0060255//regulation of macromolecule metabolic process;GO:1901576//organic substance biosynthetic process;GO:0019222//regulation of metabolic process;GO:0044237//cellular metabolic process;GO:0044260//cellular macromolecule metabolic process;GO:0009987//cellular process;GO:0009058//biosynthetic process;GO:006…
entrzID_543837	36.3333	11	2.47	0.733333	-1.75197	0.00393881	0.0278644	yes	PR-5	-	-	-	-	-	-	-	-
entrzID_543855	31.6667	79.3333	1.54667	3.89	1.33061	7.09382e-06	0.00014346	yes	LOC543855	-	-	-	-	-	-	-	-
entrzID_543865	75.6667	33.6667	5.47	2.35667	-1.21479	9.50258e-05	0.00132776	yes	PPCK2	-	-	-	-	-	-	GO:0004672//protein kinase activity;GO:1901363//heterocyclic compound binding;GO:0005488//binding;GO:0036094//small molecule binding;GO:0016740//transferase activity;GO:0016772//transferase activity, transferring phosphorus-containing groups;GO:0003824//catalytic activity;GO:0097159//organic cyclic compound binding;GO:0001883//purine nucleoside binding;GO:0032549//ribonucleoside binding;GO:001677…	GO:0006464//cellular protein modification process;GO:0009987//cellular process;GO:0044260//cellular macromolecule metabolic process;GO:0043412//macromolecule modification;GO:0019538//protein metabolic process;GO:0006793//phosphorus metabolic process;GO:0010646//regulation of cell communication;GO:0050789//regulation of biological process;GO:0006796//phosphate-containing compound metabolic process…
entrzID_543871	584.333	1205	14.7467	29.7633	1.01315	3.58611e-08	1.25503e-06	yes	FRO1	-	-	-	-	-	GO:0044425//membrane part;GO:0016020//membrane;GO:0031224//intrinsic component of membrane	GO:0003824//catalytic activity	GO:0008152//metabolic process;GO:0044710//single-organism metabolic process;GO:0044699//single-organism process
entrzID_543878	303	7660	18.54	465.477	4.65	9.34543e-69	4.19946e-65	yes	LOC543878	-	-	-	-	-	-	-	-
entrzID_543880	1532	3858	56.2233	139.343	1.3094	6.01183e-14	6.3714e-12	yes	MPK3	-	Environmental Information Processing;Organismal Systems	Environmental adaptation;Signal transduction	ko04626//Plant-pathogen interaction;ko04016//MAPK signaling pathway - plant	K20536	GO:0005623//cell;GO:0043226//organelle;GO:0044424//intracellular part;GO:0044464//cell part;GO:0043229//intracellular organelle;GO:0043227//membrane-bounded organelle;GO:0005622//intracellular;GO:0043231//intracellular membrane-bounded organelle	GO:0036094//small molecule binding;GO:0004871//signal transducer activity;GO:0005488//binding;GO:0004702//receptor signaling protein serine/threonine kinase activity;GO:0004672//protein kinase activity;GO:0001883//purine nucleoside binding;GO:0016772//transferase activity, transferring phosphorus-containing groups;GO:0016301//kinase activity;GO:0032550//purine ribonucleoside binding;GO:0016773//p…	GO:0010033//response to organic substance;GO:0009863//salicylic acid mediated signaling pathway;GO:0046217//indole phytoalexin metabolic process;GO:0080134//regulation of response to stress;GO:0080090//regulation of primary metabolic process;GO:0051704//multi-organism process;GO:0042435//indole-containing compound biosynthetic process;GO:0048583//regulation of response to stimulus;GO:0009888//tis…
entrzID_543895	4.33333	175.667	0.12	4.49	5.22561	1.60531e-18	3.309e-16	yes	LOC543895	-	Metabolism	Lipid metabolism	ko00592//alpha-Linolenic acid metabolism	K10529	-	GO:0097159//organic cyclic compound binding;GO:0005488//binding;GO:0046906//tetrapyrrole binding;GO:1901363//heterocyclic compound binding	GO:0044710//single-organism metabolic process;GO:0050896//response to stimulus;GO:0044699//single-organism process;GO:0008152//metabolic process;GO:0006950//response to stress
entrzID_543900	141	389	2.61	7.16333	1.45658	2.53952e-12	2.00908e-10	yes	Eix1	-	Organismal Systems	Environmental adaptation	ko04626//Plant-pathogen interaction	K13466	-	-	-
entrzID_543914	43.65	126.617	2.50667	6.99667	1.4809	1.01986e-06	2.56597e-05	yes	XTH3	-	Environmental Information Processing	Signal transduction	ko04075//Plant hormone signal transduction	K14504	GO:0030312//external encapsulating structure;GO:0005623//cell;GO:0044464//cell part;GO:0005576//extracellular region;GO:0071944//cell periphery	GO:0016787//hydrolase activity;GO:0003824//catalytic activity;GO:0016758//transferase activity, transferring hexosyl groups;GO:0016757//transferase activity, transferring glycosyl groups;GO:0016740//transferase activity	GO:0043170//macromolecule metabolic process;GO:0044238//primary metabolic process;GO:0071840//cellular component organization or biogenesis;GO:0005975//carbohydrate metabolic process;GO:0016043//cellular component organization;GO:0008152//metabolic process;GO:0071704//organic substance metabolic process;GO:0044042//glucan metabolic process;GO:0009987//cellular process;GO:0045229//external encapsu…
entrzID_543942	0	7.66667	0.001	0.593333	9.2127	0.00160051	0.0136264	yes	LOC543942	-	Organismal Systems	Environmental adaptation	ko04626//Plant-pathogen interaction	K13448	-	-	-
entrzID_543953	26.6667	1590	3.06333	176.277	5.8466	1.97727e-56	5.55316e-53	yes	ER1	-	-	-	-	-	-	-	-
entrzID_543963	84.6667	37.6667	7.24	3.05333	-1.2456	8.64162e-06	0.000170765	yes	RSI-1	-	-	-	-	-	GO:0071944//cell periphery;GO:0005623//cell;GO:0031012//extracellular matrix;GO:0030054//cell junction;GO:0044464//cell part;GO:0005911//cell-cell junction;GO:0030312//external encapsulating structure	-	GO:0009408//response to heat;GO:0071310//cellular response to organic substance;GO:0071229//cellular response to acid chemical;GO:0010476//gibberellin mediated signaling pathway;GO:1901700//response to oxygen-containing compound;GO:0033993//response to lipid;GO:0050896//response to stimulus;GO:0009739//response to gibberellin;GO:0007165//signal transduction;GO:0007154//cell communication;GO:00097…
entrzID_543979	74.6667	2352.67	4.57667	139.257	4.92731	2.65689e-55	5.9695e-52	yes	NP24	-	-	-	-	-	-	-	-
entrzID_543987	8.81	260.05	0.38	11.15	4.8749	9.9261e-44	1.4868e-40	yes	LOC543987	-	-	-	-	-	GO:0043226//organelle;GO:0043227//membrane-bounded organelle;GO:0005622//intracellular;GO:0044424//intracellular part;GO:0044464//cell part;GO:0043231//intracellular membrane-bounded organelle;GO:0005623//cell;GO:0043229//intracellular organelle	GO:0008422//beta-glucosidase activity;GO:0003824//catalytic activity;GO:0016787//hydrolase activity;GO:0016798//hydrolase activity, acting on glycosyl bonds;GO:0015926//glucosidase activity;GO:0004553//hydrolase activity, hydrolyzing O-glycosyl compounds	GO:0006950//response to stress;GO:0050896//response to stimulus;GO:0008152//metabolic process;GO:0044238//primary metabolic process
entrzID_543994	69.6667	16	1.48	0.326667	-2.17971	1.05598e-08	4.2292e-07	yes	LOX1.1	-	Metabolism	Lipid metabolism	ko00591//Linoleic acid metabolism	K15718	-	GO:0043169//cation binding;GO:0003824//catalytic activity;GO:0005488//binding;GO:0043167//ion binding;GO:0016701//oxidoreductase activity, acting on single donors with incorporation of molecular oxygen;GO:0016491//oxidoreductase activity	GO:0072330//monocarboxylic acid biosynthetic process;GO:0016053//organic acid biosynthetic process;GO:0044238//primary metabolic process;GO:0044281//small molecule metabolic process;GO:0006629//lipid metabolic process;GO:0044763//single-organism cellular process;GO:1901576//organic substance biosynthetic process;GO:0044699//single-organism process;GO:0032787//monocarboxylic acid metabolic process…
entrzID_544003	25	55.6667	1.15	2.50333	1.12222	0.000125679	0.0016808	yes	RAD51	-	Genetic Information Processing	Replication and repair	ko03440//Homologous recombination	K04482	GO:0005623//cell;GO:0005622//intracellular;GO:0043226//organelle;GO:0043229//intracellular organelle;GO:0043227//membrane-bounded organelle;GO:0043231//intracellular membrane-bounded organelle;GO:0043232//intracellular non-membrane-bounded organelle;GO:0044464//cell part;GO:0043228//non-membrane-bounded organelle;GO:0044424//intracellular part	GO:1901363//heterocyclic compound binding;GO:0003824//catalytic activity;GO:0097159//organic cyclic compound binding;GO:0003677//DNA binding;GO:0016817//hydrolase activity, acting on acid anhydrides;GO:0097367//carbohydrate derivative binding;GO:0032550//purine ribonucleoside binding;GO:0016787//hydrolase activity;GO:0001883//purine nucleoside binding;GO:0036094//small molecule binding;GO:0017111…	GO:0080090//regulation of primary metabolic process;GO:0009059//macromolecule biosynthetic process;GO:0032502//developmental process;GO:0008152//metabolic process;GO:0010468//regulation of gene expression;GO:0050794//regulation of cellular process;GO:0019219//regulation of nucleobase-containing compound metabolic process;GO:0050789//regulation of biological process;GO:0009628//response to abiotic…
entrzID_544009	301.333	709.333	6.10667	14.2733	1.22487	1.87244e-11	1.28262e-09	yes	loxD	-	Metabolism	Global and overview maps;Lipid metabolism	ko01100//tMetabolic pathways;ko01110//Biosynthesis of secondary metabolites;ko00592//alpha-Linolenic acid metabolism;ko00591//Linoleic acid metabolism	K00454	-	-	-
entrzID_544031	12.6667	71.3333	0.986667	5.39667	2.45143	0.000656456	0.00672254	yes	ER5	-	-	-	-	-	-	-	-
entrzID_544052	437.49	2615.76	20.3467	117.083	2.52467	4.18048e-31	3.35454e-28	yes	ACO1	-	Metabolism	Global and overview maps;Amino acid metabolism	ko01100//tMetabolic pathways;ko01110//Biosynthesis of secondary metabolites;ko00270//Cysteine and methionine metabolism	K05933	-	GO:0016491//oxidoreductase activity;GO:0043167//ion binding;GO:0005488//binding;GO:0016638//oxidoreductase activity, acting on the CH-NH2 group of donors;GO:0016641//oxidoreductase activity, acting on the CH-NH2 group of donors, oxygen as acceptor;GO:0019842//vitamin binding;GO:0003824//catalytic activity;GO:0036094//small molecule binding;GO:0043169//cation binding;GO:0016705//oxidoreductase act…	GO:0044237//cellular metabolic process;GO:0071704//organic substance metabolic process;GO:0032502//developmental process;GO:0044707//single-multicellular organism process;GO:0043449//cellular alkene metabolic process;GO:0008152//metabolic process;GO:0044767//single-organism developmental process;GO:0044710//single-organism metabolic process;GO:0007275//multicellular organism development;GO:004469…
entrzID_544056	22.3333	3	1.83667	0.226667	-3.01845	7.72085e-07	2.00083e-05	yes	TAS14	-	-	-	-	-	-	-	GO:0001101//response to acid chemical;GO:0050896//response to stimulus;GO:0042221//response to chemical
entrzID_544066	223.333	105.667	20.8467	9.29333	-1.16555	0.000243743	0.00294748	yes	TSW12	-	-	-	-	-	-	GO:0005488//binding	GO:0044699//single-organism process;GO:0051234//establishment of localization;GO:0006810//transport;GO:0044765//single-organism transport;GO:0051179//localization;GO:1902578//single-organism localization
entrzID_544082	781.667	9571.67	54.87	640.337	3.54474	1.68201e-13	1.67219e-11	yes	TPM-1	-	-	-	-	-	-	-	-
entrzID_544083	0.333333	447.667	0.0233333	28.7033	10.2646	3.7827e-56	9.4433e-53	yes	PR-1a1	-	Environmental Information Processing;Organismal Systems	Environmental adaptation;Signal transduction	ko04626//Plant-pathogen interaction;ko04075//Plant hormone signal transduction;ko04016//MAPK signaling pathway - plant	K13449	-	-	-
entrzID_544088	110	234.333	4.41667	9.09667	1.04238	2.98281e-09	1.36215e-07	yes	pyrB	-	Metabolism	Nucleotide metabolism;Global and overview maps;Amino acid metabolism	ko01100//tMetabolic pathways;ko00240//Pyrimidine metabolism;ko00250//Alanine, aspartate and glutamate metabolism	K00609	-	-	-
entrzID_544097	34023.7	72198	3560.55	7414.24	1.0582	1.21293e-09	6.04261e-08	yes	TLRP	-	-	-	-	-	-	-	-
entrzID_544100	82.6667	336	4.66	18.18	1.96395	2.85841e-22	9.04545e-20	yes	tXET-B2	-	-	-	-	-	GO:0071944//cell periphery;GO:0030312//external encapsulating structure;GO:0044464//cell part;GO:0005576//extracellular region;GO:0005623//cell	GO:0016758//transferase activity, transferring hexosyl groups;GO:0016740//transferase activity;GO:0016757//transferase activity, transferring glycosyl groups;GO:0003824//catalytic activity;GO:0016787//hydrolase activity	GO:0071704//organic substance metabolic process;GO:0044042//glucan metabolic process;GO:0044238//primary metabolic process;GO:0005975//carbohydrate metabolic process;GO:0016043//cellular component organization;GO:0045229//external encapsulating structure organization;GO:0071840//cellular component organization or biogenesis;GO:0009987//cellular process;GO:0008152//metabolic process;GO:0005976//po…
entrzID_544108	0.333333	12	0.0266667	1.01333	5.24793	0.000217452	0.00267856	yes	cevi57	-	-	-	-	-	-	GO:0098772//molecular function regulator;GO:0004857//enzyme inhibitor activity;GO:0030234//enzyme regulator activity	GO:0051246//regulation of protein metabolic process;GO:0009892//negative regulation of metabolic process;GO:0031323//regulation of cellular metabolic process;GO:0010605//negative regulation of macromolecule metabolic process;GO:0051336//regulation of hydrolase activity;GO:0060255//regulation of macromolecule metabolic process;GO:0044092//negative regulation of molecular function;GO:0010466//negat…
entrzID_544117	120.333	61	2.67333	1.32	-1.0181	0.000882081	0.0084949	yes	SBT1	-	-	-	-	-	-	GO:0003824//catalytic activity;GO:0016787//hydrolase activity;GO:0008233//peptidase activity;GO:0070011//peptidase activity, acting on L-amino acid peptides	GO:0008152//metabolic process;GO:0071704//organic substance metabolic process;GO:0043170//macromolecule metabolic process;GO:0019538//protein metabolic process;GO:0044238//primary metabolic process
entrzID_544120	6.66667	35.3333	0.303333	1.47	2.27684	1.73288e-05	0.000310234	yes	THM16	-	Organismal Systems	Environmental adaptation	ko04626//Plant-pathogen interaction	K09422	-	GO:0005488//binding	GO:0008152//metabolic process;GO:0071840//cellular component organization or biogenesis;GO:0005976//polysaccharide metabolic process;GO:0010410//hemicellulose metabolic process;GO:0044260//cellular macromolecule metabolic process;GO:0050789//regulation of biological process;GO:0009987//cellular process;GO:0071704//organic substance metabolic process;GO:0044238//primary metabolic process;GO:004549…
entrzID_544123	1102.99	4817.32	83.47	336.93	2.01312	9.39903e-08	3.00822e-06	yes	PR1b1	-	Environmental Information Processing;Organismal Systems	Environmental adaptation;Signal transduction	ko04626//Plant-pathogen interaction;ko04075//Plant hormone signal transduction;ko04016//MAPK signaling pathway - plant	K13449	-	-	GO:0006950//response to stress;GO:0009607//response to biotic stimulus;GO:0050896//response to stimulus;GO:0009620//response to fungus;GO:0051704//multi-organism process;GO:0001906//cell killing;GO:0009605//response to external stimulus;GO:0043207//response to external biotic stimulus;GO:0051707//response to other organism
entrzID_544131	2860.33	6492.67	221.033	490.897	1.15116	2.9914e-10	1.65952e-08	yes	SlCaM2	-	Environmental Information Processing;Organismal Systems	Signal transduction;Environmental adaptation	ko04626//Plant-pathogen interaction;ko04016//MAPK signaling pathway - plant;ko04070//Phosphatidylinositol signaling system	K02183	-	-	-
entrzID_544148	1799.33	20112.2	96.1933	1036.42	3.42953	9.10815e-21	2.43621e-18	yes	CHI9	-	Metabolism;Environmental Information Processing	Global and overview maps;Carbohydrate metabolism;Signal transduction	ko01100//tMetabolic pathways;ko04016//MAPK signaling pathway - plant;ko00520//Amino sugar and nucleotide sugar metabolism	K20547	GO:0043229//intracellular organelle;GO:0043226//organelle;GO:0043227//membrane-bounded organelle;GO:0071944//cell periphery;GO:0005623//cell;GO:0044464//cell part;GO:0030312//external encapsulating structure;GO:0043231//intracellular membrane-bounded organelle;GO:0044424//intracellular part;GO:0005622//intracellular	GO:0097367//carbohydrate derivative binding;GO:0005488//binding;GO:0004553//hydrolase activity, hydrolyzing O-glycosyl compounds;GO:0016798//hydrolase activity, acting on glycosyl bonds;GO:0003824//catalytic activity;GO:0016787//hydrolase activity	GO:0009056//catabolic process;GO:0071554//cell wall organization or biogenesis;GO:0006950//response to stress;GO:0044036//cell wall macromolecule metabolic process;GO:0008152//metabolic process;GO:0006026//aminoglycan catabolic process;GO:0043170//macromolecule metabolic process;GO:0050896//response to stimulus;GO:0044260//cellular macromolecule metabolic process;GO:1901564//organonitrogen compou…
entrzID_544149	594	1360.33	38.1867	84.2233	1.14115	0.00158161	0.0135014	yes	CHI3	-	Metabolism;Environmental Information Processing	Carbohydrate metabolism;Signal transduction;Global and overview maps	ko01100//tMetabolic pathways;ko04016//MAPK signaling pathway - plant;ko00520//Amino sugar and nucleotide sugar metabolism	K20547	GO:0005576//extracellular region;GO:0044421//extracellular region part	GO:0016798//hydrolase activity, acting on glycosyl bonds;GO:0016787//hydrolase activity;GO:0003824//catalytic activity;GO:0004553//hydrolase activity, hydrolyzing O-glycosyl compounds	GO:1901575//organic substance catabolic process;GO:0006022//aminoglycan metabolic process;GO:0008152//metabolic process;GO:1901564//organonitrogen compound metabolic process;GO:0050896//response to stimulus;GO:0009056//catabolic process;GO:0044260//cellular macromolecule metabolic process;GO:1901565//organonitrogen compound catabolic process;GO:1901135//carbohydrate derivative metabolic process;G…
entrzID_544153	805.333	1707	25.37	51.9033	1.0327	1.65285e-12	1.35041e-10	yes	LOC544153	-	Metabolism	Global and overview maps;Amino acid metabolism	ko01100//tMetabolic pathways;ko01110//Biosynthesis of secondary metabolites;ko01230//Biosynthesis of amino acids;ko00400//Phenylalanine, tyrosine and tryptophan biosynthesis	K01626	GO:0043226//organelle;GO:0044444//cytoplasmic part;GO:0044424//intracellular part;GO:0043231//intracellular membrane-bounded organelle;GO:0009536//plastid;GO:0044464//cell part;GO:0005623//cell;GO:0043229//intracellular organelle;GO:0005622//intracellular;GO:0005737//cytoplasm;GO:0043227//membrane-bounded organelle	GO:0003824//catalytic activity;GO:0016740//transferase activity;GO:0016765//transferase activity, transferring alkyl or aryl (other than methyl) groups	GO:0051707//response to other organism;GO:1901566//organonitrogen compound biosynthetic process;GO:0009605//response to external stimulus;GO:0044281//small molecule metabolic process;GO:0050896//response to stimulus;GO:0051704//multi-organism process;GO:0045087//innate immune response;GO:0006520//cellular amino acid metabolic process;GO:0046394//carboxylic acid biosynthetic process;GO:0044238//pr…
entrzID_544157	316.333	871	24.4233	66.18	1.43814	2.94164e-10	1.63871e-08	yes	LEA14	-	-	-	-	-	-	-	-
entrzID_544187	3952	1519.67	311.03	118.957	-1.38662	8.30345e-13	7.40325e-11	yes	LOC544187	-	-	-	-	-	-	-	-
entrzID_544226	12610	6402	388.633	193.333	-1.00732	1.59914e-09	7.69366e-08	yes	IPS	-	Metabolism	Carbohydrate metabolism;Global and overview maps	ko01100//tMetabolic pathways;ko00562//Inositol phosphate metabolism	K01858	-	-	-
entrzID_544250	573.333	1915.33	22.29	70.2033	1.65514	2.11888e-07	6.33073e-06	yes	fdh	-	Metabolism	Global and overview maps;Carbohydrate metabolism	ko01100//tMetabolic pathways;ko01200//Carbon metabolism;ko00630//Glyoxylate and dicarboxylate metabolism	K00122	GO:0009536//plastid;GO:0044444//cytoplasmic part;GO:0005623//cell;GO:0005622//intracellular;GO:0043229//intracellular organelle;GO:0043231//intracellular membrane-bounded organelle;GO:0044424//intracellular part;GO:0043227//membrane-bounded organelle;GO:0005737//cytoplasm;GO:0044464//cell part;GO:0043226//organelle	GO:0003824//catalytic activity;GO:1901265//nucleoside phosphate binding;GO:0000166//nucleotide binding;GO:0016903//oxidoreductase activity, acting on the aldehyde or oxo group of donors;GO:0005488//binding;GO:0036094//small molecule binding;GO:0097159//organic cyclic compound binding;GO:1901363//heterocyclic compound binding;GO:0016620//oxidoreductase activity, acting on the aldehyde or oxo group…	GO:0044699//single-organism process;GO:0044710//single-organism metabolic process;GO:0008152//metabolic process
entrzID_544260	223	732	9.22333	30.0867	1.70576	9.18393e-13	8.15591e-11	yes	ERF3	-	-	-	-	-	GO:0043231//intracellular membrane-bounded organelle;GO:0005622//intracellular;GO:0005623//cell;GO:0043226//organelle;GO:0043229//intracellular organelle;GO:0043227//membrane-bounded organelle;GO:0044464//cell part;GO:0044424//intracellular part	GO:0001071//nucleic acid binding transcription factor activity	GO:0009058//biosynthetic process;GO:0065007//biological regulation;GO:0071704//organic substance metabolic process;GO:0010468//regulation of gene expression;GO:0043170//macromolecule metabolic process;GO:0019222//regulation of metabolic process;GO:0044237//cellular metabolic process;GO:1901576//organic substance biosynthetic process;GO:0034645//cellular macromolecule biosynthetic process;GO:00442…
entrzID_544266	221.667	1271.67	18.19	101.223	2.47632	1.84467e-63	5.92087e-60	yes	Dea1	-	-	-	-	-	-	-	-
entrzID_544267	2799.33	949	122.367	40.3333	-1.60117	3.75889e-22	1.15063e-19	yes	LOC544267	-	Metabolism	Energy metabolism	ko00920//Sulfur metabolism	K05907	-	GO:0003824//catalytic activity;GO:0016491//oxidoreductase activity;GO:0016667//oxidoreductase activity, acting on a sulfur group of donors	GO:0044763//single-organism cellular process;GO:0065008//regulation of biological quality;GO:0006790//sulfur compound metabolic process;GO:0065007//biological regulation;GO:0044710//single-organism metabolic process;GO:0019725//cellular homeostasis;GO:0042592//homeostatic process;GO:0044699//single-organism process;GO:0044237//cellular metabolic process;GO:0009987//cellular process;GO:0008152//me…
entrzID_544285	55.1767	253.577	3.20667	13.8933	2.11525	7.69555e-09	3.17254e-07	yes	ACO4	-	Metabolism	Amino acid metabolism;Global and overview maps	ko01100//tMetabolic pathways;ko01110//Biosynthesis of secondary metabolites;ko00270//Cysteine and methionine metabolism	K05933	-	GO:0016705//oxidoreductase activity, acting on paired donors, with incorporation or reduction of molecular oxygen;GO:0016638//oxidoreductase activity, acting on the CH-NH2 group of donors;GO:0019842//vitamin binding;GO:0016491//oxidoreductase activity;GO:0036094//small molecule binding;GO:0016641//oxidoreductase activity, acting on the CH-NH2 group of donors, oxygen as acceptor;GO:0003824//cataly…	GO:0044699//single-organism process;GO:0044707//single-multicellular organism process;GO:0043449//cellular alkene metabolic process;GO:0007275//multicellular organism development;GO:0071704//organic substance metabolic process;GO:0009692//ethylene metabolic process;GO:0008152//metabolic process;GO:0044237//cellular metabolic process;GO:0009987//cellular process;GO:0032502//developmental process;G…
entrzID_544289	33.6667	9.66667	0.993333	0.286667	-1.7929	3.89965e-06	8.60515e-05	yes	PME2.1	-	Metabolism	Carbohydrate metabolism;Global and overview maps	ko01100//tMetabolic pathways;ko00040//Pentose and glucuronate interconversions	K01051	GO:0044464//cell part;GO:0030312//external encapsulating structure;GO:0071944//cell periphery;GO:0005623//cell	GO:0016787//hydrolase activity;GO:0003824//catalytic activity;GO:0016788//hydrolase activity, acting on ester bonds;GO:0052689//carboxylic ester hydrolase activity	GO:0000272//polysaccharide catabolic process;GO:0071840//cellular component organization or biogenesis;GO:0044707//single-multicellular organism process;GO:0050789//regulation of biological process;GO:0071555//cell wall organization;GO:0009987//cellular process;GO:0005976//polysaccharide metabolic process;GO:0044238//primary metabolic process;GO:1901575//organic substance catabolic process;GO:007…
entrzID_544293	8.66667	147.667	0.446667	7.39333	4.04895	5.51534e-27	3.09796e-24	yes	cevi16	-	Metabolism	Global and overview maps;Biosynthesis of other secondary metabolites	ko01100//tMetabolic pathways;ko01110//Biosynthesis of secondary metabolites;ko00940//Phenylpropanoid biosynthesis	K00430	-	GO:0005488//binding;GO:1901363//heterocyclic compound binding;GO:0003824//catalytic activity;GO:0097159//organic cyclic compound binding;GO:0043169//cation binding;GO:0043167//ion binding;GO:0046906//tetrapyrrole binding	GO:0008152//metabolic process;GO:0044699//single-organism process;GO:0044710//single-organism metabolic process;GO:0006950//response to stress;GO:0050896//response to stimulus
entrzID_544296	1281.11	4085.13	32.1367	100.567	1.64586	2.77484e-25	1.32649e-22	yes	P69B	-	-	-	-	-	-	GO:0016787//hydrolase activity;GO:0003824//catalytic activity	GO:0008152//metabolic process;GO:0044238//primary metabolic process;GO:0071704//organic substance metabolic process;GO:0043170//macromolecule metabolic process;GO:0019538//protein metabolic process
entrzID_544312	2720.67	904.667	146.33	47.7633	-1.61525	2.67193e-23	9.52905e-21	yes	LOC544312	-	-	-	-	-	-	-	-
entrzID_606711	31.6667	94.3333	1.05333	3.00333	1.5116	0.000749184	0.00747713	yes	aos	-	Metabolism	Lipid metabolism;Global and overview maps	ko01100//tMetabolic pathways;ko01110//Biosynthesis of secondary metabolites;ko00592//alpha-Linolenic acid metabolism	K01723	-	GO:0043167//ion binding;GO:0016829//lyase activity;GO:0005488//binding;GO:0043169//cation binding;GO:0097159//organic cyclic compound binding;GO:0046872//metal ion binding;GO:0016491//oxidoreductase activity;GO:0003824//catalytic activity;GO:0016836//hydro-lyase activity;GO:0046914//transition metal ion binding;GO:0046906//tetrapyrrole binding;GO:0016835//carbon-oxygen lyase activity;GO:1901363//…	GO:0044710//single-organism metabolic process;GO:0008152//metabolic process;GO:0044699//single-organism process
entrzID_606712	120.333	395.667	7.39	23.5733	1.67351	8.79669e-16	1.21254e-13	yes	ERF1	-	Environmental Information Processing	Signal transduction	ko04075//Plant hormone signal transduction;ko04016//MAPK signaling pathway - plant	K14516	GO:0043229//intracellular organelle;GO:0043226//organelle;GO:0005622//intracellular;GO:0044464//cell part;GO:0044424//intracellular part;GO:0043231//intracellular membrane-bounded organelle;GO:0005623//cell;GO:0043227//membrane-bounded organelle	GO:0001071//nucleic acid binding transcription factor activity	GO:0071495//cellular response to endogenous stimulus;GO:1901576//organic substance biosynthetic process;GO:0009739//response to gibberellin;GO:0044700//single organism signaling;GO:0010468//regulation of gene expression;GO:0071396//cellular response to lipid;GO:0071370//cellular response to gibberellin stimulus;GO:0044767//single-organism developmental process;GO:0065007//biological regulation;GO…
entrzID_778230	105.667	392.667	3.26667	12.0167	1.87915	1.33386e-21	3.8422e-19	yes	AO	-	-	-	-	-	-	GO:0016491//oxidoreductase activity;GO:0016682//oxidoreductase activity, acting on diphenols and related substances as donors, oxygen as acceptor;GO:0043167//ion binding;GO:0005488//binding;GO:0003824//catalytic activity;GO:0043169//cation binding;GO:0016679//oxidoreductase activity, acting on diphenols and related substances as donors	GO:0008152//metabolic process;GO:0044699//single-organism process;GO:0044710//single-organism metabolic process
entrzID_778254	46.1567	146.217	1.61667	4.91333	1.60368	1.39857e-07	4.33485e-06	yes	AADC1A	-	Metabolism	Amino acid metabolism	ko00360//Phenylalanine metabolism	K22427	-	GO:0043168//anion binding;GO:0016830//carbon-carbon lyase activity;GO:0043167//ion binding;GO:0003824//catalytic activity;GO:0016829//lyase activity;GO:0005488//binding	GO:0071704//organic substance metabolic process;GO:0044699//single-organism process;GO:0006082//organic acid metabolic process;GO:0044281//small molecule metabolic process;GO:0009987//cellular process;GO:0008152//metabolic process;GO:0044710//single-organism metabolic process;GO:0044763//single-organism cellular process;GO:0044237//cellular metabolic process;GO:0043436//oxoacid metabolic process
entrzID_778255	7.82667	60.6167	0.273333	2.05667	2.91157	2.74532e-07	7.90792e-06	yes	AADC1B	-	Metabolism	Amino acid metabolism	ko00360//Phenylalanine metabolism	K22427	-	GO:0016830//carbon-carbon lyase activity;GO:0043168//anion binding;GO:0005488//binding;GO:0016829//lyase activity;GO:0003824//catalytic activity;GO:0043167//ion binding	GO:0006082//organic acid metabolic process;GO:0008152//metabolic process;GO:0071704//organic substance metabolic process;GO:0044699//single-organism process;GO:0044237//cellular metabolic process;GO:0043436//oxoacid metabolic process;GO:0044710//single-organism metabolic process;GO:0044281//small molecule metabolic process;GO:0044763//single-organism cellular process;GO:0009987//cellular process
entrzID_778256	5	30.3333	0.206667	1.26667	2.61566	2.07142e-06	4.86017e-05	yes	AADC2	-	Metabolism	Amino acid metabolism	ko00360//Phenylalanine metabolism	K22427	-	GO:0003824//catalytic activity;GO:0043167//ion binding;GO:0043168//anion binding;GO:0016830//carbon-carbon lyase activity;GO:0016829//lyase activity;GO:0005488//binding	GO:0009987//cellular process;GO:0044281//small molecule metabolic process;GO:0006082//organic acid metabolic process;GO:0071704//organic substance metabolic process;GO:0044699//single-organism process;GO:0043436//oxoacid metabolic process;GO:0044763//single-organism cellular process;GO:0008152//metabolic process;GO:0044710//single-organism metabolic process;GO:0044237//cellular metabolic process
entrzID_778308	83.79	853.21	2.07667	19.6233	3.24023	3.89941e-18	7.48821e-16	yes	LOC778308	-	-	-	-	-	-	GO:0016787//hydrolase activity;GO:0003824//catalytic activity	GO:0043170//macromolecule metabolic process;GO:0019538//protein metabolic process;GO:0044238//primary metabolic process;GO:0071704//organic substance metabolic process;GO:0008152//metabolic process
entrzID_778321	2	8.66667	0.153333	0.61	1.99214	0.00753301	0.0462942	yes	LOC778321	-	-	-	-	-	-	-	GO:0050896//response to stimulus
entrzID_778325	8137	3958.33	240.47	113.15	-1.08762	1.33723e-12	1.13806e-10	yes	nii1	-	Metabolism	Energy metabolism	ko00910//Nitrogen metabolism	K00366	-	GO:0005488//binding;GO:0046906//tetrapyrrole binding;GO:1901363//heterocyclic compound binding;GO:0097159//organic cyclic compound binding;GO:0051540//metal cluster binding	GO:0044699//single-organism process;GO:0044710//single-organism metabolic process;GO:0008152//metabolic process
