# Supplementary material for: Comparative Transcriptome Analysis of Gene Expression Patterns in Tomato Under Dynamic Light Conditions
Source: Genes (Basel). 2019 Aug 29;10(9):662. doi: 10.3390/genes10090662 (PMC6770952; doi:10.3390/genes10090662)
Supplement: Supplementary file 1 [file genes-10-00662-s001.zip › Supp/Table S4.xlsx]

## Sheet: Sheet1
Table S4. Significantly DEGs between treatment 2 and control
id	CK_count	T3_count	CK_fpkm	T3_fpkm	log2(FC)	Pvalue	FDR	significant	Symbol	Description	KEGG_A_class	KEGG_B_class	Pathway	K_ID	GO Component	GO Function	GO Process
CQW56_mgp32	61.3333	48.6667	4.67333	2.32333	-1.00826	0.000876001	0.00936561	yes	cox3	cytochrome c oxidase subunit 3	Metabolism	Energy metabolism;Global and overview maps	ko01100//tMetabolic pathways;ko00190//Oxidative phosphorylation	K02262	GO:0031224//intrinsic component of membrane;GO:0043229//intracellular organelle;GO:0044425//membrane part;GO:0016020//membrane;GO:0005622//intracellular;GO:0043226//organelle;GO:0043231//intracellular membrane-bounded organelle;GO:0005623//cell;GO:0044424//intracellular part;GO:0043227//membrane-bounded organelle;GO:0044464//cell part	GO:0016491//oxidoreductase activity;GO:0003824//catalytic activity	GO:0006091//generation of precursor metabolites and energy;GO:0051234//establishment of localization;GO:0006812//cation transport;GO:0044763//single-organism cellular process;GO:0044699//single-organism process;GO:0044710//single-organism metabolic process;GO:0022900//electron transport chain;GO:0006818//hydrogen transport;GO:0009987//cellular process;GO:0006810//transport;GO:1902578//single-orga…
CQW56_mgp34	11.3867	6.48	1.16667	0.4	-1.54432	0.00563687	0.0389043	yes	rps1	ribosomal protein S1	-	-	-	-	GO:0044464//cell part;GO:0030529//intracellular ribonucleoprotein complex;GO:1990904//ribonucleoprotein complex;GO:0005622//intracellular;GO:0044424//intracellular part;GO:0005623//cell;GO:0032991//macromolecular complex	-	-
LyesC2p044	379.667	1321.67	14.99	31.6733	1.07927	8.04309e-08	3.0327e-06	yes	psbB	photosystem II CP47 chlorophyll apoprotein	Metabolism	Global and overview maps;Energy metabolism	ko01100//tMetabolic pathways;ko00195//Photosynthesis	K02704	GO:0005623//cell;GO:0044425//membrane part;GO:0005737//cytoplasm;GO:0044435//plastid part;GO:0016020//membrane;GO:0009507//chloroplast;GO:0009536//plastid;GO:0009521//photosystem;GO:0043231//intracellular membrane-bounded organelle;GO:0031224//intrinsic component of membrane;GO:0009579//thylakoid;GO:0044446//intracellular organelle part;GO:0032991//macromolecular complex;GO:0044422//organelle par…	GO:0046906//tetrapyrrole binding;GO:0097159//organic cyclic compound binding;GO:1901363//heterocyclic compound binding;GO:0005488//binding	GO:0044699//single-organism process;GO:0044710//single-organism metabolic process;GO:0008152//metabolic process;GO:0022900//electron transport chain;GO:0044267//cellular protein metabolic process;GO:0006464//cellular protein modification process;GO:0044763//single-organism cellular process;GO:0006091//generation of precursor metabolites and energy;GO:0044238//primary metabolic process;GO:0043412/…
LyesC2p071	21	75	4.11667	9.14667	1.15177	0.000905107	0.00956342	yes	rps14	ribosomal protein S14	Genetic Information Processing	Translation	ko03010//Ribosome	K02954	GO:0005737//cytoplasm;GO:0044424//intracellular part;GO:0044464//cell part;GO:0043231//intracellular membrane-bounded organelle;GO:0009536//plastid;GO:0030529//intracellular ribonucleoprotein complex;GO:0044444//cytoplasmic part;GO:1990904//ribonucleoprotein complex;GO:0043227//membrane-bounded organelle;GO:0032991//macromolecular complex;GO:0005622//intracellular;GO:0005623//cell;GO:0043226//org…	GO:0003676//nucleic acid binding;GO:1901363//heterocyclic compound binding;GO:0097159//organic cyclic compound binding;GO:0005198//structural molecule activity;GO:0005488//binding;GO:0003723//RNA binding	GO:0008152//metabolic process;GO:0010467//gene expression;GO:0071704//organic substance metabolic process;GO:0043170//macromolecule metabolic process
LyesC2p073	628	2086	26.6	53.8367	1.01716	8.50378e-08	3.1851e-06	yes	psbC	photosystem II CP43 chlorophyll apoprotein	Metabolism	Global and overview maps;Energy metabolism	ko01100//tMetabolic pathways;ko00195//Photosynthesis	K02705	GO:0043231//intracellular membrane-bounded organelle;GO:0032991//macromolecular complex;GO:0009579//thylakoid;GO:0044435//plastid part;GO:0043227//membrane-bounded organelle;GO:0044444//cytoplasmic part;GO:0044422//organelle part;GO:0016020//membrane;GO:0009521//photosystem;GO:0044464//cell part;GO:0009507//chloroplast;GO:0005622//intracellular;GO:0044434//chloroplast part;GO:0043229//intracellul…	GO:0009055//electron carrier activity;GO:0043169//cation binding;GO:0043167//ion binding;GO:0046906//tetrapyrrole binding;GO:0097159//organic cyclic compound binding;GO:1901363//heterocyclic compound binding;GO:0005488//binding	GO:0044763//single-organism cellular process;GO:0044260//cellular macromolecule metabolic process;GO:0019684//photosynthesis, light reaction;GO:0044237//cellular metabolic process;GO:0044710//single-organism metabolic process;GO:0019538//protein metabolic process;GO:0006464//cellular protein modification process;GO:0009987//cellular process;GO:0044267//cellular protein metabolic process;GO:002290…
LyesC2p074	196.667	808	11.26	27.75	1.30128	7.39538e-08	2.82151e-06	yes	psbD	photosystem II protein D2	Metabolism	Global and overview maps;Energy metabolism	ko01100//tMetabolic pathways;ko00195//Photosynthesis	K02706	GO:0032991//macromolecular complex;GO:0044424//intracellular part;GO:0044444//cytoplasmic part;GO:0044434//chloroplast part;GO:0044436//thylakoid part;GO:0098796//membrane protein complex;GO:0034357//photosynthetic membrane;GO:0043234//protein complex;GO:0016020//membrane;GO:0043229//intracellular organelle;GO:0009579//thylakoid;GO:0005737//cytoplasm;GO:0043231//intracellular membrane-bounded org…	GO:0043169//cation binding;GO:0046906//tetrapyrrole binding;GO:0043167//ion binding;GO:0003824//catalytic activity;GO:0005488//binding;GO:0009055//electron carrier activity;GO:1901363//heterocyclic compound binding;GO:0097159//organic cyclic compound binding	GO:0043412//macromolecule modification;GO:0036211//protein modification process;GO:0019684//photosynthesis, light reaction;GO:0044237//cellular metabolic process;GO:0044699//single-organism process;GO:0071704//organic substance metabolic process;GO:0044710//single-organism metabolic process;GO:0009987//cellular process;GO:0044763//single-organism cellular process;GO:0015979//photosynthesis;GO:005…
LyesC2p081	59.3333	220.667	4.77333	10.9633	1.19962	1.48359e-06	4.16589e-05	yes	atpI	ATP synthase CF0 subunit IV	Metabolism	Energy metabolism;Global and overview maps	ko01100//tMetabolic pathways;ko00190//Oxidative phosphorylation;ko00195//Photosynthesis	K02108	GO:0031224//intrinsic component of membrane;GO:0043234//protein complex;GO:0044434//chloroplast part;GO:0032991//macromolecular complex;GO:0044444//cytoplasmic part;GO:0005737//cytoplasm;GO:0043227//membrane-bounded organelle;GO:0043226//organelle;GO:0043231//intracellular membrane-bounded organelle;GO:0016469//proton-transporting two-sector ATPase complex;GO:0043229//intracellular organelle;GO:0…	GO:0005215//transporter activity;GO:0022891//substrate-specific transmembrane transporter activity;GO:0016887//ATPase activity;GO:0016817//hydrolase activity, acting on acid anhydrides;GO:0015399//primary active transmembrane transporter activity;GO:0003824//catalytic activity;GO:0008324//cation transmembrane transporter activity;GO:0022804//active transmembrane transporter activity;GO:0022892//s…	GO:0006796//phosphate-containing compound metabolic process;GO:0006725//cellular aromatic compound metabolic process;GO:0009205//purine ribonucleoside triphosphate metabolic process;GO:1901135//carbohydrate derivative metabolic process;GO:0051234//establishment of localization;GO:1901566//organonitrogen compound biosynthetic process;GO:0006807//nitrogen compound metabolic process;GO:0046128//puri…
LyesC2p089	3080	11838.7	175.003	406.32	1.21523	1.63675e-08	7.48591e-07	yes	psbA	photosystem II protein D1	Metabolism	Energy metabolism;Global and overview maps	ko01100//tMetabolic pathways;ko00195//Photosynthesis	K02703	GO:0009507//chloroplast;GO:0044424//intracellular part;GO:0032991//macromolecular complex;GO:0044435//plastid part;GO:0031976//plastid thylakoid;GO:0034357//photosynthetic membrane;GO:0005737//cytoplasm;GO:0044444//cytoplasmic part;GO:0044436//thylakoid part;GO:0044425//membrane part;GO:0043226//organelle;GO:0098796//membrane protein complex;GO:0009536//plastid;GO:0009579//thylakoid;GO:0005623//c…	GO:1901363//heterocyclic compound binding;GO:0097159//organic cyclic compound binding;GO:0005488//binding;GO:0003824//catalytic activity;GO:0043169//cation binding;GO:0043167//ion binding;GO:0046906//tetrapyrrole binding;GO:0016491//oxidoreductase activity;GO:0009055//electron carrier activity	GO:0006461//protein complex assembly;GO:0022607//cellular component assembly;GO:0008152//metabolic process;GO:0006725//cellular aromatic compound metabolic process;GO:1901576//organic substance biosynthetic process;GO:0044699//single-organism process;GO:0090304//nucleic acid metabolic process;GO:0006091//generation of precursor metabolites and energy;GO:0043623//cellular protein complex assembly;…
XLOC_000459	0.666667	13.3333	0.0933333	1.16333	3.63973	3.26801e-05	0.000613547	yes	-	-	-	-	-	-	-	-	-
XLOC_001056	14	7.33333	0.593333	0.193333	-1.61775	0.00139628	0.013484	yes	-	-	-	-	-	-	-	-	-
XLOC_002259	18.3333	61.6667	0.463333	0.99	1.09538	0.00386627	0.0293228	yes	-	XP_015068883.1 PREDICTED: uncharacterized protein LOC107013501 [Solanum pennellii]	-	-	-	-	-	-	-
XLOC_002915	244.667	97	9.69333	2.41	-2.00796	3.0012e-12	2.81963e-10	yes	-	XP_009773139.1 PREDICTED: vetispiradiene synthase 3 [Nicotiana sylvestris]	Metabolism	Metabolism of terpenoids and polyketides;Global and overview maps	ko01110//Biosynthesis of secondary metabolites;ko00909//Sesquiterpenoid and triterpenoid biosynthesis	K14182	-	-	-
XLOC_003671	8	0.666667	0.373333	0.02	-4.22239	0.000605393	0.00695739	yes	At4g27290	XP_006356899.1 PREDICTED: G-type lectin S-receptor-like serine/threonine-protein kinase At4g27290 isoform X1 [Solanum tuberosum]	-	-	-	-	-	-	-
XLOC_004206	118.667	76.3333	5.12	2.13667	-1.26078	9.9461e-06	0.000219652	yes	-	XP_015064270.1 PREDICTED: uncharacterized protein LOC107009447 [Solanum pennellii]	-	-	-	-	-	-	-
XLOC_004436	48.6667	39.3333	1.21333	0.573333	-1.08153	0.0017081	0.015804	yes	OPT7	XP_015064349.1 PREDICTED: oligopeptide transporter 7-like [Solanum pennellii]	-	-	-	-	-	-	-
XLOC_004723	73	58	4.59	2.26333	-1.02005	0.000398444	0.0049691	yes	-	XP_015075401.1 PREDICTED: uncharacterized protein LOC107019405 [Solanum pennellii]	-	-	-	-	-	-	-
XLOC_004944	6.66667	25.3333	0.35	0.826667	1.23995	0.00679059	0.0446022	yes	At4g35600	XP_006354974.1 PREDICTED: receptor-like protein kinase FERONIA isoform X1 [Solanum tuberosum]	-	-	-	-	-	-	-
XLOC_005803	32.6667	129.667	1.79667	4.46667	1.31388	0.000162352	0.0023648	yes	-	XP_015081214.1 PREDICTED: uncharacterized protein LOC107024761 [Solanum pennellii]	-	-	-	-	-	-	-
XLOC_006426	3.33333	19	0.193333	0.566667	1.55141	0.00139186	0.0134578	yes	-	-	-	-	-	-	-	-	-
XLOC_006520	166.333	125.333	1.76667	0.813333	-1.11911	2.45897e-05	0.000479212	yes	-	XP_015158488.1 PREDICTED: uncharacterized protein LOC107057902 [Solanum tuberosum]	-	-	-	-	-	-	-
XLOC_007400	19	11.3333	1.36	0.513333	-1.40564	0.00266784	0.0221238	yes	ACO2	XP_006364232.1 PREDICTED: 1-aminocyclopropane-1-carboxylate oxidase 5-like isoform X1 [Solanum tuberosum]	-	-	-	-	-	-	-
XLOC_007525	4.33333	29	0.49	2.13333	2.12226	0.000331565	0.00426476	yes	-	-	-	-	-	-	-	-	-
XLOC_007853	12.3333	46.3333	0.203333	0.49	1.26894	0.00112197	0.011335	yes	-	XP_019263188.1 PREDICTED: DNA polymerase delta catalytic subunit isoform X2 [Nicotiana attenuata]	-	-	-	-	-	-	-
XLOC_008030	5.33333	38.3333	0.273333	1.19333	2.12626	0.000109595	0.00169605	yes	-	-	-	-	-	-	-	-	-
XLOC_008055	8.00333	30.0067	0.65	1.5	1.20645	0.00575189	0.0394445	yes	RPS5	ONK58723.1 uncharacterized protein A4U43_C09F16000 [Asparagus officinalis]	Brite Hierarchies;Genetic Information Processing	Translation;Protein families: genetic information processing	ko03010//Ribosome;ko03011//Ribosome	K02989	GO:0044391//ribosomal subunit;GO:0005737//cytoplasm;GO:0043226//organelle;GO:0032991//macromolecular complex;GO:0044464//cell part;GO:0044444//cytoplasmic part;GO:0005622//intracellular;GO:0005623//cell;GO:0043228//non-membrane-bounded organelle;GO:0030529//intracellular ribonucleoprotein complex;GO:0043232//intracellular non-membrane-bounded organelle;GO:0043229//intracellular organelle;GO:00444…	GO:0005198//structural molecule activity	GO:0010467//gene expression;GO:0008152//metabolic process;GO:0043170//macromolecule metabolic process;GO:0071704//organic substance metabolic process
XLOC_008217	7.66667	2.33333	0.893333	0.17	-2.39366	0.00445858	0.0326403	yes	-	XP_010314996.1 PREDICTED: mitochondrial import inner membrane translocase subunit tim16-like [Solanum lycopersicum]	Brite Hierarchies	Protein families: genetic information processing	ko03029//Mitochondrial biogenesis	K17805	-	-	-
XLOC_008399	27.3333	112.667	2.5	6.30667	1.33495	6.06498e-05	0.00103173	yes	-	AAT39958.1 hypothetical protein SDM1_29t00007 [Solanum demissum]	-	-	-	-	-	-	-
XLOC_009008	10.6667	49.6667	1.18333	3.59333	1.60247	0.000186078	0.00265215	yes	-	OIT05209.1 hypothetical protein A4A49_02756 [Nicotiana attenuata]	-	-	-	-	-	-	-
XLOC_009381	33.6667	23	1.60333	0.693333	-1.20945	0.00155147	0.0146265	yes	Rbm42	XP_006361411.1 PREDICTED: RNA-binding protein 42-like isoform X1 [Solanum tuberosum]	-	-	-	-	-	-	-
XLOC_009630	6	26.3333	1.06	2.88	1.442	0.0073152	0.0473159	yes	-	-	-	-	-	-	-	-	-
XLOC_009687	113.667	385	2.30333	4.88667	1.08513	6.19834e-11	4.46518e-09	yes	-	XP_019068221.1 PREDICTED: uncharacterized protein LOC101263683 [Solanum lycopersicum]	-	-	-	-	-	-	-
XLOC_010065	34.4633	23.35	1.40667	0.6	-1.22925	0.00326897	0.0257313	yes	At4g27290	XP_015168606.1 PREDICTED: G-type lectin S-receptor-like serine/threonine-protein kinase At4g27290 [Solanum tuberosum]	-	-	-	-	-	-	-
XLOC_010663	77.3333	265.333	1.81333	3.88	1.09741	4.98238e-09	2.59452e-07	yes	-	-	-	-	-	-	-	-	-
XLOC_010816	39.6667	153.333	1.16667	2.83	1.27841	4.8863e-08	1.94658e-06	yes	CYP75B1	XP_015072318.1 PREDICTED: cytochrome P450 71A1-like [Solanum pennellii]	-	-	-	-	-	-	-
XLOC_011146	54	30.6667	2.06667	0.723333	-1.51457	2.6396e-05	0.000510006	yes	FRO1	XP_015075346.1 PREDICTED: uncharacterized mitochondrial protein AtMg00810-like [Solanum pennellii]	-	-	-	-	-	-	-
XLOC_011267	5.66667	1	0.5	0.0666667	-2.90689	0.00247492	0.0209319	yes	SFH12	XP_015072828.1 PREDICTED: phosphatidylinositol/phosphatidylcholine transfer protein SFH4 [Solanum pennellii]	-	-	-	-	-	-	-
XLOC_011283	9.66667	3.66667	0.603333	0.146667	-2.04041	0.00143619	0.0138296	yes	PAP2	XP_015072919.1 PREDICTED: purple acid phosphatase 2-like [Solanum pennellii]	-	-	-	-	-	-	-
XLOC_011895	9.66667	37.3333	0.66	1.55667	1.23792	0.00510413	0.0361571	yes	-	-	-	-	-	-	-	-	-
XLOC_012011	2.66667	18	0.35	1.39	1.98966	0.00108027	0.0110317	yes	-	-	-	-	-	-	-	-	-
XLOC_012385	11.3333	5	1.25	0.346667	-1.85031	0.00406459	0.0304379	yes	NAC68	XP_006345759.1 PREDICTED: NAC domain-containing protein 68-like [Solanum tuberosum]	-	-	-	-	-	-	-
XLOC_013503	29	20	3.88667	1.71667	-1.17892	0.00725205	0.0469613	yes	RSI-1	XP_009762897.1 PREDICTED: gibberellin-regulated protein 5-like [Nicotiana sylvestris]	-	-	-	-	-	-	-
XLOC_013608	5	24.6667	0.62	1.83333	1.56413	0.00253545	0.0213018	yes	-	-	-	-	-	-	-	-	-
XLOC_013704	11.6667	73	0.333333	1.25	1.90689	5.40951e-06	0.000128904	yes	-	-	-	-	-	-	-	-	-
XLOC_013920	361	1513.67	26.8833	69.3867	1.36795	1.30788e-15	1.94013e-13	yes	-	OIT38795.1 hypothetical protein A4A49_01769 [Nicotiana attenuata]	-	-	-	-	-	-	-
XLOC_014326	44.3333	152.667	2.92	6.24667	1.09712	2.81636e-05	0.000537254	yes	-	XP_018623470.1 PREDICTED: uncharacterized protein LOC104087782 [Nicotiana tomentosiformis]	-	-	-	-	-	-	-
XLOC_014657	0.666667	9.33333	0.04	0.34	3.08746	0.00183741	0.0166659	yes	CUL1	XP_015078151.1 PREDICTED: cullin-1-like [Solanum pennellii]	Genetic Information Processing;Brite Hierarchies	Protein families: genetic information processing;Folding, sorting and degradation	ko04141//Protein processing in endoplasmic reticulum;ko04120//Ubiquitin mediated proteolysis;ko04121//Ubiquitin system	K03347	-	-	-
XLOC_015391	16.6667	56.6667	0.52	1.14333	1.13666	0.00296836	0.0239809	yes	-	XP_016576939.1 PREDICTED: uncharacterized protein LOC107874694 [Capsicum annuum]	-	-	-	-	-	-	-
XLOC_015515	52.3333	10.6667	3.18667	0.4	-2.99398	2.37826e-15	3.39916e-13	yes	LBD1	XP_015079078.1 PREDICTED: LOB domain-containing protein 1-like [Solanum pennellii]	-	-	-	-	-	-	-
XLOC_015973	0.666667	9	0.0633333	0.526667	3.05585	0.00289677	0.0235046	yes	-	XP_015169921.1 PREDICTED: uncharacterized protein LOC107063036 [Solanum tuberosum]	-	-	-	-	-	-	-
XLOC_016110	8.33333	2	0.343333	0.0566667	-2.59904	0.00273737	0.0225017	yes	-	XP_019068163.1 PREDICTED: uncharacterized protein LOC101252755 [Solanum lycopersicum]	Genetic Information Processing;Brite Hierarchies	Protein families: genetic information processing;Replication and repair	ko03440//Homologous recombination;ko03430//Mismatch repair;ko03420//Nucleotide excision repair;ko03030//DNA replication;ko03400//DNA repair and recombination proteins;ko03032//DNA replication proteins;ko03000//Transcription factors	K07466	-	-	-
XLOC_016378	51.3333	40.3333	2.62333	1.29	-1.02403	0.000408863	0.00506829	yes	-	XP_019242031.1 PREDICTED: CLIP-associated protein-like [Nicotiana attenuata]	-	-	-	-	-	-	-
XLOC_016523	34.3333	22.3333	2.35333	0.996667	-1.23952	0.00454458	0.0330766	yes	LSH10	XP_015081051.1 PREDICTED: protein LIGHT-DEPENDENT SHORT HYPOCOTYLS 10-like [Solanum pennellii]	-	-	-	-	-	-	-
XLOC_016736	10.3333	43.6667	0.746667	2.02667	1.44057	0.00411962	0.0307478	yes	-	XP_015081728.1 PREDICTED: transcription repressor OFP14-like [Solanum pennellii]	-	-	-	-	-	-	-
XLOC_017080	45.6667	188.667	1.19	3.09	1.37665	8.17085e-08	3.0706e-06	yes	-	-	-	-	-	-	-	-	-
XLOC_017657	97	47	3.45333	1.00333	-1.78319	0.000261092	0.0035329	yes	-	XP_015081792.1 PREDICTED: uncharacterized protein LOC107025519 [Solanum pennellii]	-	-	-	-	-	-	-
XLOC_018255	19.6667	74.3333	0.973333	2.05	1.07462	0.000330555	0.00425544	yes	-	XP_015159739.1 PREDICTED: putative F-box protein At1g65770 [Solanum tuberosum]	-	-	-	-	-	-	-
XLOC_019068	119.333	400	1.52	3.21667	1.0815	1.08425e-05	0.000236667	yes	At1g50680	XP_016549042.1 PREDICTED: AP2/ERF and B3 domain-containing transcription factor At1g51120-like [Capsicum annuum]	Brite Hierarchies	Protein families: genetic information processing	ko03000//Transcription factors	K09287	-	-	-
XLOC_019189	6	36	0.156667	0.62	1.98457	5.5222e-05	0.000960549	yes	-	XP_019067425.1 PREDICTED: uncharacterized protein LOC109119318 [Solanum lycopersicum]	-	-	-	-	-	-	-
XLOC_020337	3	17.6667	0.366667	1.36	1.89107	0.00283451	0.0231288	yes	-	-	-	-	-	-	-	-	-
XLOC_020555	0	4.33333	0.001	0.39	8.60733	0.00736639	0.0475423	yes	-	-	-	-	-	-	-	-	-
XLOC_020694	132.173	80.14	3.26333	1.24667	-1.38827	7.51605e-11	5.3293e-09	yes	ACO3	XP_015087698.1 PREDICTED: 1-aminocyclopropane-1-carboxylate oxidase homolog [Solanum pennellii]	-	-	-	-	-	-	-
XLOC_021292	47.3333	33.3333	3.06333	1.35333	-1.17859	8.46029e-05	0.00136259	yes	-	XP_015055478.1 PREDICTED: uncharacterized protein LOC107002073 [Solanum pennellii]	-	-	-	-	-	-	-
XLOC_022311	48.3333	31.3333	4.72333	1.93667	-1.28623	0.000216091	0.00301511	yes	-	-	-	-	-	-	-	-	-
XLOC_022830	65.6667	52	2.13333	1.06333	-1.00452	0.000234035	0.00321574	yes	FBP	XP_006349477.1 PREDICTED: fructose-1,6-bisphosphatase, chloroplastic-like [Solanum tuberosum]	Metabolism;Brite Hierarchies	Protein families: signaling and cellular processes;Energy metabolism;Global and overview maps;Carbohydrate metabolism	ko01100//tMetabolic pathways;ko01110//Biosynthesis of secondary metabolites;ko01200//Carbon metabolism;ko00010//Glycolysis / Gluconeogenesis;ko00710//Carbon fixation in photosynthetic organisms;ko00051//Fructose and mannose metabolism;ko00030//Pentose phosphate pathway;ko04147//Exosome	K03841	-	-	-
XLOC_022915	38	29.6667	0.83	0.4	-1.05311	0.00222389	0.0193383	yes	SD18	XP_016544067.1 PREDICTED: LOW QUALITY PROTEIN: uncharacterized protein LOC107844086 [Capsicum annuum]	-	-	-	-	-	-	-
XLOC_023359	6	0	0.82	0.001	-9.67948	3.01352e-05	0.000570041	yes	-	XP_015160664.1 PREDICTED: uncharacterized protein LOC107058930 [Solanum tuberosum]	-	-	-	-	-	-	-
XLOC_024141	35	23	1.56667	0.646667	-1.2766	0.000135763	0.00205035	yes	-	XP_015058356.1 PREDICTED: uncharacterized protein LOC107004605 isoform X1 [Solanum pennellii]	-	-	-	-	-	-	-
XLOC_024395	11.6667	48.3333	0.796667	1.69	1.08498	0.000271464	0.00364287	yes	-	-	-	-	-	-	-	-	-
XLOC_024918	42	23.3333	3.88	1.36333	-1.50892	1.26796e-05	0.000272286	yes	-	XP_015057820.1 PREDICTED: uncharacterized protein LOC107004101 [Solanum pennellii]	-	-	-	-	-	-	-
XLOC_024929	10.6667	4.66667	0.706667	0.186667	-1.92057	0.00386985	0.0293401	yes	-	XP_015087233.1 PREDICTED: uncharacterized protein LOC107030471 [Solanum pennellii]	-	-	-	-	-	-	-
XLOC_025235	11.6667	2	0.666667	0.0733333	-3.18442	8.79222e-06	0.000198247	yes	-	XP_015073133.1 PREDICTED: uncharacterized protein LOC107017408 [Solanum pennellii]	-	-	-	-	-	-	-
XLOC_026051	14.6667	60	1.74333	4.32667	1.31141	0.000563372	0.00658865	yes	MT2	ACL80666.1 metallothionein [Solanum nigrum]	-	-	-	-	-	-	-
XLOC_026801	13.6667	7	1.02333	0.323333	-1.66218	0.00100561	0.010424	yes	-	-	-	-	-	-	-	-	-
XLOC_026814	98	446	2.72	7.30333	1.42495	4.9505e-11	3.73324e-09	yes	XERICO	XP_010313683.1 PREDICTED: probable E3 ubiquitin-protein ligase XERICO [Solanum lycopersicum]	Brite Hierarchies	Protein families: genetic information processing	ko04121//Ubiquitin system	K16285	-	-	-
XLOC_027119	19.3333	65	1.62333	3.45667	1.09042	0.00153271	0.0145147	yes	-	-	-	-	-	-	-	-	-
XLOC_027130	92.3333	68	2.28	1.03	-1.14639	0.000261736	0.00353603	yes	-	XP_015055404.1 PREDICTED: uncharacterized protein LOC107001974 [Solanum pennellii]	-	-	-	-	-	-	-
XLOC_027200	36	20	0.903333	0.32	-1.49719	0.000167089	0.00242285	yes	-	XP_009617365.1 PREDICTED: protein CYPRO4-like [Nicotiana tomentosiformis]	-	-	-	-	-	-	-
XLOC_028071	74.6667	57.3333	2.85333	1.41	-1.01695	0.000357693	0.00453869	yes	-	XP_006338162.1 PREDICTED: 3-hydroxyisobutyryl-CoA hydrolase-like protein 4, mitochondrial [Solanum tuberosum]	Metabolism	Metabolism of other amino acids;Amino acid metabolism;Global and overview maps;Carbohydrate metabolism	ko01100//tMetabolic pathways;ko01200//Carbon metabolism;ko00280//Valine, leucine and isoleucine degradation;ko00410//beta-Alanine metabolism;ko00640//Propanoate metabolism	K05605	-	-	-
entrzID_100037498	1611.67	1028.33	41.73	17.12	-1.2854	1.434e-07	5.12422e-06	yes	GRAS4	-	-	-	-	-	-	-	GO:0010468//regulation of gene expression;GO:0019222//regulation of metabolic process;GO:0065007//biological regulation;GO:0060255//regulation of macromolecule metabolic process;GO:0050789//regulation of biological process
entrzID_100037505	168.667	66	8.68333	2.10667	-2.04329	1.24059e-17	2.41146e-15	yes	GA2ox2	-	Metabolism	Metabolism of terpenoids and polyketides;Global and overview maps	ko01110//Biosynthesis of secondary metabolites;ko00904//Diterpenoid biosynthesis	K04125	-	GO:0016491//oxidoreductase activity;GO:0043169//cation binding;GO:0003824//catalytic activity;GO:0043167//ion binding;GO:0005488//binding;GO:0016705//oxidoreductase activity, acting on paired donors, with incorporation or reduction of molecular oxygen	GO:0008152//metabolic process;GO:0044699//single-organism process;GO:0044710//single-organism metabolic process
entrzID_100134886	2026	1235	120.243	45.67	-1.39664	4.96271e-17	8.60764e-15	yes	EXLA1	-	-	-	-	-	-	-	GO:0000003//reproduction
entrzID_100134890	19	3	0.906667	0.0966667	-3.22948	1.09493e-05	0.000238767	yes	GA2ox5	-	Metabolism	Global and overview maps;Metabolism of terpenoids and polyketides	ko01110//Biosynthesis of secondary metabolites;ko00904//Diterpenoid biosynthesis	K04125	-	GO:0043169//cation binding;GO:0003824//catalytic activity;GO:0016705//oxidoreductase activity, acting on paired donors, with incorporation or reduction of molecular oxygen;GO:0005488//binding;GO:0016491//oxidoreductase activity;GO:0043167//ion binding	GO:0044699//single-organism process;GO:0044710//single-organism metabolic process;GO:0008152//metabolic process
entrzID_100135703	242.333	151.333	5.33	1.96667	-1.43838	3.25163e-14	4.14225e-12	yes	TPS1	-	Metabolism	Global and overview maps;Carbohydrate metabolism	ko01100//tMetabolic pathways;ko00500//Starch and sucrose metabolism	K16055	-	-	-
entrzID_100191111	202.333	1483.67	14.66	62.1767	2.08449	0.00019905	0.00279986	yes	LOC100191111	-	Environmental Information Processing;Organismal Systems	Signal transduction;Environmental adaptation	ko04626//Plant-pathogen interaction;ko04075//Plant hormone signal transduction;ko04016//MAPK signaling pathway - plant	K13449	-	-	-
entrzID_100191137	123.333	544.333	5.67	15.5133	1.45209	1.41709e-17	2.68509e-15	yes	LOC100191137	-	-	-	-	-	-	GO:0005488//binding;GO:0046914//transition metal ion binding;GO:0043167//ion binding;GO:0046872//metal ion binding;GO:0043169//cation binding	-
entrzID_100301928	94.6667	928.333	3.29667	22.2333	2.75364	2.59248e-05	0.000501988	yes	SRG2	-	-	-	-	-	-	-	-
entrzID_100301945	892	669	16.0833	7.59667	-1.08213	1.37126e-15	2.02086e-13	yes	LOC100301945	-	-	-	-	-	GO:0005622//intracellular;GO:0044424//intracellular part;GO:0043227//membrane-bounded organelle;GO:0043226//organelle;GO:0043231//intracellular membrane-bounded organelle;GO:0043229//intracellular organelle;GO:0005623//cell;GO:0044464//cell part	GO:0005488//binding;GO:0005515//protein binding	GO:0008152//metabolic process;GO:0023052//signaling;GO:0051716//cellular response to stimulus;GO:0010033//response to organic substance;GO:0010468//regulation of gene expression;GO:0042221//response to chemical;GO:0044763//single-organism cellular process;GO:0060255//regulation of macromolecule metabolic process;GO:0043170//macromolecule metabolic process;GO:0044237//cellular metabolic process;GO…
entrzID_100316880	74	50.6667	3.47667	1.49667	-1.21595	4.97117e-05	0.000882598	yes	LOC100316880	-	-	-	-	-	-	GO:0003824//catalytic activity	GO:0009314//response to radiation;GO:0009416//response to light stimulus;GO:0009648//photoperiodism;GO:0009628//response to abiotic stimulus;GO:0042221//response to chemical;GO:0050896//response to stimulus
entrzID_100529102	249.333	60.6667	5.85	0.92	-2.66873	1.49623e-36	1.60652e-33	yes	lTTS1	-	Metabolism	Metabolism of terpenoids and polyketides;Global and overview maps	ko01110//Biosynthesis of secondary metabolites;ko00909//Sesquiterpenoid and triterpenoid biosynthesis	K15813	-	GO:0016853//isomerase activity;GO:0003824//catalytic activity	-
entrzID_100529139	53	36	2.94667	1.28333	-1.19919	0.000882818	0.00941617	yes	SAMT	-	-	-	-	-	-	GO:0003824//catalytic activity	GO:0008152//metabolic process
entrzID_100736433	114.667	528.667	3.20667	9.29667	1.53564	2.73285e-12	2.58909e-10	yes	hsc70	-	Cellular Processes;Genetic Information Processing	Folding, sorting and degradation;Transport and catabolism;Transcription	ko04141//Protein processing in endoplasmic reticulum;ko04144//Endocytosis;ko03040//Spliceosome	K03283	-	GO:0005488//binding;GO:1901363//heterocyclic compound binding;GO:0001882//nucleoside binding;GO:0032550//purine ribonucleoside binding;GO:0097367//carbohydrate derivative binding;GO:0032549//ribonucleoside binding;GO:0036094//small molecule binding;GO:0001883//purine nucleoside binding;GO:0097159//organic cyclic compound binding	-
entrzID_100736455	55	31	2.10667	0.713333	-1.56231	2.57472e-05	0.000499181	yes	SLBRC1b	-	-	-	-	-	-	-	-
entrzID_100736473	22090	8122.33	423.887	98.1633	-2.11042	4.80795e-44	9.85543e-41	yes	NR	-	Metabolism	Energy metabolism	ko00910//Nitrogen metabolism	K10534	-	GO:1901363//heterocyclic compound binding;GO:0043167//ion binding;GO:0003824//catalytic activity;GO:0016661//oxidoreductase activity, acting on other nitrogenous compounds as donors;GO:0016491//oxidoreductase activity;GO:0046872//metal ion binding;GO:0043169//cation binding;GO:0048037//cofactor binding;GO:0005488//binding;GO:0046914//transition metal ion binding;GO:0046906//tetrapyrrole binding;G…	GO:0008152//metabolic process;GO:0044763//single-organism cellular process;GO:0009987//cellular process;GO:2001057//reactive nitrogen species metabolic process;GO:0006082//organic acid metabolic process;GO:0044699//single-organism process;GO:0044237//cellular metabolic process;GO:0044710//single-organism metabolic process;GO:0042126//nitrate metabolic process;GO:0044281//small molecule metabolic …
entrzID_100736476	12.6667	5	0.366667	0.103333	-1.82716	0.00184356	0.0167077	yes	LOC100736476	-	Environmental Information Processing	Signal transduction	ko04016//MAPK signaling pathway - plant	K20538	-	-	-
entrzID_100736519	499	359.667	17.9733	8.01667	-1.16478	1.60869e-18	3.70131e-16	yes	TCP12	-	-	-	-	-	-	-	-
entrzID_100736521	343	273.667	13.82	6.86333	-1.00978	1.04359e-08	5.08225e-07	yes	TCP17	-	-	-	-	-	-	-	GO:0010467//gene expression;GO:0065007//biological regulation;GO:0001101//response to acid chemical;GO:0044237//cellular metabolic process;GO:0010033//response to organic substance;GO:0044260//cellular macromolecule metabolic process;GO:0050896//response to stimulus;GO:0009987//cellular process;GO:0044699//single-organism process;GO:0009058//biosynthetic process;GO:0009719//response to endogenous…
entrzID_100736526	230	165.333	8.65333	3.95333	-1.13019	5.22273e-07	1.64702e-05	yes	SlDMR6-1	-	-	-	-	-	-	GO:0016705//oxidoreductase activity, acting on paired donors, with incorporation or reduction of molecular oxygen;GO:0043169//cation binding;GO:0043167//ion binding;GO:0003824//catalytic activity;GO:0005488//binding;GO:0016491//oxidoreductase activity	GO:0051179//localization;GO:0034613//cellular protein localization;GO:0032870//cellular response to hormone stimulus;GO:1901615//organic hydroxy compound metabolic process;GO:0071229//cellular response to acid chemical;GO:0044281//small molecule metabolic process;GO:0042537//benzene-containing compound metabolic process;GO:0071310//cellular response to organic substance;GO:0071446//cellular respo…
entrzID_100736549	396.667	241	17.06	6.47	-1.39878	3.89272e-24	1.31005e-21	yes	TCP13	-	-	-	-	-	-	-	-
entrzID_100750250	83.3333	57.6667	5.07667	2.21	-1.19984	8.92198e-06	0.000200571	yes	SlscADH1	-	Metabolism	Metabolism of terpenoids and polyketides;Global and overview maps	ko01100//tMetabolic pathways;ko01110//Biosynthesis of secondary metabolites;ko00906//Carotenoid biosynthesis	K09841	-	GO:0003824//catalytic activity	GO:0008152//metabolic process;GO:0044710//single-organism metabolic process;GO:0044699//single-organism process
entrzID_100750253	610.333	444	24.3367	10.7633	-1.17701	0.00121979	0.0121002	yes	FK	-	Metabolism	Lipid metabolism;Global and overview maps	ko01100//tMetabolic pathways;ko01110//Biosynthesis of secondary metabolites;ko00100//Steroid biosynthesis	K00222	GO:0016020//membrane;GO:0044425//membrane part;GO:0031224//intrinsic component of membrane	GO:0016628//oxidoreductase activity, acting on the CH-CH group of donors, NAD or NADP as acceptor;GO:0003824//catalytic activity;GO:0016627//oxidoreductase activity, acting on the CH-CH group of donors;GO:0016491//oxidoreductase activity	GO:0044237//cellular metabolic process;GO:0044283//small molecule biosynthetic process;GO:0044699//single-organism process;GO:0006066//alcohol metabolic process;GO:0009987//cellular process;GO:0046165//alcohol biosynthetic process;GO:1901576//organic substance biosynthetic process;GO:0044249//cellular biosynthetic process;GO:0009058//biosynthetic process;GO:0044763//single-organism cellular proce…
entrzID_100874543	44.3333	33.6667	2.75667	1.24	-1.15258	0.00627982	0.0421546	yes	SlIPT4	-	Metabolism	Metabolism of terpenoids and polyketides;Global and overview maps	ko01100//tMetabolic pathways;ko01110//Biosynthesis of secondary metabolites;ko00908//Zeatin biosynthesis	K10760	GO:0005737//cytoplasm;GO:0043227//membrane-bounded organelle;GO:0044464//cell part;GO:0005623//cell;GO:0044424//intracellular part;GO:0043226//organelle;GO:0005622//intracellular;GO:0043231//intracellular membrane-bounded organelle;GO:0043229//intracellular organelle	GO:0003824//catalytic activity;GO:0016740//transferase activity;GO:0016765//transferase activity, transferring alkyl or aryl (other than methyl) groups	GO:0006139//nucleobase-containing compound metabolic process;GO:0034660//ncRNA metabolic process;GO:1901360//organic cyclic compound metabolic process;GO:0006725//cellular aromatic compound metabolic process;GO:0009987//cellular process;GO:0071704//organic substance metabolic process;GO:0044238//primary metabolic process;GO:0008152//metabolic process;GO:0006399//tRNA metabolic process;GO:0090304/…
entrzID_101055502	148.333	529	4.48	9.88667	1.14199	1.00781e-13	1.16534e-11	yes	CIPK14	-	-	-	-	-	-	GO:0032549//ribonucleoside binding;GO:0003824//catalytic activity;GO:0016773//phosphotransferase activity, alcohol group as acceptor;GO:0004672//protein kinase activity;GO:1901363//heterocyclic compound binding;GO:0036094//small molecule binding;GO:0001883//purine nucleoside binding;GO:0097367//carbohydrate derivative binding;GO:0016301//kinase activity;GO:0097159//organic cyclic compound binding…	GO:0006796//phosphate-containing compound metabolic process;GO:0044267//cellular protein metabolic process;GO:0006793//phosphorus metabolic process;GO:0044237//cellular metabolic process;GO:0071704//organic substance metabolic process;GO:0008152//metabolic process;GO:0044260//cellular macromolecule metabolic process;GO:0019538//protein metabolic process;GO:0050794//regulation of cellular process;…
entrzID_101055537	499.333	1668.67	9.46	20.4333	1.11101	1.2087e-15	1.81692e-13	yes	LOC101055537	-	-	-	-	-	-	-	-
entrzID_101055542	117	46.3333	10.8033	2.62	-2.04384	2.37863e-12	2.26301e-10	yes	LOC101055542	-	Environmental Information Processing	Signal transduction	ko04075//Plant hormone signal transduction	K14484	-	-	-
entrzID_101055549	57.6667	42.6667	4.31	2.03	-1.08621	0.00200416	0.0178194	yes	LOC101055549	-	Environmental Information Processing	Signal transduction	ko04075//Plant hormone signal transduction	K14484	-	GO:0005515//protein binding;GO:0005488//binding	GO:0009987//cellular process;GO:0065007//biological regulation;GO:0071495//cellular response to endogenous stimulus;GO:0032870//cellular response to hormone stimulus;GO:0071310//cellular response to organic substance;GO:1901576//organic substance biosynthetic process;GO:0009719//response to endogenous stimulus;GO:0023052//signaling;GO:0051716//cellular response to stimulus;GO:0009058//biosyntheti…
entrzID_101055553	92.3333	329	8.13667	17.18	1.07822	0.0028544	0.0232434	yes	LOC101055553	-	Environmental Information Processing	Signal transduction	ko04075//Plant hormone signal transduction	K14484	-	-	-
entrzID_101055558	1089.33	3523.67	25.1433	50.3167	1.00086	1.66225e-13	1.89295e-11	yes	SlArf/Xyl1	-	-	-	-	-	GO:0005618//cell wall;GO:0005576//extracellular region;GO:0044464//cell part;GO:0005623//cell;GO:0071944//cell periphery;GO:0030312//external encapsulating structure;GO:0031012//extracellular matrix	GO:0004553//hydrolase activity, hydrolyzing O-glycosyl compounds;GO:0016787//hydrolase activity;GO:0003824//catalytic activity;GO:0016798//hydrolase activity, acting on glycosyl bonds	GO:0022414//reproductive process;GO:0044238//primary metabolic process;GO:0003006//developmental process involved in reproduction;GO:0000003//reproduction;GO:0008152//metabolic process;GO:0032502//developmental process
entrzID_101055576	104.333	352.667	1.28333	2.70333	1.07484	4.14467e-08	1.69608e-06	yes	DNApolalpha	-	Metabolism;Genetic Information Processing	Nucleotide metabolism;Replication and repair;Global and overview maps	ko01100//tMetabolic pathways;ko00230//Purine metabolism;ko00240//Pyrimidine metabolism;ko03030//DNA replication	K02320	GO:0043227//membrane-bounded organelle;GO:0044464//cell part;GO:0043229//intracellular organelle;GO:0043231//intracellular membrane-bounded organelle;GO:0044424//intracellular part;GO:0005622//intracellular;GO:0043226//organelle;GO:0005623//cell	GO:0051536//iron-sulfur cluster binding;GO:0097159//organic cyclic compound binding;GO:0034061//DNA polymerase activity;GO:0005488//binding;GO:0043169//cation binding;GO:0016772//transferase activity, transferring phosphorus-containing groups;GO:1901363//heterocyclic compound binding;GO:0051540//metal cluster binding;GO:0043167//ion binding;GO:0003676//nucleic acid binding;GO:0016779//nucleotidyl…	GO:0043170//macromolecule metabolic process;GO:0006259//DNA metabolic process;GO:0008152//metabolic process;GO:0044237//cellular metabolic process;GO:0006139//nucleobase-containing compound metabolic process;GO:0034641//cellular nitrogen compound metabolic process;GO:0090304//nucleic acid metabolic process;GO:0006725//cellular aromatic compound metabolic process;GO:0071704//organic substance meta…
entrzID_101055598	785.333	556.667	28.48	12.5867	-1.17805	9.92724e-17	1.65807e-14	yes	SlCKX1	-	Metabolism	Metabolism of terpenoids and polyketides	ko00908//Zeatin biosynthesis	K00279	-	GO:0016616//oxidoreductase activity, acting on the CH-OH group of donors, NAD or NADP as acceptor;GO:0000166//nucleotide binding;GO:0003824//catalytic activity;GO:0016614//oxidoreductase activity, acting on CH-OH group of donors;GO:0016645//oxidoreductase activity, acting on the CH-NH group of donors;GO:0036094//small molecule binding;GO:1901363//heterocyclic compound binding;GO:0016491//oxidored…	GO:0009987//cellular process;GO:0044237//cellular metabolic process;GO:0008152//metabolic process;GO:0044710//single-organism metabolic process;GO:0006725//cellular aromatic compound metabolic process;GO:0044699//single-organism process
entrzID_101055612	65.3333	43.6667	2.49	1.06	-1.23208	8.08634e-06	0.000184732	yes	SlCKX4	-	Metabolism	Metabolism of terpenoids and polyketides	ko00908//Zeatin biosynthesis	K00279	GO:0044421//extracellular region part;GO:0005576//extracellular region	GO:0016491//oxidoreductase activity;GO:0036094//small molecule binding;GO:1901265//nucleoside phosphate binding;GO:0016645//oxidoreductase activity, acting on the CH-NH group of donors;GO:0000166//nucleotide binding;GO:0016614//oxidoreductase activity, acting on CH-OH group of donors;GO:0097159//organic cyclic compound binding;GO:0016616//oxidoreductase activity, acting on the CH-OH group of dono…	GO:0006807//nitrogen compound metabolic process;GO:0050896//response to stimulus;GO:0006725//cellular aromatic compound metabolic process;GO:0001101//response to acid chemical;GO:0009690//cytokinin metabolic process;GO:1901564//organonitrogen compound metabolic process;GO:0034754//cellular hormone metabolic process;GO:0032787//monocarboxylic acid metabolic process;GO:0019752//carboxylic acid meta…
entrzID_101243668	4.33333	0.666667	0.106667	0.01	-3.41504	0.00370147	0.0283494	yes	LOC101243668	-	-	-	-	-	-	-	-
entrzID_101243684	67.6667	38	6.87333	2.45667	-1.48431	4.15683e-06	0.000102547	yes	LOC101243684	-	-	-	-	-	-	-	-
entrzID_101243692	17	8.66667	0.606667	0.186667	-1.70044	0.00701514	0.0457954	yes	LOC101243692	-	-	-	-	-	-	-	-
entrzID_101243709	13.3333	6.66667	0.36	0.116667	-1.6256	0.00144828	0.013902	yes	LOC101243709	-	-	-	-	-	-	-	-
entrzID_101243760	19.3267	79.09	1.10333	2.77333	1.32975	9.60147e-05	0.00151713	yes	LOC101243760	-	-	-	-	-	-	-	-
entrzID_101243779	29.6667	18.3333	1.99667	0.773333	-1.36843	0.00152201	0.0144315	yes	LOC101243779	-	-	-	-	-	-	-	-
entrzID_101243829	71.6667	50.6667	3.08	1.35	-1.18997	0.00105048	0.0107812	yes	LOC101243829	-	-	-	-	-	-	-	-
entrzID_101243831	420.333	186.667	23.9933	6.89333	-1.79936	1.32069e-11	1.07894e-09	yes	LOC101243831	-	-	-	-	-	-	-	-
entrzID_101243873	44.3933	33.9533	1.71	0.813333	-1.07208	0.000246121	0.00334713	yes	LOC101243873	-	-	-	-	-	GO:0031224//intrinsic component of membrane;GO:0044425//membrane part;GO:0016020//membrane	-	GO:0051179//localization;GO:0051234//establishment of localization
entrzID_101243932	97.6667	52.6667	8.05333	2.71	-1.57129	6.9388e-11	4.95114e-09	yes	LOC101243932	-	-	-	-	-	-	-	-
entrzID_101243935	2168.33	1133	76.3133	24.9733	-1.61155	7.15478e-36	6.92439e-33	yes	LOC101243935	-	-	-	-	-	-	-	-
entrzID_101243970	858.333	624.333	77.11	34.54	-1.15865	5.68991e-11	4.19268e-09	yes	LOC101243970	-	-	-	-	-	-	-	-
entrzID_101244001	42	133.667	1.91	3.83667	1.00628	4.62859e-05	0.000828297	yes	LOC101244001	-	-	-	-	-	-	-	-
entrzID_101244015	42.6667	29	1.33333	0.583333	-1.19265	0.000875219	0.00936561	yes	LOC101244015	-	Metabolism	Amino acid metabolism;Metabolism of other amino acids	ko00330//Arginine and proline metabolism;ko00410//beta-Alanine metabolism	K12259	-	-	-
entrzID_101244112	190.667	99	4.31667	1.44667	-1.57719	4.00848e-08	1.64632e-06	yes	LOC101244112	-	Organismal Systems	Environmental adaptation	ko04626//Plant-pathogen interaction	K05391	GO:0016020//membrane	-	GO:0006811//ion transport;GO:0034220//ion transmembrane transport;GO:0044765//single-organism transport;GO:0006812//cation transport;GO:1902578//single-organism localization;GO:0055085//transmembrane transport;GO:0030001//metal ion transport;GO:0044763//single-organism cellular process;GO:0051179//localization;GO:0006810//transport;GO:0009987//cellular process;GO:0051234//establishment of localiz…
entrzID_101244143	39.6667	20.6667	3.33667	1.13	-1.56208	0.00148667	0.014192	yes	LOC101244143	-	-	-	-	-	-	-	-
entrzID_101244161	65	50.6667	1.01667	0.49	-1.05299	0.000421565	0.00519991	yes	LOC101244161	-	-	-	-	-	-	-	-
entrzID_101244162	37.3333	220.333	1.68333	6.11333	1.86064	2.77478e-06	7.24979e-05	yes	LOC101244162	-	Metabolism	Biosynthesis of other secondary metabolites;Global and overview maps	ko01100//tMetabolic pathways;ko01110//Biosynthesis of secondary metabolites;ko00940//Phenylpropanoid biosynthesis	K00430	-	-	-
entrzID_101244285	1102	807.333	50.3833	22.9467	-1.13466	1.59442e-17	2.94679e-15	yes	LOC101244285	-	Environmental Information Processing	Signal transduction	ko04075//Plant hormone signal transduction	K14492	-	-	-
entrzID_101244297	7017.28	5214.59	186.41	86.0167	-1.11579	1.23307e-19	3.19577e-17	yes	LOC101244297	-	-	-	-	-	-	GO:0031406//carboxylic acid binding;GO:0043168//anion binding;GO:0043167//ion binding;GO:0043177//organic acid binding;GO:0005488//binding;GO:0036094//small molecule binding	GO:1901576//organic substance biosynthetic process;GO:0008652//cellular amino acid biosynthetic process;GO:0009987//cellular process;GO:0044237//cellular metabolic process;GO:0019752//carboxylic acid metabolic process;GO:0006790//sulfur compound metabolic process;GO:0016053//organic acid biosynthetic process;GO:0044283//small molecule biosynthetic process;GO:0044763//single-organism cellular proc…
entrzID_101244327	26.6667	114.667	0.803333	2.10667	1.39089	5.93187e-06	0.000139616	yes	LOC101244327	-	-	-	-	-	GO:0044425//membrane part;GO:0031224//intrinsic component of membrane;GO:0016020//membrane	GO:0022857//transmembrane transporter activity;GO:0015291//secondary active transmembrane transporter activity;GO:0005215//transporter activity;GO:0022804//active transmembrane transporter activity	GO:0009987//cellular process;GO:0044763//single-organism cellular process;GO:0044699//single-organism process
entrzID_101244354	0.666667	8	0.0533333	0.37	2.79442	0.00467597	0.0338363	yes	LOC101244354	-	-	-	-	-	-	-	-
entrzID_101244367	65.6667	251	2.87	6.84667	1.25435	3.6807e-09	1.96665e-07	yes	LOC101244367	-	-	-	-	-	-	-	-
entrzID_101244441	389	217.333	10.9	3.85333	-1.50015	2.1595e-21	6.24263e-19	yes	LOC101244441	-	Metabolism	Global and overview maps;Metabolism of cofactors and vitamins	ko01100//tMetabolic pathways;ko01110//Biosynthesis of secondary metabolites;ko00860//Porphyrin and chlorophyll metabolism	K13600	-	-	-
entrzID_101244455	17	7.66667	0.533333	0.143333	-1.89566	0.00585435	0.039934	yes	LOC101244455	-	-	-	-	-	-	-	-
entrzID_101244509	9.66667	2.66667	0.233333	0.0433333	-2.42884	0.00302376	0.0243151	yes	LOC101244509	-	-	-	-	-	-	GO:0003824//catalytic activity	GO:0008152//metabolic process
entrzID_101244513	1.33333	16.2467	0.12	0.91	2.92283	5.01295e-05	0.000887919	yes	LOC101244513	-	-	-	-	-	-	-	-
entrzID_101244523	615.333	439.667	39.9033	17.8233	-1.16274	9.56389e-14	1.11158e-11	yes	LOC101244523	-	-	-	-	-	-	-	-
entrzID_101244553	0	4.33333	0.001	0.0933333	6.54432	0.00281623	0.0230087	yes	LOC101244553	-	-	-	-	-	-	-	-
entrzID_101244577	918	431	36.4533	10.5733	-1.78562	4.53086e-36	4.64372e-33	yes	LOC101244577	-	Organismal Systems	Environmental adaptation	ko04626//Plant-pathogen interaction	K09422	-	-	-
entrzID_101244584	78.6667	62.6667	5.2	2.54	-1.03368	0.000270923	0.00363833	yes	LOC101244584	-	Organismal Systems	Environmental adaptation	ko04626//Plant-pathogen interaction	K09422	-	-	-
entrzID_101244598	2665.67	1947.67	82.3333	37.63	-1.12959	5.10576e-19	1.25135e-16	yes	LOC101244598	-	-	-	-	-	-	-	-
entrzID_101244606	139.667	758.333	3.97	13.45	1.7604	2.4757e-21	7.06609e-19	yes	LOC101244606	-	-	-	-	-	-	-	-
entrzID_101244669	31.6667	20.3333	0.756667	0.3	-1.3347	0.000243641	0.00332544	yes	LOC101244669	-	Organismal Systems	Environmental adaptation	ko04626//Plant-pathogen interaction	K05391	-	-	-
entrzID_101244672	44.6667	32.6667	0.83	0.376667	-1.13982	0.000843713	0.00910714	yes	AGO5	-	-	-	-	-	-	-	-
entrzID_101244732	11.6667	4.29333	1.03667	0.246667	-2.07132	0.00409731	0.0306303	yes	LOC101244732	-	-	-	-	-	-	-	-
entrzID_101244735	227.667	181	4.4	2.18667	-1.00877	1.94009e-09	1.11029e-07	yes	LOC101244735	-	-	-	-	-	-	-	-
entrzID_101244748	119	78.3333	3.92667	1.6	-1.29523	7.22218e-06	0.000166679	yes	LOC101244748	-	-	-	-	-	-	-	-
entrzID_101244822	27.3333	17	0.523333	0.2	-1.38773	0.000336295	0.0043133	yes	LOC101244822	-	-	-	-	-	-	-	-
entrzID_101244831	5324.67	2051.67	171.427	39.8267	-2.10578	0.000692784	0.00776001	yes	LOC101244831	-	Metabolism	Global and overview maps;Lipid metabolism	ko01100//tMetabolic pathways;ko01110//Biosynthesis of secondary metabolites;ko00100//Steroid biosynthesis	K09828	-	-	-
entrzID_101244837	188.667	150	7.68333	3.77667	-1.02462	4.10721e-07	1.33059e-05	yes	LOC101244837	-	-	-	-	-	-	-	-
entrzID_101244842	89.39	348.86	1.54667	3.79333	1.2943	8.70305e-12	7.40514e-10	yes	LOC101244842	-	-	-	-	-	-	-	-
entrzID_101244866	5.33333	22.3333	0.196667	0.523333	1.41198	0.0064086	0.0427518	yes	LOC101244866	-	-	-	-	-	-	GO:0003824//catalytic activity;GO:0016407//acetyltransferase activity;GO:0016747//transferase activity, transferring acyl groups other than amino-acyl groups;GO:0016740//transferase activity;GO:0016746//transferase activity, transferring acyl groups;GO:0008374//O-acyltransferase activity;GO:0016413//O-acetyltransferase activity	-
entrzID_101244887	77.6667	44.3333	2.50333	0.93	-1.42855	2.21498e-05	0.000441195	yes	LOC101244887	-	-	-	-	-	-	GO:0016787//hydrolase activity;GO:0004553//hydrolase activity, hydrolyzing O-glycosyl compounds;GO:0003824//catalytic activity;GO:0016798//hydrolase activity, acting on glycosyl bonds	GO:0044260//cellular macromolecule metabolic process;GO:0009987//cellular process;GO:0030243//cellulose metabolic process;GO:0005976//polysaccharide metabolic process;GO:0044264//cellular polysaccharide metabolic process;GO:0044262//cellular carbohydrate metabolic process;GO:0071704//organic substance metabolic process;GO:0005975//carbohydrate metabolic process;GO:0044042//glucan metabolic proces…
entrzID_101244907	7.66667	38.3333	0.363333	1.19	1.7116	0.000557633	0.00653169	yes	LOC101244907	-	-	-	-	-	-	-	-
entrzID_101244919	139.333	85	4.66333	1.77667	-1.39219	6.55773e-11	4.69408e-09	yes	LOC101244919	-	-	-	-	-	-	-	GO:0006793//phosphorus metabolic process;GO:0044237//cellular metabolic process;GO:0006796//phosphate-containing compound metabolic process;GO:0009987//cellular process;GO:0008152//metabolic process
entrzID_101244957	169	560	16.12	32.9967	1.03347	1.1321e-06	3.27265e-05	yes	LOC101244957	-	-	-	-	-	-	-	-
entrzID_101244969	18	8.66667	0.67	0.21	-1.67377	0.000721062	0.00801307	yes	LOC101244969	-	-	-	-	-	GO:0016020//membrane	GO:0016740//transferase activity;GO:0003824//catalytic activity;GO:0036094//small molecule binding;GO:0097367//carbohydrate derivative binding;GO:0016772//transferase activity, transferring phosphorus-containing groups;GO:0001882//nucleoside binding;GO:0004672//protein kinase activity;GO:1901363//heterocyclic compound binding;GO:0016773//phosphotransferase activity, alcohol group as acceptor;GO:0…	GO:0043412//macromolecule modification;GO:0044267//cellular protein metabolic process;GO:0009987//cellular process;GO:0006793//phosphorus metabolic process;GO:0071704//organic substance metabolic process;GO:0019538//protein metabolic process;GO:0044237//cellular metabolic process;GO:0006464//cellular protein modification process;GO:0036211//protein modification process;GO:0008152//metabolic proce…
entrzID_101244974	243.333	177.667	13.3767	6.10333	-1.13205	1.60085e-09	9.23168e-08	yes	LOC101244974	-	-	-	-	-	-	-	-
entrzID_101245087	37	24	1.12	0.446667	-1.32623	0.00012949	0.00196616	yes	LOC101245087	-	-	-	-	-	-	-	-
entrzID_101245143	253	171.667	4.4	1.91333	-1.20142	3.13035e-09	1.7008e-07	yes	LOC101245143	-	-	-	-	-	-	-	-
entrzID_101245149	803.92	318	14.28	3.46667	-2.04237	3.75337e-12	3.46848e-10	yes	LOC101245149	-	Metabolism	Energy metabolism;Global and overview maps;Carbohydrate metabolism	ko01100//tMetabolic pathways;ko01200//Carbon metabolism;ko00620//Pyruvate metabolism;ko00710//Carbon fixation in photosynthetic organisms	K01595	GO:0005623//cell;GO:0005622//intracellular;GO:0044464//cell part;GO:0044424//intracellular part	GO:0016831//carboxy-lyase activity;GO:0016829//lyase activity;GO:0004611//phosphoenolpyruvate carboxykinase activity;GO:0016830//carbon-carbon lyase activity;GO:0003824//catalytic activity	GO:0044763//single-organism cellular process;GO:0009987//cellular process;GO:0044710//single-organism metabolic process;GO:0006082//organic acid metabolic process;GO:0043436//oxoacid metabolic process;GO:0044699//single-organism process;GO:0072350//tricarboxylic acid metabolic process;GO:0008152//metabolic process;GO:0071704//organic substance metabolic process;GO:0019752//carboxylic acid metabol…
entrzID_101245158	65	42.3333	3.57667	1.51333	-1.24089	0.0060543	0.0409824	yes	LOC101245158	-	-	-	-	-	-	-	-
entrzID_101245207	639	326	50.24	16.31	-1.62308	4.14189e-06	0.000102291	yes	LOC101245207	-	-	-	-	-	-	-	-
entrzID_101245233	10.6667	4.33333	0.726667	0.18	-2.0133	0.00272598	0.0224655	yes	LOC101245233	-	Organismal Systems	Environmental adaptation	ko04626//Plant-pathogen interaction	K09422	-	-	-
entrzID_101245247	10	45.6667	0.66	1.87333	1.50507	8.04403e-05	0.00130487	yes	LOC101245247	-	Organismal Systems	Environmental adaptation	ko04626//Plant-pathogen interaction	K13448	-	-	-
entrzID_101245297	10	4.66667	0.58	0.17	-1.77052	0.00285046	0.0232197	yes	LOC101245297	-	-	-	-	-	-	-	-
entrzID_101245301	3118	19829	298.693	1166.1	1.96495	7.37029e-36	6.92439e-33	yes	SN2	-	-	-	-	-	-	-	-
entrzID_101245316	23	4.33333	1.11333	0.12	-3.21378	0.000295403	0.00389062	yes	TAP2	-	Metabolism	Global and overview maps;Biosynthesis of other secondary metabolites	ko01100//tMetabolic pathways;ko01110//Biosynthesis of secondary metabolites;ko00940//Phenylpropanoid biosynthesis	K00430	-	GO:0005488//binding;GO:0097159//organic cyclic compound binding;GO:0003824//catalytic activity;GO:0043167//ion binding;GO:0046906//tetrapyrrole binding;GO:0016209//antioxidant activity;GO:1901363//heterocyclic compound binding;GO:0043169//cation binding	GO:0042743//hydrogen peroxide metabolic process;GO:0006950//response to stress;GO:0072593//reactive oxygen species metabolic process;GO:0044699//single-organism process;GO:0044237//cellular metabolic process;GO:0008152//metabolic process;GO:0009987//cellular process;GO:0050896//response to stimulus;GO:0044710//single-organism metabolic process
entrzID_101245348	3.66667	0	0.156667	0.001	-7.29155	0.00326857	0.0257313	yes	LOC101245348	-	-	-	-	-	-	-	-
entrzID_101245371	12.6667	63	0.366667	1.18	1.68625	0.000196486	0.00277418	yes	LOC101245371	-	-	-	-	-	-	-	-
entrzID_101245403	0	4	0.001	0.09	6.49185	0.00726333	0.0470158	yes	TPS39	-	Metabolism	Global and overview maps;Metabolism of terpenoids and polyketides	ko01110//Biosynthesis of secondary metabolites;ko00902//Monoterpenoid biosynthesis	K15086	-	-	-
entrzID_101245519	291.333	225.333	8.76	4.33667	-1.01434	5.10367e-07	1.61399e-05	yes	LOC101245519	-	Metabolism	Nucleotide metabolism;Global and overview maps	ko01100//tMetabolic pathways;ko00230//Purine metabolism	K01466	-	-	-
entrzID_101245536	521.667	400.667	18.7867	9.1	-1.04577	1.31153e-12	1.28576e-10	yes	LOC101245536	-	-	-	-	-	-	-	-
entrzID_101245557	10.6667	4.33333	0.553333	0.14	-1.98272	0.00162138	0.0151445	yes	LOC101245557	-	-	-	-	-	-	-	-
entrzID_101245612	2140.33	1429.67	33.1133	13.7733	-1.26553	1.00037e-24	3.47022e-22	yes	LOC101245612	-	Metabolism	Carbohydrate metabolism;Global and overview maps	ko01100//tMetabolic pathways;ko00500//Starch and sucrose metabolism	K16055	-	-	-
entrzID_101245625	3.33333	0	0.163333	0.001	-7.35168	0.00163442	0.0152284	yes	LOC101245625	-	-	-	-	-	-	-	-
entrzID_101245693	2775.67	1563	72.3333	25.6	-1.49852	2.82277e-33	2.05315e-30	yes	LOC101245693	-	-	-	-	-	-	-	-
entrzID_101245704	172	122.333	3.17333	1.43	-1.14998	3.05277e-08	1.30121e-06	yes	LOC101245704	-	-	-	-	-	-	-	-
entrzID_101245736	5.33333	0.333333	0.27	0.0133333	-4.33985	0.000902695	0.00955137	yes	LOC101245736	-	-	-	-	-	-	-	-
entrzID_101245817	14	59.6667	0.473333	1.25	1.401	0.00029661	0.00389969	yes	LOC101245817	-	-	-	-	-	-	-	-
entrzID_101245965	13.3333	56.3333	0.736667	1.89	1.3593	0.000164286	0.00238681	yes	LOC101245965	-	-	-	-	-	-	-	-
entrzID_101245972	20.3333	11.6667	0.573333	0.2	-1.51937	0.00105301	0.0108022	yes	LOC101245972	-	-	-	-	-	-	-	-
entrzID_101245993	298.333	1022.33	10.3833	21.8467	1.07314	2.69899e-06	7.07638e-05	yes	LOC101245993	-	-	-	-	-	-	-	-
entrzID_101246000	119.333	461.667	9.26333	22.16	1.25835	9.09766e-12	7.68292e-10	yes	LOC101246000	-	Genetic Information Processing	Translation	ko03008//Ribosome biogenesis in eukaryotes	K11128	-	-	-
entrzID_101246031	67	44.6667	6.16667	2.58667	-1.2534	4.02944e-05	0.000733891	yes	LOC101246031	-	-	-	-	-	-	-	-
entrzID_101246079	217.663	171.077	4.78	2.38667	-1.00201	1.65875e-06	4.60609e-05	yes	LOC101246079	-	-	-	-	-	-	-	-
entrzID_101246190	39	124.667	1.88	3.76333	1.00128	0.00321756	0.0254649	yes	LOC101246190	-	-	-	-	-	-	GO:0043167//ion binding;GO:0003824//catalytic activity;GO:0016491//oxidoreductase activity;GO:0005488//binding;GO:0043169//cation binding;GO:0016705//oxidoreductase activity, acting on paired donors, with incorporation or reduction of molecular oxygen	GO:0044699//single-organism process;GO:0008152//metabolic process;GO:0044710//single-organism metabolic process
entrzID_101246213	9.66667	34	0.226667	0.493333	1.12199	0.00777768	0.0494282	yes	LOC101246213	-	-	-	-	-	-	-	-
entrzID_101246231	5	27.6667	0.18	0.52	1.53051	0.00635698	0.0425207	yes	LOC101246231	-	-	-	-	-	-	-	-
entrzID_101246241	73.6667	32	1.62667	0.436667	-1.89731	5.01134e-12	4.51983e-10	yes	LOC101246241	-	-	-	-	-	GO:0044425//membrane part;GO:0031224//intrinsic component of membrane;GO:0016020//membrane	GO:0005215//transporter activity;GO:0015291//secondary active transmembrane transporter activity;GO:0022804//active transmembrane transporter activity;GO:0015103//inorganic anion transmembrane transporter activity;GO:0022857//transmembrane transporter activity;GO:0008509//anion transmembrane transporter activity;GO:0022891//substrate-specific transmembrane transporter activity;GO:0022892//substra…	GO:0008272//sulfate transport;GO:1902578//single-organism localization;GO:0044763//single-organism cellular process;GO:0051179//localization;GO:0044699//single-organism process;GO:0072348//sulfur compound transport;GO:0009987//cellular process;GO:0006810//transport;GO:0044765//single-organism transport;GO:0006820//anion transport;GO:0051234//establishment of localization;GO:0006811//ion transport…
entrzID_101246253	0.666667	8.33333	0.0266667	0.183333	2.78136	0.0059752	0.040581	yes	LOC101246253	-	-	-	-	-	-	-	-
entrzID_101246277	906.667	556	20.1067	7.86667	-1.35385	9.91033e-16	1.49972e-13	yes	LOC101246277	-	-	-	-	-	-	-	-
entrzID_101246293	530.667	345	25.93	10.5267	-1.30057	4.2175e-19	1.04501e-16	yes	LOC101246293	-	-	-	-	-	-	-	-
entrzID_101246304	3989	2370	117.603	43.68	-1.42888	4.42291e-29	2.37447e-26	yes	LOC101246304	-	Genetic Information Processing	Replication and repair	ko03410//Base excision repair	K01246	-	-	-
entrzID_101246408	13.6667	2	0.296667	0.0266667	-3.47573	4.2446e-07	1.37313e-05	yes	LOC101246408	-	-	-	-	-	-	GO:0016798//hydrolase activity, acting on glycosyl bonds;GO:0090599//alpha-glucosidase activity;GO:0003824//catalytic activity;GO:0004553//hydrolase activity, hydrolyzing O-glycosyl compounds;GO:0015926//glucosidase activity;GO:0016787//hydrolase activity;GO:0005488//binding	GO:0044238//primary metabolic process;GO:0008152//metabolic process
entrzID_101246479	3.66667	0.333333	0.23	0.0133333	-4.10852	0.00520938	0.0366642	yes	LOC101246479	-	Genetic Information Processing	Translation	ko03013//RNA transport	K14292	-	-	-
entrzID_101246530	31	120	3.18333	7.73	1.27993	1.63091e-06	4.53998e-05	yes	LOC101246530	-	-	-	-	-	GO:0044424//intracellular part;GO:0044464//cell part;GO:0005622//intracellular;GO:0043229//intracellular organelle;GO:0005623//cell;GO:0043231//intracellular membrane-bounded organelle;GO:0043227//membrane-bounded organelle;GO:0043226//organelle	GO:0005488//binding	-
entrzID_101246565	136.667	74.6667	1.99	0.676667	-1.55625	2.38111e-11	1.87071e-09	yes	LOC101246565	-	-	-	-	-	-	-	-
entrzID_101246603	15.6667	50.3333	0.706667	1.46333	1.05016	0.00759716	0.0485546	yes	LOC101246603	-	-	-	-	-	-	-	-
entrzID_101246665	10252.7	2136.67	150.543	20	-2.91211	1.51094e-44	4.25859e-41	yes	LOC101246665	-	-	-	-	-	-	-	-
entrzID_101246666	25.3333	7	1.94667	0.313333	-2.63524	4.98865e-06	0.000120304	yes	LOC101246666	-	-	-	-	-	-	-	GO:0050896//response to stimulus
entrzID_101246702	297.667	195.667	7.78	3.20667	-1.2787	9.6225e-17	1.61917e-14	yes	SlALMT5	-	-	-	-	-	-	-	-
entrzID_101246713	360.333	235.333	11.7067	4.97	-1.23601	4.24956e-05	0.000767167	yes	LOC101246713	-	-	-	-	-	-	GO:0016787//hydrolase activity;GO:0003824//catalytic activity	GO:0008152//metabolic process;GO:0045229//external encapsulating structure organization;GO:0009987//cellular process;GO:0044238//primary metabolic process;GO:0016043//cellular component organization;GO:0071840//cellular component organization or biogenesis
entrzID_101246738	516.667	332.333	7.22333	2.91333	-1.30999	4.40008e-22	1.35908e-19	yes	LOC101246738	-	-	-	-	-	-	-	-
entrzID_101246765	30.3333	18.3333	1.01	0.39	-1.37281	0.00331819	0.0260148	yes	LOC101246765	-	-	-	-	-	-	-	-
entrzID_101246812	110.667	44	4.66667	1.21667	-1.93946	3.96558e-10	2.51168e-08	yes	LOC101246812	-	-	-	-	-	-	-	-
entrzID_101246910	3887.67	2438.67	78.5067	30.8067	-1.34957	9.74583e-28	4.48467e-25	yes	LOC101246910	-	Metabolism	Global and overview maps;Metabolism of cofactors and vitamins	ko01100//tMetabolic pathways;ko00760//Nicotinate and nicotinamide metabolism	K03517	-	-	-
entrzID_101246921	256.333	125.333	8.23667	2.48333	-1.72978	7.54626e-18	1.50578e-15	yes	LOC101246921	-	-	-	-	-	-	-	-
entrzID_101246961	10927.7	4989.67	1173.87	339.743	-1.78876	0.00660393	0.0436801	yes	LOC101246961	-	-	-	-	-	-	GO:0061134//peptidase regulator activity;GO:0030234//enzyme regulator activity;GO:0061135//endopeptidase regulator activity;GO:0098772//molecular function regulator;GO:0030414//peptidase inhibitor activity;GO:0004866//endopeptidase inhibitor activity;GO:0004857//enzyme inhibitor activity	GO:0044092//negative regulation of molecular function;GO:0060255//regulation of macromolecule metabolic process;GO:0009892//negative regulation of metabolic process;GO:0043086//negative regulation of catalytic activity;GO:0050790//regulation of catalytic activity;GO:0051248//negative regulation of protein metabolic process;GO:0032268//regulation of cellular protein metabolic process;GO:0031324//n…
entrzID_101247035	47.6667	28	2.19	0.82	-1.41724	0.000187235	0.00266527	yes	LOC101247035	-	-	-	-	-	-	-	-
entrzID_101247117	223.333	813.667	7.63333	17.1933	1.17146	1.91037e-14	2.50437e-12	yes	LOC101247117	-	-	-	-	-	-	-	GO:0044763//single-organism cellular process;GO:0009987//cellular process;GO:0044699//single-organism process
entrzID_101247174	620.493	257.57	28.2233	7.37667	-1.93585	1.59187e-39	1.99408e-36	yes	LOC101247174	-	Environmental Information Processing	Signal transduction	ko04075//Plant hormone signal transduction	K14492	-	-	-
entrzID_101247176	105	66.3333	1.96	0.77	-1.34792	6.81157e-09	3.4514e-07	yes	LOC101247176	-	-	-	-	-	-	-	-
entrzID_101247183	86	326.667	5.12	11.8833	1.21472	7.01816e-10	4.26538e-08	yes	LOC101247183	-	Genetic Information Processing	Folding, sorting and degradation	ko04141//Protein processing in endoplasmic reticulum	K10666	-	-	-
entrzID_101247217	954.667	635	23.1867	9.72667	-1.25328	1.06233e-21	3.15176e-19	yes	LOC101247217	-	-	-	-	-	-	-	-
entrzID_101247319	318.667	217	7.61333	3.30333	-1.20461	7.67679e-11	5.3924e-09	yes	LOC101247319	-	-	-	-	-	-	-	-
entrzID_101247399	11.6667	5	0.696667	0.19	-1.87447	0.00170621	0.015793	yes	LOC101247399	-	-	-	-	-	-	-	-
entrzID_101247461	12.6667	46.6667	0.803333	1.82333	1.18251	0.00318772	0.0253087	yes	LOC101247461	-	Environmental Information Processing	Signal transduction	ko04075//Plant hormone signal transduction;ko04016//MAPK signaling pathway - plant	K14516	GO:0005623//cell;GO:0005622//intracellular;GO:0044464//cell part;GO:0044424//intracellular part;GO:0043227//membrane-bounded organelle;GO:0043231//intracellular membrane-bounded organelle;GO:0043226//organelle;GO:0043229//intracellular organelle	GO:0001071//nucleic acid binding transcription factor activity	GO:0009725//response to hormone;GO:0034645//cellular macromolecule biosynthetic process;GO:0065007//biological regulation;GO:0044260//cellular macromolecule metabolic process;GO:0050789//regulation of biological process;GO:0009719//response to endogenous stimulus;GO:1901576//organic substance biosynthetic process;GO:0070887//cellular response to chemical stimulus;GO:0043170//macromolecule metabol…
entrzID_101247467	73.3333	252.667	1.98667	4.21333	1.08461	4.2895e-08	1.74584e-06	yes	LOC101247467	-	-	-	-	-	GO:0005622//intracellular;GO:0044464//cell part;GO:0005623//cell;GO:0044424//intracellular part	GO:0003676//nucleic acid binding;GO:0003723//RNA binding;GO:0005488//binding;GO:0097159//organic cyclic compound binding;GO:0008079//translation termination factor activity;GO:1901363//heterocyclic compound binding;GO:0008135//translation factor activity, RNA binding;GO:0003747//translation release factor activity	GO:0008152//metabolic process;GO:0022414//reproductive process;GO:0043170//macromolecule metabolic process;GO:0050896//response to stimulus;GO:0044237//cellular metabolic process;GO:0009639//response to red or far red light;GO:0070887//cellular response to chemical stimulus;GO:0007275//multicellular organism development;GO:0032502//developmental process;GO:0048731//system development;GO:0048507//…
entrzID_101247499	80.6667	55	6.29333	2.64	-1.25329	6.74952e-07	2.04829e-05	yes	LOC101247499	-	Environmental Information Processing	Signal transduction	ko04075//Plant hormone signal transduction	K14488	-	-	-
entrzID_101247596	374.333	255	5.46667	2.31333	-1.24069	5.78583e-16	8.93554e-14	yes	LOC101247596	-	-	-	-	-	GO:0044425//membrane part;GO:0016020//membrane;GO:0031224//intrinsic component of membrane	GO:0016757//transferase activity, transferring glycosyl groups;GO:0016758//transferase activity, transferring hexosyl groups;GO:0016740//transferase activity;GO:0003824//catalytic activity;GO:0046527//glucosyltransferase activity;GO:0016759//cellulose synthase activity	GO:0030243//cellulose metabolic process;GO:0044238//primary metabolic process;GO:0005975//carbohydrate metabolic process;GO:0008152//metabolic process;GO:0071704//organic substance metabolic process;GO:0005976//polysaccharide metabolic process;GO:0009987//cellular process;GO:0044262//cellular carbohydrate metabolic process;GO:0044042//glucan metabolic process;GO:0044237//cellular metabolic proces…
entrzID_101247598	195.667	33.6667	8.83333	1.01667	-3.11911	0.00239787	0.0204544	yes	LOC101247598	-	Metabolism	Global and overview maps;Lipid metabolism	ko01100//tMetabolic pathways;ko01212//Fatty acid metabolism;ko00062//Fatty acid elongation	K07512	-	-	-
entrzID_101247644	59.3333	28	1.38333	0.403333	-1.7781	2.52923e-09	1.40466e-07	yes	LOC101247644	-	-	-	-	-	-	GO:0016740//transferase activity;GO:0016772//transferase activity, transferring phosphorus-containing groups;GO:0003824//catalytic activity	-
entrzID_101247647	0.666667	47	0.0366667	1.59333	5.44144	3.4845e-13	3.77734e-11	yes	LOC101247647	-	-	-	-	-	-	-	-
entrzID_101247755	207.667	117	7.62	2.60333	-1.54943	0.000432335	0.00530375	yes	LOC101247755	-	-	-	-	-	-	-	-
entrzID_101247830	3.33333	19	0.136667	0.493333	1.8519	0.00128517	0.0126376	yes	LOC101247830	-	-	-	-	-	GO:0043227//membrane-bounded organelle;GO:0043226//organelle;GO:0044425//membrane part;GO:0016020//membrane;GO:0005623//cell;GO:0043229//intracellular organelle;GO:0019866//organelle inner membrane;GO:0044446//intracellular organelle part;GO:0043231//intracellular membrane-bounded organelle;GO:0044424//intracellular part;GO:0031967//organelle envelope;GO:0031975//envelope;GO:0031090//organelle me…	GO:0022892//substrate-specific transporter activity;GO:0022857//transmembrane transporter activity;GO:0022891//substrate-specific transmembrane transporter activity;GO:0015075//ion transmembrane transporter activity;GO:0005215//transporter activity;GO:0008324//cation transmembrane transporter activity	GO:0015822//ornithine transport;GO:0098655//cation transmembrane transport;GO:0071704//organic substance metabolic process;GO:0071702//organic substance transport;GO:0055085//transmembrane transport;GO:0015849//organic acid transport;GO:0043090//amino acid import;GO:0044699//single-organism process;GO:0044238//primary metabolic process;GO:1901564//organonitrogen compound metabolic process;GO:0006…
entrzID_101247844	8.66667	3	0.553333	0.12	-2.20511	0.00203277	0.0180381	yes	LOC101247844	-	-	-	-	-	-	-	-
entrzID_101247909	214	742.333	15.3033	32.9733	1.10745	7.60267e-17	1.30859e-14	yes	LOC101247909	-	-	-	-	-	-	-	-
entrzID_101247925	3.33333	19.2167	0.28	1.00333	1.8413	0.00153225	0.0145147	yes	LOC101247925	-	Genetic Information Processing	Translation	ko03010//Ribosome	K02927	GO:0030529//intracellular ribonucleoprotein complex;GO:0005623//cell;GO:0005622//intracellular;GO:1990904//ribonucleoprotein complex;GO:0044424//intracellular part;GO:0032991//macromolecular complex;GO:0044464//cell part	-	GO:0043170//macromolecule metabolic process;GO:0008152//metabolic process;GO:0010467//gene expression;GO:0071704//organic substance metabolic process
entrzID_101247945	113.667	77.6667	3.93667	1.70333	-1.20861	5.9601e-06	0.000140134	yes	LOC101247945	-	-	-	-	-	-	-	-
entrzID_101248034	13.3333	2.66667	0.446667	0.0533333	-3.06609	1.54397e-06	4.3086e-05	yes	LOC101248034	-	-	-	-	-	-	-	-
entrzID_101248108	684.333	521.667	19.4533	9.24333	-1.07353	6.93158e-14	8.31348e-12	yes	LOC101248108	-	-	-	-	-	-	-	-
entrzID_101248118	396	303	21.5767	10.5533	-1.03177	6.07656e-05	0.00103173	yes	LOC101248118	-	-	-	-	-	-	-	-
entrzID_101248124	118.667	92	9.27667	4.42333	-1.06847	5.35363e-05	0.00093649	yes	LOC101248124	-	-	-	-	-	-	-	-
entrzID_101248202	15.3333	78.3333	1.30667	4.16	1.67069	9.31695e-08	3.46211e-06	yes	LOC101248202	-	-	-	-	-	-	-	-
entrzID_101248210	299	204	9.43333	4.06	-1.21629	6.88575e-09	3.48117e-07	yes	LOC101248210	-	Metabolism	Amino acid metabolism;Global and overview maps;Biosynthesis of other secondary metabolites;Metabolism of cofactors and vitamins	ko01100//tMetabolic pathways;ko01110//Biosynthesis of secondary metabolites;ko00940//Phenylpropanoid biosynthesis;ko00360//Phenylalanine metabolism;ko00130//Ubiquinone and other terpenoid-quinone biosynthesis	K01904	-	-	-
entrzID_101248212	21.3333	85.6667	0.696667	1.76667	1.34249	8.55617e-06	0.000194284	yes	LOC101248212	-	-	-	-	-	-	-	-
entrzID_101248225	70	263.333	5.61333	13.11	1.22374	2.26887e-06	6.07583e-05	yes	LOC101248225	-	Environmental Information Processing	Signal transduction	ko04075//Plant hormone signal transduction	K14490	-	-	-
entrzID_101248236	63.3333	50.6667	3.26667	1.60333	-1.02674	0.00106531	0.0108888	yes	LOC101248236	-	Metabolism	Global and overview maps;Biosynthesis of other secondary metabolites	ko01100//tMetabolic pathways;ko01110//Biosynthesis of secondary metabolites;ko00940//Phenylpropanoid biosynthesis	K00430	-	GO:1901363//heterocyclic compound binding;GO:0043169//cation binding;GO:0043167//ion binding;GO:0005488//binding;GO:0097159//organic cyclic compound binding;GO:0046906//tetrapyrrole binding;GO:0003824//catalytic activity	GO:0044710//single-organism metabolic process;GO:0044699//single-organism process;GO:0050896//response to stimulus;GO:0008152//metabolic process;GO:0006950//response to stress
entrzID_101248286	6.33333	0	0.446667	0.001	-8.80305	7.3721e-06	0.000169619	yes	LOC101248286	-	-	-	-	-	-	-	-
entrzID_101248301	634.3	226	28.1067	6.10333	-2.20324	0.00267741	0.0221868	yes	LOC101248301	-	Metabolism	Metabolism of terpenoids and polyketides	ko00908//Zeatin biosynthesis	K13495	-	-	-
entrzID_101248318	57	31.6667	1.31333	0.463333	-1.50311	8.72238e-06	0.000197066	yes	LOC101248318	-	-	-	-	-	-	-	-
entrzID_101248398	0.333333	7	0.02	0.253333	3.66297	0.00404173	0.0303473	yes	LOC101248398	-	Environmental Information Processing	Signal transduction	ko04075//Plant hormone signal transduction	K14492	-	-	-
entrzID_101248400	275.333	183	8.24667	3.41667	-1.27122	1.91753e-13	2.15107e-11	yes	LOC101248400	-	-	-	-	-	-	-	-
entrzID_101248407	13883.7	9213.67	245.69	101.597	-1.27399	2.20982e-19	5.66217e-17	yes	LOC101248407	-	Metabolism	Carbohydrate metabolism;Energy metabolism;Global and overview maps	ko01100//tMetabolic pathways;ko01200//Carbon metabolism;ko00620//Pyruvate metabolism;ko00710//Carbon fixation in photosynthetic organisms	K01595	-	GO:0016491//oxidoreductase activity;GO:0016627//oxidoreductase activity, acting on the CH-CH group of donors;GO:0016829//lyase activity;GO:0003824//catalytic activity;GO:0016830//carbon-carbon lyase activity;GO:0016628//oxidoreductase activity, acting on the CH-CH group of donors, NAD or NADP as acceptor;GO:0016831//carboxy-lyase activity;GO:0004611//phosphoenolpyruvate carboxykinase activity	GO:0009987//cellular process;GO:0006082//organic acid metabolic process;GO:0071704//organic substance metabolic process;GO:0044710//single-organism metabolic process;GO:0019752//carboxylic acid metabolic process;GO:0044699//single-organism process;GO:0006101//citrate metabolic process;GO:0044281//small molecule metabolic process;GO:0008152//metabolic process;GO:0044763//single-organism cellular p…
entrzID_101248554	15	69.3333	1.07333	3.09	1.52551	1.82782e-05	0.000374671	yes	LOC101248554	-	-	-	-	-	-	-	-
entrzID_101248561	57	39.3333	2.89667	1.26	-1.20097	0.00556731	0.038559	yes	LOC101248561	-	-	-	-	-	-	-	GO:0006810//transport;GO:0051179//localization;GO:0051234//establishment of localization
entrzID_101248569	6.66667	2.33333	0.25	0.0533333	-2.22882	0.00712864	0.0463351	yes	LOC101248569	-	-	-	-	-	-	GO:0016740//transferase activity;GO:0003824//catalytic activity	GO:0010033//response to organic substance;GO:0009725//response to hormone;GO:0042221//response to chemical;GO:0009719//response to endogenous stimulus;GO:0050896//response to stimulus
entrzID_101248573	15.3333	120.667	0.77	3.83667	2.31692	3.44926e-14	4.34491e-12	yes	LOC101248573	-	-	-	-	-	-	-	-
entrzID_101248657	11.3	0	0.476667	0.001	-8.89684	7.02517e-08	2.70929e-06	yes	LOC101248657	-	Metabolism	Global and overview maps;Lipid metabolism	ko01212//Fatty acid metabolism;ko01040//Biosynthesis of unsaturated fatty acids	K10256	-	GO:0003824//catalytic activity;GO:0016705//oxidoreductase activity, acting on paired donors, with incorporation or reduction of molecular oxygen;GO:0016491//oxidoreductase activity	GO:0008152//metabolic process;GO:0044710//single-organism metabolic process;GO:0044699//single-organism process
entrzID_101248668	2.33333	16.3333	0.21	0.926667	2.14166	0.00138356	0.0133891	yes	LOC101248668	-	-	-	-	-	-	-	-
entrzID_101248692	65	41.3333	4.08667	1.59333	-1.35888	4.04016e-05	0.000735239	yes	SlWRKY30	-	-	-	-	-	-	-	-
entrzID_101248703	8.66667	1.33333	0.696667	0.0766667	-3.1838	5.14202e-05	0.000907217	yes	LOC101248703	-	-	-	-	-	-	-	-
entrzID_101248705	14	58	0.483333	1.23667	1.35537	0.000302792	0.00396478	yes	LOC101248705	-	-	-	-	-	-	-	-
entrzID_101248759	310.667	231.667	10.7333	5.14333	-1.06132	2.08168e-06	5.62802e-05	yes	LOC101248759	-	-	-	-	-	-	-	-
entrzID_101248844	140.667	98.6667	8.64333	3.76333	-1.19958	3.01417e-07	1.00728e-05	yes	LOC101248844	-	Environmental Information Processing	Signal transduction	ko04075//Plant hormone signal transduction	K14488	-	-	-
entrzID_101248863	24	17.3333	0.83	0.373333	-1.15265	0.00293927	0.023797	yes	LOC101248863	-	-	-	-	-	-	-	-
entrzID_101248899	54.9833	14.6667	1.39	0.26	-2.4185	9.0799e-11	6.3385e-09	yes	LOC101248899	-	-	-	-	-	-	-	-
entrzID_101248946	30	96.6667	1.35	2.78333	1.04385	0.00615698	0.0415278	yes	LOC101248946	-	-	-	-	-	-	-	-
entrzID_101248961	0.333333	6.33333	0.00666667	0.0866667	3.70044	0.00606858	0.0410175	yes	LOC101248961	-	-	-	-	-	-	-	-
entrzID_101248996	43.6667	21.3333	2.92	0.893333	-1.7087	1.3661e-05	0.00029197	yes	LOC101248996	-	-	-	-	-	-	-	-
entrzID_101249114	180	124.333	4.6	1.98	-1.21613	5.17843e-11	3.87918e-09	yes	LOC101249114	-	-	-	-	-	-	-	GO:0051716//cellular response to stimulus;GO:0044763//single-organism cellular process;GO:0044699//single-organism process;GO:0006952//defense response;GO:0050896//response to stimulus;GO:0006950//response to stress;GO:0065007//biological regulation;GO:0050789//regulation of biological process;GO:0009987//cellular process;GO:0050794//regulation of cellular process
entrzID_101249163	760	588	18.6833	9.06667	-1.04311	4.1767e-13	4.46278e-11	yes	LOC101249163	-	-	-	-	-	-	-	-
entrzID_101249214	195.333	691.667	13.5967	30.0167	1.14251	2.38318e-08	1.05572e-06	yes	LOC101249214	-	-	-	-	-	-	-	-
entrzID_101249225	1086.67	584.667	42.3567	14.6733	-1.52939	1.47742e-11	1.20155e-09	yes	LOC101249225	-	Organismal Systems	Environmental adaptation	ko04626//Plant-pathogen interaction	K09422	-	-	-
entrzID_101249252	39.6667	17.3333	1.95667	0.53	-1.88433	8.64784e-08	3.23369e-06	yes	LOC101249252	-	Metabolism	Metabolism of cofactors and vitamins;Global and overview maps	ko01100//tMetabolic pathways;ko00740//Riboflavin metabolism	K14379	-	-	-
entrzID_101249293	2.66667	15.6667	0.113333	0.426667	1.91254	0.00296133	0.0239413	yes	LOC101249293	-	-	-	-	-	-	-	-
entrzID_101249328	25	16.3333	1.93333	0.8	-1.27302	0.0015408	0.0145607	yes	LOC101249328	-	-	-	-	-	-	-	-
entrzID_101249342	96.6667	4	6.56	0.173333	-5.24207	0.00064086	0.00728333	yes	LOC101249342	-	-	-	-	-	-	-	-
entrzID_101249353	256.333	203.667	5.17	2.58	-1.00279	1.69964e-09	9.77641e-08	yes	LOC101249353	-	-	-	-	-	-	-	-
entrzID_101249394	3040	1580	93.6333	29.74	-1.65462	0.00135693	0.0131822	yes	LOC101249394	-	Metabolism	Amino acid metabolism;Global and overview maps;Metabolism of terpenoids and polyketides;Carbohydrate metabolism;Lipid metabolism	ko01100//tMetabolic pathways;ko01110//Biosynthesis of secondary metabolites;ko00280//Valine, leucine and isoleucine degradation;ko00900//Terpenoid backbone biosynthesis;ko00650//Butanoate metabolism;ko00072//Synthesis and degradation of ketone bodies	K01641	-	GO:0003824//catalytic activity;GO:0016740//transferase activity;GO:0016746//transferase activity, transferring acyl groups;GO:0046912//transferase activity, transferring acyl groups, acyl groups converted into alkyl on transfer	GO:0044237//cellular metabolic process;GO:0044238//primary metabolic process;GO:0044763//single-organism cellular process;GO:0008152//metabolic process;GO:0009987//cellular process;GO:0044710//single-organism metabolic process;GO:0044255//cellular lipid metabolic process;GO:0071704//organic substance metabolic process;GO:0044699//single-organism process;GO:0006720//isoprenoid metabolic process;GO…
entrzID_101249439	45.2567	155.773	2.49	5.34333	1.10159	2.36492e-06	6.28823e-05	yes	LOC101249439	-	-	-	-	-	-	-	-
entrzID_101249449	14	48	2.46	5.26333	1.09732	0.00271011	0.0223673	yes	LOC101249449	-	-	-	-	-	-	-	-
entrzID_101249503	237	108	16.4667	4.63667	-1.82839	5.26102e-23	1.74449e-20	yes	LOC101249503	-	Environmental Information Processing	Signal transduction	ko04075//Plant hormone signal transduction	K14488	-	-	-
entrzID_101249533	39	139.333	1.49333	3.34	1.16131	3.96331e-06	9.84192e-05	yes	LOC101249533	-	-	-	-	-	-	-	-
entrzID_101249565	1065.33	185.667	30.95	3.51667	-3.13766	5.6498e-26	2.23494e-23	yes	LOC101249565	-	Metabolism	Metabolism of terpenoids and polyketides	ko00906//Carotenoid biosynthesis	K09843	-	-	-
entrzID_101249583	542	3172.33	18.01	65.11	1.85408	2.76392e-41	5.19341e-38	yes	LOC101249583	-	-	-	-	-	-	-	-
entrzID_101249605	168.333	607.667	8.95667	19.9333	1.15415	1.06655e-13	1.22696e-11	yes	LOC101249605	-	Genetic Information Processing	Transcription	ko03040//Spliceosome	K12741	-	-	-
entrzID_101249626	69.65	277.31	3.97333	9.84667	1.30929	7.09771e-10	4.30213e-08	yes	LOC101249626	-	-	-	-	-	-	-	-
entrzID_101249633	44.6667	22	1.75333	0.55	-1.6726	2.72494e-06	7.13611e-05	yes	LOC101249633	-	Metabolism	Global and overview maps;Carbohydrate metabolism	ko01100//tMetabolic pathways;ko00500//Starch and sucrose metabolism	K01087	-	-	-
entrzID_101249694	224.333	180	8.91	4.42	-1.01138	2.22173e-09	1.25295e-07	yes	LOC101249694	-	-	-	-	-	-	-	-
entrzID_101249743	24.3333	4.66667	0.96	0.12	-3	9.14703e-10	5.46164e-08	yes	LOC101249743	-	-	-	-	-	-	-	-
entrzID_101249786	1.66667	21.3333	0.0766667	0.586667	2.93587	0.00016803	0.00243336	yes	LOC101249786	-	Metabolism	Metabolism of terpenoids and polyketides;Global and overview maps	ko01110//Biosynthesis of secondary metabolites;ko00904//Diterpenoid biosynthesis	K04125	-	GO:0016491//oxidoreductase activity;GO:0043169//cation binding;GO:0005488//binding;GO:0043167//ion binding;GO:0003824//catalytic activity;GO:0016705//oxidoreductase activity, acting on paired donors, with incorporation or reduction of molecular oxygen	GO:0008152//metabolic process;GO:0044699//single-organism process;GO:0044710//single-organism metabolic process
entrzID_101249789	22.6667	16.6667	1.61333	0.72	-1.16398	0.00384683	0.029195	yes	LOC101249789	-	-	-	-	-	-	-	-
entrzID_101249791	11	71	0.763333	3.04	1.99369	2.56745e-08	1.1241e-06	yes	LOC101249791	-	Environmental Information Processing	Signal transduction	ko04075//Plant hormone signal transduction	K14490	-	-	-
entrzID_101249794	275	211.333	11.0567	5.27	-1.06904	5.88557e-10	3.62589e-08	yes	LOC101249794	-	Environmental Information Processing	Signal transduction	ko04075//Plant hormone signal transduction;ko04016//MAPK signaling pathway - plant	K14497	-	GO:0016791//phosphatase activity;GO:0016788//hydrolase activity, acting on ester bonds;GO:0003824//catalytic activity;GO:0004721//phosphoprotein phosphatase activity;GO:0042578//phosphoric ester hydrolase activity;GO:0016787//hydrolase activity	-
entrzID_101249803	6.33333	36	0.226667	0.773333	1.77052	0.00167603	0.0155583	yes	LOC101249803	-	Environmental Information Processing;Metabolism	Global and overview maps;Signal transduction;Carbohydrate metabolism	ko01100//tMetabolic pathways;ko04070//Phosphatidylinositol signaling system;ko00562//Inositol phosphate metabolism	K01099	-	-	-
entrzID_101249848	105.333	23.3333	2.00667	0.276667	-2.85858	6.63554e-25	2.4132e-22	yes	LOC101249848	-	-	-	-	-	-	-	GO:0051179//localization;GO:1902578//single-organism localization;GO:0006810//transport;GO:0051234//establishment of localization;GO:0044765//single-organism transport;GO:0044699//single-organism process
entrzID_101249886	31094.7	24837.3	623.343	309.33	-1.01088	1.77123e-13	2.00692e-11	yes	LOC101249886	-	-	-	-	-	-	-	-
entrzID_101249891	139.667	96.6667	3.87	1.73	-1.16156	5.79228e-05	0.000995743	yes	LOC101249891	-	-	-	-	-	-	-	-
entrzID_101249954	12.6667	93	0.693333	3.03	2.1277	4.77969e-05	0.000853306	yes	LOC101249954	-	-	-	-	-	-	-	-
entrzID_101249977	0.333333	10	0.0266667	0.496667	4.21917	0.00013737	0.00207046	yes	LOC101249977	-	Organismal Systems	Environmental adaptation	ko04712//Circadian rhythm - plant	K16223	-	-	-
entrzID_101250018	138.333	100	14.8267	6.96667	-1.08965	0.0052456	0.0368238	yes	LOC101250018	-	-	-	-	-	-	-	-
entrzID_101250097	278.333	220	25.0867	12.2333	-1.0361	2.686e-09	1.48441e-07	yes	LOC101250097	-	-	-	-	-	-	-	-
entrzID_101250122	108.333	88	7.19667	3.56667	-1.01275	2.51001e-05	0.000488737	yes	LOC101250122	-	-	-	-	-	-	-	-
entrzID_101250159	96.3333	320.667	2.51333	5.17	1.04056	3.49603e-09	1.88135e-07	yes	LOC101250159	-	-	-	-	-	-	-	-
entrzID_101250191	8	0.666667	0.296667	0.0133333	-4.47573	7.17969e-05	0.00118425	yes	LOC101250191	-	-	-	-	-	-	-	-
entrzID_101250202	48.6667	25	3.29333	1.04667	-1.65375	0.00330086	0.0259367	yes	LOC101250202	-	-	-	-	-	-	-	-
entrzID_101250294	310.333	177	11.37	4.10667	-1.46919	3.29773e-17	5.94857e-15	yes	LOC101250294	-	-	-	-	-	-	-	-
entrzID_101250345	55.3333	197.667	1.59333	3.54667	1.15442	3.13368e-08	1.32789e-06	yes	LOC101250345	-	-	-	-	-	-	-	-
entrzID_101250364	0.333333	16.3333	0.01	0.323333	5.01495	3.01541e-07	1.00728e-05	yes	LOC101250364	-	Metabolism	Lipid metabolism	ko00073//Cutin, suberine and wax biosynthesis	K13407	-	-	-
entrzID_101250374	6	2	0.253333	0.0533333	-2.24793	0.00355554	0.0275499	yes	LOC101250374	-	-	-	-	-	-	-	-
entrzID_101250385	5.33333	0.666667	0.136667	0.01	-3.77259	0.000548496	0.00645485	yes	LOC101250385	-	-	-	-	-	-	-	-
entrzID_101250397	115.333	87	4.44	2.09667	-1.08246	5.29929e-05	0.000932046	yes	LOC101250397	-	-	-	-	-	-	-	-
entrzID_101250402	16.6667	70.6667	1.00333	2.65667	1.40482	4.4472e-05	0.000799008	yes	LOC101250402	-	Metabolism	Metabolism of other amino acids	ko00480//Glutathione metabolism	K00799	-	-	-
entrzID_101250412	206.333	682.333	10.6467	21.55	1.01729	4.55341e-06	0.000111115	yes	LOC101250412	-	Organismal Systems	Environmental adaptation	ko04626//Plant-pathogen interaction	K09422	-	-	-
entrzID_101250420	227.333	744.333	12.34	25.82	1.06515	3.56857e-07	1.16615e-05	yes	LOC101250420	-	-	-	-	-	-	-	-
entrzID_101250427	4.66667	0.666667	0.19	0.0166667	-3.51096	0.00573225	0.0393433	yes	LOC101250427	-	-	-	-	-	GO:0016020//membrane;GO:0044425//membrane part	GO:0019840//isoprenoid binding;GO:0008289//lipid binding;GO:0005488//binding	GO:0071229//cellular response to acid chemical;GO:1901701//cellular response to oxygen-containing compound;GO:0070887//cellular response to chemical stimulus;GO:0022611//dormancy process;GO:0000003//reproduction;GO:0001101//response to acid chemical;GO:0010162//seed dormancy process;GO:0048856//anatomical structure development;GO:0044702//single organism reproductive process;GO:0044707//single-mu…
entrzID_101250450	446.667	270.667	16.18	6.15667	-1.39399	6.96438e-18	1.41471e-15	yes	SlUGT75C1	-	Metabolism	Global and overview maps	ko01110//Biosynthesis of secondary metabolites	K21371	-	-	-
entrzID_101250463	32.6667	110	0.673333	1.41	1.0663	0.000322374	0.00416934	yes	LOC101250463	-	-	-	-	-	-	-	-
entrzID_101250730	55.3333	216	1.34333	3.28667	1.29081	9.38324e-10	5.56772e-08	yes	LOC101250730	-	-	-	-	-	-	-	GO:0042221//response to chemical;GO:0006220//pyrimidine nucleotide metabolic process;GO:0009058//biosynthetic process;GO:1901293//nucleoside phosphate biosynthetic process;GO:0071704//organic substance metabolic process;GO:0009642//response to light intensity;GO:0009117//nucleotide metabolic process;GO:0006139//nucleobase-containing compound metabolic process;GO:0000302//response to reactive oxyg…
entrzID_101250740	149.333	91	5.29333	2	-1.40418	4.82254e-10	3.02893e-08	yes	LOC101250740	-	Metabolism	Global and overview maps	ko01110//Biosynthesis of secondary metabolites	K21371	-	-	-
entrzID_101250835	5.66667	1.66667	0.143333	0.0266667	-2.42626	0.00411067	0.0307014	yes	LOC101250835	-	-	-	-	-	-	-	-
entrzID_101250906	42	150.667	2.35333	5.31333	1.17491	9.5914e-07	2.80139e-05	yes	LOC101250906	-	Metabolism	Global and overview maps;Nucleotide metabolism	ko01100//tMetabolic pathways;ko00240//Pyrimidine metabolism	K00943	-	-	-
entrzID_101250924	290	144	7.62	2.36333	-1.68897	4.05702e-17	7.1467e-15	yes	LOC101250924	-	-	-	-	-	-	-	-
entrzID_101250935	2354.33	1369.33	73.26	26.9633	-1.44203	3.98709e-18	8.48123e-16	yes	LOC101250935	-	-	-	-	-	GO:0031224//intrinsic component of membrane;GO:0044425//membrane part;GO:0016020//membrane	-	-
entrzID_101250968	16.3333	10	0.823333	0.32	-1.3634	0.00251893	0.0212087	yes	LOC101250968	-	-	-	-	-	-	-	-
entrzID_101251005	69.3333	23	5.27667	1.08333	-2.28415	2.24006e-09	1.25957e-07	yes	LOC101251005	-	-	-	-	-	-	-	-
entrzID_101251008	0	4.66667	0.001	0.21	7.71425	0.00319762	0.0253605	yes	LOC101251008	-	-	-	-	-	-	-	-
entrzID_101251027	18	6.66667	0.856667	0.196667	-2.12298	3.36588e-05	0.000630347	yes	LOC101251027	-	-	-	-	-	-	-	-
entrzID_101251036	84	21.6667	3.15667	0.506667	-2.63929	1.55944e-17	2.90597e-15	yes	LOC101251036	-	Metabolism	Global and overview maps	ko01110//Biosynthesis of secondary metabolites	K21371	-	-	-
entrzID_101251053	749	389	21.62	6.80667	-1.66735	0.000579818	0.00673418	yes	dxs2	-	Metabolism	Global and overview maps;Metabolism of cofactors and vitamins;Metabolism of terpenoids and polyketides	ko01100//tMetabolic pathways;ko01110//Biosynthesis of secondary metabolites;ko00900//Terpenoid backbone biosynthesis;ko00730//Thiamine metabolism	K01662	-	-	-
entrzID_101251072	0	4.36	0.001	0.0866667	6.43741	0.00497126	0.0355509	yes	LOC101251072	-	Genetic Information Processing	Folding, sorting and degradation	ko04120//Ubiquitin mediated proteolysis	K03363	-	-	-
entrzID_101251134	55.2567	231.073	3.12333	8.13667	1.38135	1.3471e-10	9.08137e-09	yes	LOC101251134	-	-	-	-	-	-	-	-
entrzID_101251145	72	32	3.44	0.966667	-1.83132	7.39089e-08	2.82151e-06	yes	Rcr3	-	Organismal Systems	Environmental adaptation	ko04626//Plant-pathogen interaction	K13441	-	-	-
entrzID_101251149	40.6667	18.6667	1.55	0.44	-1.81669	1.97999e-07	6.86844e-06	yes	LOC101251149	-	-	-	-	-	-	-	-
entrzID_101251165	723	476	34.21	13.78	-1.31184	0.0022312	0.0193769	yes	LOC101251165	-	-	-	-	-	-	-	-
entrzID_101251178	787.667	595	15.1133	7.13333	-1.08317	2.38188e-15	3.39916e-13	yes	LOC101251178	-	-	-	-	-	-	-	-
entrzID_101251258	29.3333	18.6667	0.713333	0.28	-1.34915	0.00103666	0.0106588	yes	LOC101251258	-	-	-	-	-	-	GO:0016740//transferase activity;GO:0036094//small molecule binding;GO:0097159//organic cyclic compound binding;GO:0005488//binding;GO:0016772//transferase activity, transferring phosphorus-containing groups;GO:0032550//purine ribonucleoside binding;GO:0001882//nucleoside binding;GO:0003824//catalytic activity;GO:0001883//purine nucleoside binding;GO:1901363//heterocyclic compound binding;GO:0097…	GO:0006793//phosphorus metabolic process;GO:0019538//protein metabolic process;GO:0044267//cellular protein metabolic process;GO:0036211//protein modification process;GO:0009987//cellular process;GO:0044260//cellular macromolecule metabolic process;GO:0043170//macromolecule metabolic process;GO:0044238//primary metabolic process;GO:0043412//macromolecule modification;GO:0008152//metabolic process…
entrzID_101251259	72.6667	49	2.25667	0.946667	-1.25326	1.46508e-05	0.000309024	yes	LOC101251259	-	Metabolism	Carbohydrate metabolism;Global and overview maps	ko01100//tMetabolic pathways;ko00630//Glyoxylate and dicarboxylate metabolism	K22133	-	-	-
entrzID_101251354	170.667	112.667	7.95667	3.20667	-1.31109	0.000719371	0.00799821	yes	LOC101251354	-	-	-	-	-	GO:0044425//membrane part;GO:0016020//membrane;GO:0031224//intrinsic component of membrane	GO:0003824//catalytic activity;GO:0016491//oxidoreductase activity	GO:0044710//single-organism metabolic process;GO:0008152//metabolic process;GO:0044238//primary metabolic process;GO:0044699//single-organism process
entrzID_101251407	80.3333	312	6.17333	14.79	1.2605	1.67316e-05	0.000347388	yes	LOC101251407	-	-	-	-	-	-	-	-
entrzID_101251445	0.333333	7.66667	0.0233333	0.323333	3.79256	0.00754685	0.048329	yes	LOC101251445	-	-	-	-	-	-	-	-
entrzID_101251465	44.6667	30.3333	4.09	1.72333	-1.2469	5.79393e-05	0.000995743	yes	LOC101251465	-	-	-	-	-	-	-	-
entrzID_101251493	12	57	0.563333	1.69333	1.58781	0.000322482	0.00416934	yes	LOC101251493	-	-	-	-	-	-	-	-
entrzID_101251503	5.66667	37.6667	0.246667	0.986667	2	2.67633e-05	0.000516218	yes	LOC101251503	-	Metabolism	Biosynthesis of other secondary metabolites;Global and overview maps	ko01100//tMetabolic pathways;ko01110//Biosynthesis of secondary metabolites;ko00940//Phenylpropanoid biosynthesis	K00430	GO:0044464//cell part;GO:0005737//cytoplasm;GO:0044424//intracellular part;GO:0044444//cytoplasmic part;GO:0005623//cell;GO:0005622//intracellular	GO:0043169//cation binding;GO:0003824//catalytic activity;GO:0005488//binding;GO:0046906//tetrapyrrole binding;GO:0043167//ion binding;GO:0097159//organic cyclic compound binding;GO:1901363//heterocyclic compound binding	GO:0044710//single-organism metabolic process;GO:0051704//multi-organism process;GO:0009605//response to external stimulus;GO:0006950//response to stress;GO:0042743//hydrogen peroxide metabolic process;GO:0072593//reactive oxygen species metabolic process;GO:0043207//response to external biotic stimulus;GO:0009620//response to fungus;GO:0009607//response to biotic stimulus;GO:0008152//metabolic p…
entrzID_101251531	115.333	77.3333	5.43333	2.25667	-1.26764	3.72436e-09	1.98059e-07	yes	LOC101251531	-	-	-	-	-	-	-	-
entrzID_101251538	141.667	67.3333	4.35	1.31333	-1.72778	5.86703e-11	4.28122e-09	yes	LOC101251538	-	-	-	-	-	GO:0005737//cytoplasm;GO:0005622//intracellular;GO:0044424//intracellular part;GO:0005623//cell;GO:0044444//cytoplasmic part;GO:0044464//cell part	GO:0003824//catalytic activity;GO:0097159//organic cyclic compound binding;GO:0001882//nucleoside binding;GO:0032549//ribonucleoside binding;GO:0004672//protein kinase activity;GO:0016773//phosphotransferase activity, alcohol group as acceptor;GO:0032550//purine ribonucleoside binding;GO:0001883//purine nucleoside binding;GO:0005488//binding;GO:0016772//transferase activity, transferring phosphor…	GO:0044238//primary metabolic process;GO:0065007//biological regulation;GO:0008152//metabolic process;GO:0050896//response to stimulus;GO:0036211//protein modification process;GO:0071704//organic substance metabolic process;GO:0006464//cellular protein modification process;GO:0001101//response to acid chemical;GO:0019538//protein metabolic process;GO:0006793//phosphorus metabolic process;GO:00067…
entrzID_101251549	20.6667	13.3333	0.77	0.316667	-1.28189	0.005715	0.0392909	yes	LOC101251549	-	-	-	-	-	-	-	-
entrzID_101251556	689.333	403.333	18.78	6.9	-1.44453	1.103e-27	4.9741e-25	yes	LOC101251556	-	-	-	-	-	-	-	-
entrzID_101251576	130	76.6667	4.62333	1.64	-1.49524	4.70645e-07	1.50526e-05	yes	LOC101251576	-	-	-	-	-	-	-	-
entrzID_101251664	89	319.333	3.97	8.95333	1.17329	1.44692e-06	4.08326e-05	yes	LOC101251664	-	Metabolism	Metabolism of cofactors and vitamins	ko00750//Vitamin B6 metabolism	K06215	GO:0005737//cytoplasm;GO:0044464//cell part;GO:0044424//intracellular part;GO:0005623//cell;GO:0044444//cytoplasmic part;GO:0005622//intracellular	GO:0046983//protein dimerization activity;GO:0005488//binding;GO:0005515//protein binding	GO:0043170//macromolecule metabolic process;GO:0009416//response to light stimulus;GO:0042221//response to chemical;GO:0006725//cellular aromatic compound metabolic process;GO:0006950//response to stress;GO:0009987//cellular process;GO:0044763//single-organism cellular process;GO:0042816//vitamin B6 metabolic process;GO:0008152//metabolic process;GO:0044710//single-organism metabolic process;GO:0…
entrzID_101251674	58.3333	38.6667	3.2	1.3	-1.29956	0.00103093	0.0106337	yes	LOC101251674	-	-	-	-	-	-	-	-
entrzID_101251734	215.667	727.333	14.3567	30.0767	1.06692	3.65484e-14	4.553e-12	yes	LOC101251734	-	-	-	-	-	-	-	-
entrzID_101251740	449	161.667	23.0167	5.20333	-2.14517	5.25755e-37	5.92736e-34	yes	LOC101251740	-	-	-	-	-	-	-	-
entrzID_101251753	39.6667	133	1.72	3.59333	1.06291	2.89023e-05	0.00054881	yes	LOC101251753	-	-	-	-	-	-	-	-
entrzID_101251775	644.687	353.19	18.0767	6.48	-1.48006	5.37357e-06	0.000128487	yes	AROGP3	-	-	-	-	-	GO:0005576//extracellular region;GO:0005623//cell;GO:0030312//external encapsulating structure;GO:0044464//cell part;GO:0071944//cell periphery	-	GO:0071840//cellular component organization or biogenesis;GO:0016043//cellular component organization;GO:0009987//cellular process;GO:0032502//developmental process;GO:0044767//single-organism developmental process;GO:0007275//multicellular organism development;GO:0045229//external encapsulating structure organization;GO:0044699//single-organism process;GO:0044707//single-multicellular organism p…
entrzID_101251790	65.3333	4.33333	2.36	0.0933333	-4.66025	1.54216e-06	4.3086e-05	yes	LOC101251790	-	-	-	-	-	-	-	-
entrzID_101251812	312.333	111.333	24.1833	5.39333	-2.16476	1.22897e-28	6.21809e-26	yes	LOC101251812	-	-	-	-	-	-	-	-
entrzID_101251889	7.66667	0	0.49	0.001	-8.93664	7.33096e-07	2.18938e-05	yes	LOC101251889	-	-	-	-	-	-	-	-
entrzID_101251963	2	15.6667	0.0966667	0.48	2.31194	0.000784272	0.00857187	yes	LOC101251963	-	-	-	-	-	-	-	-
entrzID_101251977	447.667	306	9.86	4.22667	-1.22207	7.02916e-08	2.70929e-06	yes	LOC101251977	-	-	-	-	-	-	-	-
entrzID_101252028	47	159	1.93667	4.05	1.06435	4.35508e-06	0.000107087	yes	LOC101252028	-	-	-	-	-	-	-	GO:0048284//organelle fusion;GO:0009987//cellular process;GO:0009314//response to radiation;GO:0042221//response to chemical;GO:0016043//cellular component organization;GO:0033554//cellular response to stress;GO:0006997//nucleus organization;GO:0000741//karyogamy;GO:0006996//organelle organization;GO:0000302//response to reactive oxygen species;GO:0006950//response to stress;GO:0009416//response …
entrzID_101252066	80.6667	54.6667	2.80333	1.20333	-1.22011	0.000103473	0.00161797	yes	LOC101252066	-	Metabolism	Metabolism of terpenoids and polyketides;Global and overview maps	ko01100//tMetabolic pathways;ko01110//Biosynthesis of secondary metabolites;ko00905//Brassinosteroid biosynthesis	K20623	-	-	-
entrzID_101252080	36.98	25.8133	1.02667	0.443333	-1.2115	0.00112561	0.0113609	yes	AROGP2	-	-	-	-	-	GO:0005623//cell;GO:0030312//external encapsulating structure;GO:0005576//extracellular region;GO:0044464//cell part;GO:0071944//cell periphery	-	GO:0044707//single-multicellular organism process;GO:0045229//external encapsulating structure organization;GO:0009987//cellular process;GO:0044767//single-organism developmental process;GO:0071840//cellular component organization or biogenesis;GO:0016043//cellular component organization;GO:0044699//single-organism process;GO:0032502//developmental process;GO:0007275//multicellular organism devel…
entrzID_101252183	23	13	1.99667	0.71	-1.4917	0.000356634	0.00452781	yes	LOC101252183	-	-	-	-	-	-	-	-
entrzID_101252200	12838	2524	571.063	68.66	-3.05611	5.17076e-09	2.66797e-07	yes	LOC101252200	-	-	-	-	-	-	-	-
entrzID_101252337	1103.67	171	44.5467	4.42667	-3.33102	3.00588e-40	4.27102e-37	yes	LOC101252337	-	-	-	-	-	-	-	-
entrzID_101252344	186.667	113.667	5.76667	2.28333	-1.3366	1.93251e-05	0.00039256	yes	LOC101252344	-	-	-	-	-	-	-	-
entrzID_101252381	64.3333	43.3333	5.71333	2.39333	-1.25531	1.37327e-05	0.00029267	yes	LOC101252381	-	-	-	-	-	-	-	-
entrzID_101252431	35.6667	169	1.63	4.77667	1.55113	7.62402e-11	5.37208e-09	yes	LOC101252431	-	-	-	-	-	-	-	-
entrzID_101252433	866.667	2800	36.3967	73.2567	1.00915	3.54255e-14	4.43764e-12	yes	LOC101252433	-	Metabolism	Lipid metabolism;Global and overview maps	ko01100//tMetabolic pathways;ko01110//Biosynthesis of secondary metabolites;ko00100//Steroid biosynthesis	K00559	-	-	-
entrzID_101252437	230.333	171.333	5.04	2.35	-1.10076	5.99955e-11	4.34977e-09	yes	LOC101252437	-	-	-	-	-	-	-	-
entrzID_101252465	217	123.667	15.42	5.45333	-1.49959	2.56663e-18	5.64822e-16	yes	LOC101252465	-	-	-	-	-	-	-	-
entrzID_101252466	203.667	163.333	7.12	3.52	-1.0163	1.02353e-07	3.77079e-06	yes	LOC101252466	-	Metabolism	Energy metabolism	ko00920//Sulfur metabolism	K05907	-	GO:0016491//oxidoreductase activity;GO:0016667//oxidoreductase activity, acting on a sulfur group of donors;GO:0003824//catalytic activity	GO:0008152//metabolic process;GO:0044699//single-organism process;GO:0065008//regulation of biological quality;GO:0009987//cellular process;GO:0044710//single-organism metabolic process;GO:0044237//cellular metabolic process;GO:0019725//cellular homeostasis;GO:0065007//biological regulation;GO:0006790//sulfur compound metabolic process;GO:0042592//homeostatic process;GO:0044763//single-organism c…
entrzID_101252479	19	11.6667	1.83	0.716667	-1.35247	0.00202067	0.017952	yes	LOC101252479	-	-	-	-	-	-	-	-
entrzID_101252482	221.667	988.667	11.9733	33.2467	1.47338	7.15257e-25	2.51994e-22	yes	LOC101252482	-	-	-	-	-	-	-	-
entrzID_101252522	37.3333	16.3333	1.15	0.336667	-1.77224	0.00164757	0.0153383	yes	LOC101252522	-	Metabolism	Global and overview maps;Metabolism of terpenoids and polyketides	ko01100//tMetabolic pathways;ko01110//Biosynthesis of secondary metabolites;ko00904//Diterpenoid biosynthesis	K04123	-	GO:0005488//binding;GO:0097159//organic cyclic compound binding;GO:0043167//ion binding;GO:0003824//catalytic activity;GO:0046906//tetrapyrrole binding;GO:0016491//oxidoreductase activity;GO:1901363//heterocyclic compound binding;GO:0046872//metal ion binding;GO:0046914//transition metal ion binding;GO:0043169//cation binding	GO:0044710//single-organism metabolic process;GO:0008152//metabolic process;GO:0044699//single-organism process
entrzID_101252588	20.3333	11.6667	0.56	0.216667	-1.36995	0.00180472	0.0164615	yes	LOC101252588	-	-	-	-	-	-	-	-
entrzID_101252590	0	16.35	0.001	0.21	7.71425	9.91491e-05	0.00156009	yes	Mi-1G	-	-	-	-	-	-	-	-
entrzID_101252623	79.3333	613	6.78333	32.67	2.2679	1.01904e-29	5.74433e-27	yes	LOC101252623	-	-	-	-	-	-	-	-
entrzID_101252678	82.2033	47.3333	6.95333	2.49333	-1.47963	1.03531e-06	3.0044e-05	yes	LOC101252678	-	-	-	-	-	-	-	-
entrzID_101252681	276.667	205	7.19333	3.29333	-1.12711	1.18698e-11	9.76788e-10	yes	LOC101252681	-	-	-	-	-	-	-	GO:0008152//metabolic process
entrzID_101252714	19	72.6667	1.47333	3.58667	1.28356	5.84738e-05	0.0010034	yes	LOC101252714	-	Genetic Information Processing	Replication and repair	ko03440//Homologous recombination;ko03430//Mismatch repair;ko03420//Nucleotide excision repair;ko03030//DNA replication	K10740	-	-	-
entrzID_101252729	4832.33	2866.67	161.187	59.9767	-1.42626	4.78518e-30	2.91611e-27	yes	LOC101252729	-	-	-	-	-	-	-	-
entrzID_101252776	0	5	0.001	0.126667	6.98489	0.00328598	0.0258431	yes	LOC101252776	-	-	-	-	-	-	-	-
entrzID_101252779	86	300.333	5.46333	11.7933	1.11012	5.33869e-10	3.30706e-08	yes	LOC101252779	-	-	-	-	-	-	-	-
entrzID_101252852	359.667	1238	11.79	25.33	1.10328	3.48727e-20	9.36083e-18	yes	LOC101252852	-	-	-	-	-	-	-	-
entrzID_101252897	80.3333	340	3.38333	8.92333	1.39914	5.40007e-12	4.83177e-10	yes	LOC101252897	-	-	-	-	-	-	-	-
entrzID_101252928	119	93	5.08	2.51	-1.01714	1.74375e-05	0.000359727	yes	LOC101252928	-	Metabolism	Carbohydrate metabolism;Amino acid metabolism;Global and overview maps;Metabolism of other amino acids	ko01100//tMetabolic pathways;ko01200//Carbon metabolism;ko00280//Valine, leucine and isoleucine degradation;ko00410//beta-Alanine metabolism;ko00640//Propanoate metabolism	K05605	-	-	-
entrzID_101252976	57	36.3333	4.73667	1.84	-1.36417	5.58804e-06	0.000132271	yes	LOC101252976	-	-	-	-	-	-	-	-
entrzID_101253022	55	16.3333	1.66	0.32	-2.37504	1.57913e-07	5.5809e-06	yes	LOC101253022	-	Metabolism	Amino acid metabolism;Global and overview maps;Metabolism of other amino acids	ko01100//tMetabolic pathways;ko00330//Arginine and proline metabolism;ko00410//beta-Alanine metabolism	K13366	-	GO:0016491//oxidoreductase activity;GO:0016647//oxidoreductase activity, acting on the CH-NH group of donors, oxygen as acceptor;GO:0003824//catalytic activity;GO:0016645//oxidoreductase activity, acting on the CH-NH group of donors	GO:0044710//single-organism metabolic process;GO:0044699//single-organism process;GO:0008152//metabolic process
entrzID_101253036	28.3333	7.33333	1.26333	0.21	-2.58877	5.27623e-07	1.65464e-05	yes	LOC101253036	-	-	-	-	-	-	-	-
entrzID_101253069	5.66667	24	0.14	0.373333	1.41504	0.00389164	0.0294473	yes	LOC101253069	-	-	-	-	-	-	-	-
entrzID_101253198	30	183	2.00333	7.42	1.88902	5.35814e-08	2.11216e-06	yes	LOC101253198	-	-	-	-	-	-	-	-
entrzID_101253232	13.3333	0	1.04667	0.001	-10.0316	8.05989e-05	0.0013065	yes	MKS1a	-	-	-	-	-	-	-	-
entrzID_101253234	37.4667	19.3333	2.87	0.946667	-1.60012	0.000369661	0.00465435	yes	LOC101253234	-	Environmental Information Processing	Signal transduction	ko04075//Plant hormone signal transduction	K14488	-	-	-
entrzID_101253245	437.333	115	18.4533	3.08333	-2.58132	4.43255e-41	7.68808e-38	yes	LOC101253245	-	Organismal Systems	Environmental adaptation	ko04626//Plant-pathogen interaction	K09422	-	-	-
entrzID_101253249	15	7.66667	0.71	0.22	-1.69032	0.00106044	0.0108488	yes	LOC101253249	-	-	-	-	-	-	-	-
entrzID_101253266	104.667	397.667	2.83	6.72	1.24766	1.73477e-14	2.30092e-12	yes	LOC101253266	-	-	-	-	-	-	-	-
entrzID_101253352	31.6667	21.6667	1.49	0.613333	-1.28057	0.00119343	0.0118701	yes	LOC101253352	-	-	-	-	-	-	-	-
entrzID_101253377	408	1336	18.1633	37.0033	1.02663	8.04641e-12	6.87236e-10	yes	LOC101253377	-	Metabolism	Biosynthesis of other secondary metabolites;Global and overview maps	ko01100//tMetabolic pathways;ko01110//Biosynthesis of secondary metabolites;ko00940//Phenylpropanoid biosynthesis	K00430	-	-	-
entrzID_101253408	140	98	3.15333	1.34667	-1.22748	2.89956e-06	7.53217e-05	yes	LOC101253408	-	-	-	-	-	-	-	-
entrzID_101253500	7	0.666667	0.376667	0.0266667	-3.82018	0.000220626	0.00307078	yes	LOC101253500	-	-	-	-	-	-	-	-
entrzID_101253509	20.6667	13.6667	1.22667	0.503333	-1.28516	0.00462028	0.033487	yes	LOC101253509	-	-	-	-	-	-	-	-
entrzID_101253545	17	8.66667	0.746667	0.246667	-1.5979	0.000927099	0.0097405	yes	LOC101253545	-	-	-	-	-	-	-	-
entrzID_101253552	284	85	23.2367	4.19	-2.47138	0.000956582	0.00999955	yes	LOC101253552	-	-	-	-	-	-	-	-
entrzID_101253579	9	54	0.853333	3.12667	1.87344	3.40026e-06	8.67296e-05	yes	LOC101253579	-	-	-	-	-	-	-	-
entrzID_101253617	69.6667	322.667	2.11333	5.97667	1.49982	5.44413e-13	5.7095e-11	yes	LOC101253617	-	-	-	-	-	-	-	-
entrzID_101253618	7	1.33333	0.08	0.01	-3	0.000372458	0.00468387	yes	LOC101253618	-	-	-	-	-	-	-	-
entrzID_101253677	5	28.6667	0.45	1.71333	1.92881	0.000544011	0.00640875	yes	LOC101253677	-	Metabolism	Global and overview maps;Lipid metabolism	ko01110//Biosynthesis of secondary metabolites;ko00073//Cutin, suberine and wax biosynthesis	K15404	-	-	-
entrzID_101253695	0.333333	12.3333	0.02	0.56	4.80735	0.000208528	0.00292043	yes	LOC101253695	-	-	-	-	-	-	-	-
entrzID_101253723	13	2.66667	0.766667	0.1	-2.9386	0.00012467	0.0019058	yes	LOC101253723	-	-	-	-	-	-	-	-
entrzID_101253780	66	416.333	2.8	10.92	1.96347	3.69384e-29	2.03143e-26	yes	LOC101253780	-	-	-	-	-	-	-	GO:0050896//response to stimulus
entrzID_101253821	24	10	0.97	0.246667	-1.97542	0.000979444	0.0102054	yes	LOC101253821	-	-	-	-	-	-	-	-
entrzID_101253826	551	214	20.6833	5.08667	-2.02368	3.40917e-31	2.19628e-28	yes	LOC101253826	-	-	-	-	-	-	-	GO:0019538//protein metabolic process;GO:0043170//macromolecule metabolic process;GO:0071704//organic substance metabolic process;GO:0044238//primary metabolic process;GO:0008152//metabolic process
entrzID_101253856	138	58	8.29667	2.22333	-1.89981	2.75636e-09	1.51586e-07	yes	LOC101253856	-	-	-	-	-	-	-	-
entrzID_101253875	15	9.33333	0.62	0.246667	-1.32971	0.00325016	0.0256087	yes	LOC101253875	-	Metabolism	Global and overview maps;Amino acid metabolism;Metabolism of cofactors and vitamins;Biosynthesis of other secondary metabolites	ko01100//tMetabolic pathways;ko01110//Biosynthesis of secondary metabolites;ko01230//Biosynthesis of amino acids;ko00270//Cysteine and methionine metabolism;ko00280//Valine, leucine and isoleucine degradation;ko01210//2-Oxocarboxylic acid metabolism;ko00770//Pantothenate and CoA biosynthesis;ko00290//Valine, leucine and isoleucine biosynthesis;ko00966//Glucosinolate biosynthesis	K00826	-	-	-
entrzID_101253926	70.3333	262	2.55667	5.91	1.20889	1.89408e-10	1.25611e-08	yes	LOC101253926	-	-	-	-	-	GO:0005623//cell;GO:0005737//cytoplasm;GO:0044464//cell part;GO:0000229//cytoplasmic chromosome;GO:0043232//intracellular non-membrane-bounded organelle;GO:0044424//intracellular part;GO:0005622//intracellular;GO:0043229//intracellular organelle;GO:0043228//non-membrane-bounded organelle;GO:0005694//chromosome;GO:0044444//cytoplasmic part;GO:0043226//organelle	-	-
entrzID_101253960	0	7	0.001	0.143333	7.16323	0.000107109	0.00166444	yes	LOC101253960	-	-	-	-	-	-	-	-
entrzID_101253972	268.333	78.3333	7.27333	1.32	-2.46208	9.33482e-30	5.53899e-27	yes	LOC101253972	-	-	-	-	-	-	-	-
entrzID_101253989	12.0733	4	0.366667	0.0733333	-2.32193	0.000152034	0.00224056	yes	LOC101253989	-	Metabolism	Biosynthesis of other secondary metabolites;Global and overview maps;Amino acid metabolism	ko01100//tMetabolic pathways;ko01110//Biosynthesis of secondary metabolites;ko00940//Phenylpropanoid biosynthesis;ko00360//Phenylalanine metabolism	K10775	-	-	-
entrzID_101254035	11.3333	5.33333	0.953333	0.283333	-1.75048	0.00492617	0.0352844	yes	LOC101254035	-	-	-	-	-	-	-	-
entrzID_101254046	35	115.333	1.61333	3.34	1.0498	5.37293e-05	0.000938411	yes	LOC101254046	-	-	-	-	-	-	-	-
entrzID_101254062	82.6667	48	2.25	0.836667	-1.4272	2.01643e-05	0.000406706	yes	LOC101254062	-	-	-	-	-	-	-	-
entrzID_101254087	174	666	7.51	17.8733	1.25092	4.01523e-15	5.69405e-13	yes	LOC101254087	-	-	-	-	-	-	-	-
entrzID_101254155	7	1.33333	0.193333	0.0266667	-2.85798	0.000836539	0.00904232	yes	LOC101254155	-	-	-	-	-	-	GO:0016798//hydrolase activity, acting on glycosyl bonds;GO:0016787//hydrolase activity;GO:0003824//catalytic activity;GO:0004553//hydrolase activity, hydrolyzing O-glycosyl compounds	GO:0044262//cellular carbohydrate metabolic process;GO:0044260//cellular macromolecule metabolic process;GO:0071704//organic substance metabolic process;GO:0005976//polysaccharide metabolic process;GO:0005975//carbohydrate metabolic process;GO:0051273//beta-glucan metabolic process;GO:0006073//cellular glucan metabolic process;GO:0009987//cellular process;GO:0044238//primary metabolic process;GO:…
entrzID_101254190	20.3333	93.3333	0.953333	2.73	1.51785	9.32763e-06	0.000208489	yes	LOC101254190	-	-	-	-	-	-	-	-
entrzID_101254214	1096.33	5378.33	85.6233	263.717	1.62291	1.75521e-18	3.99763e-16	yes	LOC101254214	-	-	-	-	-	-	-	-
entrzID_101254274	26.6667	16.6667	0.823333	0.313333	-1.39378	0.00163005	0.0152003	yes	LOC101254274	-	-	-	-	-	-	-	-
entrzID_101254279	4.33333	31.3333	0.363333	1.62333	2.15959	7.25585e-05	0.0011942	yes	LOC101254279	-	-	-	-	-	-	-	-
entrzID_101254323	99	383.667	8.31333	19.8633	1.25661	7.72728e-14	9.12224e-12	yes	LOC101254323	-	-	-	-	-	-	-	-
entrzID_101254339	58.3333	245.667	2.15333	5.63	1.38656	3.57413e-10	2.27013e-08	yes	LOC101254339	-	-	-	-	-	-	-	-
entrzID_101254427	1187.67	6180.33	56.73	184.817	1.70391	2.80538e-33	2.05315e-30	yes	LOC101254427	-	Metabolism	Carbohydrate metabolism	ko00562//Inositol phosphate metabolism;ko00053//Ascorbate and aldarate metabolism	K00469	GO:0044464//cell part;GO:0005623//cell;GO:0005622//intracellular;GO:0044424//intracellular part	GO:0003824//catalytic activity;GO:0016701//oxidoreductase activity, acting on single donors with incorporation of molecular oxygen;GO:0016491//oxidoreductase activity	GO:0044723//single-organism carbohydrate metabolic process;GO:1901615//organic hydroxy compound metabolic process;GO:0006066//alcohol metabolic process;GO:0005975//carbohydrate metabolic process;GO:0008152//metabolic process;GO:0044281//small molecule metabolic process;GO:0044763//single-organism cellular process;GO:0009987//cellular process;GO:0044699//single-organism process;GO:0019751//polyol …
entrzID_101254500	144	109	14.4133	6.96667	-1.04886	0.000170651	0.00246049	yes	LOC101254500	-	-	-	-	-	-	-	-
entrzID_101254502	518.667	336.667	13.9033	5.60667	-1.31022	3.27867e-18	7.10842e-16	yes	LOC101254502	-	-	-	-	-	-	-	-
entrzID_101254505	2.66667	15	0.316667	1.11333	1.81385	0.00352351	0.0273581	yes	LOC101254505	-	-	-	-	-	-	-	-
entrzID_101254519	7271	5071.67	251.983	109.227	-1.206	9.86894e-20	2.59804e-17	yes	LOC101254519	-	-	-	-	-	GO:0031224//intrinsic component of membrane;GO:0044425//membrane part;GO:0016020//membrane	GO:0072509//divalent inorganic cation transmembrane transporter activity;GO:0022857//transmembrane transporter activity;GO:0022804//active transmembrane transporter activity;GO:0022890//inorganic cation transmembrane transporter activity;GO:0015085//calcium ion transmembrane transporter activity;GO:0099516//ion antiporter activity;GO:0046873//metal ion transmembrane transporter activity;GO:001529…	GO:0070838//divalent metal ion transport;GO:1902578//single-organism localization;GO:0044765//single-organism transport;GO:0051179//localization;GO:0006810//transport;GO:0006811//ion transport;GO:0006812//cation transport;GO:0009987//cellular process;GO:0044699//single-organism process;GO:0051234//establishment of localization;GO:0006816//calcium ion transport;GO:0030001//metal ion transport;GO:0…
entrzID_101254547	10.6667	3.66667	0.36	0.07	-2.36257	0.00435588	0.0320654	yes	LOC101254547	-	-	-	-	-	-	-	-
entrzID_101254622	253.333	898.667	6.29333	13.8833	1.14146	2.21438e-16	3.54112e-14	yes	p69c	-	-	-	-	-	-	GO:0016787//hydrolase activity;GO:0003824//catalytic activity	GO:0008152//metabolic process;GO:0043170//macromolecule metabolic process;GO:0071704//organic substance metabolic process;GO:0044238//primary metabolic process;GO:0019538//protein metabolic process
entrzID_101254654	37.3333	161	1.08	2.87	1.41002	1.22367e-08	5.79651e-07	yes	LOC101254654	-	-	-	-	-	-	-	-
entrzID_101254682	100.667	74.3333	3.35667	1.54333	-1.12098	5.25456e-07	1.65092e-05	yes	LOC101254682	-	-	-	-	-	-	-	-
entrzID_101254713	2396	11373.3	188.027	556.743	1.56608	3.03998e-26	1.24628e-23	yes	LOC101254713	-	-	-	-	-	-	-	-
entrzID_101254733	23	74	0.52	1.05	1.01381	0.000764888	0.00840482	yes	LOC101254733	-	-	-	-	-	-	-	-
entrzID_101254788	26.6667	15	0.546667	0.19	-1.52466	5.94842e-05	0.00101533	yes	LOC101254788	-	Metabolism	Global and overview maps;Carbohydrate metabolism	ko01100//tMetabolic pathways;ko00500//Starch and sucrose metabolism	K01176	-	-	-
entrzID_101254813	1.33333	39.3333	0.143333	2.69333	4.23195	1.96335e-11	1.55332e-09	yes	LOC101254813	-	-	-	-	-	-	-	-
entrzID_101254814	440.333	1800.33	9.56333	24.2067	1.33982	4.33451e-27	1.86472e-24	yes	LOC101254814	-	Organismal Systems;Genetic Information Processing	Environmental adaptation;Folding, sorting and degradation	ko04626//Plant-pathogen interaction;ko04141//Protein processing in endoplasmic reticulum	K09487	GO:0005623//cell;GO:0005622//intracellular;GO:0043227//membrane-bounded organelle;GO:0044464//cell part;GO:0044422//organelle part;GO:0030312//external encapsulating structure;GO:0043226//organelle;GO:0043231//intracellular membrane-bounded organelle;GO:0044444//cytoplasmic part;GO:0071944//cell periphery;GO:0044424//intracellular part;GO:0043229//intracellular organelle;GO:0009536//plastid;GO:00…	GO:0005515//protein binding;GO:0005488//binding	GO:0009987//cellular process;GO:0044238//primary metabolic process;GO:0071704//organic substance metabolic process;GO:0044237//cellular metabolic process;GO:0050896//response to stimulus;GO:0008152//metabolic process;GO:0044267//cellular protein metabolic process;GO:0043170//macromolecule metabolic process;GO:0044260//cellular macromolecule metabolic process;GO:0019538//protein metabolic process
entrzID_101254816	112	34.3333	3.74	0.74	-2.33744	8.75798e-14	1.02851e-11	yes	LOC101254816	-	-	-	-	-	-	-	-
entrzID_101254866	2447.67	9787.33	65.8433	161.51	1.29451	1.48283e-17	2.78625e-15	yes	LOC101254866	-	Genetic Information Processing;Cellular Processes	Transcription;Transport and catabolism;Folding, sorting and degradation	ko04141//Protein processing in endoplasmic reticulum;ko04144//Endocytosis;ko03040//Spliceosome	K03283	-	-	-
entrzID_101254894	6.33333	0.333333	0.196667	0.00666667	-4.88264	0.000108891	0.00168747	yes	LOC101254894	-	-	-	-	-	-	-	-
entrzID_101255060	3.33333	0	0.163333	0.001	-7.35168	0.00526328	0.0369133	yes	LOC101255060	-	Metabolism	Global and overview maps;Biosynthesis of other secondary metabolites	ko01100//tMetabolic pathways;ko01110//Biosynthesis of secondary metabolites;ko00940//Phenylpropanoid biosynthesis	K00430	-	-	-
entrzID_101255075	68	50	2.7	1.22	-1.14608	0.000103412	0.00161797	yes	LOC101255075	-	-	-	-	-	-	-	-
entrzID_101255119	21.6667	6.33333	1.43333	0.266667	-2.42626	1.61624e-05	0.000336499	yes	LOC101255119	-	-	-	-	-	-	-	-
entrzID_101255164	35.3333	127.667	0.976667	2.31667	1.24611	0.00582346	0.0398384	yes	LOC101255164	-	Genetic Information Processing;Cellular Processes	Folding, sorting and degradation;Transcription;Transport and catabolism	ko04141//Protein processing in endoplasmic reticulum;ko04144//Endocytosis;ko03040//Spliceosome	K03283	-	-	-
entrzID_101255201	128.333	419.333	4.25667	8.64	1.02131	2.21178e-07	7.57923e-06	yes	LOC101255201	-	Organismal Systems	Environmental adaptation	ko04626//Plant-pathogen interaction	K02358	-	-	-
entrzID_101255303	410	216.667	43.0833	14.3633	-1.58474	4.3831e-27	1.86472e-24	yes	IAA4	-	Environmental Information Processing	Signal transduction	ko04075//Plant hormone signal transduction	K14484	-	GO:0005488//binding;GO:0005515//protein binding	GO:0071310//cellular response to organic substance;GO:0042221//response to chemical;GO:0009059//macromolecule biosynthetic process;GO:0071495//cellular response to endogenous stimulus;GO:0071704//organic substance metabolic process;GO:0023052//signaling;GO:0008152//metabolic process;GO:0065007//biological regulation;GO:0044699//single-organism process;GO:0034645//cellular macromolecule biosynthet…
entrzID_101255305	102	390.333	5.47667	12.7533	1.2195	8.81015e-08	3.28893e-06	yes	LOC101255305	-	Organismal Systems	Environmental adaptation	ko04626//Plant-pathogen interaction	K09422	-	-	-
entrzID_101255331	154.387	107.333	3.01333	1.32667	-1.18355	1.82022e-05	0.000373616	yes	LOC101255331	-	-	-	-	-	-	GO:0016740//transferase activity;GO:1901363//heterocyclic compound binding;GO:0004674//protein serine/threonine kinase activity;GO:0005488//binding;GO:0004672//protein kinase activity;GO:0003824//catalytic activity;GO:0016301//kinase activity;GO:0097367//carbohydrate derivative binding;GO:0004702//receptor signaling protein serine/threonine kinase activity;GO:0004871//signal transducer activity;G…	GO:0032147//activation of protein kinase activity;GO:0051174//regulation of phosphorus metabolic process;GO:0051247//positive regulation of protein metabolic process;GO:0010604//positive regulation of macromolecule metabolic process;GO:0060255//regulation of macromolecule metabolic process;GO:0048518//positive regulation of biological process;GO:0043549//regulation of kinase activity;GO:0065009//…
entrzID_101255379	682	472.697	19.0267	8.10667	-1.23084	4.251e-12	3.91231e-10	yes	LOC101255379	-	Organismal Systems	Environmental adaptation	ko04626//Plant-pathogen interaction	K13412	-	-	-
entrzID_101255408	23.3333	17.6667	0.773333	0.366667	-1.07662	0.00428098	0.0316899	yes	LOC101255408	-	Metabolism	Lipid metabolism;Biosynthesis of other secondary metabolites;Amino acid metabolism;Global and overview maps	ko01100//tMetabolic pathways;ko01110//Biosynthesis of secondary metabolites;ko00380//Tryptophan metabolism;ko00591//Linoleic acid metabolism;ko00232//Caffeine metabolism	K07409	-	-	-
entrzID_101255474	24	0	1.04333	0.001	-10.027	9.06782e-17	1.54895e-14	yes	LOC101255474	-	Metabolism	Global and overview maps;Lipid metabolism	ko01212//Fatty acid metabolism;ko01040//Biosynthesis of unsaturated fatty acids	K10256	-	GO:0016705//oxidoreductase activity, acting on paired donors, with incorporation or reduction of molecular oxygen;GO:0003824//catalytic activity;GO:0016491//oxidoreductase activity	GO:0044710//single-organism metabolic process;GO:0008152//metabolic process;GO:0044699//single-organism process
entrzID_101255480	1281.33	871.333	42.8767	18.3967	-1.22075	1.30006e-15	1.94013e-13	yes	LOC101255480	-	-	-	-	-	GO:0016020//membrane;GO:0031224//intrinsic component of membrane;GO:0044425//membrane part	GO:0008509//anion transmembrane transporter activity;GO:0022891//substrate-specific transmembrane transporter activity;GO:0005215//transporter activity;GO:0022892//substrate-specific transporter activity;GO:0022857//transmembrane transporter activity;GO:0015075//ion transmembrane transporter activity;GO:0015103//inorganic anion transmembrane transporter activity	GO:0006811//ion transport;GO:0044699//single-organism process;GO:0008272//sulfate transport;GO:0044765//single-organism transport;GO:0051234//establishment of localization;GO:0072348//sulfur compound transport;GO:1902578//single-organism localization;GO:0006820//anion transport;GO:0051179//localization;GO:0015698//inorganic anion transport;GO:0006810//transport
entrzID_101255509	124.667	87.6667	10.12	4.54333	-1.15539	9.59931e-05	0.00151713	yes	LOC101255509	-	-	-	-	-	-	-	-
entrzID_101255514	513	93.3333	41.9233	4.81667	-3.12165	4.94265e-06	0.00011945	yes	LOC101255514	-	-	-	-	-	-	-	-
entrzID_101255524	14	73.6667	0.856667	2.76	1.68786	8.54421e-06	0.000194208	yes	LOC101255524	-	-	-	-	-	-	-	-
entrzID_101255533	129	95.3333	4.42	2.08333	-1.08515	0.000183267	0.00262285	yes	LOC101255533	-	-	-	-	-	-	GO:0016765//transferase activity, transferring alkyl or aryl (other than methyl) groups;GO:0016740//transferase activity;GO:0003824//catalytic activity	-
entrzID_101255560	54.3333	183.333	5.67333	11.9933	1.07996	5.98308e-07	1.84803e-05	yes	LOC101255560	-	-	-	-	-	-	-	-
entrzID_101255572	27.3333	18.6667	0.566667	0.24	-1.23947	0.00246992	0.0209053	yes	LOC101255572	-	-	-	-	-	-	-	-
entrzID_101255594	33.6667	26	1.79333	0.87	-1.04356	0.00291391	0.0236171	yes	LOC101255594	-	-	-	-	-	-	-	-
entrzID_101255605	14	3.33333	0.4	0.07	-2.51457	0.000647364	0.00734243	yes	LOC101255605	-	-	-	-	-	GO:0016020//membrane;GO:0044425//membrane part;GO:0031224//intrinsic component of membrane	GO:0005488//binding;GO:0032550//purine ribonucleoside binding;GO:0003824//catalytic activity;GO:0016772//transferase activity, transferring phosphorus-containing groups;GO:0036094//small molecule binding;GO:0004672//protein kinase activity;GO:0001883//purine nucleoside binding;GO:0032549//ribonucleoside binding;GO:0016301//kinase activity;GO:0016773//phosphotransferase activity, alcohol group as …	GO:0043170//macromolecule metabolic process;GO:0044260//cellular macromolecule metabolic process;GO:0019538//protein metabolic process;GO:0008152//metabolic process;GO:0044267//cellular protein metabolic process;GO:0071704//organic substance metabolic process;GO:0006464//cellular protein modification process;GO:0006796//phosphate-containing compound metabolic process;GO:0006793//phosphorus metabo…
entrzID_101255657	8.33333	31	0.5	1.16	1.21412	0.00428561	0.0317034	yes	LOC101255657	-	-	-	-	-	-	-	-
entrzID_101255712	268.333	64.3333	14.43	2.34	-2.62449	5.88687e-05	0.00100711	yes	LOC101255712	-	-	-	-	-	-	-	-
entrzID_101255779	103	77.6667	5.47667	2.66667	-1.03826	0.0036761	0.0282607	yes	LOC101255779	-	-	-	-	-	-	-	-
entrzID_101255869	192.597	9.68	3.57667	0.11	-5.02304	1.54277e-61	6.95729e-58	yes	LOC101255869	-	-	-	-	-	-	-	-
entrzID_101255876	3.33333	0	0.19	0.001	-7.56986	0.00255419	0.0214017	yes	LOC101255876	-	-	-	-	-	-	-	-
entrzID_101255885	687.667	548.333	33.99	16.8933	-1.00866	1.38829e-09	8.06781e-08	yes	LOC101255885	-	-	-	-	-	-	-	-
entrzID_101255977	14.3333	4.33333	0.523333	0.0966667	-2.43664	0.00031508	0.0040924	yes	LOC101255977	-	-	-	-	-	-	-	-
entrzID_101255999	80	33.6667	4	1	-2	4.43987e-07	1.42811e-05	yes	LOC101255999	-	-	-	-	-	GO:0031224//intrinsic component of membrane;GO:0044425//membrane part;GO:0016020//membrane	GO:0022891//substrate-specific transmembrane transporter activity;GO:0016628//oxidoreductase activity, acting on the CH-CH group of donors, NAD or NADP as acceptor;GO:0046873//metal ion transmembrane transporter activity;GO:0008324//cation transmembrane transporter activity;GO:0003824//catalytic activity;GO:0022892//substrate-specific transporter activity;GO:0015075//ion transmembrane transporter…	GO:1902578//single-organism localization;GO:0006812//cation transport;GO:0006820//anion transport;GO:0042594//response to starvation;GO:0050896//response to stimulus;GO:0009605//response to external stimulus;GO:0007154//cell communication;GO:0000041//transition metal ion transport;GO:0044763//single-organism cellular process;GO:0001101//response to acid chemical;GO:0006950//response to stress;GO:…
entrzID_101256047	179.667	131.667	6.75	3.03333	-1.15398	0.0018774	0.0169259	yes	LOC101256047	-	Metabolism	Global and overview maps;Lipid metabolism	ko01100//tMetabolic pathways;ko01110//Biosynthesis of secondary metabolites;ko00100//Steroid biosynthesis	K00559	-	GO:0016741//transferase activity, transferring one-carbon groups;GO:0003824//catalytic activity;GO:0016740//transferase activity	GO:0006629//lipid metabolic process;GO:0044699//single-organism process;GO:0008152//metabolic process;GO:0008202//steroid metabolic process;GO:0071704//organic substance metabolic process;GO:1901360//organic cyclic compound metabolic process;GO:0044710//single-organism metabolic process;GO:0044238//primary metabolic process
entrzID_101256052	38.6667	26	1.84333	0.79	-1.22239	0.00508387	0.0360815	yes	LOC101256052	-	-	-	-	-	-	-	-
entrzID_101256058	12.6667	6.66667	0.25	0.0833333	-1.58496	0.00246219	0.0208686	yes	LOC101256058	-	Cellular Processes;Metabolism	Transport and catabolism;Lipid metabolism;Global and overview maps	ko01100//tMetabolic pathways;ko01110//Biosynthesis of secondary metabolites;ko04144//Endocytosis;ko00564//Glycerophospholipid metabolism;ko00565//Ether lipid metabolism	K01115	-	-	-
entrzID_101256103	12.4267	65.8233	0.796667	2.56667	1.68785	5.32219e-06	0.000127665	yes	LOC101256103	-	-	-	-	-	-	-	-
entrzID_101256127	391.333	1335.67	30.3	62.5633	1.046	3.89575e-06	9.72249e-05	yes	LOC101256127	-	-	-	-	-	-	-	-
entrzID_101256134	133.667	82.6667	4.67	1.86333	-1.32554	3.68182e-05	0.000679915	yes	LOC101256134	-	Metabolism	Global and overview maps;Biosynthesis of other secondary metabolites	ko01110//Biosynthesis of secondary metabolites;ko00901//Indole alkaloid biosynthesis	K21026	-	-	-
entrzID_101256146	76.3333	262.333	1.29	2.75	1.09206	3.52386e-08	1.46869e-06	yes	LOC101256146	-	Metabolism;Genetic Information Processing	Nucleotide metabolism;Folding, sorting and degradation	ko00230//Purine metabolism;ko00240//Pyrimidine metabolism;ko03018//RNA degradation	K00962	GO:0044424//intracellular part;GO:0044464//cell part;GO:0043231//intracellular membrane-bounded organelle;GO:0005622//intracellular;GO:0043227//membrane-bounded organelle;GO:0043229//intracellular organelle;GO:0005623//cell;GO:0043226//organelle	GO:0003676//nucleic acid binding;GO:0043167//ion binding;GO:1901363//heterocyclic compound binding;GO:0003824//catalytic activity;GO:0016772//transferase activity, transferring phosphorus-containing groups;GO:0016779//nucleotidyltransferase activity;GO:0097159//organic cyclic compound binding;GO:0016740//transferase activity;GO:0005488//binding;GO:0046914//transition metal ion binding;GO:0016787/…	GO:0006396//RNA processing;GO:0051179//localization;GO:0071941//nitrogen cycle metabolic process;GO:0090305//nucleic acid phosphodiester bond hydrolysis;GO:0034613//cellular protein localization;GO:0010467//gene expression;GO:0033036//macromolecule localization;GO:0046483//heterocycle metabolic process;GO:0051234//establishment of localization;GO:0034641//cellular nitrogen compound metabolic proc…
entrzID_101256192	709	473.667	18.1367	7.64	-1.24726	1.59845e-11	1.27808e-09	yes	LOC101256192	-	-	-	-	-	-	-	-
entrzID_101256306	34.3333	18.6667	0.983333	0.34	-1.53215	0.000223596	0.00310637	yes	LOC101256306	-	-	-	-	-	-	GO:0016679//oxidoreductase activity, acting on diphenols and related substances as donors;GO:0003824//catalytic activity;GO:0016491//oxidoreductase activity;GO:0016682//oxidoreductase activity, acting on diphenols and related substances as donors, oxygen as acceptor	GO:0044710//single-organism metabolic process;GO:0008152//metabolic process;GO:0044699//single-organism process
entrzID_101256341	61.3333	27.6667	2.58333	0.746667	-1.7907	7.87075e-08	2.97768e-06	yes	LOC101256341	-	Metabolism	Global and overview maps;Carbohydrate metabolism	ko01100//tMetabolic pathways;ko01110//Biosynthesis of secondary metabolites;ko00010//Glycolysis / Gluconeogenesis;ko00052//Galactose metabolism	K01785	-	-	-
entrzID_101256393	125.157	15.5633	3.51667	0.293333	-3.5836	0.00139935	0.0135071	yes	LOC101256393	-	-	-	-	-	-	-	-
entrzID_101256411	25.6667	17	0.6	0.253333	-1.24393	0.00252803	0.0212551	yes	LOC101256411	-	-	-	-	-	-	-	-
entrzID_101256418	7.33333	2	0.62	0.106667	-2.53916	0.00220198	0.0191774	yes	LOC101256418	-	-	-	-	-	-	-	-
entrzID_101256430	338.333	202.333	6.69667	2.5	-1.42152	2.80778e-16	4.45844e-14	yes	LOC101256430	-	-	-	-	-	-	-	-
entrzID_101256443	1002.67	619.667	36.0667	13.7667	-1.38949	0.000295806	0.00389366	yes	LOC101256443	-	Metabolism	Global and overview maps;Lipid metabolism	ko01100//tMetabolic pathways;ko00100//Steroid biosynthesis	K07748	-	-	-
entrzID_101256483	10.06	4	0.303333	0.0766667	-1.98423	0.00114914	0.0115313	yes	LOC101256483	-	-	-	-	-	-	-	-
entrzID_101256490	15	73.3333	0.513333	1.49667	1.54379	0.000451287	0.00547665	yes	LOC101256490	-	-	-	-	-	-	-	-
entrzID_101256570	382	125	21.97	4.75667	-2.20751	1.70186e-08	7.75223e-07	yes	LOC101256570	-	-	-	-	-	-	-	-
entrzID_101256574	8	2	0.45	0.0633333	-2.82889	0.00238326	0.0203503	yes	LOC101256574	-	-	-	-	-	-	-	-
entrzID_101256592	29.6667	100	1.13	2.31	1.03157	0.00116995	0.0116984	yes	LOC101256592	-	-	-	-	-	-	-	-
entrzID_101256596	1507.33	891.667	56.5867	20.33	-1.47685	0.00253847	0.0213112	yes	LOC101256596	-	Metabolism	Lipid metabolism;Global and overview maps	ko01100//tMetabolic pathways;ko01110//Biosynthesis of secondary metabolites;ko00100//Steroid biosynthesis	K00213	-	GO:0016491//oxidoreductase activity;GO:0016627//oxidoreductase activity, acting on the CH-CH group of donors;GO:0003824//catalytic activity	GO:0044699//single-organism process;GO:0008152//metabolic process;GO:0044710//single-organism metabolic process
entrzID_101256614	11429	6959.67	223.307	85.1933	-1.39021	1.741e-28	8.53392e-26	yes	LOC101256614	-	-	-	-	-	-	-	-
entrzID_101256616	5.33333	0.666667	0.06	0.00666667	-3.16993	0.00114394	0.0114945	yes	LOC101256616	-	Genetic Information Processing	Translation	ko03013//RNA transport	K03260	-	-	-
entrzID_101256620	120.667	416.333	3.33	7.10333	1.09297	5.49973e-12	4.9015e-10	yes	LOC101256620	-	-	-	-	-	-	-	-
entrzID_101256628	158.667	115	7.25333	3.28667	-1.14202	5.31169e-05	0.0009335	yes	LOC101256628	-	-	-	-	-	-	-	-
entrzID_101256630	28	15.6667	1.39	0.48	-1.53398	0.000708781	0.00789605	yes	LOC101256630	-	-	-	-	-	-	-	-
entrzID_101256794	82.3333	329.333	3.15333	8.00667	1.34432	5.30474e-12	4.76539e-10	yes	LOC101256794	-	-	-	-	-	-	-	-
entrzID_101256840	35	117	0.806667	1.64667	1.0295	0.000214528	0.00299886	yes	LOC101256840	-	-	-	-	-	-	GO:0017171//serine hydrolase activity;GO:0008236//serine-type peptidase activity;GO:0070011//peptidase activity, acting on L-amino acid peptides;GO:0016787//hydrolase activity;GO:0003824//catalytic activity;GO:0008233//peptidase activity	GO:0071704//organic substance metabolic process;GO:0019538//protein metabolic process;GO:0044238//primary metabolic process;GO:0043170//macromolecule metabolic process;GO:0008152//metabolic process
entrzID_101256867	874	682	42.49	20.6767	-1.03912	3.83916e-18	8.24432e-16	yes	LOC101256867	-	-	-	-	-	-	-	-
entrzID_101256872	13.3333	2	0.843333	0.08	-3.39803	8.44338e-06	0.000192304	yes	LOC101256872	-	Metabolism	Global and overview maps;Nucleotide metabolism	ko01100//tMetabolic pathways;ko00240//Pyrimidine metabolism	K01520	-	-	GO:0044699//single-organism process;GO:0006793//phosphorus metabolic process;GO:0044710//single-organism metabolic process;GO:0019637//organophosphate metabolic process;GO:0044237//cellular metabolic process;GO:0008152//metabolic process;GO:0044238//primary metabolic process;GO:0046483//heterocycle metabolic process;GO:0006796//phosphate-containing compound metabolic process;GO:0071704//organic s…
entrzID_101256887	115	89	1.83	0.893333	-1.03457	0.000846398	0.00912701	yes	LOC101256887	-	-	-	-	-	GO:0016020//membrane	GO:0016740//transferase activity;GO:0016301//kinase activity;GO:0003824//catalytic activity;GO:0016772//transferase activity, transferring phosphorus-containing groups;GO:0004672//protein kinase activity;GO:0016773//phosphotransferase activity, alcohol group as acceptor	GO:0044237//cellular metabolic process;GO:0009987//cellular process;GO:0006793//phosphorus metabolic process;GO:0006796//phosphate-containing compound metabolic process;GO:0008152//metabolic process
entrzID_101256919	77.3333	28.6667	1.66667	0.396667	-2.07097	3.20119e-10	2.05642e-08	yes	LOC101256919	-	-	-	-	-	GO:0043226//organelle;GO:0031224//intrinsic component of membrane;GO:0043227//membrane-bounded organelle;GO:0043231//intracellular membrane-bounded organelle;GO:0044464//cell part;GO:0044425//membrane part;GO:0005623//cell;GO:0044422//organelle part;GO:0044446//intracellular organelle part;GO:0016020//membrane;GO:0044424//intracellular part;GO:0005622//intracellular;GO:0043229//intracellular orga…	GO:0015075//ion transmembrane transporter activity;GO:0008509//anion transmembrane transporter activity;GO:0022857//transmembrane transporter activity;GO:0022892//substrate-specific transporter activity;GO:0005215//transporter activity;GO:0022891//substrate-specific transmembrane transporter activity;GO:0015103//inorganic anion transmembrane transporter activity	GO:0051179//localization;GO:0033554//cellular response to stress;GO:0042221//response to chemical;GO:0006950//response to stress;GO:0031668//cellular response to extracellular stimulus;GO:0044550//secondary metabolite biosynthetic process;GO:0019438//aromatic compound biosynthetic process;GO:0015698//inorganic anion transport;GO:0051234//establishment of localization;GO:1901576//organic substance…
entrzID_101256921	222	169.667	12.8833	6.11667	-1.07469	5.63952e-07	1.75393e-05	yes	LOC101256921	-	-	-	-	-	-	-	-
entrzID_101256925	9.33333	41	1.06667	2.92	1.45286	0.00535192	0.0373839	yes	LOC101256925	-	Metabolism	Global and overview maps;Nucleotide metabolism	ko01100//tMetabolic pathways;ko00240//Pyrimidine metabolism	K01520	-	GO:0003824//catalytic activity	GO:0006796//phosphate-containing compound metabolic process;GO:0034641//cellular nitrogen compound metabolic process;GO:0009211//pyrimidine deoxyribonucleoside triphosphate metabolic process;GO:0055086//nucleobase-containing small molecule metabolic process;GO:0006139//nucleobase-containing compound metabolic process;GO:0008152//metabolic process;GO:0044238//primary metabolic process;GO:0006793//…
entrzID_101256965	0	5	0.001	0.213333	7.73697	0.00594578	0.0404055	yes	LOC101256965	-	Metabolism	Global and overview maps;Metabolism of cofactors and vitamins	ko01100//tMetabolic pathways;ko00740//Riboflavin metabolism	K14379	-	GO:0043167//ion binding;GO:0003824//catalytic activity;GO:0043169//cation binding;GO:0005488//binding	GO:0006796//phosphate-containing compound metabolic process;GO:0006793//phosphorus metabolic process;GO:0009987//cellular process;GO:0044237//cellular metabolic process;GO:0008152//metabolic process
entrzID_101257011	39.6667	26.6667	1.75667	0.753333	-1.22148	0.000240451	0.00329186	yes	LOC101257011	-	-	-	-	-	-	-	-
entrzID_101257056	87.6667	365.333	4.77	12.2233	1.35758	7.31145e-12	6.36519e-10	yes	LOC101257056	-	-	-	-	-	-	-	-
entrzID_101257150	27.6667	12.6667	0.433333	0.12	-1.85244	3.67772e-06	9.23443e-05	yes	LOC101257150	-	-	-	-	-	-	-	-
entrzID_101257156	107.667	82	3.80667	1.81	-1.07254	0.0010962	0.0111414	yes	LOC101257156	-	Metabolism	Global and overview maps	ko01110//Biosynthesis of secondary metabolites	K21371	-	-	-
entrzID_101257189	383.667	1335	9.96333	21.4733	1.10785	4.91557e-18	1.03585e-15	yes	LOC101257189	-	-	-	-	-	-	GO:0003824//catalytic activity;GO:0097367//carbohydrate derivative binding;GO:0003676//nucleic acid binding;GO:0003723//RNA binding;GO:0036094//small molecule binding;GO:0016818//hydrolase activity, acting on acid anhydrides, in phosphorus-containing anhydrides;GO:0032549//ribonucleoside binding;GO:0016787//hydrolase activity;GO:0001883//purine nucleoside binding;GO:0017111//nucleoside-triphospha…	GO:0043170//macromolecule metabolic process;GO:0044260//cellular macromolecule metabolic process;GO:0008152//metabolic process;GO:0009059//macromolecule biosynthetic process;GO:0071704//organic substance metabolic process;GO:0009058//biosynthetic process;GO:0044237//cellular metabolic process;GO:1901576//organic substance biosynthetic process;GO:0009987//cellular process;GO:0034645//cellular macr…
entrzID_101257228	147	946.333	6.72667	26.3833	1.97166	3.20429e-21	9.03129e-19	yes	LOC101257228	-	Metabolism	Global and overview maps;Biosynthesis of other secondary metabolites	ko01100//tMetabolic pathways;ko01110//Biosynthesis of secondary metabolites;ko00940//Phenylpropanoid biosynthesis	K00430	-	GO:0003824//catalytic activity;GO:0097159//organic cyclic compound binding;GO:0043169//cation binding;GO:1901363//heterocyclic compound binding;GO:0046906//tetrapyrrole binding;GO:0043167//ion binding;GO:0005488//binding	GO:0006950//response to stress;GO:0044710//single-organism metabolic process;GO:0044699//single-organism process;GO:0008152//metabolic process;GO:0050896//response to stimulus
entrzID_101257319	1122.33	711.667	40.1567	15.7667	-1.34876	1.71454e-25	6.55245e-23	yes	LOC101257319	-	Metabolism	Energy metabolism	ko00920//Sulfur metabolism	K05907	-	GO:0016491//oxidoreductase activity;GO:0016667//oxidoreductase activity, acting on a sulfur group of donors;GO:0003824//catalytic activity	GO:0044699//single-organism process;GO:0009987//cellular process;GO:0065008//regulation of biological quality;GO:0044763//single-organism cellular process;GO:0019725//cellular homeostasis;GO:0044237//cellular metabolic process;GO:0042592//homeostatic process;GO:0044710//single-organism metabolic process;GO:0006790//sulfur compound metabolic process;GO:0065007//biological regulation;GO:0008152//me…
entrzID_101257321	8.33333	39.3333	0.69	1.94667	1.49634	0.00160458	0.0150143	yes	LOC101257321	-	Environmental Information Processing	Signal transduction	ko04075//Plant hormone signal transduction	K14488	-	-	-
entrzID_101257328	83.6667	275.667	3.55333	7.33333	1.0453	1.10785e-08	5.31487e-07	yes	LOC101257328	-	-	-	-	-	-	-	-
entrzID_101257330	15.6667	65	0.483333	1.25	1.37084	0.000139325	0.00209155	yes	LOC101257330	-	-	-	-	-	-	GO:0016757//transferase activity, transferring glycosyl groups;GO:0003824//catalytic activity;GO:0016740//transferase activity	GO:0008152//metabolic process
entrzID_101257363	94.3333	65.6667	2.45	1.05	-1.22239	9.02636e-06	0.000202514	yes	LOC101257363	-	-	-	-	-	-	-	-
entrzID_101257419	3	20.6667	0.136667	0.533333	1.96438	0.0012387	0.0122663	yes	LOC101257419	-	-	-	-	-	-	-	-
entrzID_101257447	22.6667	11.3333	0.386667	0.123333	-1.64853	2.75139e-05	0.000528435	yes	LOC101257447	-	-	-	-	-	-	-	-
entrzID_101257465	861.333	680	40.5033	19.57	-1.0494	0.00034001	0.00435599	yes	LOC101257465	-	-	-	-	-	-	-	-
entrzID_101257467	52.3333	24.3333	2.24	0.65	-1.78499	2.66724e-05	0.000514906	yes	LOC101257467	-	-	-	-	-	-	-	-
entrzID_101257500	1500	1060.33	61.91	27.3767	-1.17723	2.67703e-20	7.27248e-18	yes	LOC101257500	-	Metabolism	Metabolism of cofactors and vitamins;Nucleotide metabolism	ko00240//Pyrimidine metabolism;ko00760//Nicotinate and nicotinamide metabolism	K01240	-	-	-
entrzID_101257522	119.333	88.3333	3.34	1.54	-1.11692	1.71524e-06	4.75126e-05	yes	LOC101257522	-	-	-	-	-	-	-	GO:0019222//regulation of metabolic process;GO:0010468//regulation of gene expression;GO:0065007//biological regulation;GO:0050789//regulation of biological process;GO:0060255//regulation of macromolecule metabolic process
entrzID_101257524	904.333	242	32.7567	5.51333	-2.57079	7.66287e-62	4.31956e-58	yes	LOC101257524	-	-	-	-	-	-	-	-
entrzID_101257530	10	46	0.586667	1.61	1.45645	0.00112828	0.0113726	yes	LOC101257530	-	-	-	-	-	-	-	-
entrzID_101257698	210	135.667	4.58667	1.87	-1.29441	1.42692e-08	6.66134e-07	yes	LOC101257698	-	Metabolism	Nucleotide metabolism;Global and overview maps	ko01100//tMetabolic pathways;ko00240//Pyrimidine metabolism	K01937	-	-	-
entrzID_101257730	24.6667	153.667	0.83	3.29667	1.98982	5.15703e-13	5.43368e-11	yes	LOC101257730	-	Metabolism	Energy metabolism	ko00910//Nitrogen metabolism	K02575	-	-	-
entrzID_101257732	126.333	99.6667	4.99	2.35667	-1.08229	2.59365e-05	0.000501988	yes	LOC101257732	-	-	-	-	-	-	-	-
entrzID_101257738	18.3333	10	0.656667	0.216667	-1.59968	0.00114106	0.0114758	yes	LOC101257738	-	-	-	-	-	-	-	-
entrzID_101257766	15	9	0.623333	0.23	-1.43837	0.00199467	0.017749	yes	LOC101257766	-	-	-	-	-	-	-	-
entrzID_101257776	73.3333	56	2.42667	1.18333	-1.03612	0.000770568	0.00845076	yes	LOC101257776	-	-	-	-	-	-	-	-
entrzID_101257827	143.943	523.333	4.33333	9.74333	1.16894	1.40701e-08	6.59569e-07	yes	LOC101257827	-	-	-	-	-	GO:0043229//intracellular organelle;GO:0043226//organelle;GO:0005623//cell;GO:0005737//cytoplasm;GO:0044424//intracellular part;GO:0044464//cell part;GO:0043231//intracellular membrane-bounded organelle;GO:0044444//cytoplasmic part;GO:0009536//plastid;GO:0043227//membrane-bounded organelle;GO:0005622//intracellular	GO:1901363//heterocyclic compound binding;GO:0016866//intramolecular transferase activity;GO:0097159//organic cyclic compound binding;GO:0005488//binding;GO:0003824//catalytic activity;GO:0003676//nucleic acid binding;GO:0016853//isomerase activity	GO:0071704//organic substance metabolic process;GO:0044238//primary metabolic process;GO:0009987//cellular process;GO:0006139//nucleobase-containing compound metabolic process;GO:0090304//nucleic acid metabolic process;GO:0043170//macromolecule metabolic process;GO:0016070//RNA metabolic process;GO:0008152//metabolic process;GO:0044260//cellular macromolecule metabolic process;GO:1901360//organic…
entrzID_101257831	29.7267	12.6667	1.31333	0.363333	-1.85387	5.1968e-06	0.000124923	yes	LOC101257831	-	-	-	-	-	-	-	-
entrzID_101257836	607.667	376.333	31.06	11.9333	-1.38006	1.42932e-25	5.55661e-23	yes	LOC101257836	-	-	-	-	-	-	-	-
entrzID_101257882	138.667	473	4.27333	9.22667	1.11045	1.49207e-11	1.20155e-09	yes	LOC101257882	-	-	-	-	-	-	GO:0003824//catalytic activity;GO:0046906//tetrapyrrole binding;GO:0097159//organic cyclic compound binding;GO:1901363//heterocyclic compound binding;GO:0005488//binding;GO:0016491//oxidoreductase activity;GO:0016705//oxidoreductase activity, acting on paired donors, with incorporation or reduction of molecular oxygen	GO:0044281//small molecule metabolic process;GO:0008152//metabolic process;GO:0044255//cellular lipid metabolic process;GO:0006631//fatty acid metabolic process;GO:0071704//organic substance metabolic process;GO:0044237//cellular metabolic process;GO:0006082//organic acid metabolic process;GO:0044238//primary metabolic process;GO:0044763//single-organism cellular process;GO:0043436//oxoacid metab…
entrzID_101257929	33.3333	259.667	2.37667	11.2733	2.2459	2.47531e-07	8.40563e-06	yes	LOC101257929	-	-	-	-	-	-	-	-
entrzID_101257971	6.66667	26.3333	0.243333	0.593333	1.28591	0.00781085	0.049597	yes	LOC101257971	-	Metabolism	Amino acid metabolism	ko00310//Lysine degradation	K19199	-	-	-
entrzID_101257976	22.3333	82.3333	2.01	4.59	1.1913	7.02367e-05	0.00116277	yes	LOC101257976	-	-	-	-	-	-	-	-
entrzID_101257984	226.333	1327.67	5.02667	18.1533	1.85256	5.91113e-40	7.84024e-37	yes	LOC101257984	-	-	-	-	-	-	-	-
entrzID_101257992	473.333	235.667	19.8233	6.15667	-1.68698	9.98915e-29	5.23803e-26	yes	LOC101257992	-	-	-	-	-	-	-	-
entrzID_101258071	118.333	44.6667	4.33333	1.03	-2.07283	2.77069e-13	3.0327e-11	yes	LOC101258071	-	Environmental Information Processing	Signal transduction	ko04075//Plant hormone signal transduction;ko04016//MAPK signaling pathway - plant	K14497	-	GO:0003824//catalytic activity;GO:0016787//hydrolase activity	-
entrzID_101258082	618.333	468.667	6.36333	3.01667	-1.07683	1.62193e-15	2.37475e-13	yes	LOC101258082	-	-	-	-	-	-	-	-
entrzID_101258116	997.333	605.667	54.0233	20.33	-1.40997	5.94027e-28	2.79044e-25	yes	LOC101258116	-	-	-	-	-	-	-	-
entrzID_101258132	4.66667	22	0.243333	0.72	1.56506	0.00550114	0.0382248	yes	LOC101258132	-	-	-	-	-	-	-	-
entrzID_101258194	13	50	0.593333	1.50667	1.34445	0.00743253	0.0477597	yes	LOC101258194	-	Environmental Information Processing;Organismal Systems	Signal transduction;Environmental adaptation	ko04626//Plant-pathogen interaction;ko04016//MAPK signaling pathway - plant	K13425	-	-	-
entrzID_101258234	67	232.333	2.75667	6.01667	1.12604	7.8597e-06	0.000179919	yes	LOC101258234	-	-	-	-	-	-	-	-
entrzID_101258252	42.3333	6.33333	2.68333	0.27	-3.31299	1.04471e-12	1.04474e-10	yes	LOC101258252	-	-	-	-	-	-	-	-
entrzID_101258266	1204	523	70.5067	18.65	-1.91858	0.00153878	0.0145539	yes	LOC101258266	-	Metabolism	Lipid metabolism;Global and overview maps	ko01100//tMetabolic pathways;ko01110//Biosynthesis of secondary metabolites;ko00100//Steroid biosynthesis	K14424	GO:0044425//membrane part;GO:0031224//intrinsic component of membrane;GO:0016020//membrane	GO:0003824//catalytic activity	GO:0032787//monocarboxylic acid metabolic process;GO:0006082//organic acid metabolic process;GO:0071704//organic substance metabolic process;GO:0044710//single-organism metabolic process;GO:0044255//cellular lipid metabolic process;GO:0044281//small molecule metabolic process;GO:0043436//oxoacid metabolic process;GO:0044238//primary metabolic process;GO:0008152//metabolic process;GO:0006631//fatt…
entrzID_101258345	49.1167	16.7467	2.92667	0.66	-2.14872	4.54833e-05	0.000815877	yes	LOC101258345	-	Environmental Information Processing	Signal transduction	ko04075//Plant hormone signal transduction	K14504	GO:0030312//external encapsulating structure;GO:0005576//extracellular region;GO:0044464//cell part;GO:0071944//cell periphery;GO:0005623//cell	GO:0016787//hydrolase activity;GO:0003824//catalytic activity;GO:0016757//transferase activity, transferring glycosyl groups;GO:0016740//transferase activity;GO:0016758//transferase activity, transferring hexosyl groups	GO:0045229//external encapsulating structure organization;GO:0043170//macromolecule metabolic process;GO:0008152//metabolic process;GO:0044238//primary metabolic process;GO:0044042//glucan metabolic process;GO:0009987//cellular process;GO:0071704//organic substance metabolic process;GO:0071840//cellular component organization or biogenesis;GO:0005976//polysaccharide metabolic process;GO:0005975//…
entrzID_101258360	1.66667	11.6667	0.05	0.203333	2.02385	0.00523921	0.0367903	yes	LOC101258360	-	-	-	-	-	GO:0044425//membrane part;GO:0016020//membrane;GO:0031224//intrinsic component of membrane	-	GO:0044699//single-organism process;GO:0009987//cellular process;GO:0044763//single-organism cellular process
entrzID_101258361	66.6667	4.66667	5.28333	0.25	-4.40145	7.58665e-23	2.47919e-20	yes	LOC101258361	-	-	-	-	-	-	-	-
entrzID_101258366	31.6667	12.6667	1.04	0.256667	-2.01862	7.13395e-07	2.13949e-05	yes	LOC101258366	-	Cellular Processes	Transport and catabolism	ko04144//Endocytosis	K19476	-	-	-
entrzID_101258393	46.3333	35.6667	1.67	0.816667	-1.03203	0.00361087	0.0278924	yes	LOC101258393	-	-	-	-	-	-	-	-
entrzID_101258423	38	130.667	2.90333	6.29333	1.11611	2.25477e-05	0.000447864	yes	LOC101258423	-	Genetic Information Processing	Translation	ko03010//Ribosome	K02893	-	-	-
entrzID_101258455	2004	1590	39.9633	19.8833	-1.00712	2.73011e-09	1.5051e-07	yes	LOC101258455	-	-	-	-	-	-	-	-
entrzID_101258461	110.667	28.6667	5.6	0.89	-2.65355	2.37759e-19	6.02359e-17	yes	LOC101258461	-	-	-	-	-	-	-	-
entrzID_101258508	16	10.3333	0.36	0.14	-1.36257	0.00373692	0.028555	yes	LOC101258508	-	-	-	-	-	-	-	-
entrzID_101258511	132	431.667	3.80667	7.72333	1.0207	3.55707e-07	1.16407e-05	yes	LOC101258511	-	-	-	-	-	-	-	-
entrzID_101258558	104.333	381.667	5.2	11.8333	1.18627	2.11508e-12	2.03807e-10	yes	Why3	-	-	-	-	-	-	-	GO:0050789//regulation of biological process;GO:0065007//biological regulation;GO:0019222//regulation of metabolic process;GO:0060255//regulation of macromolecule metabolic process;GO:0010468//regulation of gene expression
entrzID_101258619	126.667	34	3.97333	0.686667	-2.53267	6.62713e-19	1.58966e-16	yes	LOC101258619	-	-	-	-	-	-	-	-
entrzID_101258635	64.6667	226	2.49	5.51333	1.14678	1.30664e-07	4.72148e-06	yes	LOC101258635	-	-	-	-	-	-	-	-
entrzID_101258650	5.66667	0.333333	0.216667	0.00666667	-5.02237	0.000224111	0.0031097	yes	LOC101258650	-	Metabolism	Global and overview maps	ko01100//tMetabolic pathways;ko01110//Biosynthesis of secondary metabolites	K21374	-	-	-
entrzID_101258680	166.667	126.667	7.00667	3.36667	-1.05741	3.12261e-08	1.32596e-06	yes	LOC101258680	-	-	-	-	-	-	-	-
entrzID_101258701	2153.67	701.667	74.3133	15.14	-2.29526	9.08887e-48	2.92766e-44	yes	LOC101258701	-	-	-	-	-	-	-	-
entrzID_101258710	1851.67	1366	61.5633	28.25	-1.12382	3.22941e-17	5.87233e-15	yes	LOC101258710	-	-	-	-	-	-	-	-
entrzID_101258712	76.3333	262	6.33667	13.5033	1.09152	1.78774e-08	8.11064e-07	yes	LOC101258712	-	-	-	-	-	-	-	-
entrzID_101258787	404.667	305	20.67	9.66	-1.09744	2.41551e-13	2.65683e-11	yes	LOC101258787	-	-	-	-	-	-	-	-
entrzID_101258801	564.333	405	19.58	8.79	-1.15545	7.72096e-14	9.12224e-12	yes	LOC101258801	-	-	-	-	-	-	-	-
entrzID_101258821	8.16667	34.07	0.17	0.456667	1.42561	0.00161201	0.0150694	yes	LOC101258821	-	-	-	-	-	-	-	-
entrzID_101258850	690.667	353	21.0533	6.58667	-1.67643	0.00268337	0.022228	yes	LOC101258850	-	-	-	-	-	-	-	-
entrzID_101258887	60.3333	292.333	3.15333	8.99333	1.51198	3.88194e-05	0.000713366	yes	LOC101258887	-	-	-	-	-	-	-	-
entrzID_101258916	323	1479.33	8.64667	24.9133	1.5267	1.1068e-26	4.6215e-24	yes	LOC101258916	-	Metabolism	Global and overview maps;Carbohydrate metabolism	ko01100//tMetabolic pathways;ko00053//Ascorbate and aldarate metabolism	K00423	-	-	-
entrzID_101258980	50	343.333	3.93	16.7667	2.09299	1.16812e-24	3.99073e-22	yes	LOC101258980	-	-	-	-	-	-	-	-
entrzID_101259056	21	13.6667	0.493333	0.196667	-1.32681	0.00330363	0.0259367	yes	LOC101259056	-	-	-	-	-	-	-	-
entrzID_101259064	33	560.667	1.02333	11.2533	3.459	3.55342e-17	6.35892e-15	yes	LOC101259064	-	Metabolism	Biosynthesis of other secondary metabolites;Global and overview maps;Amino acid metabolism	ko01100//tMetabolic pathways;ko01110//Biosynthesis of secondary metabolites;ko00350//Tyrosine metabolism;ko00950//Isoquinoline alkaloid biosynthesis	K00422	-	GO:0005488//binding;GO:0003824//catalytic activity;GO:0043167//ion binding;GO:0043169//cation binding	GO:0008152//metabolic process;GO:0042440//pigment metabolic process;GO:0044699//single-organism process;GO:0044710//single-organism metabolic process
entrzID_101259076	8.66667	38.6667	0.46	1.26	1.45372	0.000342001	0.00437516	yes	LOC101259076	-	-	-	-	-	GO:0016020//membrane	-	GO:0051234//establishment of localization;GO:0006810//transport;GO:0051179//localization
entrzID_101259175	1686	1062.33	52.0167	20.5567	-1.33937	9.26098e-18	1.83172e-15	yes	LOC101259175	-	-	-	-	-	-	-	-
entrzID_101259222	652.667	418.667	18.08	7.22333	-1.32366	5.08371e-26	2.04692e-23	yes	LOC101259222	-	-	-	-	-	GO:0044425//membrane part;GO:0016020//membrane;GO:0031224//intrinsic component of membrane	-	GO:0044765//single-organism transport;GO:0051179//localization;GO:0051234//establishment of localization;GO:1902578//single-organism localization;GO:0044763//single-organism cellular process;GO:0009987//cellular process;GO:0006810//transport;GO:0044699//single-organism process
entrzID_101259229	7	2	0.156667	0.0266667	-2.55459	0.00301964	0.0242994	yes	LOC101259229	-	Genetic Information Processing	Folding, sorting and degradation	ko04141//Protein processing in endoplasmic reticulum	K13525	-	GO:1901363//heterocyclic compound binding;GO:0003824//catalytic activity;GO:0036094//small molecule binding;GO:0001883//purine nucleoside binding;GO:0097159//organic cyclic compound binding;GO:0005488//binding;GO:0097367//carbohydrate derivative binding;GO:0001882//nucleoside binding;GO:0032549//ribonucleoside binding;GO:0032550//purine ribonucleoside binding	GO:0009987//cellular process;GO:0044699//single-organism process;GO:0044763//single-organism cellular process
entrzID_101259237	137.667	532.333	5.90667	14.13	1.25835	6.05923e-18	1.24203e-15	yes	LOC101259237	-	-	-	-	-	-	-	-
entrzID_101259244	28.3333	15	2.43	0.823333	-1.56141	0.00178691	0.0163454	yes	LOC101259244	-	-	-	-	-	-	-	-
entrzID_101259306	29.3333	95.3333	0.796667	1.61	1.01501	0.000577523	0.00671582	yes	LOC101259306	-	-	-	-	-	-	-	-
entrzID_101259339	16	59	0.526667	1.24	1.23538	0.000724376	0.008038	yes	LOC101259339	-	-	-	-	-	-	-	GO:0044237//cellular metabolic process;GO:0008152//metabolic process;GO:0006793//phosphorus metabolic process;GO:0006796//phosphate-containing compound metabolic process;GO:0009987//cellular process
entrzID_101259357	61.3333	672.667	1.92	13.2067	2.78209	2.24654e-44	5.17999e-41	yes	LOC101259357	-	Metabolism	Amino acid metabolism;Global and overview maps;Biosynthesis of other secondary metabolites	ko01100//tMetabolic pathways;ko01110//Biosynthesis of secondary metabolites;ko00350//Tyrosine metabolism;ko00950//Isoquinoline alkaloid biosynthesis	K00422	-	GO:0003824//catalytic activity;GO:0043167//ion binding;GO:0043169//cation binding;GO:0005488//binding	GO:0042440//pigment metabolic process;GO:0044710//single-organism metabolic process;GO:0044699//single-organism process;GO:0008152//metabolic process
entrzID_101259361	18.3333	5.66667	0.713333	0.14	-2.34915	1.90571e-06	5.20848e-05	yes	LOC101259361	-	Metabolism	Amino acid metabolism;Global and overview maps	ko01100//tMetabolic pathways;ko01110//Biosynthesis of secondary metabolites;ko01230//Biosynthesis of amino acids;ko00400//Phenylalanine, tyrosine and tryptophan biosynthesis	K15227	-	-	-
entrzID_101259391	147	114.667	5.02	2.43333	-1.04475	0.000155879	0.00228528	yes	LOC101259391	-	Organismal Systems;Genetic Information Processing	Environmental adaptation;Folding, sorting and degradation	ko04120//Ubiquitin mediated proteolysis;ko04712//Circadian rhythm - plant	K10143	-	-	-
entrzID_101259392	39.6667	132.667	1.50667	3.13667	1.05787	1.0428e-05	0.000228725	yes	LOC101259392	-	-	-	-	-	-	-	-
entrzID_101259400	23	14.3333	1.33333	0.53	-1.33097	0.00511605	0.0361962	yes	LOC101259400	-	-	-	-	-	-	-	-
entrzID_101259437	49.6667	26.6667	2.6	0.88	-1.56294	0.00528042	0.036999	yes	LOC101259437	-	-	-	-	-	-	-	-
entrzID_101259463	42	138.333	1.28	2.62333	1.03526	1.29294e-05	0.000277122	yes	LOC101259463	-	Genetic Information Processing	Folding, sorting and degradation	ko03060//Protein export	K03217	-	-	-
entrzID_101259536	373	273	15.2667	6.90667	-1.14432	9.80889e-13	1.00077e-10	yes	LOC101259536	-	-	-	-	-	-	-	-
entrzID_101259539	176.667	107.667	7.38333	3.00333	-1.29771	8.49655e-09	4.22915e-07	yes	LOC101259539	-	-	-	-	-	-	-	-
entrzID_101259646	2185	1753.33	122.537	60.1067	-1.02762	0.00361981	0.0279327	yes	LOC101259646	-	Metabolism	Global and overview maps;Lipid metabolism	ko01100//tMetabolic pathways;ko01110//Biosynthesis of secondary metabolites;ko00100//Steroid biosynthesis	K01824	GO:0044425//membrane part;GO:0031090//organelle membrane;GO:0043226//organelle;GO:0031224//intrinsic component of membrane;GO:0005622//intracellular;GO:0005623//cell;GO:0043229//intracellular organelle;GO:0044424//intracellular part;GO:0044422//organelle part;GO:0016020//membrane;GO:0043227//membrane-bounded organelle;GO:0044464//cell part;GO:0043231//intracellular membrane-bounded organelle	GO:0016860//intramolecular oxidoreductase activity;GO:0016853//isomerase activity;GO:0016863//intramolecular oxidoreductase activity, transposing C=C bonds;GO:0003824//catalytic activity	GO:1901360//organic cyclic compound metabolic process;GO:0006066//alcohol metabolic process;GO:0044283//small molecule biosynthetic process;GO:1901362//organic cyclic compound biosynthetic process;GO:0060968//regulation of gene silencing;GO:0008152//metabolic process;GO:0050789//regulation of biological process;GO:1901617//organic hydroxy compound biosynthetic process;GO:0006732//coenzyme metabol…
entrzID_101259744	748.667	473.667	26.11	10.2467	-1.34945	9.358e-17	1.5865e-14	yes	LOC101259744	-	-	-	-	-	-	-	-
entrzID_101259782	14.6667	59	0.376667	0.953333	1.33969	0.000369585	0.00465435	yes	LOC101259782	-	-	-	-	-	-	-	-
entrzID_101259838	1483	1038	70.9533	30.86	-1.20113	7.54458e-18	1.50578e-15	yes	LOC101259838	-	-	-	-	-	-	GO:0016788//hydrolase activity, acting on ester bonds;GO:0016787//hydrolase activity;GO:0003824//catalytic activity	-
entrzID_101259854	69.3333	55.6667	2.33333	1.15	-1.02076	0.000167316	0.00242458	yes	LOC101259854	-	-	-	-	-	-	-	-
entrzID_101259953	101.583	39.14	9.71	2.31	-2.07158	7.59782e-12	6.53876e-10	yes	LOC101259953	-	-	-	-	-	-	-	-
entrzID_101259967	1401	409.667	86.86	16.7033	-2.37856	1.0028e-12	1.00942e-10	yes	WRKY81	-	-	-	-	-	-	-	-
entrzID_101259998	5.52333	1.71333	0.193333	0.0333333	-2.53605	0.00290382	0.0235523	yes	LOC101259998	-	-	-	-	-	-	-	GO:0044699//single-organism process;GO:0048513//animal organ development;GO:0044767//single-organism developmental process;GO:0048731//system development;GO:0044707//single-multicellular organism process;GO:0007275//multicellular organism development;GO:0032501//multicellular organismal process;GO:0048856//anatomical structure development;GO:0032502//developmental process
entrzID_101260009	64	33	1.73	0.563333	-1.61871	0.000159517	0.00232651	yes	LOC101260009	-	-	-	-	-	-	-	-
entrzID_101260040	46	189.333	2.73333	6.95	1.34635	7.67486e-07	2.28603e-05	yes	MKS2b	-	-	-	-	-	-	-	-
entrzID_101260109	81	60.3333	2.62333	1.25	-1.06947	0.00413181	0.0308184	yes	LOC101260109	-	Metabolism;Organismal Systems	Global and overview maps;Environmental adaptation;Lipid metabolism	ko01100//tMetabolic pathways;ko01110//Biosynthesis of secondary metabolites;ko04626//Plant-pathogen interaction;ko00062//Fatty acid elongation	K15397	-	-	-
entrzID_101260225	13	1.66667	0.51	0.0366667	-3.79796	1.76377e-07	6.1754e-06	yes	LOC101260225	-	-	-	-	-	-	-	-
entrzID_101260262	215	972	6.86	19.3367	1.49506	1.00773e-29	5.74433e-27	yes	LOC101260262	-	-	-	-	-	-	-	-
entrzID_101260269	262.667	1373	8.58333	27.95	1.70324	1.03791e-38	1.23173e-35	yes	LOC101260269	-	-	-	-	-	-	-	-
entrzID_101260278	66.3333	46	4.13667	1.83	-1.17663	0.000763352	0.00840022	yes	LOC101260278	-	Metabolism	Biosynthesis of other secondary metabolites;Amino acid metabolism;Global and overview maps	ko01100//tMetabolic pathways;ko01110//Biosynthesis of secondary metabolites;ko00940//Phenylpropanoid biosynthesis;ko00360//Phenylalanine metabolism;ko00941//Flavonoid biosynthesis;ko00945//Stilbenoid, diarylheptanoid and gingerol biosynthesis	K00588	-	GO:0003824//catalytic activity;GO:0005488//binding;GO:0043169//cation binding;GO:0043167//ion binding;GO:0008168//methyltransferase activity;GO:0008171//O-methyltransferase activity;GO:0016740//transferase activity;GO:0016741//transferase activity, transferring one-carbon groups	GO:0019222//regulation of metabolic process;GO:0006790//sulfur compound metabolic process;GO:0006520//cellular amino acid metabolic process;GO:0006807//nitrogen compound metabolic process;GO:0048518//positive regulation of biological process;GO:0008152//metabolic process;GO:0044281//small molecule metabolic process;GO:0009893//positive regulation of metabolic process;GO:0019438//aromatic compound…
entrzID_101260288	466.333	359.333	21.1767	10.18	-1.05674	2.51323e-08	1.10465e-06	yes	LOC101260288	-	-	-	-	-	-	-	-
entrzID_101260325	12.3333	0.333333	0.18	0.00333333	-5.75489	4.18205e-10	2.63399e-08	yes	LOC101260325	-	Environmental Information Processing	Membrane transport	ko02010//ABC transporters	K05658	-	-	-
entrzID_101260345	4	0	0.0533333	0.001	-5.73697	0.00278975	0.022849	yes	LOC101260345	-	-	-	-	-	-	-	-
entrzID_101260390	78	329	1.28	3.33	1.37938	2.66565e-10	1.73214e-08	yes	LOC101260390	-	Genetic Information Processing	Translation	ko03008//Ribosome biogenesis in eukaryotes	K14544	-	-	-
entrzID_101260420	288.667	213	14.5133	6.78667	-1.0966	2.04035e-10	1.34915e-08	yes	LOC101260420	-	Metabolism	Global and overview maps;Metabolism of cofactors and vitamins	ko01100//tMetabolic pathways;ko00740//Riboflavin metabolism	K14379	-	GO:0003824//catalytic activity	GO:0009987//cellular process;GO:0006793//phosphorus metabolic process;GO:0006796//phosphate-containing compound metabolic process;GO:0044237//cellular metabolic process;GO:0008152//metabolic process
entrzID_101260427	1757.12	352.08	87.44	11.4733	-2.93001	1.20144e-18	2.82189e-16	yes	LOC101260427	-	-	-	-	-	-	-	-
entrzID_101260431	394.333	313.333	7.44	3.67	-1.01952	3.69769e-14	4.58107e-12	yes	LOC101260431	-	-	-	-	-	-	-	-
entrzID_101260449	46.6667	195	1.44667	3.79	1.38947	3.49196e-09	1.88135e-07	yes	LOC101260449	-	Cellular Processes	Transport and catabolism	ko04144//Endocytosis	K05747	-	-	-
entrzID_101260461	156.667	81.6667	6.56	2.07667	-1.65943	6.09716e-12	5.39132e-10	yes	LOC101260461	-	-	-	-	-	-	GO:0003824//catalytic activity	GO:0044699//single-organism process;GO:0044710//single-organism metabolic process;GO:0008152//metabolic process
entrzID_101260468	51.6667	29.3333	1.14667	0.426667	-1.42626	0.000156391	0.00228934	yes	LOC101260468	-	-	-	-	-	-	-	-
entrzID_101260469	4.33333	0	0.14	0.001	-7.12928	0.000346277	0.00442121	yes	LOC101260469	-	Metabolism;Cellular Processes	Lipid metabolism;Transport and catabolism	ko04146//Peroxisome;ko00073//Cutin, suberine and wax biosynthesis	K13356	-	-	-
entrzID_101260475	565.667	354.667	31.1533	12.1433	-1.35922	2.68119e-14	3.47446e-12	yes	LOC101260475	-	-	-	-	-	-	-	-
entrzID_101260531	7.33333	0.666667	0.286667	0.0166667	-4.10434	8.32626e-05	0.00134292	yes	LOC101260531	-	-	-	-	-	-	-	-
entrzID_101260553	13	44.6667	0.22	0.496667	1.17477	0.00401202	0.0301644	yes	LOC101260553	-	-	-	-	-	-	-	-
entrzID_101260595	137.333	471.333	6.23	13.2533	1.08905	1.92275e-12	1.86871e-10	yes	LOC101260595	-	Metabolism	Global and overview maps;Nucleotide metabolism	ko01100//tMetabolic pathways;ko00240//Pyrimidine metabolism	K00857	-	-	-
entrzID_101260645	761.333	510	68.2333	27.21	-1.32634	4.84271e-05	0.000862507	yes	LOC101260645	-	-	-	-	-	-	-	-
entrzID_101260654	0.666667	19	0.04	0.76	4.24793	0.000364776	0.00461041	yes	LOC101260654	-	Organismal Systems	Environmental adaptation	ko04626//Plant-pathogen interaction	K09422	-	-	-
entrzID_101260687	39.3333	15.6667	2.24667	0.573333	-1.97034	0.000324812	0.00418746	yes	LOC101260687	-	-	-	-	-	-	-	-
entrzID_101260711	401.667	126	22.1767	4.38333	-2.33894	5.26897e-34	4.56941e-31	yes	LOC101260711	-	Environmental Information Processing	Signal transduction	ko04075//Plant hormone signal transduction	K14492	-	-	-
entrzID_101260734	87	41.6667	6.51667	1.91	-1.77056	8.35678e-07	2.47607e-05	yes	LOC101260734	-	-	-	-	-	-	-	-
entrzID_101260745	497.667	1702	31.51	67.49	1.09886	1.31043e-17	2.50402e-15	yes	LOC101260745	-	-	-	-	-	-	-	-
entrzID_101260803	159.667	524.333	7.02667	14.6833	1.06327	7.5698e-12	6.53876e-10	yes	LOC101260803	-	Cellular Processes	Transport and catabolism	ko04146//Peroxisome	K13347	GO:0043231//intracellular membrane-bounded organelle;GO:0005622//intracellular;GO:0044424//intracellular part;GO:0009536//plastid;GO:0044464//cell part;GO:0044444//cytoplasmic part;GO:0005737//cytoplasm;GO:0043227//membrane-bounded organelle;GO:0043229//intracellular organelle;GO:0043226//organelle;GO:0005623//cell	-	-
entrzID_101260824	207	149.667	6.26667	2.85	-1.13674	5.89731e-11	4.28944e-09	yes	LOC101260824	-	-	-	-	-	-	-	-
entrzID_101260863	136.333	96.3333	3.1	1.40333	-1.14341	6.57004e-05	0.00110216	yes	LOC101260863	-	-	-	-	-	-	-	-
entrzID_101260866	321.333	185	8.11667	2.91667	-1.47657	3.65005e-13	3.93787e-11	yes	LOC101260866	-	-	-	-	-	-	-	-
entrzID_101260872	714	560.333	47.61	23.2133	-1.03631	5.843e-14	7.04535e-12	yes	LOC101260872	-	Genetic Information Processing	Folding, sorting and degradation	ko04141//Protein processing in endoplasmic reticulum;ko04120//Ubiquitin mediated proteolysis	K06689	-	GO:0003824//catalytic activity	-
entrzID_101260884	3	0	0.0633333	0.001	-5.98489	0.00495654	0.0354794	yes	LOC101260884	-	-	-	-	-	-	-	-
entrzID_101260928	1083.67	645.667	44.66	16.5033	-1.43623	8.58954e-32	5.69638e-29	yes	LOC101260928	-	-	-	-	-	-	-	-
entrzID_101260944	8	2.33333	0.2	0.0366667	-2.44746	0.000612102	0.00702733	yes	LOC101260944	-	-	-	-	-	-	-	-
entrzID_101260987	55.3333	34	1.51667	0.59	-1.36212	4.61775e-06	0.000112563	yes	LOC101260987	-	-	-	-	-	-	-	-
entrzID_101260996	11.3333	5.66667	1.34667	0.406667	-1.72747	0.00173312	0.01597	yes	LOC101260996	-	-	-	-	-	-	-	-
entrzID_101261007	391	213.667	9.56	3.33667	-1.5186	9.08815e-15	1.22706e-12	yes	LOC101261007	-	-	-	-	-	-	-	-
entrzID_101261022	39	24	2.41333	0.92	-1.39132	3.18387e-05	0.000599749	yes	LOC101261022	-	-	-	-	-	-	-	-
entrzID_101261024	81.6667	48.3333	2.70667	1.00667	-1.42693	3.76691e-08	1.55846e-06	yes	LOC101261024	-	-	-	-	-	-	-	-
entrzID_101261079	3695.33	900.333	103.737	15.8833	-2.70734	1.08368e-65	8.14496e-62	yes	LOC101261079	-	-	-	-	-	-	-	-
entrzID_101261081	593.667	394	24.7867	10.3133	-1.26505	9.90915e-20	2.59804e-17	yes	LOC101261081	-	Metabolism	Lipid metabolism	ko00564//Glycerophospholipid metabolism	K18696	-	GO:0016788//hydrolase activity, acting on ester bonds;GO:0003824//catalytic activity;GO:0042578//phosphoric ester hydrolase activity;GO:0016787//hydrolase activity	-
entrzID_101261140	805.333	544.333	33.02	14.3933	-1.19794	1.93621e-06	5.27905e-05	yes	LOC101261140	-	-	-	-	-	-	-	-
entrzID_101261151	11.6667	40.3333	0.536667	1.17333	1.12851	0.00707321	0.0460944	yes	LOC101261151	-	Metabolism	Metabolism of terpenoids and polyketides;Global and overview maps	ko01110//Biosynthesis of secondary metabolites;ko00904//Diterpenoid biosynthesis	K04125	-	GO:0016706//oxidoreductase activity, acting on paired donors, with incorporation or reduction of molecular oxygen, 2-oxoglutarate as one donor, and incorporation of one atom each of oxygen into both donors;GO:0016491//oxidoreductase activity;GO:0016705//oxidoreductase activity, acting on paired donors, with incorporation or reduction of molecular oxygen;GO:0051213//dioxygenase activity;GO:0045543…	GO:0009987//cellular process;GO:0071704//organic substance metabolic process;GO:0019752//carboxylic acid metabolic process;GO:0044699//single-organism process;GO:0044238//primary metabolic process;GO:0006720//isoprenoid metabolic process;GO:0044255//cellular lipid metabolic process;GO:0006721//terpenoid metabolic process;GO:0016101//diterpenoid metabolic process;GO:0044763//single-organism cellul…
entrzID_101261158	1965.67	652.333	63.0667	13.12	-2.26511	3.5117e-67	3.95909e-63	yes	LOC101261158	-	Metabolism	Global and overview maps;Metabolism of cofactors and vitamins	ko01100//tMetabolic pathways;ko01110//Biosynthesis of secondary metabolites;ko00860//Porphyrin and chlorophyll metabolism;ko00740//Riboflavin metabolism	K02303	GO:0005622//intracellular;GO:0044444//cytoplasmic part;GO:0043231//intracellular membrane-bounded organelle;GO:0043226//organelle;GO:0009536//plastid;GO:0044464//cell part;GO:0043227//membrane-bounded organelle;GO:0005737//cytoplasm;GO:0043229//intracellular organelle;GO:0044424//intracellular part;GO:0005623//cell	GO:0016491//oxidoreductase activity;GO:0016740//transferase activity;GO:0016741//transferase activity, transferring one-carbon groups;GO:0016627//oxidoreductase activity, acting on the CH-CH group of donors;GO:0016628//oxidoreductase activity, acting on the CH-CH group of donors, NAD or NADP as acceptor;GO:0003824//catalytic activity	GO:0042168//heme metabolic process;GO:0043436//oxoacid metabolic process;GO:0006520//cellular amino acid metabolic process;GO:0006778//porphyrin-containing compound metabolic process;GO:0019752//carboxylic acid metabolic process;GO:0044763//single-organism cellular process;GO:0042440//pigment metabolic process;GO:0046148//pigment biosynthetic process;GO:0009987//cellular process;GO:0006783//heme …
entrzID_101261163	569.333	1945	13.1133	27.6333	1.07538	6.55968e-15	9.01876e-13	yes	LOC101261163	-	-	-	-	-	-	-	-
entrzID_101261181	72.6667	50.6667	2.51	1.08	-1.21666	0.000896491	0.00950059	yes	SlUGT73C4	-	-	-	-	-	-	-	-
entrzID_101261198	168	47	6.41	1.22333	-2.38951	0.00198556	0.0176958	yes	LOC101261198	-	Metabolism;Genetic Information Processing	Nucleotide metabolism;Global and overview maps;Transcription	ko01100//tMetabolic pathways;ko00230//Purine metabolism;ko00240//Pyrimidine metabolism;ko03020//RNA polymerase	K03006	-	-	-
entrzID_101261309	11.1333	37.8267	0.33	0.703333	1.09174	0.00610731	0.0412373	yes	LOC101261309	-	-	-	-	-	GO:0043232//intracellular non-membrane-bounded organelle;GO:1990904//ribonucleoprotein complex;GO:0005840//ribosome;GO:0044446//intracellular organelle part;GO:0044464//cell part;GO:0044444//cytoplasmic part;GO:0044422//organelle part;GO:0043231//intracellular membrane-bounded organelle;GO:0005622//intracellular;GO:0005737//cytoplasm;GO:0044424//intracellular part;GO:0030529//intracellular ribonu…	GO:0005198//structural molecule activity;GO:0003824//catalytic activity;GO:0097159//organic cyclic compound binding;GO:0003723//RNA binding;GO:1901363//heterocyclic compound binding;GO:0003676//nucleic acid binding;GO:0005488//binding	GO:0010467//gene expression;GO:0071704//organic substance metabolic process;GO:0043170//macromolecule metabolic process;GO:0008152//metabolic process
entrzID_101261316	10	3.33333	0.353333	0.0733333	-2.26849	0.000888523	0.00945465	yes	LOC101261316	-	-	-	-	-	GO:0005623//cell;GO:0030312//external encapsulating structure;GO:0044464//cell part;GO:0071944//cell periphery	GO:0003824//catalytic activity;GO:0016787//hydrolase activity	GO:0071840//cellular component organization or biogenesis;GO:0008152//metabolic process;GO:0044238//primary metabolic process;GO:0009987//cellular process;GO:0016043//cellular component organization;GO:0045229//external encapsulating structure organization
entrzID_101261332	1417	741.333	47.8867	15.7633	-1.60305	1.28876e-27	5.69784e-25	yes	LOC101261332	-	-	-	-	-	-	-	-
entrzID_101261341	72.6667	35.6667	1.29333	0.39	-1.72955	6.09449e-10	3.74438e-08	yes	LOC101261341	-	-	-	-	-	-	-	-
entrzID_101261343	77.6667	41.6667	1.14667	0.393333	-1.54362	1.72638e-06	4.77625e-05	yes	LOC101261343	-	-	-	-	-	GO:0044446//intracellular organelle part;GO:0043227//membrane-bounded organelle;GO:0005622//intracellular;GO:0044430//cytoskeletal part;GO:0005623//cell;GO:0043229//intracellular organelle;GO:0005875//microtubule associated complex;GO:0005856//cytoskeleton;GO:0043226//organelle;GO:0044464//cell part;GO:0043234//protein complex;GO:0043232//intracellular non-membrane-bounded organelle;GO:0044424//i…	GO:0016787//hydrolase activity;GO:1901363//heterocyclic compound binding;GO:0003774//motor activity;GO:0032550//purine ribonucleoside binding;GO:0003824//catalytic activity;GO:0001883//purine nucleoside binding;GO:0005488//binding;GO:0036094//small molecule binding;GO:0008092//cytoskeletal protein binding;GO:0017111//nucleoside-triphosphatase activity;GO:0016818//hydrolase activity, acting on aci…	GO:0044763//single-organism cellular process;GO:0044699//single-organism process;GO:0008152//metabolic process;GO:0044237//cellular metabolic process;GO:0009987//cellular process;GO:0006091//generation of precursor metabolites and energy;GO:0044710//single-organism metabolic process;GO:0015980//energy derivation by oxidation of organic compounds;GO:0007017//microtubule-based process;GO:0045333//c…
entrzID_101261388	4.66667	0.666667	0.1	0.00666667	-3.90689	0.000890191	0.00946296	yes	LOC101261388	-	-	-	-	-	-	-	-
entrzID_101261397	4.33333	0.333333	0.153333	0.00666667	-4.52356	0.00157188	0.0147701	yes	LOC101261397	-	Metabolism	Global and overview maps;Lipid metabolism	ko01100//tMetabolic pathways;ko01212//Fatty acid metabolism;ko00061//Fatty acid biosynthesis	K10781	-	-	-
entrzID_101261409	259.333	889.333	17.8533	38.1033	1.09372	5.804e-12	5.1523e-10	yes	LOC101261409	-	-	-	-	-	-	-	-
entrzID_101261415	35.3333	149.667	1.04	2.76	1.40808	5.81842e-07	1.80459e-05	yes	LOC101261415	-	-	-	-	-	GO:0044464//cell part;GO:0030312//external encapsulating structure;GO:0071944//cell periphery;GO:0005623//cell	GO:0016788//hydrolase activity, acting on ester bonds;GO:0003824//catalytic activity;GO:0052689//carboxylic ester hydrolase activity;GO:0016787//hydrolase activity	GO:0048519//negative regulation of biological process;GO:0008152//metabolic process;GO:0065007//biological regulation;GO:0071704//organic substance metabolic process;GO:0071840//cellular component organization or biogenesis;GO:0009987//cellular process;GO:0043170//macromolecule metabolic process;GO:0000272//polysaccharide catabolic process;GO:0044238//primary metabolic process;GO:0045229//externa…
entrzID_101261438	9.66667	41.3333	0.493333	1.31333	1.4126	0.000558821	0.00654162	yes	LOC101261438	-	-	-	-	-	-	-	-
entrzID_101261444	128.333	449	5.68	12.47	1.1345	1.01322e-11	8.46151e-10	yes	LOC101261444	-	-	-	-	-	-	-	-
entrzID_101261461	100.667	44	3.83	1.04667	-1.87154	3.10845e-06	8.01938e-05	yes	LOC101261461	-	-	-	-	-	-	-	-
entrzID_101261465	473	370.667	15.5467	7.75	-1.00434	2.00218e-07	6.91349e-06	yes	LOC101261465	-	-	-	-	-	-	GO:0003824//catalytic activity	GO:0032446//protein modification by small protein conjugation;GO:0070647//protein modification by small protein conjugation or removal;GO:0044267//cellular protein metabolic process;GO:0036211//protein modification process;GO:0071704//organic substance metabolic process;GO:0043412//macromolecule modification;GO:0044237//cellular metabolic process;GO:0008152//metabolic process;GO:0043170//macromol…
entrzID_101261478	7	0.666667	0.233333	0.0133333	-4.12928	2.75879e-05	0.000529405	yes	LOC101261478	-	-	-	-	-	-	GO:0046906//tetrapyrrole binding;GO:0003824//catalytic activity;GO:1901363//heterocyclic compound binding;GO:0046872//metal ion binding;GO:0097159//organic cyclic compound binding;GO:0043169//cation binding;GO:0016491//oxidoreductase activity;GO:0043167//ion binding;GO:0046914//transition metal ion binding;GO:0005488//binding	GO:0044710//single-organism metabolic process;GO:0008152//metabolic process;GO:0044699//single-organism process
entrzID_101261488	2253	1515	83.9167	34.9567	-1.26339	0.000125148	0.00191052	yes	LOC101261488	-	Metabolism	Global and overview maps;Metabolism of terpenoids and polyketides	ko01100//tMetabolic pathways;ko01110//Biosynthesis of secondary metabolites;ko00904//Diterpenoid biosynthesis	K04123	-	-	-
entrzID_101261508	38.6667	131	2.03667	4.27667	1.07028	9.46104e-06	0.000210382	yes	LOC101261508	-	-	-	-	-	-	-	-
entrzID_101261569	14	64	0.263333	0.756667	1.52277	7.89027e-05	0.00128362	yes	LOC101261569	-	-	-	-	-	-	-	-
entrzID_101261625	7.66667	47	0.383333	1.52333	1.99056	9.62964e-06	0.00021329	yes	LOC101261625	-	-	-	-	-	-	-	-
entrzID_101261631	15.3333	4	0.353333	0.0566667	-2.64046	0.000234926	0.00322602	yes	LOC101261631	-	-	-	-	-	-	-	-
entrzID_101261650	271.857	2675.39	12.8267	73.3967	2.51657	1.40546e-07	5.03358e-06	yes	LOC101261650	-	-	-	-	-	GO:0044464//cell part;GO:0043227//membrane-bounded organelle;GO:0043231//intracellular membrane-bounded organelle;GO:0005623//cell;GO:0043229//intracellular organelle;GO:0044424//intracellular part;GO:0043226//organelle;GO:0005622//intracellular	GO:0004553//hydrolase activity, hydrolyzing O-glycosyl compounds;GO:0015926//glucosidase activity;GO:0008422//beta-glucosidase activity;GO:0016787//hydrolase activity;GO:0016798//hydrolase activity, acting on glycosyl bonds;GO:0003824//catalytic activity	GO:0006950//response to stress;GO:0044238//primary metabolic process;GO:0050896//response to stimulus;GO:0008152//metabolic process
entrzID_101261651	130.333	489.333	4.22	9.83667	1.22093	7.51144e-12	6.51415e-10	yes	LOC101261651	-	-	-	-	-	-	-	-
entrzID_101261662	37.3333	122	0.753333	1.58667	1.07464	5.04159e-05	0.00089229	yes	LOC101261662	-	Organismal Systems	Environmental adaptation	ko04712//Circadian rhythm - plant	K12133	-	-	-
entrzID_101261686	61.3333	47.6667	1.68667	0.806667	-1.06413	0.000261315	0.0035329	yes	LOC101261686	-	-	-	-	-	-	-	-
entrzID_101261704	27.6667	1.66667	1.11	0.0433333	-4.67894	5.29605e-05	0.000932046	yes	LOC101261704	-	Metabolism	Amino acid metabolism;Global and overview maps	ko01100//tMetabolic pathways;ko00350//Tyrosine metabolism	K01555	-	-	-
entrzID_101261715	9	39	0.666667	1.83333	1.45943	0.000594639	0.00685126	yes	LOC101261715	-	-	-	-	-	-	-	-
entrzID_101261737	872.763	661.933	35.6567	16.91	-1.0763	1.91601e-11	1.52658e-09	yes	LOC101261737	-	-	-	-	-	-	-	-
entrzID_101261765	17.3333	2.66667	0.586667	0.06	-3.28951	7.86396e-08	2.97768e-06	yes	LOC101261765	-	Metabolism	Biosynthesis of other secondary metabolites;Global and overview maps	ko01100//tMetabolic pathways;ko01110//Biosynthesis of secondary metabolites;ko00940//Phenylpropanoid biosynthesis;ko00941//Flavonoid biosynthesis;ko00945//Stilbenoid, diarylheptanoid and gingerol biosynthesis	K09754	-	-	-
entrzID_101261849	268.667	175.333	11.3567	4.64	-1.29134	7.3149e-11	5.20304e-09	yes	LOC101261849	-	-	-	-	-	-	-	-
entrzID_101261937	172.333	574.333	18.23	39.73	1.12391	1.99152e-07	6.89781e-06	yes	LOC101261937	-	-	-	-	-	-	-	-
entrzID_101261943	178	142	15.03	7.41	-1.0203	2.64363e-08	1.15075e-06	yes	LOC101261943	-	-	-	-	-	-	-	-
entrzID_101261956	15.3333	8.66667	1.05	0.366667	-1.51785	0.00125312	0.012371	yes	LOC101261956	-	-	-	-	-	-	-	-
entrzID_101261974	8	2.33333	0.33	0.06	-2.45943	0.00112204	0.011335	yes	LOC101261974	-	-	-	-	-	-	-	-
entrzID_101261986	35	125.333	1.51333	3.35667	1.1493	4.28189e-05	0.000772385	yes	LOC101261986	-	-	-	-	-	-	-	-
entrzID_101262074	5	29.3333	0.18	0.63	1.80735	0.00155051	0.0146265	yes	LOC101262074	-	-	-	-	-	-	-	-
entrzID_101262081	80.3333	65	1.78333	0.873333	-1.02997	0.00307212	0.0245987	yes	LOC101262081	-	Metabolism	Global and overview maps;Lipid metabolism	ko01100//tMetabolic pathways;ko01110//Biosynthesis of secondary metabolites;ko00592//alpha-Linolenic acid metabolism;ko00591//Linoleic acid metabolism	K00454	-	GO:0005488//binding;GO:0003824//catalytic activity;GO:0043167//ion binding;GO:0016701//oxidoreductase activity, acting on single donors with incorporation of molecular oxygen;GO:0043169//cation binding;GO:0016491//oxidoreductase activity	GO:0043436//oxoacid metabolic process;GO:0044763//single-organism cellular process;GO:0008152//metabolic process;GO:0006631//fatty acid metabolic process;GO:0044237//cellular metabolic process;GO:0044238//primary metabolic process;GO:0032787//monocarboxylic acid metabolic process;GO:0046394//carboxylic acid biosynthetic process;GO:1901576//organic substance biosynthetic process;GO:0072330//monoca…
entrzID_101262086	57.6667	213.333	3.53333	8.14	1.204	1.16703e-08	5.55153e-07	yes	LOC101262086	-	Genetic Information Processing	Replication and repair	ko03440//Homologous recombination;ko03430//Mismatch repair;ko03030//DNA replication	K03111	GO:0043227//membrane-bounded organelle;GO:0044464//cell part;GO:0043231//intracellular membrane-bounded organelle;GO:0044424//intracellular part;GO:0043226//organelle;GO:0005623//cell;GO:0043229//intracellular organelle;GO:0005622//intracellular	GO:0003677//DNA binding;GO:0043566//structure-specific DNA binding;GO:1901363//heterocyclic compound binding;GO:0003676//nucleic acid binding;GO:0097159//organic cyclic compound binding;GO:0005488//binding	-
entrzID_101262142	4138.67	2777	136.49	56.9667	-1.26061	4.60216e-25	1.70114e-22	yes	LOC101262142	-	Metabolism	Global and overview maps;Amino acid metabolism	ko01100//tMetabolic pathways;ko00270//Cysteine and methionine metabolism;ko00330//Arginine and proline metabolism	K01611	-	GO:0003824//catalytic activity;GO:0016829//lyase activity;GO:0016830//carbon-carbon lyase activity	GO:0071704//organic substance metabolic process;GO:0009308//amine metabolic process;GO:0044237//cellular metabolic process;GO:1901576//organic substance biosynthetic process;GO:1901564//organonitrogen compound metabolic process;GO:1901566//organonitrogen compound biosynthetic process;GO:0009309//amine biosynthetic process;GO:0006790//sulfur compound metabolic process;GO:0044249//cellular biosynth…
entrzID_101262169	295	145.033	17.4967	5.42667	-1.68894	7.67658e-19	1.82202e-16	yes	LOC101262169	-	-	-	-	-	-	-	-
entrzID_101262171	97.3333	69.3333	4.10333	1.84667	-1.15187	2.14456e-06	5.77724e-05	yes	LOC101262171	-	-	-	-	-	-	-	-
entrzID_101262175	804.333	550.333	12.6233	5.39667	-1.22595	4.08823e-16	6.35734e-14	yes	LOC101262175	-	-	-	-	-	-	-	-
entrzID_101262198	240	178.333	9.64667	4.59667	-1.06944	9.13878e-07	2.68309e-05	yes	LOC101262198	-	-	-	-	-	-	-	-
entrzID_101262236	282.333	159	15.05	5.43	-1.47074	1.97327e-18	4.40528e-16	yes	LOC101262236	-	-	-	-	-	-	-	-
entrzID_101262247	5.33333	1	0.29	0.03	-3.27302	0.00233762	0.0200566	yes	LOC101262247	-	-	-	-	-	-	-	-
entrzID_101262267	0.333333	9	0.0133333	0.216667	4.02237	0.000579997	0.00673418	yes	LOC101262267	-	-	-	-	-	-	-	-
entrzID_101262282	24.3333	13	0.516667	0.176667	-1.5482	0.000775906	0.00850517	yes	LOC101262282	-	-	-	-	-	-	-	-
entrzID_101262285	406.333	159.333	13.61	3.33667	-2.02819	1.48673e-33	1.19724e-30	yes	LOC101262285	-	-	-	-	-	GO:0044464//cell part;GO:0030312//external encapsulating structure;GO:0071944//cell periphery;GO:0005623//cell;GO:0005618//cell wall	-	-
entrzID_101262288	1198.29	3889.48	34.3167	68.9567	1.00678	2.05841e-16	3.31522e-14	yes	LOC101262288	-	Genetic Information Processing	Translation	ko03013//RNA transport	K03262	-	-	-
entrzID_101262296	180.667	83.3333	12.1967	3.70333	-1.71959	4.01893e-06	9.96907e-05	yes	LOC101262296	-	-	-	-	-	-	-	-
entrzID_101262309	19	8.66667	0.763333	0.213333	-1.8392	0.000419271	0.00517445	yes	LOC101262309	-	-	-	-	-	-	-	-
entrzID_101262338	22.3333	12.6667	1.20667	0.43	-1.48862	0.00242552	0.0205991	yes	LOC101262338	-	Genetic Information Processing	Folding, sorting and degradation	ko04130//SNARE interactions in vesicular transport	K08486	-	-	-
entrzID_101262444	260.333	134	12.8833	4.10667	-1.64947	9.30647e-12	7.80083e-10	yes	LOC101262444	-	-	-	-	-	-	-	-
entrzID_101262459	1363.33	543.667	100.177	24.7033	-2.01977	0.00180004	0.0164321	yes	LOC101262459	-	Genetic Information Processing	Folding, sorting and degradation	ko04141//Protein processing in endoplasmic reticulum	K10666	-	-	-
entrzID_101262480	148.667	108.333	7.10667	3.33	-1.09365	3.50606e-05	0.000652805	yes	Lehsr203	-	-	-	-	-	-	-	-
entrzID_101262492	43.3333	193.667	2.61333	7.21667	1.46544	2.95133e-11	2.279e-09	yes	LOC101262492	-	-	-	-	-	-	-	-
entrzID_101262539	70.3333	259.333	1.94	4.45333	1.19883	1.24155e-09	7.29021e-08	yes	LOC101262539	-	-	-	-	-	-	-	-
entrzID_101262571	9.33333	3.33333	0.366667	0.0833333	-2.1375	0.000907918	0.00957966	yes	LOC101262571	-	-	-	-	-	-	-	-
entrzID_101262578	37	17.3333	1.39	0.4	-1.79701	4.82041e-05	0.000859214	yes	LOC101262578	-	-	-	-	-	-	-	-
entrzID_101262584	12.6667	3.66667	0.893333	0.173333	-2.36565	0.000367428	0.00463715	yes	LOC101262584	-	-	-	-	-	-	-	-
entrzID_101262601	714.333	128.333	27.2833	3.09	-3.14234	8.15429e-73	1.83863e-68	yes	LOC101262601	-	-	-	-	-	-	GO:0003824//catalytic activity;GO:0016614//oxidoreductase activity, acting on CH-OH group of donors;GO:0016616//oxidoreductase activity, acting on the CH-OH group of donors, NAD or NADP as acceptor;GO:0016491//oxidoreductase activity	GO:1901360//organic cyclic compound metabolic process;GO:0006629//lipid metabolic process;GO:0071704//organic substance metabolic process;GO:0008202//steroid metabolic process;GO:0044699//single-organism process;GO:0044238//primary metabolic process;GO:0044710//single-organism metabolic process;GO:0008152//metabolic process
entrzID_101262603	39	135.333	1.23333	2.66667	1.11247	2.20534e-05	0.000440053	yes	LOC101262603	-	-	-	-	-	-	-	-
entrzID_101262636	193.333	48	5.43	0.86	-2.65854	1.71794e-15	2.4991e-13	yes	LOC101262636	-	Environmental Information Processing	Signal transduction	ko04075//Plant hormone signal transduction	K14487	-	-	-
entrzID_101262645	24.3333	110	0.756667	2.08667	1.46347	0.00031854	0.00413021	yes	LOC101262645	-	-	-	-	-	-	-	-
entrzID_101262661	7.66667	2.33333	0.393333	0.0833333	-2.23879	0.00565084	0.0389649	yes	LOC101262661	-	-	-	-	-	-	-	-
entrzID_101262675	128.333	91.6667	3.79	1.67667	-1.1766	1.91398e-07	6.65993e-06	yes	LOC101262675	-	-	-	-	-	-	-	-
entrzID_101262677	10	5.66667	0.196667	0.0666667	-1.56071	0.00751473	0.048178	yes	LOC101262677	-	-	-	-	-	-	-	-
entrzID_101262744	1069.33	699.333	38.29	15.76	-1.2807	1.01384e-17	1.98783e-15	yes	LOC101262744	-	-	-	-	-	-	-	-
entrzID_101262756	24.3333	10	1.11333	0.286667	-1.95744	0.00162928	0.0151995	yes	LOC101262756	-	-	-	-	-	-	-	-
entrzID_101262785	870.667	671	27.42	13.5133	-1.02084	0.000168704	0.00243999	yes	LOC101262785	-	-	-	-	-	-	-	-
entrzID_101262901	27	11.3333	1.31	0.356667	-1.87692	2.76387e-05	0.00052977	yes	LOC101262901	-	-	-	-	-	-	-	-
entrzID_101262935	128	497.333	3.93333	9.53667	1.27773	1.93573e-16	3.14006e-14	yes	LOC101262935	-	-	-	-	-	-	-	-
entrzID_101262941	561.333	254	34.9067	9.94	-1.81218	3.0307e-40	4.27102e-37	yes	LOC101262941	-	-	-	-	-	-	-	-
entrzID_101262985	77	350.333	2.78667	7.92	1.50696	6.35078e-15	8.78511e-13	yes	LOC101262985	-	-	-	-	-	-	-	-
entrzID_101263005	76.3333	41.6667	7.62333	2.66333	-1.51719	6.65875e-07	2.02894e-05	yes	LOC101263005	-	-	-	-	-	-	-	-
entrzID_101263014	0.333333	10.6733	0.00666667	0.126667	4.24793	0.000231298	0.00318784	yes	LOC101263014	-	-	-	-	-	-	-	-
entrzID_101263022	34.3333	121	2.16667	4.81333	1.15156	1.60343e-05	0.000334392	yes	LOC101263022	-	-	-	-	-	-	-	GO:0071840//cellular component organization or biogenesis;GO:0006325//chromatin organization;GO:0009987//cellular process;GO:0043933//macromolecular complex subunit organization;GO:0006996//organelle organization;GO:0051276//chromosome organization;GO:0016043//cellular component organization
entrzID_101263025	146.333	97	6.79667	2.84667	-1.25555	1.0919e-08	5.25862e-07	yes	LOC101263025	-	-	-	-	-	-	-	-
entrzID_101263033	34	22.6667	0.663333	0.286667	-1.21036	0.00571577	0.0392909	yes	LOC101263033	-	-	-	-	-	GO:0016020//membrane;GO:0044425//membrane part;GO:0031224//intrinsic component of membrane	GO:0001883//purine nucleoside binding;GO:0003824//catalytic activity;GO:0005488//binding;GO:0097159//organic cyclic compound binding;GO:0016772//transferase activity, transferring phosphorus-containing groups;GO:1901363//heterocyclic compound binding;GO:0032550//purine ribonucleoside binding;GO:0032549//ribonucleoside binding;GO:0016740//transferase activity;GO:0001882//nucleoside binding;GO:0097…	GO:0006796//phosphate-containing compound metabolic process;GO:0006793//phosphorus metabolic process;GO:0044260//cellular macromolecule metabolic process;GO:0071704//organic substance metabolic process;GO:0043170//macromolecule metabolic process;GO:0044267//cellular protein metabolic process;GO:0044238//primary metabolic process;GO:0043412//macromolecule modification;GO:0009987//cellular process;…
entrzID_101263073	30.3333	260	1.31667	7.08	2.42686	1.24501e-08	5.8852e-07	yes	LOC101263073	-	Metabolism	Global and overview maps;Metabolism of terpenoids and polyketides	ko01110//Biosynthesis of secondary metabolites;ko00904//Diterpenoid biosynthesis	K04125	-	-	-
entrzID_101263191	35	19.6667	2.02333	0.746667	-1.4382	0.000816878	0.00887661	yes	LOC101263191	-	-	-	-	-	-	-	-
entrzID_101263399	0	7	0.001	0.156667	7.29155	0.000239071	0.00327695	yes	LOC101263399	-	-	-	-	-	-	-	-
entrzID_101263458	74.6667	47.6667	2.21	0.91	-1.28011	0.00156186	0.0147104	yes	LOC101263458	-	Metabolism	Carbohydrate metabolism	ko00040//Pentose and glucuronate interconversions	K01728	-	-	-
entrzID_101263460	177.333	133.333	10.18	4.78333	-1.08965	3.95392e-06	9.82943e-05	yes	LOC101263460	-	-	-	-	-	-	-	-
entrzID_101263505	147	79	5.33333	1.77667	-1.58586	4.78016e-11	3.62906e-09	yes	LOC101263505	-	-	-	-	-	-	-	-
entrzID_101263528	16.3333	7.66667	2.16	0.63	-1.77761	0.000536909	0.00633834	yes	LOC101263528	-	-	-	-	-	-	-	-
entrzID_101263532	50	162.333	1.45333	3.00333	1.0472	0.000170667	0.00246049	yes	LOC101263532	-	-	-	-	-	-	-	-
entrzID_101263538	28.6667	18	0.883333	0.353333	-1.32193	0.000427674	0.00525801	yes	LOC101263538	-	-	-	-	-	-	-	-
entrzID_101263598	2.66667	19.6667	0.09	0.41	2.18763	0.00277548	0.0227734	yes	LOC101263598	-	-	-	-	-	-	-	-
entrzID_101263658	9	36.6667	0.46	1.22	1.40718	0.00197843	0.0176392	yes	LOC101263658	-	-	-	-	-	GO:0031224//intrinsic component of membrane;GO:0044425//membrane part;GO:0016020//membrane	-	-
entrzID_101263742	3193.33	1878.67	98.9233	36.58	-1.43526	6.86322e-25	2.45638e-22	yes	LOC101263742	-	-	-	-	-	-	-	-
entrzID_101263825	20	11.6667	0.473333	0.166667	-1.50589	0.00571729	0.0392909	yes	LOC101263825	-	Genetic Information Processing	Translation;Folding, sorting and degradation	ko03013//RNA transport;ko03015//mRNA surveillance pathway;ko03018//RNA degradation	K13126	-	-	-
entrzID_101263860	1335.65	598.59	22.0933	6.22	-1.82862	2.29732e-44	5.17999e-41	yes	LOC101263860	-	-	-	-	-	-	GO:0043167//ion binding;GO:0043177//organic acid binding;GO:0036094//small molecule binding;GO:0043168//anion binding;GO:0005488//binding;GO:0031406//carboxylic acid binding	-
entrzID_101263872	23	10.6667	1.23333	0.38	-1.69849	0.00389385	0.0294527	yes	LOC101263872	-	-	-	-	-	-	-	GO:0044260//cellular macromolecule metabolic process;GO:0043170//macromolecule metabolic process;GO:1901576//organic substance biosynthetic process;GO:0044237//cellular metabolic process;GO:0009058//biosynthetic process;GO:0071704//organic substance metabolic process;GO:0044249//cellular biosynthetic process;GO:0008152//metabolic process;GO:0009059//macromolecule biosynthetic process;GO:0034645//…
entrzID_101263886	254.667	904.333	7.50667	16.52	1.13797	1.11487e-16	1.84839e-14	yes	LOC101263886	-	-	-	-	-	GO:0044464//cell part;GO:0044444//cytoplasmic part;GO:0044424//intracellular part;GO:0005622//intracellular;GO:0005737//cytoplasm;GO:0005623//cell	GO:0016773//phosphotransferase activity, alcohol group as acceptor;GO:0005488//binding;GO:0036094//small molecule binding;GO:0032549//ribonucleoside binding;GO:0097367//carbohydrate derivative binding;GO:0003824//catalytic activity;GO:0016772//transferase activity, transferring phosphorus-containing groups;GO:1901363//heterocyclic compound binding;GO:0004672//protein kinase activity;GO:0097159//o…	GO:0006464//cellular protein modification process;GO:0044237//cellular metabolic process;GO:0008152//metabolic process;GO:0044238//primary metabolic process;GO:0044260//cellular macromolecule metabolic process;GO:0043412//macromolecule modification;GO:0006796//phosphate-containing compound metabolic process;GO:0044267//cellular protein metabolic process;GO:0019538//protein metabolic process;GO:00…
entrzID_101263944	135.667	466.667	7.62333	16.4267	1.10755	4.35885e-13	4.61424e-11	yes	LOC101263944	-	Organismal Systems	Environmental adaptation	ko04626//Plant-pathogen interaction	K09422	-	-	-
entrzID_101263961	71.3333	51.3333	2.04	0.93	-1.13327	2.91097e-05	0.000552032	yes	LOC101263961	-	-	-	-	-	-	GO:0016772//transferase activity, transferring phosphorus-containing groups;GO:0004672//protein kinase activity;GO:0016301//kinase activity;GO:0016740//transferase activity;GO:0003824//catalytic activity;GO:0016773//phosphotransferase activity, alcohol group as acceptor	GO:0044237//cellular metabolic process;GO:0009987//cellular process;GO:0008152//metabolic process;GO:0016310//phosphorylation;GO:0006793//phosphorus metabolic process;GO:0006796//phosphate-containing compound metabolic process
entrzID_101263970	25.6667	106.333	0.813333	2.14333	1.39794	6.80101e-06	0.000158255	yes	LOC101263970	-	-	-	-	-	-	GO:0003824//catalytic activity;GO:0016787//hydrolase activity	GO:0009056//catabolic process;GO:0005976//polysaccharide metabolic process;GO:0044238//primary metabolic process;GO:0000272//polysaccharide catabolic process;GO:0071704//organic substance metabolic process;GO:0008152//metabolic process;GO:1901575//organic substance catabolic process;GO:0016052//carbohydrate catabolic process;GO:0043170//macromolecule metabolic process;GO:0005975//carbohydrate met…
entrzID_101264074	434	258	17.5967	6.58	-1.41914	5.21354e-18	1.08847e-15	yes	LOC101264074	-	-	-	-	-	-	-	-
entrzID_101264085	11.71	4.00333	0.21	0.0433333	-2.27684	0.00116977	0.0116984	yes	LOC101264085	-	-	-	-	-	-	-	-
entrzID_101264095	62	274.333	4.06333	11.19	1.46147	2.34448e-13	2.6041e-11	yes	LOC101264095	-	-	-	-	-	-	-	-
entrzID_101264133	457	35	26.65	1.31	-4.3465	2.35218e-05	0.000461995	yes	LOC101264133	-	-	-	-	-	-	-	-
entrzID_101264159	31.6667	147.333	1.39667	4.04667	1.53475	9.69881e-09	4.7744e-07	yes	LOC101264159	-	Genetic Information Processing	Folding, sorting and degradation	ko04120//Ubiquitin mediated proteolysis	K04506	-	-	-
entrzID_101264227	2766	185	178.827	7.83333	-4.51279	0.0003107	0.00404952	yes	LOC101264227	-	-	-	-	-	-	-	-
entrzID_101264308	4	0.666667	0.246667	0.03	-3.03953	0.00522856	0.0367283	yes	LOC101264308	-	-	-	-	-	-	-	-
entrzID_101264324	13.3333	61	0.683333	1.96667	1.52509	6.47599e-05	0.00109279	yes	LOC101264324	-	-	-	-	-	-	-	-
entrzID_101264349	12.3333	125	0.676667	4.15667	2.61891	9.08352e-15	1.22706e-12	yes	LOC101264349	-	Organismal Systems	Environmental adaptation	ko04626//Plant-pathogen interaction	K09422	-	-	-
entrzID_101264352	3.33333	0	0.143333	0.001	-7.16323	0.00451427	0.0329016	yes	LOC101264352	-	-	-	-	-	-	-	-
entrzID_101264413	2	18.6667	0.07	0.423333	2.59637	0.000103267	0.00161699	yes	LOC101264413	-	-	-	-	-	-	-	-
entrzID_101264414	48.3333	184.333	0.873333	2.09333	1.2612	1.75667e-07	6.16011e-06	yes	LOC101264414	-	-	-	-	-	-	-	-
entrzID_101264425	52.3333	32.3333	2.52333	0.98	-1.36448	5.86794e-05	0.00100463	yes	LOC101264425	-	Metabolism	Biosynthesis of other secondary metabolites;Global and overview maps	ko01100//tMetabolic pathways;ko01110//Biosynthesis of secondary metabolites;ko00940//Phenylpropanoid biosynthesis	K00430	-	-	-
entrzID_101264459	12.3333	50	0.196667	0.51	1.37474	0.00109511	0.0111414	yes	LOC101264459	-	-	-	-	-	-	-	-
entrzID_101264518	238.667	186.333	5.86333	2.84667	-1.04245	3.22927e-10	2.06271e-08	yes	LOC101264518	-	Metabolism	Global and overview maps;Lipid metabolism	ko01100//tMetabolic pathways;ko01110//Biosynthesis of secondary metabolites;ko00564//Glycerophospholipid metabolism	K08730	-	-	-
entrzID_101264524	14.3333	7	0.65	0.196667	-1.72469	0.000833466	0.00901342	yes	LOC101264524	-	-	-	-	-	-	-	-
entrzID_101264531	3322.33	500.667	201.917	19.12	-3.40061	0.000441115	0.00537543	yes	LOC101264531	-	-	-	-	-	-	-	-
entrzID_101264550	112	67	8.61	3.21333	-1.42194	1.0938e-08	5.25862e-07	yes	LOC101264550	-	Organismal Systems;Environmental Information Processing	Environmental adaptation;Signal transduction	ko04626//Plant-pathogen interaction;ko04016//MAPK signaling pathway - plant;ko04070//Phosphatidylinositol signaling system	K02183	-	-	-
entrzID_101264565	32.6667	22.3333	3.12333	1.31	-1.25352	0.00288599	0.0234414	yes	LOC101264565	-	-	-	-	-	-	-	-
entrzID_101264586	32.6667	24	1.21333	0.556667	-1.12409	0.00659904	0.0436734	yes	LOC101264586	-	-	-	-	-	-	-	-
entrzID_101264592	36	24.3333	0.826667	0.353333	-1.22628	0.000867789	0.00930428	yes	LOC101264592	-	-	-	-	-	-	-	-
entrzID_101264595	128	53.6667	3.96667	1.06667	-1.89482	4.19598e-13	4.46278e-11	yes	LOC101264595	-	-	-	-	-	GO:0016020//membrane;GO:0044425//membrane part;GO:0031224//intrinsic component of membrane	GO:0015291//secondary active transmembrane transporter activity;GO:0022857//transmembrane transporter activity;GO:0005215//transporter activity;GO:0022804//active transmembrane transporter activity	GO:0044763//single-organism cellular process;GO:0044699//single-organism process;GO:0009987//cellular process
entrzID_101264604	243	76.6667	8.02333	1.64333	-2.28758	1.86352e-14	2.45723e-12	yes	LOC101264604	-	-	-	-	-	GO:0044425//membrane part;GO:0031224//intrinsic component of membrane;GO:0016020//membrane	GO:0022857//transmembrane transporter activity;GO:0005215//transporter activity	GO:0044763//single-organism cellular process;GO:0009987//cellular process;GO:0051179//localization;GO:0044699//single-organism process;GO:0051234//establishment of localization
entrzID_101264676	5	0.333333	0.163333	0.00666667	-4.61471	0.00117835	0.011746	yes	TPS35	-	Metabolism	Global and overview maps;Metabolism of terpenoids and polyketides	ko01110//Biosynthesis of secondary metabolites;ko00909//Sesquiterpenoid and triterpenoid biosynthesis	K14182	GO:0044464//cell part;GO:0005623//cell;GO:0044424//intracellular part;GO:0005622//intracellular	GO:0016829//lyase activity;GO:0043169//cation binding;GO:0016838//carbon-oxygen lyase activity, acting on phosphates;GO:0003824//catalytic activity;GO:0005488//binding;GO:0016835//carbon-oxygen lyase activity;GO:0043167//ion binding	GO:0006629//lipid metabolic process;GO:0044255//cellular lipid metabolic process;GO:0009987//cellular process;GO:0006721//terpenoid metabolic process;GO:0008152//metabolic process;GO:0044710//single-organism metabolic process;GO:0071704//organic substance metabolic process;GO:0044238//primary metabolic process;GO:0044763//single-organism cellular process;GO:0044699//single-organism process;GO:000…
entrzID_101264690	55.6667	24.6667	1.60333	0.456667	-1.81186	4.158e-08	1.69845e-06	yes	LOC101264690	-	-	-	-	-	-	-	-
entrzID_101264747	166	31	5.52667	0.656667	-3.07318	6.27467e-35	5.65925e-32	yes	LOC101264747	-	-	-	-	-	-	-	-
entrzID_101264773	46.3333	28.6667	1.55333	0.623333	-1.31729	0.00154256	0.0145713	yes	LOC101264773	-	Metabolism	Global and overview maps	ko01100//tMetabolic pathways	K00512	-	GO:0043167//ion binding;GO:0016491//oxidoreductase activity;GO:0005488//binding;GO:0046872//metal ion binding;GO:0043169//cation binding;GO:0003824//catalytic activity	-
entrzID_101264777	4749.33	2082.33	253.45	67.9067	-1.90008	0.000634506	0.00723105	yes	LOC101264777	-	Metabolism	Global and overview maps;Lipid metabolism	ko01100//tMetabolic pathways;ko01110//Biosynthesis of secondary metabolites;ko00100//Steroid biosynthesis	K00227	-	-	-
entrzID_101264780	59.7533	42.9867	1.80667	0.83	-1.12215	0.0018306	0.0166236	yes	LOC101264780	-	-	-	-	-	-	-	-
entrzID_101264793	163	81.6667	6.31333	1.97333	-1.67777	3.36074e-14	4.25719e-12	yes	LOC101264793	-	-	-	-	-	-	-	-
entrzID_101264933	66.6667	223	2.28333	4.8	1.07189	6.21324e-08	2.41545e-06	yes	LOC101264933	-	Metabolism	Carbohydrate metabolism	ko00040//Pentose and glucuronate interconversions	K01728	-	-	-
entrzID_101264959	9.66667	505	0.603333	17.5733	4.86429	9.80828e-07	2.86102e-05	yes	LOC101264959	-	-	-	-	-	-	-	-
entrzID_101264997	4.66667	22	0.233333	0.676667	1.53605	0.00500922	0.035743	yes	LOC101264997	-	Metabolism	Energy metabolism;Global and overview maps	ko01100//tMetabolic pathways;ko00190//Oxidative phosphorylation	K02261	GO:0043229//intracellular organelle;GO:0043227//membrane-bounded organelle;GO:0044446//intracellular organelle part;GO:0043231//intracellular membrane-bounded organelle;GO:0044422//organelle part;GO:0019866//organelle inner membrane;GO:0031967//organelle envelope;GO:0031975//envelope;GO:0044464//cell part;GO:0005622//intracellular;GO:0031224//intrinsic component of membrane;GO:0031090//organelle …	GO:0003824//catalytic activity;GO:0043169//cation binding;GO:0046872//metal ion binding;GO:0005488//binding;GO:0043167//ion binding;GO:0046914//transition metal ion binding	GO:0006810//transport;GO:0043170//macromolecule metabolic process;GO:0015672//monovalent inorganic cation transport;GO:0044237//cellular metabolic process;GO:1902578//single-organism localization;GO:0046483//heterocycle metabolic process;GO:0009987//cellular process;GO:0006091//generation of precursor metabolites and energy;GO:0008152//metabolic process;GO:0015992//proton transport;GO:0006807//ni…
entrzID_101265138	2.33333	21.3333	0.133333	0.833333	2.64386	0.00706091	0.0460675	yes	LOC101265138	-	Organismal Systems	Environmental adaptation	ko04626//Plant-pathogen interaction	K13448	-	-	-
entrzID_101265190	34	218.333	1.45333	6.24	2.10218	0.00220325	0.0191811	yes	LOC101265190	-	-	-	-	-	GO:0005623//cell;GO:0044424//intracellular part;GO:0043229//intracellular organelle;GO:0043227//membrane-bounded organelle;GO:0031224//intrinsic component of membrane;GO:0016020//membrane;GO:0044425//membrane part;GO:0044464//cell part;GO:0043226//organelle;GO:0043231//intracellular membrane-bounded organelle;GO:0005622//intracellular	GO:0016740//transferase activity;GO:0003824//catalytic activity;GO:0016757//transferase activity, transferring glycosyl groups;GO:0008194//UDP-glycosyltransferase activity	GO:0009987//cellular process;GO:0044700//single organism signaling;GO:0043170//macromolecule metabolic process;GO:0065007//biological regulation;GO:0010033//response to organic substance;GO:0071310//cellular response to organic substance;GO:0044723//single-organism carbohydrate metabolic process;GO:0044238//primary metabolic process;GO:0070887//cellular response to chemical stimulus;GO:0050794//r…
entrzID_101265245	791.333	797	29.65	14.7	-1.01222	2.81612e-07	9.49146e-06	yes	LOC101265245	-	-	-	-	-	-	-	-
entrzID_101265283	18	60	0.79	1.66667	1.07704	0.00273379	0.0224902	yes	LOC101265283	-	Metabolism	Global and overview maps;Biosynthesis of other secondary metabolites	ko01110//Biosynthesis of secondary metabolites;ko00901//Indole alkaloid biosynthesis	K21026	-	-	-
entrzID_101265293	37	19.6667	1.93333	0.653333	-1.5652	0.000657626	0.00742521	yes	LOC101265293	-	Metabolism	Biosynthesis of other secondary metabolites;Global and overview maps	ko01100//tMetabolic pathways;ko01110//Biosynthesis of secondary metabolites;ko00960//Tropane, piperidine and pyridine alkaloid biosynthesis	K08081	-	-	-
entrzID_101265323	73	242.667	1.91667	3.96667	1.04933	1.02135e-07	3.76912e-06	yes	LOC101265323	-	-	-	-	-	-	-	-
entrzID_101265369	12.3333	2.33333	0.456667	0.05	-3.19114	5.5905e-06	0.000132271	yes	LOC101265369	-	-	-	-	-	-	-	-
entrzID_101265379	20.6667	5	1.74	0.27	-2.68806	5.33375e-05	0.000935917	yes	LOC101265379	-	-	-	-	-	-	-	-
entrzID_101265391	431.667	301.333	15.94	6.99667	-1.18791	7.90087e-15	1.07969e-12	yes	LOC101265391	-	Metabolism	Carbohydrate metabolism	ko00051//Fructose and mannose metabolism	K19355	-	GO:0003824//catalytic activity;GO:0016787//hydrolase activity	GO:0008152//metabolic process;GO:0044238//primary metabolic process
entrzID_101265392	7.33333	2.33333	0.426667	0.09	-2.24511	0.00282048	0.0230338	yes	LOC101265392	-	-	-	-	-	-	-	-
entrzID_101265416	95	331.333	3.46667	7.53	1.1191	9.92e-11	6.81939e-09	yes	LOC101265416	-	-	-	-	-	-	-	-
entrzID_101265452	32.3333	23.6667	1.71	0.79	-1.11407	0.00178027	0.0163049	yes	LOC101265452	-	-	-	-	-	-	-	-
entrzID_101265482	20	72.6667	1.26	2.84667	1.17585	0.000129681	0.00196773	yes	LOC101265482	-	-	-	-	-	-	-	-
entrzID_101265502	21.6667	13.3333	0.81	0.31	-1.38565	0.00404618	0.0303504	yes	LOC101265502	-	-	-	-	-	-	-	-
entrzID_101265511	13	99.6667	0.586667	2.74333	2.22532	1.48166e-08	6.87415e-07	yes	LOC101265511	-	Metabolism	Global and overview maps;Biosynthesis of other secondary metabolites	ko01100//tMetabolic pathways;ko01110//Biosynthesis of secondary metabolites;ko00940//Phenylpropanoid biosynthesis	K00430	-	-	-
entrzID_101265544	5.66667	32.3333	0.503333	1.76	1.80599	0.000185524	0.00264592	yes	LOC101265544	-	-	-	-	-	-	-	-
entrzID_101265548	65.3333	35	1.91	0.686667	-1.47589	3.2782e-07	1.08224e-05	yes	LOC101265548	-	Metabolism	Carbohydrate metabolism;Global and overview maps	ko01100//tMetabolic pathways;ko00630//Glyoxylate and dicarboxylate metabolism	K22133	-	-	-
entrzID_101265554	16	6.66667	0.71	0.183333	-1.95335	9.42196e-05	0.0014919	yes	FZY5	-	Metabolism	Global and overview maps;Amino acid metabolism	ko01100//tMetabolic pathways;ko00380//Tryptophan metabolism	K11816	-	-	-
entrzID_101265571	144.333	101	10.05	4.44	-1.17856	8.06157e-08	3.0346e-06	yes	LOC101265571	-	Metabolism	Metabolism of other amino acids	ko00480//Glutathione metabolism	K00799	-	GO:0003824//catalytic activity	-
entrzID_101265579	195	664	11.9233	25.04	1.07045	9.86715e-09	4.82613e-07	yes	LOC101265579	-	Metabolism	Metabolism of cofactors and vitamins;Global and overview maps	ko01100//tMetabolic pathways;ko01110//Biosynthesis of secondary metabolites;ko00860//Porphyrin and chlorophyll metabolism	K08099	-	-	-
entrzID_101265589	3	0.333333	0.153333	0.01	-3.9386	0.00313177	0.0249788	yes	LOC101265589	-	-	-	-	-	-	-	-
entrzID_101265626	201.333	736.667	5.48333	12.3533	1.17178	2.02152e-15	2.92187e-13	yes	LOC101265626	-	Genetic Information Processing	Folding, sorting and degradation	ko03018//RNA degradation	K04077	-	-	-
entrzID_101265638	235.333	170.667	26.61	12.3167	-1.11136	4.75565e-08	1.90462e-06	yes	LOC101265638	-	-	-	-	-	-	-	-
entrzID_101265690	41.3967	19.87	2.45667	0.766667	-1.68003	0.000115568	0.00177994	yes	LOC101265690	-	Metabolism	Biosynthesis of other secondary metabolites;Amino acid metabolism;Global and overview maps	ko01100//tMetabolic pathways;ko01110//Biosynthesis of secondary metabolites;ko00940//Phenylpropanoid biosynthesis;ko00360//Phenylalanine metabolism;ko00941//Flavonoid biosynthesis;ko00945//Stilbenoid, diarylheptanoid and gingerol biosynthesis	K00588	-	GO:0008168//methyltransferase activity;GO:0016740//transferase activity;GO:0003824//catalytic activity;GO:0016741//transferase activity, transferring one-carbon groups	GO:0008152//metabolic process
entrzID_101265691	169	119.667	4.75667	2.16333	-1.13669	1.13861e-05	0.000247097	yes	LOC101265691	-	-	-	-	-	-	-	-
entrzID_101265701	735	149.667	41.7633	5.52	-2.9195	5.45304e-21	1.49945e-18	yes	LOC101265701	-	Environmental Information Processing	Signal transduction	ko04075//Plant hormone signal transduction	K14492	-	-	-
entrzID_101265715	15	9	0.446667	0.166667	-1.42223	0.00232787	0.0200059	yes	LOC101265715	-	Metabolism	Global and overview maps;Carbohydrate metabolism	ko01100//tMetabolic pathways;ko01110//Biosynthesis of secondary metabolites;ko01200//Carbon metabolism;ko00010//Glycolysis / Gluconeogenesis;ko00620//Pyruvate metabolism;ko00630//Glyoxylate and dicarboxylate metabolism	K01913	-	-	-
entrzID_101265718	17	75.6667	0.58	1.6	1.46395	0.000630114	0.00719747	yes	LOC101265718	-	-	-	-	-	-	-	-
entrzID_101265731	13.3333	54	0.773333	1.99	1.36361	0.000796638	0.00869017	yes	LOC101265731	-	-	-	-	-	-	-	-
entrzID_101265748	5.33333	1	0.186667	0.02	-3.22239	0.00166708	0.0155071	yes	LOC101265748	-	-	-	-	-	-	-	-
entrzID_101265796	17.6667	6.66667	0.426667	0.106667	-2	0.000198801	0.00279811	yes	LOC101265796	-	-	-	-	-	-	-	-
entrzID_101265851	14.3333	1.66667	1.03333	0.07	-3.88381	1.94479e-06	5.28965e-05	yes	LOC101265851	-	-	-	-	-	-	-	GO:0008152//metabolic process;GO:0006793//phosphorus metabolic process;GO:0009987//cellular process;GO:0044237//cellular metabolic process;GO:0006796//phosphate-containing compound metabolic process
entrzID_101265896	40.3333	151	1.59333	3.73667	1.2297	4.11529e-06	0.000101745	yes	PK5	-	-	-	-	-	-	GO:0003824//catalytic activity;GO:0016773//phosphotransferase activity, alcohol group as acceptor;GO:0001883//purine nucleoside binding;GO:0005488//binding;GO:0036094//small molecule binding;GO:0097367//carbohydrate derivative binding;GO:0016772//transferase activity, transferring phosphorus-containing groups;GO:1901363//heterocyclic compound binding;GO:0032549//ribonucleoside binding;GO:0032550/…	GO:0043170//macromolecule metabolic process;GO:0009791//post-embryonic development;GO:0051716//cellular response to stimulus;GO:0071495//cellular response to endogenous stimulus;GO:0010033//response to organic substance;GO:0009725//response to hormone;GO:0007165//signal transduction;GO:0000003//reproduction;GO:0044260//cellular macromolecule metabolic process;GO:0050896//response to stimulus;GO:0…
entrzID_101265937	10.6667	3.33333	0.716667	0.15	-2.25634	0.00775047	0.0493666	yes	LOC101265937	-	-	-	-	-	-	-	-
entrzID_101265960	13.6667	48.3333	0.43	0.98	1.18845	0.00239822	0.0204544	yes	LOC101265960	-	-	-	-	-	-	-	-
entrzID_101265986	1844	1041.67	62.1467	21.87	-1.50672	1.64923e-21	4.82947e-19	yes	LOC101265986	-	-	-	-	-	GO:0016020//membrane;GO:0031224//intrinsic component of membrane;GO:0044425//membrane part	GO:0022804//active transmembrane transporter activity;GO:0015291//secondary active transmembrane transporter activity;GO:0005215//transporter activity;GO:0022857//transmembrane transporter activity	GO:0009987//cellular process;GO:0044763//single-organism cellular process;GO:0044699//single-organism process
entrzID_101266022	0.333333	8.66667	0.0233333	0.353333	3.92057	0.00129245	0.0126926	yes	LOC101266022	-	-	-	-	-	-	-	-
entrzID_101266025	127.333	70	14.4533	5.14333	-1.49063	0.000137359	0.00207046	yes	LOC101266025	-	-	-	-	-	-	-	-
entrzID_101266155	7.66667	35	0.32	0.846667	1.40372	0.000643959	0.00731486	yes	LOC101266155	-	-	-	-	-	-	-	-
entrzID_101266196	2.33333	12.6667	0.13	0.456667	1.81263	0.0069302	0.045346	yes	LOC101266196	-	Metabolism	Global and overview maps;Amino acid metabolism;Biosynthesis of other secondary metabolites	ko01100//tMetabolic pathways;ko01110//Biosynthesis of secondary metabolites;ko00940//Phenylpropanoid biosynthesis;ko00360//Phenylalanine metabolism;ko00941//Flavonoid biosynthesis;ko00945//Stilbenoid, diarylheptanoid and gingerol biosynthesis	K00588	-	-	-
entrzID_101266223	91	71.3333	6.06	2.97667	-1.02562	6.38524e-05	0.00107927	yes	LOC101266223	-	Metabolism	Biosynthesis of other secondary metabolites;Global and overview maps	ko01100//tMetabolic pathways;ko01110//Biosynthesis of secondary metabolites;ko00941//Flavonoid biosynthesis	K01859	-	-	-
entrzID_101266224	225	162	16.42	7.41667	-1.14661	6.3421e-12	5.58601e-10	yes	LOC101266224	-	-	-	-	-	-	-	-
entrzID_101266245	276.393	203.343	17.93	8.57	-1.06501	0.000910838	0.00960425	yes	LOC101266245	-	-	-	-	-	-	GO:0003824//catalytic activity	-
entrzID_101266274	94	56	4.76	1.74667	-1.44636	3.56178e-06	9.02372e-05	yes	LOC101266274	-	-	-	-	-	-	-	-
entrzID_101266319	25.3333	17.6667	0.436667	0.19	-1.20053	0.00419812	0.0312371	yes	LOC101266319	-	-	-	-	-	-	-	-
entrzID_101266378	1023	732	37.05	16.47	-1.16963	4.16443e-17	7.27903e-15	yes	LOC101266378	-	-	-	-	-	-	-	-
entrzID_101266441	17.3333	4.66667	0.533333	0.0933333	-2.51457	2.38896e-06	6.33722e-05	yes	LOC101266441	-	-	-	-	-	-	-	-
entrzID_101266459	2.66667	0.333333	0.0933333	0.00666667	-3.80735	0.00649833	0.0431589	yes	LOC101266459	-	-	-	-	-	-	-	-
entrzID_101266475	64	221	2.17	4.70333	1.11599	5.25705e-07	1.65092e-05	yes	LOC101266475	-	-	-	-	-	-	-	-
entrzID_101266493	0	133.333	0.001	5.36333	12.3889	2.52571e-05	0.000490946	yes	LOC101266493	-	-	-	-	-	-	-	-
entrzID_101266554	13.6667	7.66667	0.41	0.15	-1.45066	0.00632299	0.0423511	yes	LOC101266554	-	-	-	-	-	-	-	-
entrzID_101266579	23.3333	80.3333	1.56333	3.33667	1.09378	0.000432871	0.00530744	yes	LOC101266579	-	-	-	-	-	-	-	-
entrzID_101266616	61	24	2.56667	0.64	-2.00375	2.84468e-08	1.22877e-06	yes	LOC101266616	-	-	-	-	-	-	-	-
entrzID_101266643	19.6667	10.6667	0.496667	0.17	-1.54674	0.00298279	0.0240544	yes	LOC101266643	-	Metabolism	Carbohydrate metabolism;Global and overview maps;Biosynthesis of other secondary metabolites;Metabolism of other amino acids	ko01100//tMetabolic pathways;ko01110//Biosynthesis of secondary metabolites;ko00940//Phenylpropanoid biosynthesis;ko00500//Starch and sucrose metabolism;ko00460//Cyanoamino acid metabolism	K05349	-	-	-
entrzID_101266721	72.6667	44	2.25333	0.85	-1.40653	2.5757e-06	6.78469e-05	yes	LOC101266721	-	-	-	-	-	-	-	-
entrzID_101266745	1470	1065	56.18	24.9067	-1.17352	2.15363e-06	5.79476e-05	yes	LOC101266745	-	Metabolism	Global and overview maps;Carbohydrate metabolism	ko01100//tMetabolic pathways;ko00520//Amino sugar and nucleotide sugar metabolism;ko00010//Glycolysis / Gluconeogenesis;ko00052//Galactose metabolism	K01784	-	GO:0016857//racemase and epimerase activity, acting on carbohydrates and derivatives;GO:0003824//catalytic activity;GO:0048037//cofactor binding;GO:0016854//racemase and epimerase activity;GO:0005488//binding;GO:0016853//isomerase activity	GO:0008152//metabolic process;GO:0044281//small molecule metabolic process;GO:0071704//organic substance metabolic process;GO:0044238//primary metabolic process;GO:0044723//single-organism carbohydrate metabolic process;GO:0019318//hexose metabolic process;GO:0044710//single-organism metabolic process;GO:0005996//monosaccharide metabolic process;GO:0005975//carbohydrate metabolic process;GO:00446…
entrzID_101266764	10.3333	47.3333	0.6	1.77333	1.56343	0.000314941	0.0040924	yes	LOC101266764	-	-	-	-	-	-	-	-
entrzID_101266765	54	252	4.13333	12.06	1.54485	1.2897e-09	7.53371e-08	yes	LOC101266765	-	-	-	-	-	-	-	-
entrzID_101266791	24.6667	16.3333	0.946667	0.403333	-1.23088	0.00416785	0.031077	yes	LOC101266791	-	-	-	-	-	-	-	-
entrzID_101266827	348.333	1720.33	13.18	40.62	1.62384	1.62276e-40	2.61357e-37	yes	LOC101266827	-	-	-	-	-	-	-	-
entrzID_101266879	131.333	21	10.17	1.02667	-3.30828	5.26758e-19	1.27713e-16	yes	LOC101266879	-	-	-	-	-	-	-	-
entrzID_101266885	206	165	7.29	3.61667	-1.01126	1.44182e-06	4.07395e-05	yes	LOC101266885	-	-	-	-	-	-	GO:0043168//anion binding;GO:0043167//ion binding;GO:0036094//small molecule binding;GO:0005488//binding;GO:0031406//carboxylic acid binding;GO:0043177//organic acid binding	-
entrzID_101266919	702.333	503	19.9633	8.76	-1.18835	0.00109364	0.0111414	yes	LOC101266919	-	-	-	-	-	-	-	-
entrzID_101266922	107	405	5.39667	12.67	1.23128	2.06976e-12	2.00296e-10	yes	LOC101266922	-	-	-	-	-	-	-	-
entrzID_101266954	14	4.66667	0.573333	0.113333	-2.3388	0.00169506	0.0157091	yes	LOC101266954	-	-	-	-	-	-	-	-
entrzID_101267002	253.667	180.333	7.17	3.34333	-1.10069	6.52554e-12	5.70302e-10	yes	LOC101267002	-	-	-	-	-	GO:0044425//membrane part;GO:0016020//membrane;GO:0031224//intrinsic component of membrane	-	-
entrzID_101267006	2	119.667	0.143333	4.79333	5.06358	0.00264748	0.0220278	yes	LOC101267006	-	-	-	-	-	-	-	-
entrzID_101267043	41.3333	9.66667	2.42	0.343333	-2.81733	9.22759e-09	4.57283e-07	yes	LOC101267043	-	-	-	-	-	GO:0016020//membrane	-	-
entrzID_101267064	459	1498.67	26.1133	53.2333	1.02754	3.10002e-09	1.69247e-07	yes	LOC101267064	-	-	-	-	-	-	-	-
entrzID_101267103	23.3467	14.33	0.663333	0.256667	-1.36984	0.00215149	0.0188249	yes	LOC101267103	-	Metabolism	Carbohydrate metabolism;Global and overview maps	ko01100//tMetabolic pathways;ko01110//Biosynthesis of secondary metabolites;ko01200//Carbon metabolism;ko00620//Pyruvate metabolism;ko00630//Glyoxylate and dicarboxylate metabolism	K01638	-	GO:0016746//transferase activity, transferring acyl groups;GO:0003824//catalytic activity;GO:0046912//transferase activity, transferring acyl groups, acyl groups converted into alkyl on transfer;GO:0016740//transferase activity	GO:0071704//organic substance metabolic process;GO:0044237//cellular metabolic process;GO:0019752//carboxylic acid metabolic process;GO:0044763//single-organism cellular process;GO:0006082//organic acid metabolic process;GO:0044262//cellular carbohydrate metabolic process;GO:0044281//small molecule metabolic process;GO:0044238//primary metabolic process;GO:0008152//metabolic process;GO:0006101//c…
entrzID_101267144	21.6667	14	0.79	0.306667	-1.36518	0.00245993	0.0208599	yes	LOC101267144	-	-	-	-	-	-	-	-
entrzID_101267160	4	27	0.153333	0.63	2.03868	0.000933328	0.00979278	yes	LOC101267160	-	Metabolism;Organismal Systems	Lipid metabolism;Global and overview maps;Environmental adaptation	ko01100//tMetabolic pathways;ko01110//Biosynthesis of secondary metabolites;ko04626//Plant-pathogen interaction;ko00062//Fatty acid elongation	K15397	-	-	-
entrzID_101267176	372	287	9.55667	4.65667	-1.03721	7.56738e-11	5.34888e-09	yes	LOC101267176	-	-	-	-	-	-	-	-
entrzID_101267191	19	3.66667	0.54	0.0666667	-3.01792	2.96852e-06	7.69358e-05	yes	LOC101267191	-	-	-	-	-	-	-	-
entrzID_101267435	14.6667	5.33333	0.45	0.103333	-2.12262	0.00066003	0.0074449	yes	LOC101267435	-	-	-	-	-	-	-	-
entrzID_101267475	1262	921.667	66.7233	30.24	-1.14173	4.52467e-15	6.33679e-13	yes	LOC101267475	-	-	-	-	-	-	-	-
entrzID_101267503	1333.67	1010.33	36.9267	17.2167	-1.10086	0.000899609	0.00952765	yes	LOC101267503	-	Metabolism	Carbohydrate metabolism;Global and overview maps	ko01100//tMetabolic pathways;ko01110//Biosynthesis of secondary metabolites;ko00020//Citrate cycle (TCA cycle)	K01648	-	-	-
entrzID_101267530	175.333	124	8.81	3.93	-1.16461	7.91673e-08	2.99006e-06	yes	LOC101267530	-	-	-	-	-	-	-	-
entrzID_101267632	19.6667	154.333	0.696667	3.35	2.26562	2.33352e-12	2.2295e-10	yes	LOC101267632	-	-	-	-	-	-	-	-
entrzID_101267720	107.667	66	2.43333	0.96	-1.34183	0.000217671	0.00303153	yes	LOC101267720	-	Metabolism	Global and overview maps;Carbohydrate metabolism	ko01100//tMetabolic pathways;ko00500//Starch and sucrose metabolism	K00695	-	-	-
entrzID_101267723	34.3333	26	0.673333	0.31	-1.11905	0.00339261	0.0264602	yes	ppc2	-	Metabolism	Carbohydrate metabolism;Global and overview maps;Energy metabolism	ko01100//tMetabolic pathways;ko01200//Carbon metabolism;ko00620//Pyruvate metabolism;ko00710//Carbon fixation in photosynthetic organisms	K01595	-	-	-
entrzID_101267746	0	8.33333	0.001	0.283333	8.14636	0.00324489	0.0255914	yes	LOC101267746	-	-	-	-	-	-	-	-
entrzID_101267787	5	21.6667	0.103333	0.283333	1.45519	0.00405507	0.0303867	yes	LOC101267787	-	-	-	-	-	-	-	-
entrzID_101267897	108.333	82.6667	2.52	1.20333	-1.06639	1.85861e-05	0.000380289	yes	LOC101267897	-	-	-	-	-	-	-	-
entrzID_101267934	724.667	532.667	19.72	9.16333	-1.10572	1.34924e-10	9.08137e-09	yes	LOC101267934	-	Metabolism	Lipid metabolism;Global and overview maps	ko01110//Biosynthesis of secondary metabolites;ko00073//Cutin, suberine and wax biosynthesis	K15404	-	-	-
entrzID_101267941	0	4.33333	0.001	0.11	6.78136	0.00288236	0.0234204	yes	LOC101267941	-	-	-	-	-	-	-	-
entrzID_101267943	172	123	7.7	3.6	-1.09686	0.000933007	0.00979278	yes	LOC101267943	-	-	-	-	-	-	-	GO:0043170//macromolecule metabolic process;GO:0009987//cellular process;GO:0010467//gene expression;GO:0008152//metabolic process;GO:0034645//cellular macromolecule biosynthetic process;GO:0044260//cellular macromolecule metabolic process;GO:0044237//cellular metabolic process;GO:0009058//biosynthetic process;GO:0071704//organic substance metabolic process;GO:0009059//macromolecule biosynthetic …
entrzID_101267949	0.333333	18	0.02	0.736667	5.20294	2.32176e-05	0.000458014	yes	LOC101267949	-	-	-	-	-	-	-	-
entrzID_101267994	8.66667	2.33333	0.24	0.0433333	-2.46949	0.0017405	0.0160248	yes	LOC101267994	-	Environmental Information Processing	Membrane transport	ko02010//ABC transporters	K05681	-	-	-
entrzID_101267996	7.66667	56	0.393333	1.79667	2.1915	2.35735e-06	6.27549e-05	yes	LOC101267996	-	-	-	-	-	-	-	-
entrzID_101268009	18.3333	114.333	1.05333	3.80667	1.85357	0.00227491	0.0196607	yes	LOC101268009	-	-	-	-	-	-	-	-
entrzID_101268035	1985.33	1519.33	104.733	49.8567	-1.07086	1.85876e-18	4.19113e-16	yes	LOC101268035	-	-	-	-	-	-	-	-
entrzID_101268048	4	0.666667	0.303333	0.0266667	-3.50779	0.0032983	0.025931	yes	LOC101268048	-	-	-	-	-	-	-	-
entrzID_101268088	83.8833	43.92	8.16	2.88667	-1.49916	0.00325049	0.0256087	yes	LOC101268088	-	-	-	-	-	-	-	-
entrzID_101268119	261.333	1378	7.86333	25.58	1.7018	1.24527e-16	2.03466e-14	yes	LOC101268119	-	-	-	-	-	GO:0031224//intrinsic component of membrane;GO:0016020//membrane;GO:0044425//membrane part	GO:0022857//transmembrane transporter activity;GO:0005215//transporter activity;GO:0015291//secondary active transmembrane transporter activity;GO:0022804//active transmembrane transporter activity	GO:0051179//localization;GO:0006811//ion transport;GO:0055082//cellular chemical homeostasis;GO:0006082//organic acid metabolic process;GO:0042126//nitrate metabolic process;GO:0071704//organic substance metabolic process;GO:0050801//ion homeostasis;GO:0051234//establishment of localization;GO:0044237//cellular metabolic process;GO:0044765//single-organism transport;GO:0042592//homeostatic proces…
entrzID_101268124	257.333	893.333	4.19	9.03667	1.10884	8.87073e-14	1.03636e-11	yes	LOC101268124	-	-	-	-	-	-	-	-
entrzID_101268129	11772.3	7065.33	416.223	155.49	-1.42054	0.00284046	0.023155	yes	NAOD	-	Metabolism	Amino acid metabolism;Global and overview maps	ko01100//tMetabolic pathways;ko01110//Biosynthesis of secondary metabolites;ko01230//Biosynthesis of amino acids;ko01210//2-Oxocarboxylic acid metabolism;ko00220//Arginine biosynthesis;ko00300//Lysine biosynthesis	K01438	-	-	-
entrzID_101268195	7.33333	3.33333	0.19	0.0533333	-1.83289	0.00678245	0.0445732	yes	LOC101268195	-	-	-	-	-	-	-	-
entrzID_101268197	0.666667	11.6667	0.0333333	0.383333	3.52356	0.000163183	0.00237231	yes	LOC101268197	-	-	-	-	-	-	-	-
entrzID_101268236	275	118.333	17.6233	4.85	-1.86143	2.19329e-14	2.85863e-12	yes	LOC101268236	-	-	-	-	-	-	-	-
entrzID_101268240	15	5.33333	0.563333	0.123333	-2.19143	0.00226373	0.0195866	yes	LOC101268240	-	-	-	-	-	-	-	-
entrzID_101268293	189.667	104.667	15.17	5.24	-1.53358	4.76913e-09	2.48922e-07	yes	LOC101268293	-	-	-	-	-	-	-	-
entrzID_101268436	12.3333	51	0.966667	2.43667	1.33382	0.000280004	0.00372479	yes	LOC101268436	-	-	-	-	-	-	-	-
entrzID_101268445	10.3333	4.33333	0.33	0.0933333	-1.822	0.00483023	0.0347851	yes	LOC101268445	-	Metabolism	Global and overview maps;Amino acid metabolism	ko01100//tMetabolic pathways;ko01110//Biosynthesis of secondary metabolites;ko00330//Arginine and proline metabolism	K00318	-	-	-
entrzID_101268463	6049	2520.67	221.6	54.7267	-2.01764	3.31598e-08	1.39494e-06	yes	LOC101268463	-	-	-	-	-	-	GO:0016491//oxidoreductase activity;GO:0003824//catalytic activity	-
entrzID_101268533	27.3333	109.333	0.916667	2.31667	1.33758	1.07614e-05	0.000235125	yes	LOC101268533	-	Metabolism	Global and overview maps;Energy metabolism;Metabolism of cofactors and vitamins	ko01100//tMetabolic pathways;ko01110//Biosynthesis of secondary metabolites;ko00190//Oxidative phosphorylation;ko00860//Porphyrin and chlorophyll metabolism	K02259	-	-	-
entrzID_101268557	12.3333	3.66667	0.513333	0.1	-2.3599	6.57445e-05	0.00110216	yes	LOC101268557	-	-	-	-	-	-	-	-
entrzID_101268577	17	11.3333	0.2	0.0833333	-1.26303	0.00488393	0.035071	yes	LOC101268577	-	-	-	-	-	-	-	-
entrzID_101268603	0.71	11.49	0.03	0.313333	3.38466	0.000197952	0.00279123	yes	LOC101268603	-	-	-	-	-	-	-	-
entrzID_101268605	0	7	0.001	0.2	7.64386	0.00042464	0.00523212	yes	LOC101268605	-	-	-	-	-	-	-	-
entrzID_101268615	296.333	199	13.38	5.63667	-1.24716	3.63586e-07	1.1847e-05	yes	LOC101268615	-	Metabolism	Biosynthesis of other secondary metabolites	ko00945//Stilbenoid, diarylheptanoid and gingerol biosynthesis	K16040	-	-	-
entrzID_101268660	39.3333	26	3.16667	1.33	-1.25154	0.000308243	0.00403148	yes	LOC101268660	-	-	-	-	-	-	-	-
entrzID_101268663	7.33333	1	0.213333	0.0166667	-3.67807	6.54523e-05	0.00110053	yes	LOC101268663	-	Metabolism	Lipid metabolism;Global and overview maps	ko01110//Biosynthesis of secondary metabolites;ko00073//Cutin, suberine and wax biosynthesis	K15404	-	-	-
entrzID_101268729	47	30.6667	1.63333	0.676667	-1.2713	0.00021567	0.0030111	yes	LOC101268729	-	Metabolism	Amino acid metabolism;Global and overview maps	ko01100//tMetabolic pathways;ko01110//Biosynthesis of secondary metabolites;ko00270//Cysteine and methionine metabolism;ko00260//Glycine, serine and threonine metabolism;ko00280//Valine, leucine and isoleucine degradation;ko00250//Alanine, aspartate and glutamate metabolism	K00827	-	-	-
entrzID_101268746	9.33333	1	0.32	0.0233333	-3.77761	1.37036e-05	0.000292325	yes	LOC101268746	-	Metabolism;Organismal Systems	Global and overview maps;Environmental adaptation;Lipid metabolism	ko01100//tMetabolic pathways;ko01110//Biosynthesis of secondary metabolites;ko04626//Plant-pathogen interaction;ko00062//Fatty acid elongation	K15397	-	-	-
entrzID_101268780	38	15	1.82	0.46	-1.98423	0.000362471	0.00458496	yes	LOC101268780	-	-	-	-	-	-	-	-
entrzID_101268787	343	188.667	11.2033	4.04667	-1.46912	4.18872e-05	0.000758004	yes	LOC101268787	-	Environmental Information Processing;Organismal Systems	Signal transduction;Environmental adaptation	ko04626//Plant-pathogen interaction;ko04016//MAPK signaling pathway - plant	K13424	-	-	-
entrzID_101268860	65	43	2.20333	0.943333	-1.22385	0.000498408	0.00596186	yes	LOC101268860	-	-	-	-	-	-	-	-
entrzID_104644303	494	207.667	25.99	7.17667	-1.85657	1.09327e-07	4.01484e-06	yes	LOC104644303	-	-	-	-	-	-	-	-
entrzID_104644314	22.96	76.2967	1.82667	3.77	1.04535	0.000950458	0.00994936	yes	LOC104644314	-	-	-	-	-	-	GO:0003824//catalytic activity;GO:0016740//transferase activity;GO:0016853//isomerase activity	GO:0044262//cellular carbohydrate metabolic process;GO:0044238//primary metabolic process;GO:0030243//cellulose metabolic process;GO:0043170//macromolecule metabolic process;GO:0051273//beta-glucan metabolic process;GO:0009987//cellular process;GO:0005975//carbohydrate metabolic process;GO:0044237//cellular metabolic process;GO:0071704//organic substance metabolic process;GO:0008152//metabolic pr…
entrzID_104644392	195.667	145	6.79667	3.13333	-1.11713	4.36725e-11	3.33806e-09	yes	LOC104644392	-	-	-	-	-	-	-	-
entrzID_104644486	18.3333	9.66667	0.386667	0.126667	-1.61005	0.00178168	0.0163107	yes	LOC104644486	-	-	-	-	-	-	-	-
entrzID_104644539	142.57	632.227	8.10667	22.5033	1.47296	3.16505e-19	7.9295e-17	yes	LOC104644539	-	-	-	-	-	-	-	-
entrzID_104644768	9.33333	32	0.69	1.48	1.10093	0.00776412	0.0494116	yes	LOC104644768	-	-	-	-	-	-	-	-
entrzID_104644839	31.3333	13.6667	0.5	0.14	-1.8365	0.000138091	0.00207994	yes	LOC104644839	-	-	-	-	-	-	-	-
entrzID_104644843	39.6667	145	2.12333	5.11333	1.26793	0.00324126	0.0255717	yes	LOC104644843	-	-	-	-	-	-	-	-
entrzID_104645074	4.33333	32.3333	0.303333	1.45667	2.26369	0.000426887	0.0052512	yes	LOC104645074	-	-	-	-	-	-	-	-
entrzID_104645197	20.8533	83.6	0.436667	1.10667	1.34162	7.23671e-06	0.000166844	yes	LOC104645197	-	-	-	-	-	-	-	-
entrzID_104645436	69	36.3333	1.61333	0.533333	-1.59694	4.3924e-08	1.78129e-06	yes	LOC104645436	-	Environmental Information Processing	Signal transduction	ko04075//Plant hormone signal transduction	K14488	-	-	-
entrzID_104645573	36	25.6667	2.09667	0.97	-1.11204	0.00629722	0.0422086	yes	LOC104645573	-	-	-	-	-	-	-	-
entrzID_104645815	5	0.666667	0.0866667	0.00666667	-3.70044	0.00515216	0.036387	yes	LOC104645815	-	-	-	-	-	-	-	-
entrzID_104645850	8.66667	3	0.336667	0.0766667	-2.13465	0.000768257	0.00843773	yes	LOC104645850	-	Metabolism	Carbohydrate metabolism;Global and overview maps	ko01100//tMetabolic pathways;ko00040//Pentose and glucuronate interconversions	K01051	-	GO:0016787//hydrolase activity;GO:0052689//carboxylic ester hydrolase activity;GO:0016788//hydrolase activity, acting on ester bonds;GO:0003824//catalytic activity	GO:0071840//cellular component organization or biogenesis;GO:0071555//cell wall organization;GO:0071554//cell wall organization or biogenesis;GO:0009987//cellular process;GO:0045229//external encapsulating structure organization;GO:0016043//cellular component organization
entrzID_104646059	39.06	260.107	2.86667	11.7767	2.03849	2.30936e-12	2.2158e-10	yes	LOC104646059	-	-	-	-	-	-	-	-
entrzID_104646126	0	5	0.001	0.396667	8.63178	0.00179044	0.0163644	yes	LOC104646126	-	-	-	-	-	-	-	-
entrzID_104646198	6.66667	0.666667	0.796667	0.0566667	-3.8134	7.55448e-05	0.00123702	yes	LOC104646198	-	-	-	-	-	-	-	-
entrzID_104646236	6	1.33333	0.27	0.04	-2.75489	0.00606106	0.0410158	yes	LOC104646236	-	-	-	-	-	-	-	-
entrzID_104646406	156.84	731.587	9.8	28.5667	1.54348	3.95913e-28	1.89937e-25	yes	LOC104646406	-	-	-	-	-	-	-	-
entrzID_104646453	0	9	0.001	0.326667	8.35168	5.10238e-05	0.000901633	yes	LOC104646453	-	-	-	-	-	-	-	-
entrzID_104646454	0	6.33333	0.001	0.44	8.78136	0.00194791	0.0174084	yes	LOC104646454	-	-	-	-	-	-	-	-
entrzID_104646516	21.6667	12.6667	0.386667	0.136667	-1.50043	0.00433179	0.0319402	yes	LOC104646516	-	Genetic Information Processing	Translation	ko03010//Ribosome	K02929	GO:0005622//intracellular;GO:0030529//intracellular ribonucleoprotein complex;GO:0032991//macromolecular complex;GO:0044464//cell part;GO:0044424//intracellular part;GO:1990904//ribonucleoprotein complex;GO:0005623//cell	-	GO:0008152//metabolic process;GO:0010467//gene expression;GO:0043170//macromolecule metabolic process;GO:0071704//organic substance metabolic process
entrzID_104646537	12.6667	3	1.36	0.216667	-2.65006	7.40524e-05	0.00121612	yes	LOC104646537	-	-	-	-	-	-	-	-
entrzID_104646591	0.333333	10	0.01	0.19	4.24793	0.000156692	0.00228934	yes	LOC104646591	-	-	-	-	-	-	-	-
entrzID_104646605	1549	1074	33.8567	14.5733	-1.21611	2.93572e-22	9.32319e-20	yes	LOC104646605	-	-	-	-	-	-	-	-
entrzID_104646700	3	16.6667	0.603333	2.18333	1.85551	0.00255975	0.0214323	yes	LOC104646700	-	-	-	-	-	-	-	-
entrzID_104646728	64	305.667	5.96667	17.62	1.56222	3.511e-12	3.27245e-10	yes	LOC104646728	-	-	-	-	-	GO:0044424//intracellular part;GO:0044464//cell part;GO:0043229//intracellular organelle;GO:0043231//intracellular membrane-bounded organelle;GO:0043227//membrane-bounded organelle;GO:0043226//organelle;GO:0005622//intracellular;GO:0005623//cell	-	-
entrzID_104647303	4	0.333333	0.156667	0.00666667	-4.55459	0.000892206	0.00947596	yes	LOC104647303	-	-	-	-	-	-	-	-
entrzID_104647629	5.41333	0	0.406667	0.001	-8.6677	0.00720254	0.0467081	yes	LOC104647629	-	-	-	-	-	-	-	-
entrzID_104647947	0	4.61	0.001	0.106667	6.73697	0.0060914	0.041147	yes	LOC104647947	-	-	-	-	-	-	-	-
entrzID_104648101	19.3333	211.667	1.03	7.17667	2.80067	6.48012e-22	1.97451e-19	yes	LOC104648101	-	-	-	-	-	-	-	-
entrzID_104648156	28.3333	18	1.74667	0.66	-1.40407	0.0013164	0.0128717	yes	LOC104648156	-	-	-	-	-	-	-	-
entrzID_104648161	18.72	0.666667	0.786667	0.02	-5.29768	0.00049122	0.0058915	yes	LOC104648161	-	Metabolism	Global and overview maps;Biosynthesis of other secondary metabolites	ko01100//tMetabolic pathways;ko01110//Biosynthesis of secondary metabolites;ko00940//Phenylpropanoid biosynthesis;ko00941//Flavonoid biosynthesis;ko00945//Stilbenoid, diarylheptanoid and gingerol biosynthesis	K13065	-	-	-
entrzID_104648251	95.28	1.33333	3.79	0.0333333	-6.82909	1.50779e-06	4.22856e-05	yes	LOC104648251	-	Metabolism	Global and overview maps;Biosynthesis of other secondary metabolites	ko01100//tMetabolic pathways;ko01110//Biosynthesis of secondary metabolites;ko00940//Phenylpropanoid biosynthesis;ko00941//Flavonoid biosynthesis;ko00945//Stilbenoid, diarylheptanoid and gingerol biosynthesis	K13065	-	-	-
entrzID_104648378	21	13.6667	1.61	0.663333	-1.27925	0.00358061	0.0277061	yes	LOC104648378	-	-	-	-	-	-	-	-
entrzID_104648387	44	183.333	3.41667	8.79	1.36327	5.06807e-09	2.62717e-07	yes	LOC104648387	-	-	-	-	-	-	-	-
entrzID_104648487	38.3333	14.3333	0.87	0.206667	-2.07371	7.62101e-05	0.00124521	yes	LOC104648487	-	-	-	-	-	-	-	-
entrzID_104648573	6	0.333333	0.383333	0.0133333	-4.84549	4.7961e-05	0.000855558	yes	LOC104648573	-	-	-	-	-	-	-	-
entrzID_104648634	7	32	0.303333	0.86	1.50343	0.000484156	0.00581606	yes	LOC104648634	-	-	-	-	-	-	GO:0048037//cofactor binding;GO:0005488//binding	-
entrzID_104648816	18	64.6667	0.706667	1.62	1.19689	0.000781259	0.00854722	yes	LOC104648816	-	-	-	-	-	-	-	-
entrzID_104648847	8.66667	3.66667	0.4	0.106667	-1.90689	0.00622397	0.041867	yes	LOC104648847	-	-	-	-	-	-	-	-
entrzID_104649012	1256	632	61.5667	19.22	-1.67954	0.00148731	0.0141921	yes	LOC104649012	-	Metabolism	Lipid metabolism;Global and overview maps	ko01100//tMetabolic pathways;ko01110//Biosynthesis of secondary metabolites;ko00100//Steroid biosynthesis	K14423	GO:0031224//intrinsic component of membrane;GO:0044425//membrane part;GO:0016020//membrane	GO:0005488//binding;GO:0043167//ion binding;GO:0046914//transition metal ion binding;GO:0043169//cation binding;GO:0003824//catalytic activity;GO:0046872//metal ion binding	GO:0006082//organic acid metabolic process;GO:0044763//single-organism cellular process;GO:0006629//lipid metabolic process;GO:0044281//small molecule metabolic process;GO:0044237//cellular metabolic process;GO:0006631//fatty acid metabolic process;GO:0044255//cellular lipid metabolic process;GO:0044710//single-organism metabolic process;GO:0044699//single-organism process;GO:0019752//carboxylic …
entrzID_104649136	0	5.33333	0.001	0.363333	8.50515	0.00227721	0.019673	yes	LOC104649136	-	-	-	-	-	-	-	-
entrzID_104649382	114.333	377.667	5.66667	11.64	1.03852	1.54623e-08	7.12971e-07	yes	LOC104649382	-	-	-	-	-	-	-	-
entrzID_104649465	31.6667	142.333	3.07	8.53	1.47431	8.052e-09	4.03459e-07	yes	LOC104649465	-	-	-	-	-	-	-	-
entrzID_104649608	14.3333	57	1.01667	2.52	1.30958	0.000906678	0.00957106	yes	LOC104649608	-	-	-	-	-	-	-	-
entrzID_104649648	9	4	0.306667	0.0833333	-1.87971	0.00320028	0.0253727	yes	LOC104649648	-	-	-	-	-	-	-	-
entrzID_104649655	0	6	0.001	0.0366667	5.1964	0.000548966	0.00645701	yes	LOC104649655	-	-	-	-	-	-	-	-
entrzID_107196795	354	226	10.26	4.00667	-1.35656	0.000694954	0.00777659	yes	LOC107196795	-	-	-	-	-	-	-	-
entrzID_109118687	53.5767	32.71	0.98	0.356667	-1.45821	0.000190335	0.00270256	yes	LOC109118687	-	-	-	-	-	-	-	-
entrzID_109119068	2.62	16.85	0.0933333	0.356667	1.93411	0.00553872	0.0384032	yes	LOC109119068	-	-	-	-	-	-	-	-
entrzID_109119181	3.36667	0	0.143333	0.001	-7.16323	0.00239978	0.0204576	yes	LOC109119181	-	-	-	-	-	-	-	-
entrzID_109119275	1.33333	14.6667	0.183333	1.26667	2.7885	0.000443234	0.00539634	yes	LOC109119275	-	-	-	-	-	-	-	-
entrzID_109119489	8.81333	61.27	0.283333	1.14667	2.01687	0.00236281	0.0202112	yes	LOC109119489	-	-	-	-	-	-	-	-
entrzID_109119578	10.4833	0.666667	0.506667	0.02	-4.66297	1.95379e-06	5.30132e-05	yes	LOC109119578	-	-	-	-	-	-	-	-
entrzID_109119892	0	5	0.001	0.226667	7.82443	0.00162815	0.0151952	yes	LOC109119892	-	-	-	-	-	-	-	GO:0009987//cellular process;GO:0044763//single-organism cellular process;GO:0044699//single-organism process
entrzID_109120423	36	133.333	1.94	4.47667	1.20637	3.90599e-06	9.73175e-05	yes	LOC109120423	-	-	-	-	-	-	-	-
entrzID_109120711	210.333	854	27.5433	69.2	1.32907	9.47223e-15	1.27131e-12	yes	LOC109120711	-	-	-	-	-	-	-	-
entrzID_109120782	20	12.3333	1.15333	0.456667	-1.3366	0.00232816	0.0200059	yes	LOC109120782	-	-	-	-	-	-	-	-
entrzID_109120852	11.3333	2.66667	0.15	0.0233333	-2.6845	9.81918e-05	0.00154611	yes	LOC109120852	-	-	-	-	-	-	-	-
entrzID_112940076	295.667	1276.67	15.8333	42.7567	1.43318	1.37479e-30	8.61078e-28	yes	LOC112940076	-	-	-	-	-	-	-	-
entrzID_112940080	20.0333	77.06	1.27333	3.03667	1.25388	0.000850231	0.00915521	yes	LOC112940080	-	-	-	-	-	-	-	-
entrzID_112940333	5.48667	0	0.3	0.001	-8.22882	0.00708475	0.0461563	yes	LOC112940333	-	Metabolism	Global and overview maps;Biosynthesis of other secondary metabolites	ko01100//tMetabolic pathways;ko01110//Biosynthesis of secondary metabolites;ko00940//Phenylpropanoid biosynthesis	K00430	-	-	-
entrzID_112940538	6.66667	2	0.53	0.0966667	-2.4549	0.00441564	0.0324101	yes	LOC112940538	-	Environmental Information Processing	Signal transduction	ko04075//Plant hormone signal transduction	K14488	-	-	-
entrzID_112940626	0	6.66667	0.001	0.08	6.32193	0.000188586	0.00267941	yes	LOC112940626	-	-	-	-	-	-	-	-
entrzID_112940909	0.333333	8.33333	0.0133333	0.226667	4.08746	0.0014752	0.0141064	yes	LOC112940909	-	-	-	-	-	-	-	-
entrzID_112940958	10.3533	5.07667	0.313333	0.0966667	-1.69661	0.00302157	0.0243063	yes	LOC112940958	-	-	-	-	-	-	-	-
entrzID_112941253	11.6667	3	0.843333	0.126667	-2.73507	0.000112001	0.00173091	yes	LOC112941253	-	-	-	-	-	-	-	-
entrzID_112941254	45.3333	33.6667	4.07	1.87667	-1.11686	0.00459849	0.0333827	yes	LOC112941254	-	-	-	-	-	-	-	-
entrzID_112941261	12	52.6667	0.73	1.94667	1.41504	0.000154644	0.00227161	yes	LOC112941261	-	-	-	-	-	-	-	-
entrzID_112941338	30.6667	18.6667	1.35333	0.486667	-1.47551	0.00213981	0.0187397	yes	LOC112941338	-	Metabolism	Lipid metabolism;Global and overview maps	ko01212//Fatty acid metabolism;ko01040//Biosynthesis of unsaturated fatty acids	K10256	-	GO:0016705//oxidoreductase activity, acting on paired donors, with incorporation or reduction of molecular oxygen;GO:0016491//oxidoreductase activity;GO:0003824//catalytic activity	GO:0008152//metabolic process;GO:0044699//single-organism process;GO:0044710//single-organism metabolic process
entrzID_112941511	232	1029.33	31.0033	84.9967	1.45498	2.1624e-25	8.1263e-23	yes	LOC112941511	-	-	-	-	-	-	-	-
entrzID_112941801	10	2	0.476667	0.06	-2.98995	5.11721e-05	0.000903547	yes	LOC112941801	-	-	-	-	-	-	-	-
entrzID_543510	519.333	1686	18.8433	38.6333	1.03579	9.58666e-13	9.82545e-11	yes	PAP1	-	-	-	-	-	-	GO:0005488//binding;GO:0043167//ion binding;GO:0043169//cation binding;GO:0003824//catalytic activity	GO:0008152//metabolic process;GO:0009987//cellular process;GO:0006796//phosphate-containing compound metabolic process;GO:0044237//cellular metabolic process;GO:0006793//phosphorus metabolic process
entrzID_543544	107.667	47.6667	10.34	2.99	-1.79002	1.46877e-06	4.12941e-05	yes	IAA10	-	Environmental Information Processing	Signal transduction	ko04075//Plant hormone signal transduction	K14484	-	GO:0005515//protein binding;GO:0005488//binding	GO:0070887//cellular response to chemical stimulus;GO:0009719//response to endogenous stimulus;GO:0010468//regulation of gene expression;GO:0050789//regulation of biological process;GO:0042221//response to chemical;GO:0019222//regulation of metabolic process;GO:0032870//cellular response to hormone stimulus;GO:0009058//biosynthetic process;GO:0044763//single-organism cellular process;GO:0009755//…
entrzID_543570	2.66667	38.6667	0.07	0.656667	3.22973	6.08609e-05	0.00103257	yes	LOC543570	-	-	-	-	-	-	GO:0030234//enzyme regulator activity;GO:0098772//molecular function regulator;GO:0004857//enzyme inhibitor activity	GO:0050790//regulation of catalytic activity;GO:0031324//negative regulation of cellular metabolic process;GO:0019222//regulation of metabolic process;GO:0050789//regulation of biological process;GO:0051336//regulation of hydrolase activity;GO:0048519//negative regulation of biological process;GO:0043086//negative regulation of catalytic activity;GO:0044092//negative regulation of molecular funct…
entrzID_543587	194.333	153.667	8.25333	4.03	-1.0342	5.63473e-08	2.21345e-06	yes	PGcat	-	Metabolism	Global and overview maps;Carbohydrate metabolism	ko01100//tMetabolic pathways;ko00040//Pentose and glucuronate interconversions	K01213	-	GO:0016787//hydrolase activity;GO:0003824//catalytic activity	GO:0045229//external encapsulating structure organization;GO:0009987//cellular process;GO:0008152//metabolic process;GO:0044238//primary metabolic process;GO:0071840//cellular component organization or biogenesis;GO:0016043//cellular component organization
entrzID_543609	14877	9622.33	295.123	118.197	-1.32013	4.52386e-21	1.25931e-18	yes	TBG3	-	-	-	-	-	-	-	-
entrzID_543615	7.66667	27.6667	0.723333	1.64	1.18096	0.00650259	0.0431618	yes	sig1	-	-	-	-	-	-	-	-
entrzID_543619	1092	5277	52.5267	156.71	1.57698	1.68605e-22	5.43102e-20	yes	XET2	-	-	-	-	-	GO:0071944//cell periphery;GO:0005576//extracellular region;GO:0030312//external encapsulating structure;GO:0005623//cell;GO:0044464//cell part	GO:0016787//hydrolase activity;GO:0003824//catalytic activity;GO:0016758//transferase activity, transferring hexosyl groups;GO:0016740//transferase activity;GO:0016757//transferase activity, transferring glycosyl groups	GO:0044238//primary metabolic process;GO:0009987//cellular process;GO:0005975//carbohydrate metabolic process;GO:0071840//cellular component organization or biogenesis;GO:0016043//cellular component organization;GO:0071704//organic substance metabolic process;GO:0005976//polysaccharide metabolic process;GO:0008152//metabolic process;GO:0043170//macromolecule metabolic process;GO:0044042//glucan m…
entrzID_543701	71	34.3333	2.64333	0.84	-1.6539	0.000108438	0.0016816	yes	LOC543701	-	-	-	-	-	-	-	-
entrzID_543702	988	371.667	33.3733	7.62333	-2.1302	0.00043097	0.00529276	yes	HMGR	-	Metabolism	Metabolism of terpenoids and polyketides;Global and overview maps	ko01100//tMetabolic pathways;ko01110//Biosynthesis of secondary metabolites;ko00900//Terpenoid backbone biosynthesis	K00021	GO:0043226//organelle;GO:0044425//membrane part;GO:0043229//intracellular organelle;GO:0005622//intracellular;GO:0043231//intracellular membrane-bounded organelle;GO:0016020//membrane;GO:0044424//intracellular part;GO:0005623//cell;GO:0044464//cell part;GO:0031090//organelle membrane;GO:0044422//organelle part;GO:0043227//membrane-bounded organelle;GO:0031224//intrinsic component of membrane	GO:0016614//oxidoreductase activity, acting on CH-OH group of donors;GO:0097159//organic cyclic compound binding;GO:0003824//catalytic activity;GO:0016491//oxidoreductase activity;GO:0048037//cofactor binding;GO:1901265//nucleoside phosphate binding;GO:1901363//heterocyclic compound binding;GO:0036094//small molecule binding;GO:0005488//binding;GO:0000166//nucleotide binding	GO:0051186//cofactor metabolic process;GO:0006629//lipid metabolic process;GO:0071704//organic substance metabolic process;GO:0008152//metabolic process;GO:0044237//cellular metabolic process;GO:0006732//coenzyme metabolic process;GO:0044255//cellular lipid metabolic process;GO:0044699//single-organism process;GO:0044238//primary metabolic process;GO:0044763//single-organism cellular process;GO:0…
entrzID_543741	141	85.3333	17.3	6.90667	-1.32471	0.0045566	0.0331426	yes	TGAS118	-	-	-	-	-	-	-	-
entrzID_543765	243.667	898	8.81	20.32	1.20569	2.99097e-17	5.48296e-15	yes	st3	-	-	-	-	-	GO:0043227//membrane-bounded organelle;GO:0044425//membrane part;GO:0031090//organelle membrane;GO:0044422//organelle part;GO:0031224//intrinsic component of membrane;GO:0043231//intracellular membrane-bounded organelle;GO:0044424//intracellular part;GO:0044464//cell part;GO:0005623//cell;GO:0005622//intracellular;GO:0044444//cytoplasmic part;GO:0043229//intracellular organelle;GO:0009536//plasti…	GO:0022857//transmembrane transporter activity;GO:0005215//transporter activity	GO:0044763//single-organism cellular process;GO:1902578//single-organism localization;GO:0044765//single-organism transport;GO:0051234//establishment of localization;GO:0006810//transport;GO:0051179//localization;GO:0009987//cellular process;GO:0044699//single-organism process
entrzID_543804	1520	1215.67	46.8033	23.28	-1.00752	3.24145e-16	5.11107e-14	yes	bmy3	-	-	-	-	-	GO:0044424//intracellular part;GO:0005623//cell;GO:0005622//intracellular;GO:0044464//cell part	GO:0004553//hydrolase activity, hydrolyzing O-glycosyl compounds;GO:0003824//catalytic activity;GO:0016787//hydrolase activity;GO:0016798//hydrolase activity, acting on glycosyl bonds;GO:0016160//amylase activity	GO:0044238//primary metabolic process;GO:0008152//metabolic process
entrzID_543807	2893	1818.33	63.7667	25.45	-1.32514	1.23934e-18	2.8809e-16	yes	adc1	-	Metabolism	Amino acid metabolism;Global and overview maps	ko01100//tMetabolic pathways;ko00330//Arginine and proline metabolism	K01583	-	GO:0003824//catalytic activity;GO:0016830//carbon-carbon lyase activity;GO:0016829//lyase activity;GO:0016831//carboxy-lyase activity	GO:0009309//amine biosynthetic process;GO:0044699//single-organism process;GO:1901566//organonitrogen compound biosynthetic process;GO:0006596//polyamine biosynthetic process;GO:0006520//cellular amino acid metabolic process;GO:0044237//cellular metabolic process;GO:0006807//nitrogen compound metabolic process;GO:0044238//primary metabolic process;GO:1901576//organic substance biosynthetic proces…
entrzID_543837	36.3333	10.6667	2.47	0.433333	-2.51096	3.59785e-08	1.49676e-06	yes	PR-5	-	-	-	-	-	-	-	-
entrzID_543865	75.6667	57.6667	5.47	2.59	-1.07859	8.61874e-05	0.00138514	yes	PPCK2	-	-	-	-	-	-	GO:0004672//protein kinase activity;GO:1901363//heterocyclic compound binding;GO:0005488//binding;GO:0036094//small molecule binding;GO:0016740//transferase activity;GO:0016772//transferase activity, transferring phosphorus-containing groups;GO:0003824//catalytic activity;GO:0097159//organic cyclic compound binding;GO:0001883//purine nucleoside binding;GO:0032549//ribonucleoside binding;GO:001677…	GO:0006464//cellular protein modification process;GO:0009987//cellular process;GO:0044260//cellular macromolecule metabolic process;GO:0043412//macromolecule modification;GO:0019538//protein metabolic process;GO:0006793//phosphorus metabolic process;GO:0010646//regulation of cell communication;GO:0050789//regulation of biological process;GO:0006796//phosphate-containing compound metabolic process…
entrzID_543878	303	1918	18.54	69.3667	1.9036	2.37171e-05	0.000464815	yes	LOC543878	-	-	-	-	-	-	-	-
entrzID_543913	1729.33	1334.67	79.5967	37.7933	-1.07458	4.07057e-13	4.37063e-11	yes	XTH5	-	-	-	-	-	-	-	-
entrzID_543917	793	292.667	36.9033	8.57333	-2.10582	4.94919e-33	3.48732e-30	yes	NAC1	-	-	-	-	-	GO:0043231//intracellular membrane-bounded organelle;GO:0043227//membrane-bounded organelle;GO:0044464//cell part;GO:0043229//intracellular organelle;GO:0005622//intracellular;GO:0005623//cell;GO:0043226//organelle;GO:0044424//intracellular part	-	GO:0044237//cellular metabolic process;GO:0071704//organic substance metabolic process;GO:0008152//metabolic process;GO:0009058//biosynthetic process;GO:0044260//cellular macromolecule metabolic process;GO:0019222//regulation of metabolic process;GO:0043170//macromolecule metabolic process;GO:0065007//biological regulation;GO:0010468//regulation of gene expression;GO:0009987//cellular process;GO:…
entrzID_543953	26.6667	376	3.06333	24.7533	3.01445	4.44851e-06	0.000109027	yes	ER1	-	-	-	-	-	-	-	-
entrzID_543962	13832.7	5579	1025	258.26	-1.98872	0.00277467	0.0227734	yes	ARPI	-	-	-	-	-	-	GO:0030234//enzyme regulator activity;GO:0004857//enzyme inhibitor activity;GO:0098772//molecular function regulator	GO:0044092//negative regulation of molecular function;GO:0052547//regulation of peptidase activity;GO:0065007//biological regulation;GO:0051346//negative regulation of hydrolase activity;GO:0080090//regulation of primary metabolic process;GO:0043086//negative regulation of catalytic activity;GO:0010466//negative regulation of peptidase activity;GO:0031324//negative regulation of cellular metaboli…
entrzID_543963	84.6667	31.6667	7.24	1.72	-2.07358	1.04715e-12	1.04474e-10	yes	RSI-1	-	-	-	-	-	GO:0071944//cell periphery;GO:0005623//cell;GO:0031012//extracellular matrix;GO:0030054//cell junction;GO:0044464//cell part;GO:0005911//cell-cell junction;GO:0030312//external encapsulating structure	-	GO:0009408//response to heat;GO:0071310//cellular response to organic substance;GO:0071229//cellular response to acid chemical;GO:0010476//gibberellin mediated signaling pathway;GO:1901700//response to oxygen-containing compound;GO:0033993//response to lipid;GO:0050896//response to stimulus;GO:0009739//response to gibberellin;GO:0007165//signal transduction;GO:0007154//cell communication;GO:00097…
entrzID_543976	1485.33	6911.33	92.1667	268.863	1.54456	2.97787e-22	9.32568e-20	yes	CAB5	-	Metabolism	Energy metabolism;Global and overview maps	ko01100//tMetabolic pathways;ko00196//Photosynthesis - antenna proteins	K08913	GO:0044422//organelle part;GO:0031224//intrinsic component of membrane;GO:0009579//thylakoid;GO:0044435//plastid part;GO:0043234//protein complex;GO:0016020//membrane;GO:0098796//membrane protein complex;GO:0043226//organelle;GO:0009521//photosystem;GO:0044425//membrane part;GO:0034357//photosynthetic membrane;GO:0043229//intracellular organelle;GO:0005737//cytoplasm;GO:0044444//cytoplasmic part;…	GO:0005488//binding;GO:1901363//heterocyclic compound binding;GO:0097159//organic cyclic compound binding;GO:0043167//ion binding;GO:0046906//tetrapyrrole binding;GO:0043169//cation binding	GO:0036211//protein modification process;GO:0044238//primary metabolic process;GO:0044237//cellular metabolic process;GO:0043412//macromolecule modification;GO:0009987//cellular process;GO:0008152//metabolic process;GO:0019538//protein metabolic process;GO:0043170//macromolecule metabolic process;GO:0044267//cellular protein metabolic process;GO:0044260//cellular macromolecule metabolic process;G…
entrzID_543979	74.6667	567.333	4.57667	20.5667	2.16794	1.92003e-09	1.1016e-07	yes	NP24	-	-	-	-	-	-	-	-
entrzID_543981	169	858.667	9.78667	30.7633	1.65232	9.22848e-22	2.77445e-19	yes	SODCP.2	-	Cellular Processes	Transport and catabolism	ko04146//Peroxisome	K04565	GO:0044464//cell part;GO:0043231//intracellular membrane-bounded organelle;GO:0043229//intracellular organelle;GO:0005737//cytoplasm;GO:0044444//cytoplasmic part;GO:0005576//extracellular region;GO:0009532//plastid stroma;GO:0043227//membrane-bounded organelle;GO:0044424//intracellular part;GO:0009536//plastid;GO:0044446//intracellular organelle part;GO:0005623//cell;GO:0044422//organelle part;GO…	GO:0003824//catalytic activity;GO:0016209//antioxidant activity;GO:0043169//cation binding;GO:0005488//binding;GO:0043167//ion binding	GO:0019748//secondary metabolic process;GO:0072593//reactive oxygen species metabolic process;GO:0006950//response to stress;GO:0050896//response to stimulus;GO:0009987//cellular process;GO:0006801//superoxide metabolic process;GO:0044710//single-organism metabolic process;GO:0044763//single-organism cellular process;GO:0044699//single-organism process;GO:0009404//toxin metabolic process;GO:00081…
entrzID_543986	136.333	10.3333	6.89667	0.31	-4.47556	1.24097e-28	6.21809e-26	yes	LOC543986	-	-	-	-	-	-	GO:0008422//beta-glucosidase activity;GO:0015926//glucosidase activity;GO:0003824//catalytic activity;GO:0016798//hydrolase activity, acting on glycosyl bonds;GO:0016787//hydrolase activity;GO:0004553//hydrolase activity, hydrolyzing O-glycosyl compounds	GO:0008152//metabolic process;GO:0044238//primary metabolic process
entrzID_543994	69.6667	16.6667	1.48	0.23	-2.68589	2.52092e-09	1.4035e-07	yes	LOX1.1	-	Metabolism	Lipid metabolism	ko00591//Linoleic acid metabolism	K15718	-	GO:0043169//cation binding;GO:0003824//catalytic activity;GO:0005488//binding;GO:0043167//ion binding;GO:0016701//oxidoreductase activity, acting on single donors with incorporation of molecular oxygen;GO:0016491//oxidoreductase activity	GO:0072330//monocarboxylic acid biosynthetic process;GO:0016053//organic acid biosynthetic process;GO:0044238//primary metabolic process;GO:0044281//small molecule metabolic process;GO:0006629//lipid metabolic process;GO:0044763//single-organism cellular process;GO:1901576//organic substance biosynthetic process;GO:0044699//single-organism process;GO:0032787//monocarboxylic acid metabolic process…
entrzID_543999	997.667	584	31.3867	11.5967	-1.43644	2.58013e-18	5.64822e-16	yes	cellulase	-	-	-	-	-	-	GO:0004553//hydrolase activity, hydrolyzing O-glycosyl compounds;GO:0003824//catalytic activity;GO:0016787//hydrolase activity;GO:0016798//hydrolase activity, acting on glycosyl bonds	GO:0044238//primary metabolic process;GO:0044260//cellular macromolecule metabolic process;GO:0044237//cellular metabolic process;GO:0006073//cellular glucan metabolic process;GO:0044042//glucan metabolic process;GO:0044262//cellular carbohydrate metabolic process;GO:0071704//organic substance metabolic process;GO:0008152//metabolic process;GO:0043170//macromolecule metabolic process;GO:0005975//…
entrzID_544001	11346.7	2770.33	844.843	129.337	-2.70755	0.00369047	0.0283153	yes	LOC544001	-	-	-	-	-	-	-	GO:0052547//regulation of peptidase activity;GO:0032269//negative regulation of cellular protein metabolic process;GO:0060255//regulation of macromolecule metabolic process;GO:0048519//negative regulation of biological process;GO:0051248//negative regulation of protein metabolic process;GO:0051336//regulation of hydrolase activity;GO:0044092//negative regulation of molecular function;GO:0065009//…
entrzID_544031	12.6667	56	0.986667	2.74	1.47354	0.00784406	0.0497378	yes	ER5	-	-	-	-	-	-	-	-
entrzID_544034	640.333	476.333	58.2	27.5267	-1.08019	1.3023e-17	2.50402e-15	yes	LE16	-	-	-	-	-	-	GO:0005488//binding	GO:0006810//transport;GO:0051179//localization;GO:0044699//single-organism process;GO:0044765//single-organism transport;GO:1902578//single-organism localization;GO:0051234//establishment of localization
entrzID_544035	27	12.6667	1.27333	0.376667	-1.75725	0.000162681	0.00236654	yes	EXP1	-	-	-	-	-	GO:0071944//cell periphery;GO:0005623//cell;GO:0044464//cell part;GO:0030312//external encapsulating structure	-	GO:0016043//cellular component organization;GO:0071840//cellular component organization or biogenesis;GO:0009987//cellular process;GO:0071555//cell wall organization;GO:0045229//external encapsulating structure organization;GO:0071554//cell wall organization or biogenesis
entrzID_544042	23.6667	14.6667	1.85	0.706667	-1.38842	0.000572872	0.00666862	yes	LOC544042	-	Organismal Systems	Environmental adaptation	ko04626//Plant-pathogen interaction	K13433	-	-	-
entrzID_544054	543.667	1907.33	38.7333	84.5233	1.12577	9.5148e-16	1.44959e-13	yes	SODCC.1	-	Cellular Processes	Transport and catabolism	ko04146//Peroxisome	K04565	GO:0044444//cytoplasmic part;GO:0005622//intracellular;GO:0043226//organelle;GO:0005623//cell;GO:0043227//membrane-bounded organelle;GO:0043231//intracellular membrane-bounded organelle;GO:0043229//intracellular organelle;GO:0044424//intracellular part;GO:0005737//cytoplasm;GO:0044464//cell part	GO:0016209//antioxidant activity;GO:0003824//catalytic activity;GO:0043167//ion binding;GO:0005488//binding;GO:0043169//cation binding	GO:0044723//single-organism carbohydrate metabolic process;GO:0044763//single-organism cellular process;GO:0043436//oxoacid metabolic process;GO:0006801//superoxide metabolic process;GO:0006006//glucose metabolic process;GO:0019752//carboxylic acid metabolic process;GO:0050896//response to stimulus;GO:0019318//hexose metabolic process;GO:0044281//small molecule metabolic process;GO:0044237//cellu…
entrzID_544056	22.3333	0.333333	1.83667	0.0166667	-6.78398	4.68375e-14	5.73963e-12	yes	TAS14	-	-	-	-	-	-	-	GO:0001101//response to acid chemical;GO:0050896//response to stimulus;GO:0042221//response to chemical
entrzID_544060	259.667	163	6.20333	2.52333	-1.29771	0.000143666	0.00214244	yes	LOC544060	-	-	-	-	-	-	-	-
entrzID_544061	186.333	883.333	17.23	48.2667	1.4861	9.2367e-10	5.49523e-08	yes	LOC544061	-	-	-	-	-	-	-	-
entrzID_544069	131.333	11	12.2867	0.626667	-4.29325	6.08501e-34	5.08166e-31	yes	PR-P2	-	-	-	-	-	-	-	-
entrzID_544070	2.66667	22.3333	0.376667	1.94333	2.36717	3.9563e-05	0.00072408	yes	LOC544070	-	-	-	-	-	-	-	-
entrzID_544083	0.333333	87.6667	0.0233333	3.30333	7.14539	0.000352579	0.0044839	yes	PR-1a1	-	Environmental Information Processing;Organismal Systems	Environmental adaptation;Signal transduction	ko04626//Plant-pathogen interaction;ko04075//Plant hormone signal transduction;ko04016//MAPK signaling pathway - plant	K13449	-	-	-
entrzID_544092	112.667	55	5.42667	1.67333	-1.69734	7.67647e-12	6.58133e-10	yes	Q`b	-	-	-	-	-	-	GO:0016787//hydrolase activity;GO:0003824//catalytic activity	GO:0044238//primary metabolic process;GO:0008152//metabolic process
entrzID_544101	493.667	229	28.98	8.9	-1.70318	7.86355e-05	0.00128112	yes	tXET-B1	-	-	-	-	-	GO:0071944//cell periphery;GO:0005623//cell;GO:0044464//cell part;GO:0030312//external encapsulating structure;GO:0005576//extracellular region	GO:0016757//transferase activity, transferring glycosyl groups;GO:0003824//catalytic activity;GO:0016740//transferase activity;GO:0016787//hydrolase activity;GO:0016758//transferase activity, transferring hexosyl groups	GO:0045229//external encapsulating structure organization;GO:0009987//cellular process;GO:0044238//primary metabolic process;GO:0008152//metabolic process;GO:0043170//macromolecule metabolic process;GO:0016043//cellular component organization;GO:0071704//organic substance metabolic process;GO:0044042//glucan metabolic process;GO:0005975//carbohydrate metabolic process;GO:0071840//cellular compone…
entrzID_544123	1102.99	513	83.47	22.75	-1.87539	3.62863e-06	9.14171e-05	yes	PR1b1	-	Environmental Information Processing;Organismal Systems	Environmental adaptation;Signal transduction	ko04626//Plant-pathogen interaction;ko04075//Plant hormone signal transduction;ko04016//MAPK signaling pathway - plant	K13449	-	-	GO:0006950//response to stress;GO:0009607//response to biotic stimulus;GO:0050896//response to stimulus;GO:0009620//response to fungus;GO:0051704//multi-organism process;GO:0001906//cell killing;GO:0009605//response to external stimulus;GO:0043207//response to external biotic stimulus;GO:0051707//response to other organism
entrzID_544125	37.3333	24.3333	1.43333	0.603333	-1.24835	0.000953369	0.00997521	yes	cel7	-	Metabolism	Global and overview maps;Carbohydrate metabolism	ko01100//tMetabolic pathways;ko00520//Amino sugar and nucleotide sugar metabolism;ko00500//Starch and sucrose metabolism	K01179	-	GO:0003824//catalytic activity;GO:0016787//hydrolase activity;GO:0004553//hydrolase activity, hydrolyzing O-glycosyl compounds;GO:0016798//hydrolase activity, acting on glycosyl bonds	GO:0006073//cellular glucan metabolic process;GO:0044237//cellular metabolic process;GO:0005975//carbohydrate metabolic process;GO:0044262//cellular carbohydrate metabolic process;GO:0051273//beta-glucan metabolic process;GO:0044264//cellular polysaccharide metabolic process;GO:0005976//polysaccharide metabolic process;GO:0008152//metabolic process;GO:0044260//cellular macromolecule metabolic pro…
entrzID_544134	4	0.666667	0.313333	0.03	-3.38466	0.00738481	0.047584	yes	TSI-1	-	-	-	-	-	-	-	GO:0050896//response to stimulus
entrzID_544148	1799.33	6538.17	96.1933	211.81	1.13876	2.58553e-07	8.74042e-06	yes	CHI9	-	Metabolism;Environmental Information Processing	Global and overview maps;Carbohydrate metabolism;Signal transduction	ko01100//tMetabolic pathways;ko04016//MAPK signaling pathway - plant;ko00520//Amino sugar and nucleotide sugar metabolism	K20547	GO:0043229//intracellular organelle;GO:0043226//organelle;GO:0043227//membrane-bounded organelle;GO:0071944//cell periphery;GO:0005623//cell;GO:0044464//cell part;GO:0030312//external encapsulating structure;GO:0043231//intracellular membrane-bounded organelle;GO:0044424//intracellular part;GO:0005622//intracellular	GO:0097367//carbohydrate derivative binding;GO:0005488//binding;GO:0004553//hydrolase activity, hydrolyzing O-glycosyl compounds;GO:0016798//hydrolase activity, acting on glycosyl bonds;GO:0003824//catalytic activity;GO:0016787//hydrolase activity	GO:0009056//catabolic process;GO:0071554//cell wall organization or biogenesis;GO:0006950//response to stress;GO:0044036//cell wall macromolecule metabolic process;GO:0008152//metabolic process;GO:0006026//aminoglycan catabolic process;GO:0043170//macromolecule metabolic process;GO:0050896//response to stimulus;GO:0044260//cellular macromolecule metabolic process;GO:1901564//organonitrogen compou…
entrzID_544168	45.6667	165.667	3.43333	7.86333	1.19553	1.32554e-06	3.78333e-05	yes	ER24	-	-	-	-	-	GO:0043228//non-membrane-bounded organelle;GO:0043227//membrane-bounded organelle;GO:0043229//intracellular organelle;GO:0044464//cell part;GO:0044424//intracellular part;GO:0043232//intracellular non-membrane-bounded organelle;GO:0043226//organelle;GO:0005623//cell;GO:0005622//intracellular;GO:0043231//intracellular membrane-bounded organelle	GO:0003677//DNA binding;GO:0005488//binding;GO:0097159//organic cyclic compound binding;GO:0000988//transcription factor activity, protein binding;GO:0000989//transcription factor activity, transcription factor binding;GO:0001071//nucleic acid binding transcription factor activity;GO:0003712//transcription cofactor activity;GO:0003676//nucleic acid binding;GO:1901363//heterocyclic compound binding	GO:0035556//intracellular signal transduction;GO:0010468//regulation of gene expression;GO:0000160//phosphorelay signal transduction system;GO:0060255//regulation of macromolecule metabolic process;GO:0080090//regulation of primary metabolic process;GO:0009642//response to light intensity;GO:2001141//regulation of RNA biosynthetic process;GO:0042221//response to chemical;GO:0051171//regulation of…
entrzID_544185	10.6733	0.333333	0.94	0.0166667	-5.81762	8.96336e-07	2.63502e-05	yes	P4	-	Environmental Information Processing;Organismal Systems	Environmental adaptation;Signal transduction	ko04626//Plant-pathogen interaction;ko04075//Plant hormone signal transduction;ko04016//MAPK signaling pathway - plant	K13449	-	-	GO:0009607//response to biotic stimulus;GO:0009620//response to fungus;GO:0009605//response to external stimulus;GO:0051704//multi-organism process;GO:0043207//response to external biotic stimulus;GO:0050896//response to stimulus;GO:0051707//response to other organism;GO:0001906//cell killing;GO:0006950//response to stress
entrzID_544205	1	48	0.0633333	2.34	5.2074	0.00354454	0.0275025	yes	er-sHSP	-	Genetic Information Processing	Folding, sorting and degradation	ko04141//Protein processing in endoplasmic reticulum	K13993	GO:0044424//intracellular part;GO:0043227//membrane-bounded organelle;GO:0044464//cell part;GO:0005622//intracellular;GO:0005623//cell;GO:0043229//intracellular organelle;GO:0043231//intracellular membrane-bounded organelle;GO:0043226//organelle	-	GO:0043170//macromolecule metabolic process;GO:1901700//response to oxygen-containing compound;GO:0006979//response to oxidative stress;GO:0000302//response to reactive oxygen species;GO:0050896//response to stimulus;GO:0009642//response to light intensity;GO:0009314//response to radiation;GO:0042221//response to chemical;GO:0044238//primary metabolic process;GO:0044267//cellular protein metaboli…
entrzID_544266	221.667	1363.33	18.19	68.6533	1.91618	2.46095e-33	1.91343e-30	yes	Dea1	-	-	-	-	-	-	-	-
entrzID_544267	2799.33	1247	122.367	33.43	-1.872	1.69001e-32	1.15474e-29	yes	LOC544267	-	Metabolism	Energy metabolism	ko00920//Sulfur metabolism	K05907	-	GO:0003824//catalytic activity;GO:0016491//oxidoreductase activity;GO:0016667//oxidoreductase activity, acting on a sulfur group of donors	GO:0044763//single-organism cellular process;GO:0065008//regulation of biological quality;GO:0006790//sulfur compound metabolic process;GO:0065007//biological regulation;GO:0044710//single-organism metabolic process;GO:0019725//cellular homeostasis;GO:0042592//homeostatic process;GO:0044699//single-organism process;GO:0044237//cellular metabolic process;GO:0009987//cellular process;GO:0008152//me…
entrzID_544286	5370.67	829.333	680.36	70.7	-3.26652	0.00395114	0.029816	yes	mcpi	-	-	-	-	-	-	GO:0098772//molecular function regulator;GO:0030234//enzyme regulator activity	GO:0065007//biological regulation;GO:0043086//negative regulation of catalytic activity;GO:0044092//negative regulation of molecular function;GO:0050790//regulation of catalytic activity;GO:0050789//regulation of biological process;GO:0009892//negative regulation of metabolic process;GO:0065009//regulation of molecular function;GO:0019222//regulation of metabolic process;GO:0048519//negative regu…
entrzID_544289	33.6667	22.3333	0.993333	0.42	-1.24189	0.000380465	0.00477125	yes	PME2.1	-	Metabolism	Carbohydrate metabolism;Global and overview maps	ko01100//tMetabolic pathways;ko00040//Pentose and glucuronate interconversions	K01051	GO:0044464//cell part;GO:0030312//external encapsulating structure;GO:0071944//cell periphery;GO:0005623//cell	GO:0016787//hydrolase activity;GO:0003824//catalytic activity;GO:0016788//hydrolase activity, acting on ester bonds;GO:0052689//carboxylic ester hydrolase activity	GO:0000272//polysaccharide catabolic process;GO:0071840//cellular component organization or biogenesis;GO:0044707//single-multicellular organism process;GO:0050789//regulation of biological process;GO:0071555//cell wall organization;GO:0009987//cellular process;GO:0005976//polysaccharide metabolic process;GO:0044238//primary metabolic process;GO:1901575//organic substance catabolic process;GO:007…
entrzID_544293	8.66667	62.6667	0.446667	1.97	2.14093	1.39572e-07	5.01126e-06	yes	cevi16	-	Metabolism	Global and overview maps;Biosynthesis of other secondary metabolites	ko01100//tMetabolic pathways;ko01110//Biosynthesis of secondary metabolites;ko00940//Phenylpropanoid biosynthesis	K00430	-	GO:0005488//binding;GO:1901363//heterocyclic compound binding;GO:0003824//catalytic activity;GO:0097159//organic cyclic compound binding;GO:0043169//cation binding;GO:0043167//ion binding;GO:0046906//tetrapyrrole binding	GO:0008152//metabolic process;GO:0044699//single-organism process;GO:0044710//single-organism metabolic process;GO:0006950//response to stress;GO:0050896//response to stimulus
entrzID_544294	281	946.333	14.9567	31.4767	1.07349	3.59375e-17	6.38046e-15	yes	THM27	-	Organismal Systems	Environmental adaptation	ko04626//Plant-pathogen interaction	K09422	-	GO:0005488//binding	-
entrzID_544307	135	102.333	8.70667	4.12333	-1.07831	3.44497e-08	1.44113e-06	yes	THT7-8	-	-	-	-	-	-	GO:0003824//catalytic activity	-
entrzID_544312	2720.67	728.667	146.33	24.7533	-2.56353	2.76533e-51	1.03921e-47	yes	LOC544312	-	-	-	-	-	-	-	-
entrzID_606713	92	20.6667	5.4	0.746667	-2.85442	5.49939e-18	1.13762e-15	yes	ERF3-like	-	-	-	-	-	GO:0043229//intracellular organelle;GO:0044424//intracellular part;GO:0005623//cell;GO:0043227//membrane-bounded organelle;GO:0044464//cell part;GO:0005622//intracellular;GO:0043226//organelle;GO:0043231//intracellular membrane-bounded organelle	GO:0001071//nucleic acid binding transcription factor activity	GO:0044763//single-organism cellular process;GO:0010033//response to organic substance;GO:0065007//biological regulation;GO:0043170//macromolecule metabolic process;GO:0071396//cellular response to lipid;GO:0071704//organic substance metabolic process;GO:0007275//multicellular organism development;GO:0009755//hormone-mediated signaling pathway;GO:0071370//cellular response to gibberellin stimulus…
entrzID_778256	5	40.3333	0.206667	1.12333	2.44241	1.67493e-05	0.000347437	yes	AADC2	-	Metabolism	Amino acid metabolism	ko00360//Phenylalanine metabolism	K22427	-	GO:0003824//catalytic activity;GO:0043167//ion binding;GO:0043168//anion binding;GO:0016830//carbon-carbon lyase activity;GO:0016829//lyase activity;GO:0005488//binding	GO:0009987//cellular process;GO:0044281//small molecule metabolic process;GO:0006082//organic acid metabolic process;GO:0071704//organic substance metabolic process;GO:0044699//single-organism process;GO:0043436//oxoacid metabolic process;GO:0044763//single-organism cellular process;GO:0008152//metabolic process;GO:0044710//single-organism metabolic process;GO:0044237//cellular metabolic process
entrzID_778266	25.3333	94.6667	1.82667	4.15333	1.18506	0.000289941	0.00382763	yes	LOC778266	-	-	-	-	-	-	-	-
entrzID_778273	139.333	90.6667	5.69333	2.29333	-1.31183	5.06839e-09	2.62717e-07	yes	pip1	-	-	-	-	-	-	GO:0016787//hydrolase activity;GO:0003824//catalytic activity;GO:0008233//peptidase activity;GO:0070011//peptidase activity, acting on L-amino acid peptides	-
entrzID_778275	10.6667	3	0.51	0.0833333	-2.61353	9.20532e-05	0.00146583	yes	SNF4	-	-	-	-	-	-	-	-
entrzID_778304	22	9	0.62	0.156667	-1.98457	0.000121091	0.00185486	yes	lin9	-	Metabolism	Global and overview maps;Carbohydrate metabolism	ko01100//tMetabolic pathways;ko00500//Starch and sucrose metabolism;ko00052//Galactose metabolism	K01193	-	GO:0004564//beta-fructofuranosidase activity;GO:0003824//catalytic activity;GO:0016798//hydrolase activity, acting on glycosyl bonds;GO:0016787//hydrolase activity;GO:0004553//hydrolase activity, hydrolyzing O-glycosyl compounds	GO:0044238//primary metabolic process;GO:0008152//metabolic process
entrzID_778325	8137	6141.33	240.47	113.6	-1.08189	9.13205e-16	1.40075e-13	yes	nii1	-	Metabolism	Energy metabolism	ko00910//Nitrogen metabolism	K00366	-	GO:0005488//binding;GO:0046906//tetrapyrrole binding;GO:1901363//heterocyclic compound binding;GO:0097159//organic cyclic compound binding;GO:0051540//metal cluster binding	GO:0044699//single-organism process;GO:0044710//single-organism metabolic process;GO:0008152//metabolic process
entrzID_778326	2002.67	1448.67	56.2333	25.2767	-1.15362	3.86465e-16	6.05139e-14	yes	LOC778326	-	Metabolism	Energy metabolism	ko00910//Nitrogen metabolism	K00366	-	GO:0046906//tetrapyrrole binding;GO:0005488//binding;GO:1901363//heterocyclic compound binding;GO:0051540//metal cluster binding;GO:0097159//organic cyclic compound binding	GO:0044710//single-organism metabolic process;GO:0044699//single-organism process;GO:0008152//metabolic process
entrzID_778339	7.66667	2.66667	0.19	0.04	-2.24793	0.00556804	0.038559	yes	LOC778339	-	-	-	-	-	-	GO:0005215//transporter activity	GO:0044763//single-organism cellular process;GO:0009987//cellular process;GO:0044699//single-organism process
