# Supplementary material for: Comparative Transcriptome Analysis of Gene Expression Patterns in Tomato Under Dynamic Light Conditions
Source: Genes (Basel). 2019 Aug 29;10(9):662. doi: 10.3390/genes10090662 (PMC6770952; doi:10.3390/genes10090662)
Supplement: Supplementary file 1 [file genes-10-00662-s001.zip › Supp/Table S6.xlsx]

## Sheet: Sheet1
Table S6. Significantly DEGs between treatment 1 and 2
id	T1_count	T2_count	T1_fpkm	T2_fpkm	log2(FC)	Pvalue	FDR	significant	Symbol	Description	KEGG_A_class	KEGG_B_class	Pathway	K_ID	GO Component	GO Function	GO Process
CQW56_mgp39	18.66	6.64667	3.03	1.05667	-1.5198	0.0028187	0.0485447	yes	rps12	ribosomal protein S12	Genetic Information Processing	Translation	ko03010//Ribosome	K02950	GO:0032991//macromolecular complex;GO:0044424//intracellular part;GO:0005623//cell;GO:0043227//membrane-bounded organelle;GO:0043231//intracellular membrane-bounded organelle;GO:0043229//intracellular organelle;GO:1990904//ribonucleoprotein complex;GO:0044464//cell part;GO:0009536//plastid;GO:0043232//intracellular non-membrane-bounded organelle;GO:0044444//cytoplasmic part;GO:0005840//ribosome;G…	GO:0003676//nucleic acid binding;GO:0097159//organic cyclic compound binding;GO:0005198//structural molecule activity;GO:1901363//heterocyclic compound binding;GO:0003723//RNA binding;GO:0005488//binding	GO:0008152//metabolic process;GO:0043170//macromolecule metabolic process;GO:0010467//gene expression;GO:0071704//organic substance metabolic process
XLOC_000462	797.667	140	22.9167	4.81	-2.25229	1.56e-26	1.34e-23	yes	At1g35710	XP_015060909.1 PREDICTED: probable leucine-rich repeat receptor-like protein kinase At1g35710 [Solanum pennellii]	-	-	-	-	-	-	-
XLOC_001295	235	48.3333	6.50333	1.35	-2.26822	6.17e-22	3.96e-19	yes	TPS31	XP_009757910.1 PREDICTED: 5-epi-aristolochene synthase 1-like [Nicotiana sylvestris]	Not Included in Pathway or Brite	Unclassified: metabolism	ko99980//Enzymes with EC numbers	K18117	-	-	-
XLOC_002157	9.66667	0	0.533333	0.001	-9.05889	1.19e-06	0.000107648	yes	-	XP_015063196.1 PREDICTED: glucan endo-1,3-beta-glucosidase, basic isoform 1-like [Solanum pennellii]	-	-	-	-	-	GO:0003824//catalytic activity;GO:0016798//hydrolase activity, acting on glycosyl bonds;GO:0016787//hydrolase activity	-
XLOC_002915	424.667	45.3333	18.08	2.29	-2.98098	1.01e-49	3.24e-46	yes	-	XP_009773139.1 PREDICTED: vetispiradiene synthase 3 [Nicotiana sylvestris]	Metabolism	Metabolism of terpenoids and polyketides;Global and overview maps	ko01110//Biosynthesis of secondary metabolites;ko00909//Sesquiterpenoid and triterpenoid biosynthesis	K14182	-	-	-
XLOC_003024	35.3333	9	1.11333	0.306667	-1.86014	2.62e-05	0.0013931	yes	-	XP_016539166.1 PREDICTED: uncharacterized protein LOC107839999 [Capsicum annuum]	-	-	-	-	-	-	-
XLOC_003626	225	85.6667	9.31667	3.50667	-1.40971	3.45e-09	5.96e-07	yes	-	-	-	-	-	-	-	-	-
XLOC_004239	458.667	201	28.0133	12.6467	-1.14736	6.8e-10	1.35e-07	yes	At4g27270	XP_015063427.1 PREDICTED: probable NAD(P)H dehydrogenase (quinone) FQR1-like 1 [Solanum pennellii]	Metabolism	Metabolism of cofactors and vitamins;Global and overview maps	ko01110//Biosynthesis of secondary metabolites;ko00130//Ubiquinone and other terpenoid-quinone biosynthesis	K03809	-	-	-
XLOC_004395	7.66667	0	0.616667	0.001	-9.26835	0.0021213	0.0400001	yes	CHI14	XP_015065219.1 PREDICTED: basic endochitinase-like [Solanum pennellii]	Metabolism	Carbohydrate metabolism;Global and overview maps	ko01100//tMetabolic pathways;ko00520//Amino sugar and nucleotide sugar metabolism	K01183	GO:0005576//extracellular region	GO:0016787//hydrolase activity;GO:0003824//catalytic activity;GO:0016798//hydrolase activity, acting on glycosyl bonds	GO:0043170//macromolecule metabolic process;GO:0071704//organic substance metabolic process;GO:0008152//metabolic process;GO:0009056//catabolic process
XLOC_004720	44	18.3333	1.23	0.456667	-1.42944	0.000922118	0.0217075	yes	-	XP_015081908.1 PREDICTED: high mobility group B protein 10-like [Solanum pennellii]	-	-	-	-	-	-	-
XLOC_004853	47.6667	100	2.29	4.89333	1.09547	1.8e-06	0.000152314	yes	-	XP_010315951.1 PREDICTED: uncharacterized protein LOC101258017 [Solanum lycopersicum]	-	-	-	-	-	-	-
XLOC_005182	16.6667	0	1.01	0.001	-9.98014	6.34e-07	6.27e-05	yes	VQ29	XP_019067735.1 PREDICTED: uncharacterized protein LOC101267200 [Solanum lycopersicum]	-	-	-	-	-	-	-
XLOC_006707	18.3333	61.6667	0.253333	0.876667	1.79099	1.76e-07	1.97e-05	yes	-	XP_019250920.1 PREDICTED: uncharacterized protein LOC109229825 [Nicotiana attenuata]	-	-	-	-	-	-	-
XLOC_009803	103.333	263.28	1.34	3.38	1.33479	3.29e-10	6.84e-08	yes	At3g57050	XP_015064927.1 PREDICTED: F-box protein SKIP23-like [Solanum pennellii]	Metabolism	Amino acid metabolism;Global and overview maps;Metabolism of other amino acids	ko01100//tMetabolic pathways;ko01110//Biosynthesis of secondary metabolites;ko01230//Biosynthesis of amino acids;ko00270//Cysteine and methionine metabolism;ko00450//Selenocompound metabolism	K01760	-	-	-
XLOC_010035	9	1	0.746667	0.08	-3.22239	0.000578786	0.0154192	yes	-	XP_015170113.1 PREDICTED: uncharacterized protein LOC102605553 [Solanum tuberosum]	-	-	-	-	-	-	-
XLOC_011999	10.3333	31.6667	0.336667	1.01667	1.59445	0.00078663	0.0194291	yes	-	XP_015075525.1 PREDICTED: (3S,6E)-nerolidol synthase 1-like [Solanum pennellii]	-	-	-	-	-	-	-
XLOC_012611	16.3333	1.33333	1.71333	0.136667	-3.64807	5.25e-06	0.000377705	yes	-	-	-	-	-	-	-	-	-
XLOC_015515	45.6667	18.6667	2.71667	1.09333	-1.3131	0.000452676	0.0128361	yes	LBD1	XP_015079078.1 PREDICTED: LOB domain-containing protein 1-like [Solanum pennellii]	-	-	-	-	-	-	-
XLOC_016402	69.6667	0	4.6	0.001	-12.1674	1.21e-08	1.82e-06	yes	-	-	-	-	-	-	-	-	-
XLOC_016511	11.3333	0	2.38667	0.001	-11.2208	0.00256206	0.0454133	yes	-	XP_015081786.1 PREDICTED: proteinase inhibitor PSI-1.2-like [Solanum pennellii]	-	-	-	-	-	-	-
XLOC_017577	892.667	356	110.087	43.8733	-1.32722	9.97e-16	4.67e-13	yes	-	-	-	-	-	-	-	-	-
XLOC_017657	192	24.3333	7.00333	0.866667	-3.01449	4.42e-17	2.26e-14	yes	-	XP_015081792.1 PREDICTED: uncharacterized protein LOC107025519 [Solanum pennellii]	-	-	-	-	-	-	-
XLOC_018224	30.6667	12	1.47667	0.57	-1.37331	0.00118724	0.026089	yes	-	-	-	-	-	-	-	-	-
XLOC_021706	9.33333	1.66667	0.606667	0.11	-2.4634	0.0011056	0.0247307	yes	MSH1	AAX53097.1 DNA mismatch repair protein, partial [Solanum lycopersicum]	-	-	-	-	-	-	-
XLOC_022213	15.3333	35	1.07333	2.77	1.36779	0.000840621	0.0202778	yes	-	-	-	-	-	-	-	-	-
XLOC_023271	22.6667	46.3333	1.12667	2.33667	1.05239	0.00155367	0.0317491	yes	-	XP_015164962.1 PREDICTED: uncharacterized protein LOC107060913 [Solanum tuberosum]	-	-	-	-	-	-	-
XLOC_024914	28.3333	4.33333	3.02	0.443333	-2.76808	4.08e-07	4.3e-05	yes	-	XP_009623087.1 PREDICTED: uncharacterized protein LOC104114364 [Nicotiana tomentosiformis]	-	-	-	-	-	-	-
XLOC_025280	2	16.6667	0.0566667	0.51	3.16993	0.000279854	0.00896571	yes	-	XP_004238497.1 PREDICTED: uncharacterized protein LOC101255989 [Solanum lycopersicum]	-	-	-	-	-	-	-
XLOC_025366	8.33333	21	0.51	1.31667	1.36832	0.00270204	0.0472604	yes	-	YP_009049718.1 hypothetical protein (mitochondrion) [Capsicum annuum]	-	-	-	-	-	-	-
XLOC_025822	10.6667	28.3333	1.3	3.54	1.44524	0.000771477	0.0192247	yes	-	-	-	-	-	-	-	-	-
XLOC_026849	143	53	23.3733	8.47	-1.46443	2.99e-06	0.000230982	yes	AGP16	-	-	-	-	-	-	-	-
XLOC_027200	8.66667	25.6667	0.206667	0.633333	1.61566	0.00107145	0.0242812	yes	-	XP_009617365.1 PREDICTED: protein CYPRO4-like [Nicotiana tomentosiformis]	-	-	-	-	-	-	-
entrzID_100125906	1200.33	286.667	48.21	11.9767	-2.00911	2.34e-22	1.57e-19	yes	ODD	-	-	-	-	-	-	-	-
entrzID_100191111	7281	238	511.02	17.0333	-4.90695	1.78e-46	4e-43	yes	LOC100191111	-	Environmental Information Processing;Organismal Systems	Signal transduction;Environmental adaptation	ko04626//Plant-pathogen interaction;ko04075//Plant hormone signal transduction;ko04016//MAPK signaling pathway - plant	K13449	-	-	-
entrzID_100316872	180.667	90	5.27333	2.54333	-1.05199	0.00194109	0.0374832	yes	LOC100316872	-	-	-	-	-	GO:0043227//membrane-bounded organelle;GO:0031224//intrinsic component of membrane;GO:0031090//organelle membrane;GO:0005911//cell-cell junction;GO:0044425//membrane part;GO:0016020//membrane;GO:0043226//organelle;GO:0044422//organelle part;GO:0030054//cell junction	GO:0097159//organic cyclic compound binding;GO:0004672//protein kinase activity;GO:0003824//catalytic activity;GO:0036094//small molecule binding;GO:0005488//binding;GO:0016301//kinase activity;GO:0032549//ribonucleoside binding;GO:0016740//transferase activity;GO:0001883//purine nucleoside binding;GO:0001882//nucleoside binding;GO:0032550//purine ribonucleoside binding;GO:1901363//heterocyclic c…	GO:0050793//regulation of developmental process;GO:0023052//signaling;GO:0043170//macromolecule metabolic process;GO:0036211//protein modification process;GO:0019538//protein metabolic process;GO:0044267//cellular protein metabolic process;GO:0007165//signal transduction;GO:0044260//cellular macromolecule metabolic process;GO:0044700//single organism signaling;GO:0044699//single-organism process;…
entrzID_100316877	98.3333	43.3333	2.63333	1.17333	-1.16628	1.46e-05	0.000876694	yes	LOC100316877	-	Metabolism	Global and overview maps;Metabolism of terpenoids and polyketides	ko01100//tMetabolic pathways;ko01110//Biosynthesis of secondary metabolites;ko00906//Carotenoid biosynthesis	K09840	-	-	-
entrzID_100316883	24.3333	70.8867	1.31667	4.01667	1.60911	0.000359898	0.0108637	yes	PHS1	-	-	-	-	-	GO:0043229//intracellular organelle;GO:0044464//cell part;GO:0005623//cell;GO:0043226//organelle;GO:0044424//intracellular part;GO:0009536//plastid;GO:0044444//cytoplasmic part;GO:0043227//membrane-bounded organelle;GO:0005622//intracellular;GO:0005737//cytoplasm;GO:0043231//intracellular membrane-bounded organelle	GO:0016838//carbon-oxygen lyase activity, acting on phosphates;GO:0003824//catalytic activity;GO:0005488//binding;GO:0043167//ion binding;GO:0016835//carbon-oxygen lyase activity;GO:0016829//lyase activity;GO:0043169//cation binding	GO:0042214//terpene metabolic process;GO:0044763//single-organism cellular process;GO:0044699//single-organism process;GO:0009987//cellular process;GO:0043692//monoterpene metabolic process;GO:0044238//primary metabolic process;GO:0008152//metabolic process;GO:0006720//isoprenoid metabolic process;GO:0006629//lipid metabolic process;GO:0071704//organic substance metabolic process;GO:0044710//sing…
entrzID_100529106	65	19	3.56333	1.07	-1.73562	0.00078612	0.0194291	yes	LOC100529106	-	-	-	-	-	GO:0031224//intrinsic component of membrane;GO:0016020//membrane;GO:0044425//membrane part	-	GO:0051234//establishment of localization;GO:0051179//localization
entrzID_101055520	871.667	413.333	38.56	18.0667	-1.09377	2.32e-08	3.25e-06	yes	LOC101055520	-	-	-	-	-	-	-	-
entrzID_101055553	597.667	58	52.3867	5.05	-3.37484	5.58e-27	5.01e-24	yes	LOC101055553	-	Environmental Information Processing	Signal transduction	ko04075//Plant hormone signal transduction	K14484	-	-	-
entrzID_101055569	26	10	0.49	0.203333	-1.26894	0.00237509	0.043317	yes	LOC101055569	-	-	-	-	-	-	-	-
entrzID_101243631	4933.09	2256.93	122.867	56.3067	-1.12572	2.6e-12	7.99e-10	yes	LOC101243631	-	Metabolism	Global and overview maps;Amino acid metabolism;Biosynthesis of other secondary metabolites	ko01100//tMetabolic pathways;ko01110//Biosynthesis of secondary metabolites;ko00940//Phenylpropanoid biosynthesis;ko00360//Phenylalanine metabolism	K10775	GO:0005622//intracellular;GO:0005623//cell;GO:0044424//intracellular part;GO:0044464//cell part	GO:0016840//carbon-nitrogen lyase activity;GO:0016829//lyase activity;GO:0003824//catalytic activity;GO:0016841//ammonia-lyase activity	GO:0044249//cellular biosynthetic process;GO:0006558//L-phenylalanine metabolic process;GO:0044237//cellular metabolic process;GO:0009699//phenylpropanoid biosynthetic process;GO:1901605//alpha-amino acid metabolic process;GO:0019748//secondary metabolic process;GO:0043436//oxoacid metabolic process;GO:0044699//single-organism process;GO:0044550//secondary metabolite biosynthetic process;GO:00065…
entrzID_101243805	6	0.333333	0.373333	0.02	-4.22239	0.000694223	0.0176689	yes	LOC101243805	-	-	-	-	-	-	-	-
entrzID_101243909	34	5	1.55333	0.243333	-2.67436	4.42e-05	0.00204217	yes	LOC101243909	-	-	-	-	-	-	-	-
entrzID_101243919	22.3333	45.6667	1.42	2.87667	1.01851	0.00285216	0.0487877	yes	LOC101243919	-	-	-	-	-	-	-	-
entrzID_101243922	11684.5	5653.35	271.633	132.757	-1.03288	6.84e-11	1.71e-08	yes	PAL3	-	Metabolism	Amino acid metabolism;Global and overview maps;Biosynthesis of other secondary metabolites	ko01100//tMetabolic pathways;ko01110//Biosynthesis of secondary metabolites;ko00940//Phenylpropanoid biosynthesis;ko00360//Phenylalanine metabolism	K10775	GO:0005623//cell;GO:0005622//intracellular;GO:0044464//cell part;GO:0044424//intracellular part	GO:0003824//catalytic activity;GO:0016841//ammonia-lyase activity;GO:0016840//carbon-nitrogen lyase activity;GO:0016829//lyase activity	GO:0009698//phenylpropanoid metabolic process;GO:0044711//single-organism biosynthetic process;GO:0009699//phenylpropanoid biosynthetic process;GO:1901362//organic cyclic compound biosynthetic process;GO:0044237//cellular metabolic process;GO:0006558//L-phenylalanine metabolic process;GO:0044699//single-organism process;GO:1901564//organonitrogen compound metabolic process;GO:0019748//secondary m…
entrzID_101244103	94	192.333	2.04333	4.32667	1.08233	4.37e-07	4.57e-05	yes	LOC101244103	-	-	-	-	-	-	-	-
entrzID_101244162	576.667	134.333	24.7567	5.77667	-2.09951	2.67e-26	2.14e-23	yes	LOC101244162	-	Metabolism	Biosynthesis of other secondary metabolites;Global and overview maps	ko01100//tMetabolic pathways;ko01110//Biosynthesis of secondary metabolites;ko00940//Phenylpropanoid biosynthesis	K00430	-	-	-
entrzID_101244211	30	0	1.79	0.001	-10.8057	9.07e-12	2.61e-09	yes	LOC101244211	-	-	-	-	-	-	-	-
entrzID_101244220	1351.77	647.38	33.0933	16.0467	-1.04427	1.35e-05	0.000821902	yes	PAL5	-	Metabolism	Amino acid metabolism;Global and overview maps;Biosynthesis of other secondary metabolites	ko01100//tMetabolic pathways;ko01110//Biosynthesis of secondary metabolites;ko00940//Phenylpropanoid biosynthesis;ko00360//Phenylalanine metabolism	K10775	-	-	-
entrzID_101244238	22.3333	0	0.583333	0.001	-9.18818	0.000176907	0.00622724	yes	LOC101244238	-	-	-	-	-	GO:0044425//membrane part;GO:0016020//membrane;GO:0031224//intrinsic component of membrane	GO:0015291//secondary active transmembrane transporter activity;GO:0022804//active transmembrane transporter activity;GO:0022857//transmembrane transporter activity;GO:0005215//transporter activity	GO:0044763//single-organism cellular process;GO:0044699//single-organism process;GO:0009987//cellular process
entrzID_101244353	5.66667	0	0.196667	0.001	-7.61961	0.000475617	0.0132818	yes	LOC101244353	-	-	-	-	-	-	-	-
entrzID_101244513	19.3333	6.33333	1.61667	0.553333	-1.5468	0.00166311	0.033528	yes	LOC101244513	-	-	-	-	-	-	-	-
entrzID_101244570	7	22.98	0.276667	0.896667	1.69642	0.000687966	0.0176173	yes	LOC101244570	-	-	-	-	-	-	-	-
entrzID_101244623	172.333	10.6667	21.55	1.33333	-4.01458	7.67e-30	8.21e-27	yes	LOC101244623	-	-	-	-	-	-	-	-
entrzID_101244650	73.3333	29.3333	2.98	1.16667	-1.35292	3.2e-05	0.00161284	yes	LOC101244650	-	-	-	-	-	-	-	-
entrzID_101244669	79.3333	19	1.84667	0.45	-2.03693	1.3e-12	4.28e-10	yes	LOC101244669	-	Organismal Systems	Environmental adaptation	ko04626//Plant-pathogen interaction	K05391	-	-	-
entrzID_101244726	134.333	281.333	4.34	9.43	1.11956	2.35e-08	3.25e-06	yes	LOC101244726	-	-	-	-	-	-	-	-
entrzID_101244852	41.6667	5.33333	1.74	0.233333	-2.89862	2.26e-05	0.00123877	yes	LOC101244852	-	Organismal Systems	Environmental adaptation	ko04626//Plant-pathogen interaction	K09422	-	-	-
entrzID_101244867	50.6667	18.3333	2.10333	0.74	-1.50708	0.000166695	0.00596121	yes	LOC101244867	-	-	-	-	-	-	-	GO:0009987//cellular process;GO:0044763//single-organism cellular process;GO:0044699//single-organism process
entrzID_101244900	12.6667	1.33333	0.25	0.0266667	-3.22882	5.22e-05	0.00232941	yes	LOC101244900	-	-	-	-	-	-	-	-
entrzID_101244925	60.6667	22.3333	1.66	0.606667	-1.45221	0.00213629	0.0401815	yes	LOC101244925	-	-	-	-	-	-	-	-
entrzID_101245093	8	0.333333	0.35	0.0133333	-4.71425	3.25e-05	0.0016312	yes	LOC101245093	-	-	-	-	-	-	-	-
entrzID_101245143	152.667	303.333	2.58333	5.21667	1.01389	4.43e-06	0.000325157	yes	LOC101245143	-	-	-	-	-	-	-	-
entrzID_101245158	351.667	68	18.6667	3.59667	-2.37573	4.95e-08	6.31e-06	yes	LOC101245158	-	-	-	-	-	-	-	-
entrzID_101245160	62.3333	30.6667	0.926667	0.46	-1.01042	0.000298042	0.00936142	yes	LOC101245160	-	-	-	-	-	-	-	-
entrzID_101245190	17.3333	5.33333	1	0.296667	-1.75309	0.00165187	0.0333613	yes	LOC101245190	-	-	-	-	-	-	-	-
entrzID_101245207	290	644.667	21.5033	49.8367	1.21265	2.32e-06	0.0001878	yes	LOC101245207	-	-	-	-	-	-	-	-
entrzID_101245237	43.6667	19.6667	2.04333	0.903333	-1.17759	0.00140322	0.0294244	yes	LOC101245237	-	-	-	-	-	-	-	-
entrzID_101245247	7.33333	22.3333	0.486667	1.45	1.57505	0.000927292	0.021769	yes	LOC101245247	-	Organismal Systems	Environmental adaptation	ko04626//Plant-pathogen interaction	K13448	-	-	-
entrzID_101245648	58.3333	17.6667	1.84333	0.556667	-1.72743	2.33e-05	0.00126886	yes	LOC101245648	-	-	-	-	-	-	-	-
entrzID_101245965	7.66667	26.6667	0.41	1.43	1.80232	2.59e-05	0.00138391	yes	LOC101245965	-	-	-	-	-	-	-	-
entrzID_101245978	1.33333	12.3333	0.0466667	0.396667	3.08746	1.96e-05	0.00110384	yes	LOC101245978	-	-	-	-	-	-	-	-
entrzID_101245992	14.3333	39.6667	0.74	2.13333	1.52751	0.000140014	0.0051803	yes	LOC101245992	-	Metabolism	Energy metabolism;Global and overview maps;Amino acid metabolism	ko01100//tMetabolic pathways;ko01110//Biosynthesis of secondary metabolites;ko01200//Carbon metabolism;ko01230//Biosynthesis of amino acids;ko00270//Cysteine and methionine metabolism;ko00920//Sulfur metabolism	K01738	-	-	-
entrzID_101245993	1978.67	683.333	67.3533	23.5133	-1.51827	1.69e-28	1.65e-25	yes	LOC101245993	-	-	-	-	-	-	-	-
entrzID_101246149	94.6667	18	7.30333	1.48	-2.30296	5.96e-09	9.7e-07	yes	LOC101246149	-	-	-	-	-	-	-	-
entrzID_101246275	337.667	135.667	26.4267	10.77	-1.29498	1.22e-09	2.28e-07	yes	LOC101246275	-	-	-	-	-	-	-	-
entrzID_101246295	239.667	100.333	8.72667	3.69667	-1.23921	1.6e-10	3.59e-08	yes	LOC101246295	-	Metabolism	Metabolism of terpenoids and polyketides	ko00908//Zeatin biosynthesis	K13495	-	-	-
entrzID_101246301	483.667	217.333	22.58	10.0333	-1.17024	1.27e-07	1.47e-05	yes	LOC101246301	-	Cellular Processes	Transport and catabolism	ko04144//Endocytosis	K19476	-	-	-
entrzID_101246381	393.667	130	26.5067	9.08667	-1.54453	2.9e-06	0.000226503	yes	LOC101246381	-	-	-	-	-	-	-	-
entrzID_101246666	26	4.66667	1.94667	0.35	-2.47558	0.000597035	0.0156638	yes	LOC101246666	-	-	-	-	-	-	-	GO:0050896//response to stimulus
entrzID_101246667	6.66667	0	0.236667	0.001	-7.88671	8.05e-05	0.00331649	yes	LOC101246667	-	-	-	-	-	-	-	-
entrzID_101246688	4298.33	1921.33	66.3533	29.2633	-1.18107	1.73e-05	0.00100376	yes	LOC101246688	-	-	-	-	-	-	-	-
entrzID_101246692	9.66667	25.6667	0.646667	1.70667	1.40009	0.00174402	0.0346612	yes	LOC101246692	-	-	-	-	-	-	-	-
entrzID_101246713	109.667	221	3.47333	7.12333	1.03623	1.63e-05	0.000957265	yes	LOC101246713	-	-	-	-	-	-	GO:0016787//hydrolase activity;GO:0003824//catalytic activity	GO:0008152//metabolic process;GO:0045229//external encapsulating structure organization;GO:0009987//cellular process;GO:0044238//primary metabolic process;GO:0016043//cellular component organization;GO:0071840//cellular component organization or biogenesis
entrzID_101246768	32.3333	9.66667	2.23	0.643333	-1.79341	0.00212354	0.0400088	yes	LOC101246768	-	-	-	-	-	GO:0016020//membrane;GO:0043227//membrane-bounded organelle;GO:0031090//organelle membrane;GO:0043226//organelle;GO:0031224//intrinsic component of membrane;GO:0044425//membrane part;GO:0044422//organelle part	-	GO:0050801//ion homeostasis;GO:0055080//cation homeostasis;GO:0051179//localization;GO:0044699//single-organism process;GO:0044765//single-organism transport;GO:0055065//metal ion homeostasis;GO:0006810//transport;GO:0042592//homeostatic process;GO:0098771//inorganic ion homeostasis;GO:0048878//chemical homeostasis;GO:0065007//biological regulation;GO:0065008//regulation of biological quality;GO:…
entrzID_101246836	2573.33	1135.67	80.6	34.97	-1.20466	0.000351719	0.0106742	yes	LOC101246836	-	Metabolism	Lipid metabolism	ko00073//Cutin, suberine and wax biosynthesis	K20769	-	-	-
entrzID_101246876	83.3333	20	2.76333	0.666667	-2.05137	7.81e-09	1.23e-06	yes	LOC101246876	-	-	-	-	-	-	-	-
entrzID_101246879	61.3333	22.3333	1.37667	0.5	-1.46118	1.96e-06	0.000163891	yes	LOC101246879	-	-	-	-	-	-	-	-
entrzID_101246969	20.8433	0	0.44	0.001	-8.78136	1.03e-07	1.22e-05	yes	LOC101246969	-	Metabolism	Biosynthesis of other secondary metabolites;Amino acid metabolism;Global and overview maps	ko01100//tMetabolic pathways;ko01110//Biosynthesis of secondary metabolites;ko00940//Phenylpropanoid biosynthesis;ko00360//Phenylalanine metabolism	K10775	-	-	-
entrzID_101247078	10	0.333333	0.413333	0.0133333	-4.9542	0.000449112	0.0127997	yes	LOC101247078	-	-	-	-	-	-	-	-
entrzID_101247168	15.3333	4	0.686667	0.176667	-1.95858	0.000941599	0.0220275	yes	LOC101247168	-	-	-	-	-	-	-	-
entrzID_101247173	103.333	25.6667	2.74667	0.693333	-1.98606	9.15e-11	2.19e-08	yes	LOC101247173	-	Metabolism	Carbohydrate metabolism;Global and overview maps	ko01100//tMetabolic pathways;ko01110//Biosynthesis of secondary metabolites;ko00010//Glycolysis / Gluconeogenesis	K01568	-	GO:0016829//lyase activity;GO:0016830//carbon-carbon lyase activity;GO:0016831//carboxy-lyase activity;GO:0005488//binding;GO:0019842//vitamin binding;GO:0003824//catalytic activity;GO:0036094//small molecule binding	-
entrzID_101247319	707.333	295	16.62	6.79667	-1.29002	4.16e-05	0.0019542	yes	LOC101247319	-	-	-	-	-	-	-	-
entrzID_101247438	133	51	4.56	1.70333	-1.42067	5.25e-05	0.00233922	yes	LOC101247438	-	-	-	-	-	-	-	-
entrzID_101247545	89.6667	21	1.13667	0.273333	-2.05608	6.75e-06	0.000453893	yes	LOC101247545	-	-	-	-	-	-	GO:0036094//small molecule binding;GO:0016462//pyrophosphatase activity;GO:0001882//nucleoside binding;GO:0016787//hydrolase activity;GO:0016817//hydrolase activity, acting on acid anhydrides;GO:0032549//ribonucleoside binding;GO:0032550//purine ribonucleoside binding;GO:0017111//nucleoside-triphosphatase activity;GO:0016818//hydrolase activity, acting on acid anhydrides, in phosphorus-containing…	-
entrzID_101247636	0	23	0.001	1.32667	10.3736	2.36e-06	0.000189688	yes	LOC101247636	-	-	-	-	-	-	-	-
entrzID_101247643	349	155.667	12.08	5.31667	-1.18403	3.74e-08	4.94e-06	yes	LOC101247643	-	-	-	-	-	-	-	-
entrzID_101247737	3	12	0.21	0.916667	2.12601	0.00140067	0.0293984	yes	LOC101247737	-	-	-	-	-	GO:0043227//membrane-bounded organelle;GO:0044464//cell part;GO:0044424//intracellular part;GO:0044444//cytoplasmic part;GO:0005623//cell;GO:0043226//organelle;GO:0043229//intracellular organelle;GO:0005622//intracellular;GO:0009536//plastid;GO:0005737//cytoplasm;GO:0043231//intracellular membrane-bounded organelle	GO:0016740//transferase activity;GO:0043167//ion binding;GO:0005488//binding;GO:0004659//prenyltransferase activity;GO:0016765//transferase activity, transferring alkyl or aryl (other than methyl) groups;GO:0043169//cation binding;GO:0003824//catalytic activity	-
entrzID_101247808	0	4.67667	0.001	0.0933333	6.54432	0.00291398	0.0496902	yes	LOC101247808	-	-	-	-	-	-	-	-
entrzID_101247825	489.333	193.667	13.32	5.13667	-1.37469	1.34e-06	0.000117964	yes	LOC101247825	-	-	-	-	-	-	-	-
entrzID_101247844	0.666667	11.6667	0.0433333	0.736667	4.08746	1.45e-05	0.000876694	yes	LOC101247844	-	-	-	-	-	-	-	-
entrzID_101247959	25.3333	8	1.35667	0.433333	-1.64652	0.000238016	0.00794259	yes	LOC101247959	-	-	-	-	-	-	GO:0003824//catalytic activity	-
entrzID_101247976	546.353	163.553	6.74	2.09333	-1.68695	1.44e-14	5.87e-12	yes	DCL2d	-	-	-	-	-	-	-	-
entrzID_101248047	392	194.667	13.7	6.74667	-1.02193	1.25e-09	2.3e-07	yes	LOC101248047	-	Metabolism	Carbohydrate metabolism;Global and overview maps;Metabolism of other amino acids;Biosynthesis of other secondary metabolites	ko01100//tMetabolic pathways;ko01110//Biosynthesis of secondary metabolites;ko00940//Phenylpropanoid biosynthesis;ko00500//Starch and sucrose metabolism;ko00460//Cyanoamino acid metabolism	K01188	-	-	-
entrzID_101248118	932.333	244	49.62	13.2733	-1.90239	1.34e-24	1.04e-21	yes	LOC101248118	-	-	-	-	-	-	-	-
entrzID_101248124	193	51.3333	14.9433	3.96667	-1.9135	1.3e-11	3.56e-09	yes	LOC101248124	-	-	-	-	-	-	-	-
entrzID_101248195	6.33333	18	0.163333	0.496667	1.60446	0.00200717	0.0382983	yes	LOC101248195	-	-	-	-	-	-	GO:0005488//binding;GO:0003824//catalytic activity	GO:0008152//metabolic process;GO:0044238//primary metabolic process
entrzID_101248211	0	4	0.001	0.18	7.49185	0.00246769	0.0443	yes	LOC101248211	-	-	-	-	-	-	-	-
entrzID_101248413	8.33333	1	0.67	0.0866667	-2.95061	0.000382692	0.0113684	yes	LOC101248413	-	-	-	-	-	-	-	-
entrzID_101248561	70.3333	27	3.47333	1.29333	-1.42523	0.00129599	0.027852	yes	LOC101248561	-	-	-	-	-	-	-	GO:0006810//transport;GO:0051179//localization;GO:0051234//establishment of localization
entrzID_101248573	13.6667	32.6667	0.69	1.62	1.23133	0.000822172	0.0200482	yes	LOC101248573	-	-	-	-	-	-	-	-
entrzID_101248582	2	12	0.0933333	0.58	2.63559	0.00120035	0.0262999	yes	LOC101248582	-	Organismal Systems	Environmental adaptation	ko04626//Plant-pathogen interaction	K09422	-	-	-
entrzID_101248631	553.333	239	17.0633	7.32333	-1.22033	4.11e-09	6.86e-07	yes	LOC101248631	-	-	-	-	-	-	-	-
entrzID_101248690	1905	739.667	38.6867	15.1333	-1.35411	6.2e-13	2.14e-10	yes	LOC101248690	-	Environmental Information Processing	Signal transduction	ko04075//Plant hormone signal transduction;ko04016//MAPK signaling pathway - plant	K14515	-	-	GO:0042221//response to chemical;GO:0044767//single-organism developmental process;GO:0050896//response to stimulus;GO:0009719//response to endogenous stimulus;GO:0010033//response to organic substance;GO:0009725//response to hormone;GO:0032502//developmental process;GO:0007568//aging;GO:0044699//single-organism process
entrzID_101248692	70	27	4.33	1.64333	-1.39774	3.16e-05	0.00159873	yes	SlWRKY30	-	-	-	-	-	-	-	-
entrzID_101248706	1900.67	866	43.7833	19.91	-1.13689	1.32e-06	0.000116675	yes	LOC101248706	-	-	-	-	-	-	-	-
entrzID_101248759	1094.33	445	37.3133	14.7133	-1.34257	0.00169717	0.0340617	yes	LOC101248759	-	-	-	-	-	-	-	-
entrzID_101248898	7.66667	1	0.33	0.04	-3.04439	0.00147006	0.030569	yes	LOC101248898	-	-	-	-	-	-	-	-
entrzID_101248971	286.333	106.667	13.6333	5.11333	-1.4148	1.02e-13	3.64e-11	yes	LOC101248971	-	-	-	-	-	-	-	-
entrzID_101249045	36.6667	6.33333	2.26	0.406667	-2.4744	4.15e-08	5.42e-06	yes	LOC101249045	-	-	-	-	-	-	-	-
entrzID_101249062	334	160.333	9.51333	4.55	-1.06408	5.49e-06	0.000392441	yes	LOC101249062	-	-	-	-	-	-	-	-
entrzID_101249201	28.6667	6.33333	1.13667	0.253333	-2.1657	1.61e-06	0.000138541	yes	LOC101249201	-	-	-	-	-	-	-	-
entrzID_101249565	1421.33	588.667	40.5233	16.4233	-1.30301	0.000791888	0.0195002	yes	LOC101249565	-	Metabolism	Metabolism of terpenoids and polyketides	ko00906//Carotenoid biosynthesis	K09843	-	-	-
entrzID_101249609	132.667	273.333	5.95667	12.47	1.06588	5.36e-09	8.79e-07	yes	LOC101249609	-	-	-	-	-	-	-	-
entrzID_101249694	385.333	166.667	15.17	6.39	-1.24733	3.07e-05	0.00156478	yes	LOC101249694	-	-	-	-	-	-	-	-
entrzID_101249743	21	6.33333	0.8	0.246667	-1.69744	0.000602322	0.0157016	yes	LOC101249743	-	-	-	-	-	-	-	-
entrzID_101249772	6	17.6667	0.12	0.356667	1.57154	0.00198059	0.0379846	yes	LOC101249772	-	-	-	-	-	-	-	-
entrzID_101249794	171.333	86	6.96333	3.40667	-1.03142	6.97e-05	0.00293127	yes	LOC101249794	-	Environmental Information Processing	Signal transduction	ko04075//Plant hormone signal transduction;ko04016//MAPK signaling pathway - plant	K14497	-	GO:0016791//phosphatase activity;GO:0016788//hydrolase activity, acting on ester bonds;GO:0003824//catalytic activity;GO:0004721//phosphoprotein phosphatase activity;GO:0042578//phosphoric ester hydrolase activity;GO:0016787//hydrolase activity	-
entrzID_101249954	274.667	39.3333	14.7467	2.13	-2.79146	1.42e-13	4.97e-11	yes	LOC101249954	-	-	-	-	-	-	-	-
entrzID_101250009	489.667	114	19.5467	4.57333	-2.0956	1.17e-23	8.47e-21	yes	LOC101250009	-	-	-	-	-	-	-	-
entrzID_101250014	2826.67	940	205.167	68.9467	-1.57324	2e-19	1.21e-16	yes	LOC101250014	-	-	-	-	-	-	-	-
entrzID_101250018	119.667	287.667	12.2433	29.9967	1.29281	5.38e-11	1.37e-08	yes	LOC101250018	-	-	-	-	-	-	-	-
entrzID_101250055	39.6667	7.00333	1.99667	0.343333	-2.53991	1.48e-07	1.69e-05	yes	LOC101250055	-	-	-	-	-	-	-	-
entrzID_101250069	12	1.66667	1.36	0.2	-2.76553	4.33e-05	0.00201047	yes	LOC101250069	-	-	-	-	-	-	-	-
entrzID_101250079	7	21.6667	0.306667	0.953333	1.63631	0.00267269	0.0468932	yes	LOC101250079	-	Metabolism	Global and overview maps;Biosynthesis of other secondary metabolites	ko01100//tMetabolic pathways;ko01110//Biosynthesis of secondary metabolites;ko00940//Phenylpropanoid biosynthesis;ko00941//Flavonoid biosynthesis;ko00945//Stilbenoid, diarylheptanoid and gingerol biosynthesis	K13065	-	-	-
entrzID_101250202	46.6667	12	3.02	0.803333	-1.91048	6.23e-07	6.22e-05	yes	LOC101250202	-	-	-	-	-	-	-	-
entrzID_101250347	19.3333	48.3333	0.886667	2.25333	1.3456	2.99e-05	0.00153519	yes	LOC101250347	-	-	-	-	-	-	-	-
entrzID_101250395	1338.33	604	62.1867	28.4067	-1.13038	6.33e-10	1.27e-07	yes	LOC101250395	-	-	-	-	-	-	-	-
entrzID_101250467	84.6667	2.66667	1.65	0.0566667	-4.86382	1.8e-16	8.8e-14	yes	LOC101250467	-	Metabolism	Global and overview maps	ko01110//Biosynthesis of secondary metabolites	K21354	-	-	-
entrzID_101250479	207.667	67	6.83667	2.24667	-1.60551	3.54e-15	1.56e-12	yes	LOC101250479	-	-	-	-	-	-	-	-
entrzID_101250521	61.6667	3.33333	1.84	0.0966667	-4.25054	2.16e-14	8.62e-12	yes	LOC101250521	-	-	-	-	-	-	-	-
entrzID_101250559	66.6667	4	2.27333	0.133333	-4.0917	4.5e-15	1.94e-12	yes	LOC101250559	-	Metabolism	Global and overview maps;Biosynthesis of other secondary metabolites	ko01110//Biosynthesis of secondary metabolites;ko00943//Isoflavonoid biosynthesis	K13260	-	-	-
entrzID_101250569	26.3333	9.33333	1.11333	0.383333	-1.53821	0.0017343	0.0345597	yes	LOC101250569	-	-	-	-	-	-	-	-
entrzID_101250753	37.6667	75	1.21667	2.47667	1.02547	0.000109088	0.0042167	yes	LOC101250753	-	-	-	-	-	-	-	-
entrzID_101250881	19.3333	43	1.95667	4.34	1.1493	0.000544058	0.0146154	yes	LOC101250881	-	-	-	-	-	-	-	-
entrzID_101250920	11	2	0.613333	0.11	-2.47917	0.000259432	0.00844395	yes	LOC101250920	-	-	-	-	-	-	-	-
entrzID_101250935	4200	1835.67	129.013	55.3167	-1.22173	1.68e-05	0.000980616	yes	LOC101250935	-	-	-	-	-	GO:0031224//intrinsic component of membrane;GO:0044425//membrane part;GO:0016020//membrane	-	-
entrzID_101250974	16.6667	1	0.803333	0.05	-4.006	6.15e-06	0.000421085	yes	SlAKR4B	-	-	-	-	-	-	-	-
entrzID_101251255	37	91.6667	1.70667	4.29	1.3298	8.75e-08	1.05e-05	yes	LOC101251255	-	Metabolism	Global and overview maps;Amino acid metabolism	ko01100//tMetabolic pathways;ko01110//Biosynthesis of secondary metabolites;ko00270//Cysteine and methionine metabolism	K05933	-	GO:0019842//vitamin binding;GO:0016638//oxidoreductase activity, acting on the CH-NH2 group of donors;GO:0043167//ion binding;GO:0016641//oxidoreductase activity, acting on the CH-NH2 group of donors, oxygen as acceptor;GO:0005488//binding;GO:0016705//oxidoreductase activity, acting on paired donors, with incorporation or reduction of molecular oxygen;GO:0003824//catalytic activity;GO:0036094//sm…	GO:0044767//single-organism developmental process;GO:0044699//single-organism process;GO:0032502//developmental process;GO:0007275//multicellular organism development;GO:0009692//ethylene metabolic process;GO:0043449//cellular alkene metabolic process;GO:0009987//cellular process;GO:0071704//organic substance metabolic process;GO:0044707//single-multicellular organism process;GO:1900673//olefin m…
entrzID_101251259	145.333	32.3333	4.27667	0.973333	-2.13548	1.42e-12	4.63e-10	yes	LOC101251259	-	Metabolism	Carbohydrate metabolism;Global and overview maps	ko01100//tMetabolic pathways;ko00630//Glyoxylate and dicarboxylate metabolism	K22133	-	-	-
entrzID_101251460	21.3333	46	1.27667	2.86667	1.16699	0.000601914	0.0157016	yes	LOC101251460	-	-	-	-	-	-	-	-
entrzID_101251533	4.33333	0	0.133333	0.001	-7.05889	0.00114259	0.0253561	yes	LOC101251533	-	-	-	-	-	-	-	-
entrzID_101251576	229.667	15	8.07667	0.513333	-3.97579	7.3e-18	3.81e-15	yes	LOC101251576	-	-	-	-	-	-	-	-
entrzID_101251627	406.667	173	17.7167	7.58333	-1.2242	3.53e-08	4.72e-06	yes	LOC101251627	-	-	-	-	-	GO:0005622//intracellular;GO:0005737//cytoplasm;GO:0005623//cell;GO:0044464//cell part;GO:0044444//cytoplasmic part;GO:0044424//intracellular part	GO:0004497//monooxygenase activity;GO:0016703//oxidoreductase activity, acting on single donors with incorporation of molecular oxygen, incorporation of one atom of oxygen (internal monooxygenases or internal mixed function oxidases);GO:0003824//catalytic activity;GO:0016701//oxidoreductase activity, acting on single donors with incorporation of molecular oxygen;GO:0016491//oxidoreductase activity	GO:0006807//nitrogen compound metabolic process;GO:0019752//carboxylic acid metabolic process;GO:0044237//cellular metabolic process;GO:0044281//small molecule metabolic process;GO:0008152//metabolic process;GO:0044238//primary metabolic process;GO:0009987//cellular process;GO:0043436//oxoacid metabolic process;GO:1901360//organic cyclic compound metabolic process;GO:0009072//aromatic amino acid …
entrzID_101251700	32	9.33333	1.58	0.456667	-1.79071	1.73e-05	0.00100376	yes	LOC101251700	-	-	-	-	-	-	-	-
entrzID_101251765	490.667	1255.67	10.9367	28.9067	1.40223	1.47e-05	0.000881213	yes	LOC101251765	-	-	-	-	-	-	-	-
entrzID_101251778	34	3	2.82	0.27	-3.38466	0.00111785	0.0249301	yes	WRKY75	-	-	-	-	-	-	-	-
entrzID_101251977	889.667	330.667	19.1067	7.00667	-1.44728	4.5e-08	5.8e-06	yes	LOC101251977	-	-	-	-	-	-	-	-
entrzID_101252012	55.3333	22.3333	2.27	0.926667	-1.29257	4.18e-05	0.00195805	yes	ldh1	-	Metabolism	Carbohydrate metabolism;Amino acid metabolism;Global and overview maps	ko01100//tMetabolic pathways;ko01110//Biosynthesis of secondary metabolites;ko00010//Glycolysis / Gluconeogenesis;ko00270//Cysteine and methionine metabolism;ko00620//Pyruvate metabolism;ko00640//Propanoate metabolism	K00016	GO:0044464//cell part;GO:0044424//intracellular part;GO:0005623//cell;GO:0005737//cytoplasm;GO:0005622//intracellular;GO:0044444//cytoplasmic part;GO:0016020//membrane	GO:0016491//oxidoreductase activity;GO:0016614//oxidoreductase activity, acting on CH-OH group of donors;GO:0003824//catalytic activity;GO:0004457//lactate dehydrogenase activity	GO:0044238//primary metabolic process;GO:0044281//small molecule metabolic process;GO:0044237//cellular metabolic process;GO:0006082//organic acid metabolic process;GO:0006090//pyruvate metabolic process;GO:0032787//monocarboxylic acid metabolic process;GO:0008152//metabolic process;GO:0009987//cellular process;GO:0005975//carbohydrate metabolic process;GO:0044710//single-organism metabolic proce…
entrzID_101252037	28.3333	0.666667	1.40333	0.0333333	-5.39575	1.54e-08	2.27e-06	yes	LOC101252037	-	-	-	-	-	-	-	-
entrzID_101252071	5.71667	0	0.446667	0.001	-8.80305	0.00153764	0.0315364	yes	LOC101252071	-	-	-	-	-	GO:0044424//intracellular part;GO:0005622//intracellular;GO:0005623//cell;GO:0044425//membrane part;GO:0031984//organelle subcompartment;GO:0043226//organelle;GO:0016020//membrane;GO:0043231//intracellular membrane-bounded organelle;GO:0043229//intracellular organelle;GO:0031224//intrinsic component of membrane;GO:0044464//cell part;GO:0043227//membrane-bounded organelle;GO:0044422//organelle par…	GO:0022857//transmembrane transporter activity;GO:0022892//substrate-specific transporter activity;GO:0005215//transporter activity;GO:0015075//ion transmembrane transporter activity;GO:0015103//inorganic anion transmembrane transporter activity;GO:0022891//substrate-specific transmembrane transporter activity;GO:0008509//anion transmembrane transporter activity	GO:0044550//secondary metabolite biosynthetic process;GO:0006812//cation transport;GO:0001101//response to acid chemical;GO:0051179//localization;GO:0006950//response to stress;GO:1901576//organic substance biosynthetic process;GO:0031668//cellular response to extracellular stimulus;GO:0042221//response to chemical;GO:1901360//organic cyclic compound metabolic process;GO:0006810//transport;GO:005…
entrzID_101252150	6	0	0.14	0.001	-7.12928	0.00171524	0.0343323	yes	LOC101252150	-	-	-	-	-	-	-	-
entrzID_101252373	132.333	60	3.74667	1.69667	-1.1429	1.08e-06	9.8e-05	yes	LOC101252373	-	Metabolism	Metabolism of terpenoids and polyketides;Global and overview maps	ko01100//tMetabolic pathways;ko01110//Biosynthesis of secondary metabolites;ko00905//Brassinosteroid biosynthesis	K20623	-	-	-
entrzID_101252395	35.6667	3	0.673333	0.0566667	-3.57075	1.05e-10	2.49e-08	yes	LOC101252395	-	Organismal Systems;Environmental Information Processing	Environmental adaptation;Signal transduction	ko04626//Plant-pathogen interaction;ko04016//MAPK signaling pathway - plant	K13447	-	-	-
entrzID_101252396	45.3333	6	2.51667	0.366667	-2.77897	0.000743839	0.0186858	yes	LOC101252396	-	-	-	-	-	-	-	-
entrzID_101252453	7	0.333333	0.196667	0.01	-4.29768	0.000261252	0.00849089	yes	LOC101252453	-	-	-	-	-	-	-	-
entrzID_101252465	142.517	66.3333	10.0933	4.60667	-1.13161	0.000366016	0.0110335	yes	LOC101252465	-	-	-	-	-	-	-	-
entrzID_101252479	1	11	0.0933333	1.03333	3.46877	4.03e-05	0.00191122	yes	LOC101252479	-	-	-	-	-	-	-	-
entrzID_101252571	289	140	21.48	10.2367	-1.06925	0.00112852	0.0251182	yes	LOC101252571	-	-	-	-	-	-	-	-
entrzID_101252730	800.333	380.333	21.5233	10.1133	-1.08964	6.09e-07	6.11e-05	yes	LOC101252730	-	-	-	-	-	-	-	-
entrzID_101252830	134.333	39	4.12667	1.17667	-1.81027	0.00237628	0.043317	yes	LOC101252830	-	-	-	-	-	-	GO:0016740//transferase activity;GO:0003824//catalytic activity	-
entrzID_101252832	110.667	45	2.56667	1.05667	-1.28038	3.3e-06	0.00025343	yes	LOC101252832	-	-	-	-	-	-	-	-
entrzID_101252838	1369.33	468	34.1433	12.12	-1.49421	7.75e-13	2.64e-10	yes	LOC101252838	-	-	-	-	-	-	GO:0003824//catalytic activity;GO:0000166//nucleotide binding;GO:1901363//heterocyclic compound binding;GO:0005488//binding;GO:1901265//nucleoside phosphate binding;GO:0097159//organic cyclic compound binding;GO:0036094//small molecule binding	GO:0008152//metabolic process;GO:0044710//single-organism metabolic process;GO:0044699//single-organism process
entrzID_101253080	5	16	0.326667	1.08667	1.73402	0.00255195	0.0453057	yes	LOC101253080	-	-	-	-	-	-	-	-
entrzID_101253261	7.66667	37.6667	0.33	1.61	2.28652	9.84e-07	9.05e-05	yes	LOC101253261	-	-	-	-	-	-	-	-
entrzID_101253295	344.667	167.667	14.3433	6.83333	-1.06972	0.000754666	0.0188944	yes	LOC101253295	-	-	-	-	-	-	-	-
entrzID_101253476	98.6667	47.6667	2.2	1.06667	-1.04439	9.93e-06	0.000637618	yes	LOC101253476	-	-	-	-	-	-	GO:0016740//transferase activity;GO:0003824//catalytic activity;GO:0016301//kinase activity;GO:0016772//transferase activity, transferring phosphorus-containing groups	-
entrzID_101253503	2	12.3333	0.05	0.336667	2.75132	0.000747384	0.018733	yes	LOC101253503	-	Metabolism	Biosynthesis of other secondary metabolites;Global and overview maps	ko01100//tMetabolic pathways;ko01110//Biosynthesis of secondary metabolites;ko00940//Phenylpropanoid biosynthesis;ko00941//Flavonoid biosynthesis;ko00945//Stilbenoid, diarylheptanoid and gingerol biosynthesis	K13065	-	-	-
entrzID_101253577	750.333	352.667	49.3067	23.6133	-1.06218	2.4e-12	7.47e-10	yes	MSRA	-	-	-	-	-	-	-	-
entrzID_101253695	7	1	0.463333	0.0733333	-2.65951	0.00243111	0.0438537	yes	LOC101253695	-	-	-	-	-	-	-	-
entrzID_101253701	12.3333	0	0.403333	0.001	-8.65583	8.4e-05	0.00343466	yes	LOC101253701	-	-	-	-	-	-	-	-
entrzID_101253788	347	154.333	18.9533	8.44667	-1.166	2.07e-10	4.55e-08	yes	LOC101253788	-	Metabolism	Carbohydrate metabolism;Global and overview maps	ko01100//tMetabolic pathways;ko00520//Amino sugar and nucleotide sugar metabolism	K01183	-	-	-
entrzID_101253826	847.667	388.333	31.6233	14.09	-1.16632	0.00116668	0.0257887	yes	LOC101253826	-	-	-	-	-	-	-	GO:0019538//protein metabolic process;GO:0043170//macromolecule metabolic process;GO:0071704//organic substance metabolic process;GO:0044238//primary metabolic process;GO:0008152//metabolic process
entrzID_101253845	949.333	199	48.47	10.5033	-2.20624	5.56e-15	2.36e-12	yes	LOC101253845	-	Metabolism	Metabolism of other amino acids	ko00480//Glutathione metabolism	K00799	-	-	-
entrzID_101253972	61	128	1.64	3.35667	1.03333	9.31e-05	0.00372149	yes	LOC101253972	-	-	-	-	-	-	-	-
entrzID_101254668	392.667	140.667	12.92	4.66	-1.4712	2.37e-10	5.13e-08	yes	LOC101254668	-	-	-	-	-	-	-	-
entrzID_101254900	136.667	333.333	9.59667	23.5	1.29206	1.95e-11	5.28e-09	yes	SP5G	-	Organismal Systems	Environmental adaptation	ko04712//Circadian rhythm - plant	K16223	-	-	-
entrzID_101255079	309.667	114.667	8.26	3.04	-1.44207	6.95e-08	8.58e-06	yes	LOC101255079	-	-	-	-	-	-	-	-
entrzID_101255096	359.667	151.333	36.4633	15.3667	-1.24664	9.15e-10	1.79e-07	yes	LOC101255096	-	-	-	-	-	-	-	-
entrzID_101255301	85.6667	37.6667	2.70667	1.20333	-1.16948	0.000772139	0.0192247	yes	LOC101255301	-	-	-	-	-	-	-	-
entrzID_101255316	179.407	74.3333	2.72333	1.11	-1.29481	3.82e-05	0.00184588	yes	LOC101255316	-	-	-	-	-	-	-	-
entrzID_101255341	19	2.66667	0.76	0.11	-2.7885	0.000193722	0.00670355	yes	LOC101255341	-	-	-	-	-	-	-	-
entrzID_101255379	1759.3	571	47.7667	15.76	-1.59974	2.38e-22	1.57e-19	yes	LOC101255379	-	Organismal Systems	Environmental adaptation	ko04626//Plant-pathogen interaction	K13412	-	-	-
entrzID_101255474	10.6667	2.33333	0.456667	0.1	-2.19114	0.00109601	0.024647	yes	LOC101255474	-	Metabolism	Global and overview maps;Lipid metabolism	ko01212//Fatty acid metabolism;ko01040//Biosynthesis of unsaturated fatty acids	K10256	-	GO:0016705//oxidoreductase activity, acting on paired donors, with incorporation or reduction of molecular oxygen;GO:0003824//catalytic activity;GO:0016491//oxidoreductase activity	GO:0044710//single-organism metabolic process;GO:0008152//metabolic process;GO:0044699//single-organism process
entrzID_101255572	27.3333	11	0.546667	0.223333	-1.29146	0.00227907	0.0421262	yes	LOC101255572	-	-	-	-	-	-	-	-
entrzID_101255626	0.333333	5.66667	0.0266667	0.46	4.10852	0.000967343	0.022466	yes	LOC101255626	-	-	-	-	-	-	-	-
entrzID_101255675	353.667	125.667	12.76	4.58333	-1.47716	4.03e-14	1.53e-11	yes	LOC101255675	-	-	-	-	-	-	-	-
entrzID_101255730	17.6667	3.33333	1.41333	0.273333	-2.37037	1.53e-05	0.000913109	yes	LOC101255730	-	-	-	-	-	-	-	-
entrzID_101255777	79	34.6667	2.01667	0.886667	-1.18551	3.13e-05	0.00159436	yes	LOC101255777	-	Metabolism	Carbohydrate metabolism;Global and overview maps;Energy metabolism	ko01100//tMetabolic pathways;ko01200//Carbon metabolism;ko00620//Pyruvate metabolism;ko00710//Carbon fixation in photosynthetic organisms	K00029	-	GO:0036094//small molecule binding;GO:0003824//catalytic activity;GO:1901363//heterocyclic compound binding;GO:0016491//oxidoreductase activity;GO:0016615//malate dehydrogenase activity;GO:0000166//nucleotide binding;GO:0043169//cation binding;GO:0043167//ion binding;GO:1901265//nucleoside phosphate binding;GO:0016614//oxidoreductase activity, acting on CH-OH group of donors;GO:0005488//binding;G…	GO:0008152//metabolic process;GO:0019752//carboxylic acid metabolic process;GO:0043436//oxoacid metabolic process;GO:0044763//single-organism cellular process;GO:0071704//organic substance metabolic process;GO:0043648//dicarboxylic acid metabolic process;GO:0009987//cellular process;GO:0044699//single-organism process;GO:0044710//single-organism metabolic process;GO:0044237//cellular metabolic pr…
entrzID_101255806	3938.43	1309.96	101.357	34.08	-1.57244	4.09e-14	1.53e-11	yes	LOC101255806	-	-	-	-	-	-	-	-
entrzID_101255889	224	11.4767	7.7	0.403333	-4.25481	6.85e-31	9.05e-28	yes	LOC101255889	-	-	-	-	-	-	-	-
entrzID_101255971	195.667	88.3333	7.95	3.63	-1.13099	8e-08	9.71e-06	yes	LOC101255971	-	-	-	-	-	-	-	-
entrzID_101255977	12	2.66667	0.413333	0.0933333	-2.14684	0.000767906	0.0191695	yes	LOC101255977	-	-	-	-	-	-	-	-
entrzID_101255999	120.333	17.3333	5.91667	0.84	-2.81632	3.55e-14	1.38e-11	yes	LOC101255999	-	-	-	-	-	GO:0031224//intrinsic component of membrane;GO:0044425//membrane part;GO:0016020//membrane	GO:0022891//substrate-specific transmembrane transporter activity;GO:0016628//oxidoreductase activity, acting on the CH-CH group of donors, NAD or NADP as acceptor;GO:0046873//metal ion transmembrane transporter activity;GO:0008324//cation transmembrane transporter activity;GO:0003824//catalytic activity;GO:0022892//substrate-specific transporter activity;GO:0015075//ion transmembrane transporter…	GO:1902578//single-organism localization;GO:0006812//cation transport;GO:0006820//anion transport;GO:0042594//response to starvation;GO:0050896//response to stimulus;GO:0009605//response to external stimulus;GO:0007154//cell communication;GO:0000041//transition metal ion transport;GO:0044763//single-organism cellular process;GO:0001101//response to acid chemical;GO:0006950//response to stress;GO:…
entrzID_101256176	342	73	19.3167	4.14333	-2.22098	2.99e-30	3.73e-27	yes	LOC101256176	-	-	-	-	-	-	-	-
entrzID_101256185	323	138.333	11.97	5.17667	-1.20933	2.97e-11	7.84e-09	yes	LOC101256185	-	-	-	-	-	-	-	-
entrzID_101256237	937.333	462	40.7933	19.8233	-1.04113	8.8e-05	0.00354651	yes	LOC101256237	-	Organismal Systems	Environmental adaptation	ko04626//Plant-pathogen interaction	K13448	-	-	-
entrzID_101256373	1682.33	797	54.1267	25.2233	-1.10158	2.46e-05	0.00133033	yes	LOC101256373	-	Metabolism	Global and overview maps;Metabolism of other amino acids;Carbohydrate metabolism	ko01100//tMetabolic pathways;ko01110//Biosynthesis of secondary metabolites;ko01200//Carbon metabolism;ko00480//Glutathione metabolism;ko00030//Pentose phosphate pathway	K00033	-	GO:0016491//oxidoreductase activity;GO:0003824//catalytic activity;GO:0016614//oxidoreductase activity, acting on CH-OH group of donors;GO:1901265//nucleoside phosphate binding;GO:1901363//heterocyclic compound binding;GO:0036094//small molecule binding;GO:0000166//nucleotide binding;GO:0048037//cofactor binding;GO:0097159//organic cyclic compound binding;GO:0005488//binding	GO:1901360//organic cyclic compound metabolic process;GO:0071704//organic substance metabolic process;GO:0072524//pyridine-containing compound metabolic process;GO:0006793//phosphorus metabolic process;GO:0006796//phosphate-containing compound metabolic process;GO:0044237//cellular metabolic process;GO:0006732//coenzyme metabolic process;GO:0006753//nucleoside phosphate metabolic process;GO:19015…
entrzID_101256483	4.33667	0	0.123333	0.001	-6.94642	0.00102325	0.0235936	yes	LOC101256483	-	-	-	-	-	-	-	-
entrzID_101256490	70	19.8567	2.34333	0.663333	-1.82076	6.49e-07	6.39e-05	yes	LOC101256490	-	-	-	-	-	-	-	-
entrzID_101256719	52	14.3333	1.78	0.516667	-1.78457	5.8e-05	0.0025471	yes	LOC101256719	-	-	-	-	-	-	-	-
entrzID_101256858	13	0	0.46	0.001	-8.84549	0.000584596	0.0155193	yes	LOC101256858	-	-	-	-	-	-	-	-
entrzID_101256861	36	87	2.66	6.72667	1.33847	0.00044272	0.0126819	yes	LOC101256861	-	-	-	-	-	-	-	-
entrzID_101257224	14.6667	32.6667	0.566667	1.25667	1.14903	0.00196781	0.0379014	yes	LOC101257224	-	-	-	-	-	-	-	-
entrzID_101257228	718.667	303	31.6133	13.61	-1.21587	6.05e-09	9.78e-07	yes	LOC101257228	-	Metabolism	Global and overview maps;Biosynthesis of other secondary metabolites	ko01100//tMetabolic pathways;ko01110//Biosynthesis of secondary metabolites;ko00940//Phenylpropanoid biosynthesis	K00430	-	GO:0003824//catalytic activity;GO:0097159//organic cyclic compound binding;GO:0043169//cation binding;GO:1901363//heterocyclic compound binding;GO:0046906//tetrapyrrole binding;GO:0043167//ion binding;GO:0005488//binding	GO:0006950//response to stress;GO:0044710//single-organism metabolic process;GO:0044699//single-organism process;GO:0008152//metabolic process;GO:0050896//response to stimulus
entrzID_101257246	350.667	151.333	11.4867	4.96	-1.21155	1.12e-11	3.14e-09	yes	LOC101257246	-	Metabolism	Metabolism of terpenoids and polyketides	ko00908//Zeatin biosynthesis	K13496	-	-	-
entrzID_101257261	125.667	59	3.78667	1.80333	-1.07026	0.00132704	0.028324	yes	LOC101257261	-	-	-	-	-	-	-	GO:0051234//establishment of localization;GO:0051179//localization
entrzID_101257330	114	32	3.46	0.97	-1.83472	4.09e-05	0.00193199	yes	LOC101257330	-	-	-	-	-	-	GO:0016757//transferase activity, transferring glycosyl groups;GO:0003824//catalytic activity;GO:0016740//transferase activity	GO:0008152//metabolic process
entrzID_101257433	26	4	1.82	0.283333	-2.68337	5.53e-06	0.000393241	yes	LOC101257433	-	-	-	-	-	-	-	-
entrzID_101257491	838.333	363.333	19.5633	8.27667	-1.24103	6.41e-05	0.00274799	yes	LOC101257491	-	-	-	-	-	-	-	-
entrzID_101257504	471	183.667	13.9033	5.40667	-1.36262	1.02e-18	6.05e-16	yes	LOC101257504	-	-	-	-	-	-	-	-
entrzID_101257639	461	188.667	26.49	10.8133	-1.29264	9.84e-12	2.8e-09	yes	LOC101257639	-	-	-	-	-	-	-	-
entrzID_101257771	126	53.3333	3.99667	1.67	-1.25895	8.97e-07	8.33e-05	yes	LOC101257771	-	-	-	-	-	-	-	-
entrzID_101257776	50.3333	20	1.61333	0.656667	-1.29681	0.000154264	0.00560951	yes	LOC101257776	-	-	-	-	-	-	-	-
entrzID_101257783	174.333	31.3333	7.94333	1.41	-2.49405	1.3e-10	2.96e-08	yes	LOC101257783	-	Metabolism	Carbohydrate metabolism;Global and overview maps	ko01100//tMetabolic pathways;ko00520//Amino sugar and nucleotide sugar metabolism	K01183	-	GO:0003824//catalytic activity;GO:0016787//hydrolase activity	GO:0008152//metabolic process
entrzID_101257892	4.66667	0	0.193333	0.001	-7.59495	0.00056071	0.0150088	yes	LOC101257892	-	Metabolism	Global and overview maps;Metabolism of terpenoids and polyketides	ko01110//Biosynthesis of secondary metabolites;ko00904//Diterpenoid biosynthesis	K04124	-	-	-
entrzID_101258000	69.6667	25.3333	4.18	1.54333	-1.43745	5.7e-06	0.000399022	yes	LOC101258000	-	Metabolism	Metabolism of other amino acids	ko00480//Glutathione metabolism	K00799	-	-	-
entrzID_101258004	49	21	1.71	0.756667	-1.17627	0.00170517	0.0341611	yes	LOC101258004	-	Genetic Information Processing	Translation	ko03013//RNA transport	K03754	-	-	GO:0044237//cellular metabolic process;GO:0034641//cellular nitrogen compound metabolic process;GO:0044260//cellular macromolecule metabolic process;GO:0010467//gene expression;GO:1901564//organonitrogen compound metabolic process;GO:0044249//cellular biosynthetic process;GO:0071704//organic substance metabolic process;GO:0043604//amide biosynthetic process;GO:0043043//peptide biosynthetic proces…
entrzID_101258081	463.33	107.667	20.12	5.05333	-1.99332	1.62e-05	0.000955386	yes	LOC101258081	-	Metabolism	Metabolism of terpenoids and polyketides	ko00909//Sesquiterpenoid and triterpenoid biosynthesis	K15803	-	-	-
entrzID_101258152	42.88	91.2833	1.6	3.44333	1.10573	0.00281865	0.0485447	yes	LOC101258152	-	-	-	-	-	-	-	-
entrzID_101258176	204	18	6.4	0.596667	-3.42307	1.04e-09	2.01e-07	yes	PPO	-	Metabolism	Global and overview maps;Amino acid metabolism;Biosynthesis of other secondary metabolites	ko01100//tMetabolic pathways;ko01110//Biosynthesis of secondary metabolites;ko00350//Tyrosine metabolism;ko00950//Isoquinoline alkaloid biosynthesis	K00422	-	-	-
entrzID_101258189	143.773	57.3333	3.72667	1.46667	-1.34534	2.21e-06	0.000180777	yes	sbt4e	-	-	-	-	-	-	GO:0070011//peptidase activity, acting on L-amino acid peptides;GO:0016787//hydrolase activity;GO:0008233//peptidase activity;GO:0003824//catalytic activity	GO:0044238//primary metabolic process;GO:0043170//macromolecule metabolic process;GO:0019538//protein metabolic process;GO:0071704//organic substance metabolic process;GO:0008152//metabolic process
entrzID_101258203	470.333	180	8.07333	3.00667	-1.425	1.19e-05	0.000746939	yes	LOC101258203	-	-	-	-	-	-	-	-
entrzID_101258252	29.6667	8	1.82667	0.486667	-1.90821	9.4e-05	0.00374133	yes	LOC101258252	-	-	-	-	-	-	-	-
entrzID_101258589	291	146.667	5.96667	2.97333	-1.00484	3.94e-05	0.00188784	yes	LOC101258589	-	-	-	-	-	-	-	-
entrzID_101258675	25	4.66667	0.453333	0.0833333	-2.44361	7e-07	6.72e-05	yes	LOC101258675	-	Environmental Information Processing;Organismal Systems	Signal transduction;Environmental adaptation	ko04626//Plant-pathogen interaction;ko04016//MAPK signaling pathway - plant	K13447	-	-	-
entrzID_101258887	225.667	58.3333	11.5667	2.98333	-1.95498	1.37e-09	2.49e-07	yes	LOC101258887	-	-	-	-	-	-	-	-
entrzID_101259064	107	782	3.20667	24.7333	2.94731	4e-05	0.001908	yes	LOC101259064	-	Metabolism	Biosynthesis of other secondary metabolites;Global and overview maps;Amino acid metabolism	ko01100//tMetabolic pathways;ko01110//Biosynthesis of secondary metabolites;ko00350//Tyrosine metabolism;ko00950//Isoquinoline alkaloid biosynthesis	K00422	-	GO:0005488//binding;GO:0003824//catalytic activity;GO:0043167//ion binding;GO:0043169//cation binding	GO:0008152//metabolic process;GO:0042440//pigment metabolic process;GO:0044699//single-organism process;GO:0044710//single-organism metabolic process
entrzID_101259115	12.3333	0.666667	0.93	0.0533333	-4.12412	6.66e-06	0.000452116	yes	LOC101259115	-	-	-	-	-	-	-	-
entrzID_101259123	43	3.33333	1.28	0.103333	-3.63077	7.69e-11	1.88e-08	yes	LOC101259123	-	-	-	-	-	-	-	-
entrzID_101259138	1879.67	861.667	133.81	60.4833	-1.14558	0.000289356	0.00920448	yes	LOC101259138	-	Organismal Systems	Environmental adaptation	ko04626//Plant-pathogen interaction	K13448	-	-	-
entrzID_101259314	83.3333	176	3.57	7.68333	1.10581	6.1e-07	6.11e-05	yes	LOC101259314	-	-	-	-	-	-	-	-
entrzID_101259340	3334.33	1635.67	276.383	134.577	-1.03824	4.88e-07	5.06e-05	yes	LOC101259340	-	-	-	-	-	-	-	-
entrzID_101259357	183.667	749	5.60333	22.9133	2.03183	2.17e-22	1.52e-19	yes	LOC101259357	-	Metabolism	Amino acid metabolism;Global and overview maps;Biosynthesis of other secondary metabolites	ko01100//tMetabolic pathways;ko01110//Biosynthesis of secondary metabolites;ko00350//Tyrosine metabolism;ko00950//Isoquinoline alkaloid biosynthesis	K00422	-	GO:0003824//catalytic activity;GO:0043167//ion binding;GO:0043169//cation binding;GO:0005488//binding	GO:0042440//pigment metabolic process;GO:0044710//single-organism metabolic process;GO:0044699//single-organism process;GO:0008152//metabolic process
entrzID_101259451	58.3333	146.333	4.57	11.6767	1.35336	1.49e-09	2.71e-07	yes	LOC101259451	-	-	-	-	-	-	-	-
entrzID_101259539	48	94.6667	1.90333	3.98	1.06424	0.00078727	0.0194291	yes	LOC101259539	-	-	-	-	-	-	-	-
entrzID_101260111	97	28	2.96333	0.873333	-1.76262	5.7e-06	0.000399022	yes	LOC101260111	-	-	-	-	-	-	-	-
entrzID_101260177	87.3333	14.3333	1.14	0.19	-2.58496	7.84e-06	0.000516396	yes	LOC101260177	-	-	-	-	-	-	GO:0016462//pyrophosphatase activity;GO:0001882//nucleoside binding;GO:0032549//ribonucleoside binding;GO:0097159//organic cyclic compound binding;GO:0017111//nucleoside-triphosphatase activity;GO:0016817//hydrolase activity, acting on acid anhydrides;GO:0036094//small molecule binding;GO:0032550//purine ribonucleoside binding;GO:0003824//catalytic activity;GO:0001883//purine nucleoside binding;G…	-
entrzID_101260225	19	2.66667	0.663333	0.1	-2.72973	0.00174121	0.0346361	yes	LOC101260225	-	-	-	-	-	-	-	-
entrzID_101260284	156	60.6667	5.53	2.20333	-1.32759	6.55e-09	1.04e-06	yes	LOC101260284	-	-	-	-	-	-	-	-
entrzID_101260345	6	0	0.0833333	0.001	-6.38082	0.000123078	0.00466129	yes	LOC101260345	-	-	-	-	-	-	-	-
entrzID_101260379	7	23	0.673333	2.31667	1.78266	0.000251567	0.00825978	yes	LOC101260379	-	-	-	-	-	-	-	-
entrzID_101260643	488.353	88.8167	6.59333	1.19667	-2.46199	3.27e-21	2.04e-18	yes	LOC101260643	-	-	-	-	-	-	-	-
entrzID_101260645	1780	227	157.423	19.8267	-2.98914	2.22e-36	3.83e-33	yes	LOC101260645	-	-	-	-	-	-	-	-
entrzID_101260709	423.333	64	18.05	2.78333	-2.69711	5.17e-29	5.28e-26	yes	LOC101260709	-	Metabolism	Carbohydrate metabolism	ko00520//Amino sugar and nucleotide sugar metabolism	K13379	-	-	-
entrzID_101260711	425	215	23.15	11.5033	-1.00896	0.00016663	0.00596121	yes	LOC101260711	-	Environmental Information Processing	Signal transduction	ko04075//Plant hormone signal transduction	K14492	-	-	-
entrzID_101260767	7.33333	0.333333	0.39	0.0166667	-4.54844	0.000584615	0.0155193	yes	LOC101260767	-	-	-	-	-	-	-	-
entrzID_101260812	42.3333	83.6667	0.383333	0.78	1.02487	0.000698645	0.017749	yes	LOC101260812	-	Metabolism;Cellular Processes;Environmental Information Processing	Signal transduction;Transport and catabolism;Carbohydrate metabolism;Global and overview maps	ko01100//tMetabolic pathways;ko04145//Phagosome;ko04070//Phosphatidylinositol signaling system;ko00562//Inositol phosphate metabolism	K00921	-	-	-
entrzID_101260872	1072.67	491	69.9733	31.8333	-1.13627	1.22e-09	2.28e-07	yes	LOC101260872	-	Genetic Information Processing	Folding, sorting and degradation	ko04141//Protein processing in endoplasmic reticulum;ko04120//Ubiquitin mediated proteolysis	K06689	-	GO:0003824//catalytic activity	-
entrzID_101260921	24.6667	56.3333	1.18333	2.63667	1.15586	0.00101201	0.0234306	yes	LOC101260921	-	-	-	-	-	-	-	-
entrzID_101260928	1773.67	700	71.94	27.9867	-1.36205	2e-06	0.000165542	yes	LOC101260928	-	-	-	-	-	-	-	-
entrzID_101260980	9.33333	0.333333	0.166667	0.00666667	-4.64386	4.43e-06	0.000325157	yes	LOC101260980	-	Organismal Systems;Environmental Information Processing	Signal transduction;Environmental adaptation	ko04626//Plant-pathogen interaction;ko04016//MAPK signaling pathway - plant	K13420	-	-	-
entrzID_101261022	46	22.3333	2.77333	1.34333	-1.0458	0.00103769	0.023853	yes	LOC101261022	-	-	-	-	-	-	-	-
entrzID_101261024	113.333	55	3.68	1.76	-1.06413	0.00115501	0.0255811	yes	LOC101261024	-	-	-	-	-	-	-	-
entrzID_101261140	2007	979.333	80.3633	38.4367	-1.06405	0.00106057	0.0241075	yes	LOC101261140	-	-	-	-	-	-	-	-
entrzID_101261180	123.333	48.3333	3.40667	1.38333	-1.30021	8.13e-07	7.71e-05	yes	LOC101261180	-	-	-	-	-	-	-	GO:0009059//macromolecule biosynthetic process;GO:0044249//cellular biosynthetic process;GO:0009987//cellular process;GO:0010467//gene expression;GO:0009058//biosynthetic process;GO:1901576//organic substance biosynthetic process;GO:0043170//macromolecule metabolic process;GO:0034645//cellular macromolecule biosynthetic process;GO:0044237//cellular metabolic process;GO:0008152//metabolic process;…
entrzID_101261206	95	30.6667	2.14667	0.67	-1.67987	4.07e-06	0.000305338	yes	LOC101261206	-	-	-	-	-	GO:0044425//membrane part;GO:0031224//intrinsic component of membrane;GO:0016020//membrane	GO:0022804//active transmembrane transporter activity;GO:0005215//transporter activity;GO:0022857//transmembrane transporter activity;GO:0008324//cation transmembrane transporter activity;GO:0015077//monovalent inorganic cation transmembrane transporter activity;GO:0022891//substrate-specific transmembrane transporter activity;GO:0022892//substrate-specific transporter activity;GO:0022890//inorga…	GO:0015672//monovalent inorganic cation transport;GO:0006810//transport;GO:0044763//single-organism cellular process;GO:0051179//localization;GO:0015992//proton transport;GO:0006812//cation transport;GO:0055080//cation homeostasis;GO:0065008//regulation of biological quality;GO:0006811//ion transport;GO:0042592//homeostatic process;GO:0006818//hydrogen transport;GO:0044765//single-organism transp…
entrzID_101261260	349.333	164.667	16.5133	7.78333	-1.08517	1.66e-07	1.88e-05	yes	LOC101261260	-	Metabolism	Global and overview maps;Biosynthesis of other secondary metabolites	ko01100//tMetabolic pathways;ko01110//Biosynthesis of secondary metabolites;ko00940//Phenylpropanoid biosynthesis	K00430	-	GO:0043167//ion binding;GO:1901363//heterocyclic compound binding;GO:0097159//organic cyclic compound binding;GO:0003824//catalytic activity;GO:0005488//binding;GO:0043169//cation binding;GO:0046906//tetrapyrrole binding	GO:0044710//single-organism metabolic process;GO:0008152//metabolic process;GO:0044699//single-organism process;GO:0006950//response to stress;GO:0050896//response to stimulus
entrzID_101261400	1488.33	731.667	44.0767	21.8433	-1.01282	2.75e-09	4.82e-07	yes	LOC101261400	-	Metabolism	Global and overview maps;Amino acid metabolism	ko01100//tMetabolic pathways;ko01110//Biosynthesis of secondary metabolites;ko01230//Biosynthesis of amino acids;ko00260//Glycine, serine and threonine metabolism;ko00400//Phenylalanine, tyrosine and tryptophan biosynthesis	K06001	-	-	-
entrzID_101261461	338.667	93	12.3533	3.35333	-1.88123	1.45e-08	2.16e-06	yes	LOC101261461	-	-	-	-	-	-	-	-
entrzID_101261464	33.3433	1	0.583333	0.0166667	-5.12928	3.32e-12	9.94e-10	yes	LOC101261464	-	Genetic Information Processing	Folding, sorting and degradation	ko03050//Proteasome	K03028	-	-	-
entrzID_101261545	13.3333	4	0.37	0.113333	-1.70695	0.00211633	0.0399399	yes	LOC101261545	-	-	-	-	-	-	-	-
entrzID_101261650	11357.3	446.603	517.32	20.71	-4.64266	6.31e-59	3.99e-55	yes	LOC101261650	-	-	-	-	-	GO:0044464//cell part;GO:0043227//membrane-bounded organelle;GO:0043231//intracellular membrane-bounded organelle;GO:0005623//cell;GO:0043229//intracellular organelle;GO:0044424//intracellular part;GO:0043226//organelle;GO:0005622//intracellular	GO:0004553//hydrolase activity, hydrolyzing O-glycosyl compounds;GO:0015926//glucosidase activity;GO:0008422//beta-glucosidase activity;GO:0016787//hydrolase activity;GO:0016798//hydrolase activity, acting on glycosyl bonds;GO:0003824//catalytic activity	GO:0006950//response to stress;GO:0044238//primary metabolic process;GO:0050896//response to stimulus;GO:0008152//metabolic process
entrzID_101261743	19.3333	67	0.81	2.98333	1.88093	1.43e-05	0.000863653	yes	LOC101261743	-	Metabolism	Carbohydrate metabolism;Global and overview maps	ko01100//tMetabolic pathways;ko00040//Pentose and glucuronate interconversions	K01051	-	-	-
entrzID_101261778	31.6667	4.66667	1.91667	0.276667	-2.79238	3.09e-07	3.37e-05	yes	LOC101261778	-	-	-	-	-	-	-	-
entrzID_101261831	18.3333	38	0.976667	2.00333	1.03646	0.00266413	0.0468162	yes	LOC101261831	-	-	-	-	-	-	-	-
entrzID_101261869	52	24	4.45667	2.10667	-1.081	0.000387349	0.0114726	yes	LOC101261869	-	-	-	-	-	GO:0043227//membrane-bounded organelle;GO:0044464//cell part;GO:0043226//organelle;GO:0043231//intracellular membrane-bounded organelle;GO:0005622//intracellular;GO:0043229//intracellular organelle;GO:0005623//cell;GO:0044424//intracellular part	GO:0005488//binding	-
entrzID_101261936	58	29	3.10667	1.53	-1.02184	0.00187719	0.0367164	yes	LOC101261936	-	-	-	-	-	-	-	-
entrzID_101261978	1003	452.333	25.8267	11.35	-1.18617	0.00116424	0.02576	yes	LOC101261978	-	-	-	-	-	-	GO:0016772//transferase activity, transferring phosphorus-containing groups;GO:0003824//catalytic activity;GO:0016301//kinase activity;GO:0016740//transferase activity	GO:0044260//cellular macromolecule metabolic process;GO:0036211//protein modification process;GO:0006468//protein phosphorylation;GO:0044267//cellular protein metabolic process;GO:0043412//macromolecule modification;GO:0006464//cellular protein modification process;GO:0019538//protein metabolic process;GO:0008152//metabolic process;GO:0016310//phosphorylation;GO:0043170//macromolecule metabolic p…
entrzID_101262111	136.333	61	5.38667	2.46	-1.13073	4.4e-06	0.000325157	yes	LOC101262111	-	-	-	-	-	-	-	-
entrzID_101262143	32.3333	77	1.13	2.78667	1.30222	0.000690686	0.0176467	yes	LOC101262143	-	-	-	-	-	-	-	-
entrzID_101262197	65.3333	9.33333	2.09	0.303333	-2.78453	2.38e-11	6.35e-09	yes	LOC101262197	-	Genetic Information Processing	Translation	ko00970//Aminoacyl-tRNA biosynthesis	K01881	-	-	-
entrzID_101262216	9	1.66667	0.223333	0.04	-2.48113	0.00188346	0.0367495	yes	LOC101262216	-	-	-	-	-	-	-	-
entrzID_101262291	20.6667	57.3333	0.89	2.53	1.50726	1.58e-06	0.000136046	yes	LOC101262291	-	-	-	-	-	-	GO:0016787//hydrolase activity;GO:0003824//catalytic activity;GO:0016788//hydrolase activity, acting on ester bonds	GO:0071702//organic substance transport;GO:0015849//organic acid transport;GO:0008152//metabolic process;GO:0006820//anion transport;GO:0051179//localization;GO:0006629//lipid metabolic process;GO:0006810//transport;GO:0071704//organic substance metabolic process;GO:0044238//primary metabolic process;GO:0044699//single-organism process;GO:0044710//single-organism metabolic process;GO:0015711//org…
entrzID_101262346	24.6667	8.33333	0.943333	0.33	-1.5153	0.00268498	0.0470353	yes	LOC101262346	-	Environmental Information Processing	Signal transduction	ko04016//MAPK signaling pathway - plant	K20714	-	GO:0016772//transferase activity, transferring phosphorus-containing groups;GO:0003824//catalytic activity;GO:0016740//transferase activity	-
entrzID_101262376	154	304	6.15667	12.46	1.01708	0.00159526	0.0324807	yes	LOC101262376	-	-	-	-	-	-	-	-
entrzID_101262489	79	164.333	1.86667	3.93	1.07406	0.000246572	0.0081172	yes	LOC101262489	-	Metabolism	Metabolism of terpenoids and polyketides	ko00904//Diterpenoid biosynthesis	K17982	-	-	-
entrzID_101262562	0	7	0.001	0.396667	8.63178	0.000101174	0.00395159	yes	LOC101262562	-	-	-	-	-	-	-	-
entrzID_101262709	577.333	273	20.9367	9.98667	-1.06796	4.99e-07	5.14e-05	yes	LOC101262709	-	Metabolism	Metabolism of terpenoids and polyketides	ko00908//Zeatin biosynthesis	K13495	-	-	-
entrzID_101262724	632.333	302.66	8.58	4.12667	-1.056	1.02e-14	4.25e-12	yes	LOC101262724	-	Environmental Information Processing	Membrane transport	ko02010//ABC transporters	K05658	GO:0016020//membrane;GO:0031224//intrinsic component of membrane;GO:0044425//membrane part	GO:0017111//nucleoside-triphosphatase activity;GO:0001882//nucleoside binding;GO:0016818//hydrolase activity, acting on acid anhydrides, in phosphorus-containing anhydrides;GO:0015399//primary active transmembrane transporter activity;GO:0016787//hydrolase activity;GO:0022857//transmembrane transporter activity;GO:0016462//pyrophosphatase activity;GO:0032550//purine ribonucleoside binding;GO:0005…	GO:0044763//single-organism cellular process;GO:0044699//single-organism process;GO:0051234//establishment of localization;GO:0009987//cellular process;GO:0051179//localization
entrzID_101262905	63.6667	25	0.936667	0.376667	-1.31425	3.24e-05	0.00162767	yes	LOC101262905	-	-	-	-	-	GO:0031224//intrinsic component of membrane;GO:0016020//membrane;GO:0044425//membrane part	GO:0016301//kinase activity;GO:0032550//purine ribonucleoside binding;GO:0032549//ribonucleoside binding;GO:0097159//organic cyclic compound binding;GO:0016740//transferase activity;GO:0001882//nucleoside binding;GO:0097367//carbohydrate derivative binding;GO:0016772//transferase activity, transferring phosphorus-containing groups;GO:0005488//binding;GO:0004672//protein kinase activity;GO:0003824…	GO:0043412//macromolecule modification;GO:0009987//cellular process;GO:0044238//primary metabolic process;GO:0044260//cellular macromolecule metabolic process;GO:0071704//organic substance metabolic process;GO:0036211//protein modification process;GO:0019538//protein metabolic process;GO:0043170//macromolecule metabolic process;GO:0006464//cellular protein modification process;GO:0008152//metabol…
entrzID_101262926	24	0.666667	1.23333	0.0333333	-5.20945	7.63e-09	1.21e-06	yes	LOC101262926	-	-	-	-	-	-	-	-
entrzID_101262986	267.667	110.667	6.35333	2.64333	-1.26516	2.14e-10	4.66e-08	yes	LOC101262986	-	-	-	-	-	-	-	-
entrzID_101263073	184	74	7.73333	3.09	-1.32348	8.49e-07	7.95e-05	yes	LOC101263073	-	Metabolism	Global and overview maps;Metabolism of terpenoids and polyketides	ko01110//Biosynthesis of secondary metabolites;ko00904//Diterpenoid biosynthesis	K04125	-	-	-
entrzID_101263269	69.6667	189.333	1.69333	4.77667	1.49614	0.000812463	0.0198761	yes	LOC101263269	-	-	-	-	-	-	-	-
entrzID_101263292	17.6667	3	0.68	0.12	-2.5025	1.3e-05	0.00080254	yes	LOC101263292	-	Metabolism	Global and overview maps	ko01110//Biosynthesis of secondary metabolites	K21354	-	-	-
entrzID_101263321	6.66667	0	0.08	0.001	-6.32193	0.000381426	0.0113458	yes	LOC101263321	-	-	-	-	-	-	-	-
entrzID_101263329	11.3333	1.66667	0.783333	0.123333	-2.66706	0.000310022	0.00964331	yes	LOC101263329	-	-	-	-	-	GO:0043226//organelle;GO:0005623//cell;GO:0043227//membrane-bounded organelle;GO:0005622//intracellular;GO:0043229//intracellular organelle;GO:0043231//intracellular membrane-bounded organelle;GO:0044464//cell part;GO:0044424//intracellular part	-	GO:0006812//cation transport;GO:0051234//establishment of localization;GO:1902578//single-organism localization;GO:0006818//hydrogen transport;GO:0015992//proton transport;GO:0015672//monovalent inorganic cation transport;GO:0044699//single-organism process;GO:0044765//single-organism transport;GO:0006811//ion transport;GO:0006810//transport;GO:0051179//localization
entrzID_101263372	2.33333	14	0.07	0.396667	2.5025	0.000426126	0.0123165	yes	LOC101263372	-	Metabolism	Global and overview maps;Amino acid metabolism;Biosynthesis of other secondary metabolites	ko01100//tMetabolic pathways;ko01110//Biosynthesis of secondary metabolites;ko00350//Tyrosine metabolism;ko00950//Isoquinoline alkaloid biosynthesis	K00422	-	-	-
entrzID_101263402	50	16	2.55333	0.813333	-1.65046	3.81e-05	0.00184405	yes	LOC101263402	-	Metabolism	Global and overview maps;Biosynthesis of other secondary metabolites	ko01100//tMetabolic pathways;ko01110//Biosynthesis of secondary metabolites;ko00960//Tropane, piperidine and pyridine alkaloid biosynthesis	K08081	-	-	-
entrzID_101263535	1815.67	34	36.8	0.72	-5.67557	3.96e-33	5.93e-30	yes	LOC101263535	-	Metabolism	Lipid metabolism	ko00591//Linoleic acid metabolism	K15718	-	GO:0016701//oxidoreductase activity, acting on single donors with incorporation of molecular oxygen;GO:0005488//binding;GO:0043169//cation binding;GO:0003824//catalytic activity;GO:0016491//oxidoreductase activity;GO:0043167//ion binding	GO:1901576//organic substance biosynthetic process;GO:0072330//monocarboxylic acid biosynthetic process;GO:0044710//single-organism metabolic process;GO:0044237//cellular metabolic process;GO:0044711//single-organism biosynthetic process;GO:0032787//monocarboxylic acid metabolic process;GO:0008152//metabolic process;GO:0009987//cellular process;GO:0008610//lipid biosynthetic process;GO:0006631//f…
entrzID_101263542	342.667	131	16.3	6.23	-1.38757	3.39e-16	1.62e-13	yes	LOC101263542	-	-	-	-	-	-	-	-
entrzID_101263832	14.6667	2.66667	0.49	0.09	-2.44478	0.000444728	0.0126943	yes	LOC101263832	-	-	-	-	-	-	-	-
entrzID_101264050	322.667	138	24.4733	10.6033	-1.20669	1.28e-10	2.93e-08	yes	LOC101264050	-	-	-	-	-	-	-	-
entrzID_101264164	4	13.3333	0.166667	0.593333	1.83188	0.00170391	0.0341611	yes	LOC101264164	-	-	-	-	-	-	-	-
entrzID_101264374	8	0	0.26	0.001	-8.02237	7.91e-06	0.000518769	yes	TPS33	-	Metabolism	Global and overview maps;Metabolism of terpenoids and polyketides	ko01110//Biosynthesis of secondary metabolites;ko00909//Sesquiterpenoid and triterpenoid biosynthesis	K14182	GO:0044424//intracellular part;GO:0005623//cell;GO:0005622//intracellular;GO:0044464//cell part	GO:0016829//lyase activity;GO:0016835//carbon-oxygen lyase activity;GO:0016838//carbon-oxygen lyase activity, acting on phosphates;GO:0003824//catalytic activity;GO:0043169//cation binding;GO:0043167//ion binding;GO:0005488//binding	GO:0071704//organic substance metabolic process;GO:0006720//isoprenoid metabolic process;GO:0008152//metabolic process;GO:0009987//cellular process;GO:0006629//lipid metabolic process;GO:0044237//cellular metabolic process;GO:0044763//single-organism cellular process;GO:0044238//primary metabolic process;GO:0044699//single-organism process;GO:0006721//terpenoid metabolic process;GO:0044710//singl…
entrzID_101264425	37.6667	15	1.73667	0.703333	-1.30404	0.00282516	0.0486187	yes	LOC101264425	-	Metabolism	Biosynthesis of other secondary metabolites;Global and overview maps	ko01100//tMetabolic pathways;ko01110//Biosynthesis of secondary metabolites;ko00940//Phenylpropanoid biosynthesis	K00430	-	-	-
entrzID_101264432	208.667	76.6667	10.5867	3.92333	-1.4321	3.14e-10	6.65e-08	yes	LOC101264432	-	Metabolism	Global and overview maps;Amino acid metabolism	ko01100//tMetabolic pathways;ko01110//Biosynthesis of secondary metabolites;ko01230//Biosynthesis of amino acids;ko00400//Phenylalanine, tyrosine and tryptophan biosynthesis	K15227	-	-	-
entrzID_101264451	108.333	36.6667	3.66333	1.22667	-1.57841	2.25e-06	0.000183743	yes	LOC101264451	-	-	-	-	-	-	-	-
entrzID_101264555	61.05	27.4933	2.16	0.99	-1.12553	0.00023285	0.00780498	yes	LOC101264555	-	-	-	-	-	-	-	-
entrzID_101264574	149.333	11.3333	5.06	0.416667	-3.60217	1.48e-08	2.19e-06	yes	LOC101264574	-	Metabolism	Global and overview maps	ko01100//tMetabolic pathways;ko01110//Biosynthesis of secondary metabolites	K20618	-	GO:0016491//oxidoreductase activity;GO:1901363//heterocyclic compound binding;GO:0005488//binding;GO:0046906//tetrapyrrole binding;GO:0043167//ion binding;GO:0043169//cation binding;GO:0003824//catalytic activity;GO:0097159//organic cyclic compound binding;GO:0046872//metal ion binding;GO:0046914//transition metal ion binding	GO:0008152//metabolic process;GO:0044699//single-organism process;GO:0044710//single-organism metabolic process
entrzID_101264586	10.6667	28.3333	0.39	1.04	1.41504	0.000588081	0.0155744	yes	LOC101264586	-	-	-	-	-	-	-	-
entrzID_101264650	25	54	0.993333	2.14667	1.11175	0.000154363	0.00560951	yes	LOC101264650	-	Environmental Information Processing;Metabolism	Lipid metabolism;Signal transduction;Global and overview maps	ko01100//tMetabolic pathways;ko01110//Biosynthesis of secondary metabolites;ko00564//Glycerophospholipid metabolism;ko04070//Phosphatidylinositol signaling system	K00981	-	-	-
entrzID_101264690	102.667	30.6667	2.93333	0.856667	-1.77574	8.09e-05	0.00332716	yes	LOC101264690	-	-	-	-	-	-	-	-
entrzID_101264700	3436.33	583	109.543	19.2	-2.51232	4.71e-30	5.29e-27	yes	LOC101264700	-	Genetic Information Processing	Translation	ko03013//RNA transport	K03231	-	-	-
entrzID_101264779	12	29.6667	0.576667	1.42667	1.30684	0.00142136	0.0297678	yes	LOC101264779	-	-	-	-	-	-	-	-
entrzID_101264781	711.65	343.663	12.8433	6.1	-1.07414	0.000330257	0.0101186	yes	LOC101264781	-	-	-	-	-	GO:0016020//membrane	GO:0003824//catalytic activity;GO:0016740//transferase activity;GO:0016772//transferase activity, transferring phosphorus-containing groups	GO:0008152//metabolic process;GO:0006796//phosphate-containing compound metabolic process;GO:0006793//phosphorus metabolic process;GO:0009987//cellular process;GO:0044237//cellular metabolic process
entrzID_101264846	255.667	88.6667	12.8333	4.56667	-1.49068	4.11e-09	6.86e-07	yes	LOC101264846	-	Metabolism	Lipid metabolism	ko00564//Glycerophospholipid metabolism	K06130	-	-	-
entrzID_101264959	2232.67	29.6667	132.85	1.81667	-6.19236	2.46e-79	5.52e-75	yes	LOC101264959	-	-	-	-	-	-	-	-
entrzID_101265038	63.6667	27.3333	1.17667	0.493333	-1.25407	0.000271471	0.00874704	yes	LOC101265038	-	-	-	-	-	-	-	-
entrzID_101265169	19	5	0.956667	0.253333	-1.91698	0.000102449	0.00399444	yes	LOC101265169	-	-	-	-	-	-	-	-
entrzID_101265187	292.667	117	16.3667	6.71	-1.28638	3.51e-10	7.22e-08	yes	LOC101265187	-	Metabolism	Biosynthesis of other secondary metabolites;Amino acid metabolism;Global and overview maps	ko01100//tMetabolic pathways;ko01110//Biosynthesis of secondary metabolites;ko00940//Phenylpropanoid biosynthesis;ko00360//Phenylalanine metabolism;ko00941//Flavonoid biosynthesis;ko00945//Stilbenoid, diarylheptanoid and gingerol biosynthesis	K00588	-	GO:0003824//catalytic activity;GO:0016740//transferase activity;GO:0016741//transferase activity, transferring one-carbon groups;GO:0008168//methyltransferase activity	GO:0008152//metabolic process
entrzID_101265292	152.333	67	3.70667	1.62333	-1.19116	3.73e-07	3.97e-05	yes	HMG2	-	Metabolism	Metabolism of terpenoids and polyketides;Global and overview maps	ko01100//tMetabolic pathways;ko01110//Biosynthesis of secondary metabolites;ko00900//Terpenoid backbone biosynthesis	K00021	GO:0005623//cell;GO:0044464//cell part;GO:0043227//membrane-bounded organelle;GO:0031224//intrinsic component of membrane;GO:0031090//organelle membrane;GO:0044422//organelle part;GO:0044424//intracellular part;GO:0016020//membrane;GO:0044425//membrane part;GO:0005622//intracellular;GO:0043226//organelle;GO:0043229//intracellular organelle;GO:0043231//intracellular membrane-bounded organelle	GO:1901265//nucleoside phosphate binding;GO:0016491//oxidoreductase activity;GO:0048037//cofactor binding;GO:0000166//nucleotide binding;GO:0016614//oxidoreductase activity, acting on CH-OH group of donors;GO:0003824//catalytic activity;GO:1901363//heterocyclic compound binding;GO:0005488//binding;GO:0036094//small molecule binding;GO:0097159//organic cyclic compound binding	GO:0071704//organic substance metabolic process;GO:0044710//single-organism metabolic process;GO:0006629//lipid metabolic process;GO:0008152//metabolic process;GO:0044237//cellular metabolic process;GO:0006732//coenzyme metabolic process;GO:0044238//primary metabolic process;GO:0044255//cellular lipid metabolic process;GO:0044699//single-organism process;GO:0009987//cellular process;GO:0044763//s…
entrzID_101265297	12	0.666667	0.426667	0.0266667	-4	7.24e-06	0.000485657	yes	LOC101265297	-	-	-	-	-	-	-	-
entrzID_101265373	75.6667	16.3333	2.64333	0.553333	-2.25614	7.56e-05	0.00313254	yes	LOC101265373	-	-	-	-	-	-	-	-
entrzID_101265388	109.333	9	7.06	0.626667	-3.4939	2.52e-06	0.000201424	yes	LOC101265388	-	-	-	-	-	-	-	-
entrzID_101265492	17.3333	3.66667	0.846667	0.18	-2.2338	2.15e-05	0.00119281	yes	LOC101265492	-	-	-	-	-	-	-	-
entrzID_101265511	112.333	23.6667	4.86333	1.07667	-2.17537	1.12e-06	0.000101316	yes	LOC101265511	-	Metabolism	Global and overview maps;Biosynthesis of other secondary metabolites	ko01100//tMetabolic pathways;ko01110//Biosynthesis of secondary metabolites;ko00940//Phenylpropanoid biosynthesis	K00430	-	-	-
entrzID_101265518	11.6667	26.6667	0.433333	0.97	1.16251	0.00259656	0.0459411	yes	LOC101265518	-	-	-	-	-	-	GO:0032549//ribonucleoside binding;GO:0016773//phosphotransferase activity, alcohol group as acceptor;GO:0097159//organic cyclic compound binding;GO:0005488//binding;GO:0016772//transferase activity, transferring phosphorus-containing groups;GO:0016301//kinase activity;GO:0016740//transferase activity;GO:0097367//carbohydrate derivative binding;GO:0036094//small molecule binding;GO:0032550//purin…	GO:0006464//cellular protein modification process;GO:0044260//cellular macromolecule metabolic process;GO:0044238//primary metabolic process;GO:0036211//protein modification process;GO:0019538//protein metabolic process;GO:0044267//cellular protein metabolic process;GO:0071704//organic substance metabolic process;GO:0008152//metabolic process;GO:0044237//cellular metabolic process;GO:0006796//pho…
entrzID_101265548	145.333	28	4.04667	0.823333	-2.29719	1.6e-08	2.33e-06	yes	LOC101265548	-	Metabolism	Carbohydrate metabolism;Global and overview maps	ko01100//tMetabolic pathways;ko00630//Glyoxylate and dicarboxylate metabolism	K22133	-	-	-
entrzID_101265571	182.667	67.3333	12.3567	4.57333	-1.43397	1.27e-11	3.53e-09	yes	LOC101265571	-	Metabolism	Metabolism of other amino acids	ko00480//Glutathione metabolism	K00799	-	GO:0003824//catalytic activity	-
entrzID_101265726	91.6667	3	4.98667	0.18	-4.79201	2.19e-08	3.12e-06	yes	LOC101265726	-	-	-	-	-	-	-	-
entrzID_101265773	144	33.3333	10.8933	2.51667	-2.11386	2.9e-09	5.05e-07	yes	LOC101265773	-	-	-	-	-	GO:0043231//intracellular membrane-bounded organelle;GO:0044435//plastid part;GO:0044446//intracellular organelle part;GO:0044444//cytoplasmic part;GO:0009532//plastid stroma;GO:0043229//intracellular organelle;GO:0043227//membrane-bounded organelle;GO:0044424//intracellular part;GO:0044464//cell part;GO:0043226//organelle;GO:0016020//membrane;GO:0009536//plastid;GO:0005623//cell;GO:0044422//orga…	GO:0016491//oxidoreductase activity;GO:0003824//catalytic activity;GO:0016651//oxidoreductase activity, acting on NAD(P)H;GO:0016655//oxidoreductase activity, acting on NAD(P)H, quinone or similar compound as acceptor	GO:0009607//response to biotic stimulus;GO:0043436//oxoacid metabolic process;GO:0009628//response to abiotic stimulus;GO:0044763//single-organism cellular process;GO:0002682//regulation of immune system process;GO:0042537//benzene-containing compound metabolic process;GO:0071495//cellular response to endogenous stimulus;GO:0044281//small molecule metabolic process;GO:0071704//organic substance m…
entrzID_101265804	59.6667	3	2.02667	0.116667	-4.11864	9.56e-06	0.00061864	yes	LOC101265804	-	Metabolism	Metabolism of cofactors and vitamins;Biosynthesis of other secondary metabolites;Global and overview maps;Amino acid metabolism	ko01100//tMetabolic pathways;ko01110//Biosynthesis of secondary metabolites;ko01230//Biosynthesis of amino acids;ko00270//Cysteine and methionine metabolism;ko00280//Valine, leucine and isoleucine degradation;ko01210//2-Oxocarboxylic acid metabolism;ko00770//Pantothenate and CoA biosynthesis;ko00290//Valine, leucine and isoleucine biosynthesis;ko00966//Glucosinolate biosynthesis	K00826	-	GO:0003824//catalytic activity;GO:0004084//branched-chain-amino-acid transaminase activity;GO:0008483//transaminase activity;GO:0016769//transferase activity, transferring nitrogenous groups;GO:0016740//transferase activity	GO:0006807//nitrogen compound metabolic process;GO:0044763//single-organism cellular process;GO:0044237//cellular metabolic process;GO:0044710//single-organism metabolic process;GO:0044699//single-organism process;GO:0019752//carboxylic acid metabolic process;GO:0071704//organic substance metabolic process;GO:0044238//primary metabolic process;GO:1901564//organonitrogen compound metabolic process…
entrzID_101265981	1115.33	465.667	26.5567	11.1567	-1.25117	3.86e-09	6.57e-07	yes	LOC101265981	-	-	-	-	-	-	-	-
entrzID_101266149	15	3.66667	0.98	0.24	-2.02975	0.00285235	0.0487877	yes	LOC101266149	-	Metabolism	Metabolism of other amino acids	ko00480//Glutathione metabolism	K00799	-	-	-
entrzID_101266225	64.3333	13	3.61667	0.736667	-2.29558	4.11e-08	5.4e-06	yes	LOC101266225	-	-	-	-	-	-	-	-
entrzID_101266493	593	0	41.1633	0.001	-15.3291	2.88e-78	3.24e-74	yes	LOC101266493	-	-	-	-	-	-	-	-
entrzID_101266621	55.3333	23.6667	2.22	0.943333	-1.23472	0.00046277	0.013051	yes	LOC101266621	-	-	-	-	-	-	-	-
entrzID_101266622	5.66667	0.333333	0.213333	0.0133333	-4	0.000927263	0.021769	yes	LOC101266622	-	Organismal Systems	Environmental adaptation	ko04626//Plant-pathogen interaction	K09422	-	GO:0005488//binding	-
entrzID_101266638	16.3333	0	1.12	0.001	-10.1293	9.32e-06	0.000604684	yes	LOC101266638	-	-	-	-	-	-	-	GO:0050896//response to stimulus
entrzID_101266657	58.3333	19	5.00667	1.62667	-1.62193	0.000262001	0.00850291	yes	LOC101266657	-	-	-	-	-	-	-	-
entrzID_101266770	553.93	6.33667	26.9367	0.306667	-6.45676	1.21e-43	2.46e-40	yes	LOC101266770	-	Metabolism	Global and overview maps;Carbohydrate metabolism	ko01100//tMetabolic pathways;ko00520//Amino sugar and nucleotide sugar metabolism	K01183	GO:0043231//intracellular membrane-bounded organelle;GO:0043227//membrane-bounded organelle;GO:0043229//intracellular organelle;GO:0005623//cell;GO:0071944//cell periphery;GO:0044424//intracellular part;GO:0005622//intracellular;GO:0044464//cell part;GO:0030312//external encapsulating structure;GO:0043226//organelle	GO:0016787//hydrolase activity;GO:0016798//hydrolase activity, acting on glycosyl bonds;GO:0003824//catalytic activity;GO:0097367//carbohydrate derivative binding;GO:0004553//hydrolase activity, hydrolyzing O-glycosyl compounds;GO:0005488//binding	GO:1901135//carbohydrate derivative metabolic process;GO:0044237//cellular metabolic process;GO:0044238//primary metabolic process;GO:0044260//cellular macromolecule metabolic process;GO:0071554//cell wall organization or biogenesis;GO:1901575//organic substance catabolic process;GO:0043170//macromolecule metabolic process;GO:0006026//aminoglycan catabolic process;GO:1901564//organonitrogen compo…
entrzID_101266879	129.667	10.3333	9.91	0.766667	-3.69221	4.41e-11	1.14e-08	yes	LOC101266879	-	-	-	-	-	-	-	-
entrzID_101266892	69.3333	33.6667	1.96667	0.95	-1.04975	0.00210712	0.0398666	yes	LOC101266892	-	-	-	-	-	-	GO:0005488//binding;GO:0032549//ribonucleoside binding;GO:1901363//heterocyclic compound binding;GO:0032550//purine ribonucleoside binding;GO:0036094//small molecule binding;GO:0001883//purine nucleoside binding;GO:0097367//carbohydrate derivative binding;GO:0001882//nucleoside binding;GO:0097159//organic cyclic compound binding	-
entrzID_101267006	679	8.33333	47.1967	0.61	-6.27373	3.02e-48	8.46e-45	yes	LOC101267006	-	-	-	-	-	-	-	-
entrzID_101267107	1	7.33333	0.03	0.21	2.80735	0.00229163	0.0422888	yes	LOC101267107	-	-	-	-	-	-	-	-
entrzID_101267112	50.6667	25.3333	1.70333	0.773333	-1.1392	0.00118281	0.0260172	yes	LOC101267112	-	Metabolism	Metabolism of terpenoids and polyketides;Global and overview maps	ko01100//tMetabolic pathways;ko01110//Biosynthesis of secondary metabolites;ko00904//Diterpenoid biosynthesis	K04122	-	-	-
entrzID_101267141	6.33333	17.6667	0.203333	0.593333	1.545	0.00183309	0.0361119	yes	LOC101267141	-	-	-	-	-	-	GO:0004553//hydrolase activity, hydrolyzing O-glycosyl compounds;GO:0003824//catalytic activity;GO:0016798//hydrolase activity, acting on glycosyl bonds;GO:0016787//hydrolase activity	GO:0051273//beta-glucan metabolic process;GO:0030243//cellulose metabolic process;GO:0044260//cellular macromolecule metabolic process;GO:0044238//primary metabolic process;GO:0005975//carbohydrate metabolic process;GO:0005976//polysaccharide metabolic process;GO:0071704//organic substance metabolic process;GO:0043170//macromolecule metabolic process;GO:0044264//cellular polysaccharide metabolic …
entrzID_101267160	5.66667	17.6667	0.22	0.673333	1.61382	0.000877408	0.0209614	yes	LOC101267160	-	Metabolism;Organismal Systems	Lipid metabolism;Global and overview maps;Environmental adaptation	ko01100//tMetabolic pathways;ko01110//Biosynthesis of secondary metabolites;ko04626//Plant-pathogen interaction;ko00062//Fatty acid elongation	K15397	-	-	-
entrzID_101267254	568.333	95	26.75	4.58	-2.54612	2.09e-34	3.35e-31	yes	LOC101267254	-	-	-	-	-	-	-	-
entrzID_101267339	16.3333	3	1.01	0.2	-2.33628	0.00013314	0.00498342	yes	LOC101267339	-	Metabolism	Metabolism of other amino acids	ko00480//Glutathione metabolism	K00799	-	-	-
entrzID_101267358	13687.8	3176	604.74	141.553	-2.09497	5.86e-17	2.92e-14	yes	LOC101267358	-	Environmental Information Processing;Metabolism	Signal transduction;Carbohydrate metabolism;Global and overview maps	ko01100//tMetabolic pathways;ko04016//MAPK signaling pathway - plant;ko00520//Amino sugar and nucleotide sugar metabolism	K20547	GO:0005622//intracellular;GO:0044424//intracellular part;GO:0043231//intracellular membrane-bounded organelle;GO:0043229//intracellular organelle;GO:0005623//cell;GO:0044464//cell part;GO:0030312//external encapsulating structure;GO:0071944//cell periphery;GO:0043227//membrane-bounded organelle;GO:0043226//organelle	GO:0004553//hydrolase activity, hydrolyzing O-glycosyl compounds;GO:0016798//hydrolase activity, acting on glycosyl bonds;GO:0003824//catalytic activity;GO:0016787//hydrolase activity;GO:0005488//binding;GO:0097367//carbohydrate derivative binding	GO:0009057//macromolecule catabolic process;GO:0006807//nitrogen compound metabolic process;GO:0044036//cell wall macromolecule metabolic process;GO:1901564//organonitrogen compound metabolic process;GO:0006026//aminoglycan catabolic process;GO:0071554//cell wall organization or biogenesis;GO:0050896//response to stimulus;GO:0071704//organic substance metabolic process;GO:0009056//catabolic proce…
entrzID_101267371	6.76667	24.02	0.583333	1.96333	1.75091	0.000519332	0.0140859	yes	LOC101267371	-	-	-	-	-	-	-	-
entrzID_101267512	42.6667	129.667	3.15	10.07	1.67664	1.34e-05	0.000818843	yes	LOC101267512	-	-	-	-	-	-	-	-
entrzID_101267590	33.6667	9.66667	1.72333	0.493333	-1.80457	0.00160898	0.0327145	yes	LOC101267590	-	Metabolism	Biosynthesis of other secondary metabolites;Global and overview maps	ko01100//tMetabolic pathways;ko01110//Biosynthesis of secondary metabolites;ko00960//Tropane, piperidine and pyridine alkaloid biosynthesis	K08081	-	GO:0003824//catalytic activity	GO:0044699//single-organism process;GO:0008152//metabolic process;GO:0044710//single-organism metabolic process
entrzID_101267701	14.3333	33	1.12333	2.55333	1.1846	0.0018759	0.0367164	yes	LOC101267701	-	-	-	-	-	-	-	-
entrzID_101267787	19.6667	4.66667	0.393333	0.0933333	-2.07529	0.000389475	0.0114939	yes	LOC101267787	-	-	-	-	-	-	-	-
entrzID_101267866	38.3333	10.6667	1.31	0.353333	-1.89047	3.35e-05	0.00166584	yes	LOC101267866	-	-	-	-	-	-	-	-
entrzID_101267943	405.667	153.333	17.7567	6.63667	-1.41983	5.93e-07	6.03e-05	yes	LOC101267943	-	-	-	-	-	-	-	GO:0043170//macromolecule metabolic process;GO:0009987//cellular process;GO:0010467//gene expression;GO:0008152//metabolic process;GO:0034645//cellular macromolecule biosynthetic process;GO:0044260//cellular macromolecule metabolic process;GO:0044237//cellular metabolic process;GO:0009058//biosynthetic process;GO:0071704//organic substance metabolic process;GO:0009059//macromolecule biosynthetic …
entrzID_101268009	503.667	49	28.09	2.74333	-3.35605	7.16e-50	2.68e-46	yes	LOC101268009	-	-	-	-	-	-	-	-
entrzID_101268052	221.667	98.6667	15.2367	6.75667	-1.17316	6.31e-07	6.27e-05	yes	LOC101268052	-	-	-	-	-	-	-	-
entrzID_101268085	39.6667	19	0.923333	0.443333	-1.05846	0.00275037	0.0476972	yes	LOC101268085	-	-	-	-	-	-	-	GO:0044260//cellular macromolecule metabolic process;GO:0008152//metabolic process;GO:0043170//macromolecule metabolic process;GO:0034641//cellular nitrogen compound metabolic process;GO:0016070//RNA metabolic process;GO:0009987//cellular process;GO:0090304//nucleic acid metabolic process;GO:0046483//heterocycle metabolic process;GO:0006725//cellular aromatic compound metabolic process;GO:0044238…
entrzID_101268153	181	0.666667	7.69	0.0333333	-7.84987	3.28e-10	6.84e-08	yes	LOC101268153	-	Metabolism	Biosynthesis of other secondary metabolites;Global and overview maps	ko01100//tMetabolic pathways;ko01110//Biosynthesis of secondary metabolites;ko00940//Phenylpropanoid biosynthesis	K00430	-	-	-
entrzID_101268244	14	40.3333	1.19333	3.44	1.52741	1.28e-05	0.000790816	yes	LOC101268244	-	-	-	-	-	-	-	-
entrzID_101268273	312	154.667	12.42	6.03	-1.04244	2.23e-05	0.00122446	yes	LOC101268273	-	-	-	-	-	-	GO:0016301//kinase activity;GO:0004672//protein kinase activity;GO:0097159//organic cyclic compound binding;GO:0036094//small molecule binding;GO:0032550//purine ribonucleoside binding;GO:0016740//transferase activity;GO:0032549//ribonucleoside binding;GO:1901363//heterocyclic compound binding;GO:0016773//phosphotransferase activity, alcohol group as acceptor;GO:0001882//nucleoside binding;GO:000…	GO:0019538//protein metabolic process;GO:0071704//organic substance metabolic process;GO:0044238//primary metabolic process;GO:0009987//cellular process;GO:0006796//phosphate-containing compound metabolic process;GO:0036211//protein modification process;GO:0044260//cellular macromolecule metabolic process;GO:0043170//macromolecule metabolic process;GO:0044267//cellular protein metabolic process;G…
entrzID_101268463	9538.33	1282	344.607	45.7067	-2.91447	1.6e-32	2.24e-29	yes	LOC101268463	-	-	-	-	-	-	GO:0016491//oxidoreductase activity;GO:0003824//catalytic activity	-
entrzID_101268663	35.6667	2.66667	0.926667	0.0733333	-3.65951	2.51e-06	0.000201318	yes	LOC101268663	-	Metabolism	Lipid metabolism;Global and overview maps	ko01110//Biosynthesis of secondary metabolites;ko00073//Cutin, suberine and wax biosynthesis	K15404	-	-	-
entrzID_101268738	37	7.33333	2.65667	0.54	-2.29859	1.88e-05	0.00107058	yes	LOC101268738	-	-	-	-	-	-	-	-
entrzID_101268780	42.3333	13.3333	1.97333	0.62	-1.67029	0.000479743	0.0133508	yes	LOC101268780	-	-	-	-	-	-	-	-
entrzID_101268888	3097.33	1450.33	154.073	71.9233	-1.09909	4.19e-10	8.55e-08	yes	LOC101268888	-	-	-	-	-	-	-	-
entrzID_101268894	47.6667	11	3.52667	0.813333	-2.11639	1.76e-06	0.000150215	yes	LOC101268894	-	-	-	-	-	-	-	-
entrzID_104644367	34.8767	5.49333	1.96	0.326667	-2.58496	6.82e-07	6.63e-05	yes	LOC104644367	-	-	-	-	-	-	-	-
entrzID_104645037	66	164.667	1.24667	3.29	1.40001	7.62e-06	0.000506523	yes	LOC104645037	-	-	-	-	-	-	-	-
entrzID_104645424	34.3333	87.6667	1.66	4.34	1.38651	6.97e-07	6.72e-05	yes	LOC104645424	-	-	-	-	-	-	-	-
entrzID_104645806	10	2	0.513333	0.0966667	-2.40881	0.00208881	0.0396452	yes	LOC104645806	-	-	-	-	-	-	-	-
entrzID_104646198	8	1.33333	0.956667	0.146667	-2.70548	0.00242242	0.0438019	yes	LOC104646198	-	-	-	-	-	-	-	-
entrzID_104648079	85.6667	7	3.70333	0.306667	-3.59408	1.09e-15	4.9e-13	yes	LOC104648079	-	Metabolism	Metabolism of terpenoids and polyketides	ko00908//Zeatin biosynthesis	K13495	-	-	-
entrzID_104648156	28.3333	11	1.7	0.646667	-1.39444	0.00240848	0.0435856	yes	LOC104648156	-	-	-	-	-	-	-	-
entrzID_104648424	549.667	251.333	35.31	15.9933	-1.14261	2.01e-07	2.24e-05	yes	LOC104648424	-	-	-	-	-	-	-	-
entrzID_104648487	1.67667	24.75	0.0333333	0.55	4.04439	3.63e-08	4.82e-06	yes	LOC104648487	-	-	-	-	-	-	-	-
entrzID_104648958	16.3333	42.3333	0.333333	0.87	1.38405	0.000154037	0.00560951	yes	LOC104648958	-	-	-	-	-	-	-	-
entrzID_104649097	73	34.3333	1.74667	0.833333	-1.06764	0.000118431	0.00452332	yes	LOC104649097	-	-	-	-	-	-	-	-
entrzID_104649135	153.667	48.3333	18.8433	5.99	-1.65343	2.87e-10	6.13e-08	yes	LOC104649135	-	-	-	-	-	-	-	-
entrzID_104649466	31	0.333333	1.96333	0.0233333	-6.39477	1.82e-12	5.82e-10	yes	LOC104649466	-	-	-	-	-	-	-	-
entrzID_109119181	4.81667	0	0.206667	0.001	-7.69116	0.00128683	0.0277081	yes	LOC109119181	-	-	-	-	-	-	-	-
entrzID_112940036	17.3333	47	0.283333	0.773333	1.44859	6.25e-05	0.00270358	yes	LOC112940036	-	-	-	-	-	-	-	-
entrzID_112940097	78.6667	174.667	9.07667	20.6	1.18241	2.81e-07	3.08e-05	yes	LOC112940097	-	-	-	-	-	-	-	-
entrzID_112941338	87	14.3333	3.67	0.603333	-2.60475	9.96e-07	9.13e-05	yes	LOC112941338	-	Metabolism	Lipid metabolism;Global and overview maps	ko01212//Fatty acid metabolism;ko01040//Biosynthesis of unsaturated fatty acids	K10256	-	GO:0016705//oxidoreductase activity, acting on paired donors, with incorporation or reduction of molecular oxygen;GO:0016491//oxidoreductase activity;GO:0003824//catalytic activity	GO:0008152//metabolic process;GO:0044699//single-organism process;GO:0044710//single-organism metabolic process
entrzID_112941581	70.3333	24.6667	6.94333	2.39667	-1.5346	1.24e-06	0.000111011	yes	LOC112941581	-	-	-	-	-	-	-	-
entrzID_112941587	6.36	0	0.496667	0.001	-8.95613	3.78e-05	0.00183704	yes	LOC112941587	-	-	-	-	-	-	-	-
entrzID_543507	80.3333	7.33333	5.21333	0.496667	-3.39186	5.98e-11	1.51e-08	yes	MTSHP	-	Genetic Information Processing	Folding, sorting and degradation	ko04141//Protein processing in endoplasmic reticulum	K13993	-	-	-
entrzID_543544	33.3333	72.3333	3.05	6.94	1.18613	0.00178008	0.0352221	yes	IAA10	-	Environmental Information Processing	Signal transduction	ko04075//Plant hormone signal transduction	K14484	-	GO:0005515//protein binding;GO:0005488//binding	GO:0070887//cellular response to chemical stimulus;GO:0009719//response to endogenous stimulus;GO:0010468//regulation of gene expression;GO:0050789//regulation of biological process;GO:0042221//response to chemical;GO:0019222//regulation of metabolic process;GO:0032870//cellular response to hormone stimulus;GO:0009058//biosynthetic process;GO:0044763//single-organism cellular process;GO:0009755//…
entrzID_543549	199.667	457	6.18667	14.71	1.24956	0.00029617	0.00934138	yes	SSTLE1	-	Metabolism	Metabolism of terpenoids and polyketides	ko00909//Sesquiterpenoid and triterpenoid biosynthesis	K15802	-	GO:0043167//ion binding;GO:0016829//lyase activity;GO:0003824//catalytic activity;GO:0016838//carbon-oxygen lyase activity, acting on phosphates;GO:0016835//carbon-oxygen lyase activity;GO:0005488//binding;GO:0043169//cation binding	GO:0006629//lipid metabolic process;GO:0008152//metabolic process;GO:0046246//terpene biosynthetic process;GO:0009987//cellular process;GO:0044699//single-organism process;GO:0008299//isoprenoid biosynthetic process;GO:0071704//organic substance metabolic process;GO:0044237//cellular metabolic process;GO:0044255//cellular lipid metabolic process;GO:0044711//single-organism biosynthetic process;GO…
entrzID_543602	16.6667	4	0.65	0.203333	-1.67659	0.000634004	0.0164606	yes	LOC543602	-	Metabolism	Global and overview maps;Biosynthesis of other secondary metabolites	ko01100//tMetabolic pathways;ko01110//Biosynthesis of secondary metabolites;ko00940//Phenylpropanoid biosynthesis	K00083	-	-	-
entrzID_543603	6511.67	3128.67	110.223	51.88	-1.08718	1.75e-05	0.00100829	yes	Wfi1	-	Organismal Systems;Environmental Information Processing	Signal transduction;Environmental adaptation	ko04626//Plant-pathogen interaction;ko04016//MAPK signaling pathway - plant	K13447	GO:0044425//membrane part;GO:0016020//membrane;GO:0031224//intrinsic component of membrane	GO:0046872//metal ion binding;GO:0005488//binding;GO:0016651//oxidoreductase activity, acting on NAD(P)H;GO:0003824//catalytic activity;GO:0016491//oxidoreductase activity;GO:0043167//ion binding;GO:0043169//cation binding	GO:0044699//single-organism process;GO:0044710//single-organism metabolic process;GO:0008152//metabolic process
entrzID_543645	99.7633	44.3333	9.25667	4.2	-1.1401	2.99e-05	0.00153519	yes	LOC543645	-	-	-	-	-	-	-	-
entrzID_543675	244.333	4.33333	8.34333	0.156667	-5.73485	9.86e-14	3.57e-11	yes	DES	-	-	-	-	-	-	GO:0043169//cation binding;GO:0097159//organic cyclic compound binding;GO:0046914//transition metal ion binding;GO:0043167//ion binding;GO:0016491//oxidoreductase activity;GO:1901363//heterocyclic compound binding;GO:0046906//tetrapyrrole binding;GO:0003824//catalytic activity;GO:0005488//binding;GO:0046872//metal ion binding	GO:0044710//single-organism metabolic process;GO:0044699//single-organism process;GO:0008152//metabolic process
entrzID_543728	423.333	196.333	11.7733	5.48333	-1.1024	1.09e-08	1.67e-06	yes	ht2	-	-	-	-	-	GO:0044425//membrane part;GO:0030054//cell junction;GO:0031224//intrinsic component of membrane;GO:0016020//membrane;GO:0005911//cell-cell junction	GO:0005356//hydrogen:glucose symporter activity;GO:0022857//transmembrane transporter activity;GO:0005402//cation:sugar symporter activity;GO:0015144//carbohydrate transmembrane transporter activity;GO:0015149//hexose transmembrane transporter activity;GO:0005355//glucose transmembrane transporter activity;GO:0015294//solute:cation symporter activity;GO:0051119//sugar transmembrane transporter ac…	GO:0008643//carbohydrate transport;GO:0006865//amino acid transport;GO:0044765//single-organism transport;GO:0008152//metabolic process;GO:0071705//nitrogen compound transport;GO:0044763//single-organism cellular process;GO:0051234//establishment of localization;GO:0044699//single-organism process;GO:0006811//ion transport;GO:0051179//localization;GO:0015711//organic anion transport;GO:0006810//t…
entrzID_543758	11058	3210	648.727	190.937	-1.76452	4.66e-18	2.55e-15	yes	LOC543758	-	-	-	-	-	-	-	GO:0051707//response to other organism;GO:0051704//multi-organism process;GO:0009617//response to bacterium;GO:0009607//response to biotic stimulus;GO:0009620//response to fungus;GO:0043207//response to external biotic stimulus;GO:0050896//response to stimulus;GO:0009605//response to external stimulus
entrzID_543807	4557.67	2107.33	98.31	45.22	-1.12038	2.2e-07	2.43e-05	yes	adc1	-	Metabolism	Amino acid metabolism;Global and overview maps	ko01100//tMetabolic pathways;ko00330//Arginine and proline metabolism	K01583	-	GO:0003824//catalytic activity;GO:0016830//carbon-carbon lyase activity;GO:0016829//lyase activity;GO:0016831//carboxy-lyase activity	GO:0009309//amine biosynthetic process;GO:0044699//single-organism process;GO:1901566//organonitrogen compound biosynthetic process;GO:0006596//polyamine biosynthetic process;GO:0006520//cellular amino acid metabolic process;GO:0044237//cellular metabolic process;GO:0006807//nitrogen compound metabolic process;GO:0044238//primary metabolic process;GO:1901576//organic substance biosynthetic proces…
entrzID_543813	15.1233	3	1.03	0.206667	-2.31727	0.000286045	0.00912499	yes	LOC543813	-	Metabolism	Metabolism of other amino acids	ko00480//Glutathione metabolism	K00799	-	-	-
entrzID_543814	102.333	22.6667	7.92	1.78	-2.15362	2.03e-12	6.41e-10	yes	LOC543814	-	Metabolism	Metabolism of other amino acids	ko00480//Glutathione metabolism	K00799	-	GO:0003824//catalytic activity	-
entrzID_543824	485.667	62.6667	18.2733	2.39667	-2.93064	8.72e-24	6.53e-21	yes	LOC543824	-	-	-	-	-	GO:0044425//membrane part;GO:0016020//membrane;GO:0031224//intrinsic component of membrane	GO:0003824//catalytic activity;GO:0043167//ion binding;GO:0043169//cation binding;GO:0005488//binding	GO:0008152//metabolic process;GO:0044699//single-organism process;GO:0044710//single-organism metabolic process
entrzID_543825	23.6667	2.33333	1.32667	0.14	-3.24431	5.51e-05	0.00243901	yes	LOC543825	-	-	-	-	-	GO:0005623//cell;GO:0043227//membrane-bounded organelle;GO:0016020//membrane;GO:0044446//intracellular organelle part;GO:0043229//intracellular organelle;GO:0031224//intrinsic component of membrane;GO:0031967//organelle envelope;GO:0005622//intracellular;GO:0043226//organelle;GO:0044424//intracellular part;GO:0044422//organelle part;GO:0044425//membrane part;GO:0019866//organelle inner membrane;G…	GO:0043167//ion binding;GO:0016682//oxidoreductase activity, acting on diphenols and related substances as donors, oxygen as acceptor;GO:0005488//binding;GO:0043169//cation binding;GO:0016679//oxidoreductase activity, acting on diphenols and related substances as donors;GO:0016491//oxidoreductase activity;GO:0003824//catalytic activity	GO:0070887//cellular response to chemical stimulus;GO:0050794//regulation of cellular process;GO:0007154//cell communication;GO:0023052//signaling;GO:0071310//cellular response to organic substance;GO:0010033//response to organic substance;GO:0071495//cellular response to endogenous stimulus;GO:0007165//signal transduction;GO:0051716//cellular response to stimulus;GO:0044699//single-organism proc…
entrzID_543871	1205	529.333	29.7633	13.2033	-1.17263	1.63e-10	3.63e-08	yes	FRO1	-	-	-	-	-	GO:0044425//membrane part;GO:0016020//membrane;GO:0031224//intrinsic component of membrane	GO:0003824//catalytic activity	GO:0008152//metabolic process;GO:0044710//single-organism metabolic process;GO:0044699//single-organism process
entrzID_543878	7660	593	465.477	36.3967	-3.67683	4.46e-47	1.11e-43	yes	LOC543878	-	-	-	-	-	-	-	-
entrzID_543880	3858	1852.33	139.343	65.91	-1.08007	4.13e-06	0.000308346	yes	MPK3	-	Environmental Information Processing;Organismal Systems	Environmental adaptation;Signal transduction	ko04626//Plant-pathogen interaction;ko04016//MAPK signaling pathway - plant	K20536	GO:0005623//cell;GO:0043226//organelle;GO:0044424//intracellular part;GO:0044464//cell part;GO:0043229//intracellular organelle;GO:0043227//membrane-bounded organelle;GO:0005622//intracellular;GO:0043231//intracellular membrane-bounded organelle	GO:0036094//small molecule binding;GO:0004871//signal transducer activity;GO:0005488//binding;GO:0004702//receptor signaling protein serine/threonine kinase activity;GO:0004672//protein kinase activity;GO:0001883//purine nucleoside binding;GO:0016772//transferase activity, transferring phosphorus-containing groups;GO:0016301//kinase activity;GO:0032550//purine ribonucleoside binding;GO:0016773//p…	GO:0010033//response to organic substance;GO:0009863//salicylic acid mediated signaling pathway;GO:0046217//indole phytoalexin metabolic process;GO:0080134//regulation of response to stress;GO:0080090//regulation of primary metabolic process;GO:0051704//multi-organism process;GO:0042435//indole-containing compound biosynthetic process;GO:0048583//regulation of response to stimulus;GO:0009888//tis…
entrzID_543895	175.667	0	4.49	0.001	-12.1325	2.31e-26	1.92e-23	yes	LOC543895	-	Metabolism	Lipid metabolism	ko00592//alpha-Linolenic acid metabolism	K10529	-	GO:0097159//organic cyclic compound binding;GO:0005488//binding;GO:0046906//tetrapyrrole binding;GO:1901363//heterocyclic compound binding	GO:0044710//single-organism metabolic process;GO:0050896//response to stimulus;GO:0044699//single-organism process;GO:0008152//metabolic process;GO:0006950//response to stress
entrzID_543900	389	122	7.16333	2.21667	-1.69224	4.04e-12	1.19e-09	yes	Eix1	-	Organismal Systems	Environmental adaptation	ko04626//Plant-pathogen interaction	K13466	-	-	-
entrzID_543917	1095	483	49.78	21.8567	-1.18749	3.2e-05	0.00161284	yes	NAC1	-	-	-	-	-	GO:0043231//intracellular membrane-bounded organelle;GO:0043227//membrane-bounded organelle;GO:0044464//cell part;GO:0043229//intracellular organelle;GO:0005622//intracellular;GO:0005623//cell;GO:0043226//organelle;GO:0044424//intracellular part	-	GO:0044237//cellular metabolic process;GO:0071704//organic substance metabolic process;GO:0008152//metabolic process;GO:0009058//biosynthetic process;GO:0044260//cellular macromolecule metabolic process;GO:0019222//regulation of metabolic process;GO:0043170//macromolecule metabolic process;GO:0065007//biological regulation;GO:0010468//regulation of gene expression;GO:0009987//cellular process;GO:…
entrzID_543953	1590	26.6667	176.277	2.98	-5.88639	7.1e-59	3.99e-55	yes	ER1	-	-	-	-	-	-	-	-
entrzID_543979	2352.67	149	139.257	8.98667	-3.95382	7.67e-37	1.44e-33	yes	NP24	-	-	-	-	-	-	-	-
entrzID_543986	106	9.66667	5.20333	0.456667	-3.51022	7.12e-08	8.74e-06	yes	LOC543986	-	-	-	-	-	-	GO:0008422//beta-glucosidase activity;GO:0015926//glucosidase activity;GO:0003824//catalytic activity;GO:0016798//hydrolase activity, acting on glycosyl bonds;GO:0016787//hydrolase activity;GO:0004553//hydrolase activity, hydrolyzing O-glycosyl compounds	GO:0008152//metabolic process;GO:0044238//primary metabolic process
entrzID_543987	260.05	13.3967	11.15	0.596667	-4.22397	6.74e-18	3.61e-15	yes	LOC543987	-	-	-	-	-	GO:0043226//organelle;GO:0043227//membrane-bounded organelle;GO:0005622//intracellular;GO:0044424//intracellular part;GO:0044464//cell part;GO:0043231//intracellular membrane-bounded organelle;GO:0005623//cell;GO:0043229//intracellular organelle	GO:0008422//beta-glucosidase activity;GO:0003824//catalytic activity;GO:0016787//hydrolase activity;GO:0016798//hydrolase activity, acting on glycosyl bonds;GO:0015926//glucosidase activity;GO:0004553//hydrolase activity, hydrolyzing O-glycosyl compounds	GO:0006950//response to stress;GO:0050896//response to stimulus;GO:0008152//metabolic process;GO:0044238//primary metabolic process
entrzID_543994	16	36.6667	0.326667	0.763333	1.22449	0.00135233	0.02868	yes	LOX1.1	-	Metabolism	Lipid metabolism	ko00591//Linoleic acid metabolism	K15718	-	GO:0043169//cation binding;GO:0003824//catalytic activity;GO:0005488//binding;GO:0043167//ion binding;GO:0016701//oxidoreductase activity, acting on single donors with incorporation of molecular oxygen;GO:0016491//oxidoreductase activity	GO:0072330//monocarboxylic acid biosynthetic process;GO:0016053//organic acid biosynthetic process;GO:0044238//primary metabolic process;GO:0044281//small molecule metabolic process;GO:0006629//lipid metabolic process;GO:0044763//single-organism cellular process;GO:1901576//organic substance biosynthetic process;GO:0044699//single-organism process;GO:0032787//monocarboxylic acid metabolic process…
entrzID_544052	2615.76	322.58	117.083	14.55	-3.00844	2.06e-18	1.15e-15	yes	ACO1	-	Metabolism	Global and overview maps;Amino acid metabolism	ko01100//tMetabolic pathways;ko01110//Biosynthesis of secondary metabolites;ko00270//Cysteine and methionine metabolism	K05933	-	GO:0016491//oxidoreductase activity;GO:0043167//ion binding;GO:0005488//binding;GO:0016638//oxidoreductase activity, acting on the CH-NH2 group of donors;GO:0016641//oxidoreductase activity, acting on the CH-NH2 group of donors, oxygen as acceptor;GO:0019842//vitamin binding;GO:0003824//catalytic activity;GO:0036094//small molecule binding;GO:0043169//cation binding;GO:0016705//oxidoreductase act…	GO:0044237//cellular metabolic process;GO:0071704//organic substance metabolic process;GO:0032502//developmental process;GO:0044707//single-multicellular organism process;GO:0043449//cellular alkene metabolic process;GO:0008152//metabolic process;GO:0044767//single-organism developmental process;GO:0044710//single-organism metabolic process;GO:0007275//multicellular organism development;GO:004469…
entrzID_544066	105.667	229.333	9.29333	21.0867	1.18206	0.00109358	0.0246335	yes	TSW12	-	-	-	-	-	-	GO:0005488//binding	GO:0044699//single-organism process;GO:0051234//establishment of localization;GO:0006810//transport;GO:0044765//single-organism transport;GO:0051179//localization;GO:1902578//single-organism localization
entrzID_544069	75.3333	9	7	0.823333	-3.08781	8.44e-09	1.31e-06	yes	PR-P2	-	-	-	-	-	-	-	-
entrzID_544082	9571.67	787.333	640.337	52.8833	-3.59795	1.06e-15	4.85e-13	yes	TPM-1	-	-	-	-	-	-	-	-
entrzID_544083	447.667	1.33333	28.7033	0.09	-8.31708	1.67e-52	7.5e-49	yes	PR-1a1	-	Environmental Information Processing;Organismal Systems	Environmental adaptation;Signal transduction	ko04626//Plant-pathogen interaction;ko04075//Plant hormone signal transduction;ko04016//MAPK signaling pathway - plant	K13449	-	-	-
entrzID_544092	127.667	25	5.99333	1.19667	-2.32434	1.2e-08	1.82e-06	yes	Q`b	-	-	-	-	-	-	GO:0016787//hydrolase activity;GO:0003824//catalytic activity	GO:0044238//primary metabolic process;GO:0008152//metabolic process
entrzID_544101	889	429.667	49.9667	24.0767	-1.05333	0.00147912	0.0306724	yes	tXET-B1	-	-	-	-	-	GO:0071944//cell periphery;GO:0005623//cell;GO:0044464//cell part;GO:0030312//external encapsulating structure;GO:0005576//extracellular region	GO:0016757//transferase activity, transferring glycosyl groups;GO:0003824//catalytic activity;GO:0016740//transferase activity;GO:0016787//hydrolase activity;GO:0016758//transferase activity, transferring hexosyl groups	GO:0045229//external encapsulating structure organization;GO:0009987//cellular process;GO:0044238//primary metabolic process;GO:0008152//metabolic process;GO:0043170//macromolecule metabolic process;GO:0016043//cellular component organization;GO:0071704//organic substance metabolic process;GO:0044042//glucan metabolic process;GO:0005975//carbohydrate metabolic process;GO:0071840//cellular compone…
entrzID_544108	12	0	1.01333	0.001	-9.98489	3.05e-05	0.0015602	yes	cevi57	-	-	-	-	-	-	GO:0098772//molecular function regulator;GO:0004857//enzyme inhibitor activity;GO:0030234//enzyme regulator activity	GO:0051246//regulation of protein metabolic process;GO:0009892//negative regulation of metabolic process;GO:0031323//regulation of cellular metabolic process;GO:0010605//negative regulation of macromolecule metabolic process;GO:0051336//regulation of hydrolase activity;GO:0060255//regulation of macromolecule metabolic process;GO:0044092//negative regulation of molecular function;GO:0010466//negat…
entrzID_544123	4817.32	141	336.93	10.2033	-5.04534	1.06e-27	9.94e-25	yes	PR1b1	-	Environmental Information Processing;Organismal Systems	Environmental adaptation;Signal transduction	ko04626//Plant-pathogen interaction;ko04075//Plant hormone signal transduction;ko04016//MAPK signaling pathway - plant	K13449	-	-	GO:0006950//response to stress;GO:0009607//response to biotic stimulus;GO:0050896//response to stimulus;GO:0009620//response to fungus;GO:0051704//multi-organism process;GO:0001906//cell killing;GO:0009605//response to external stimulus;GO:0043207//response to external biotic stimulus;GO:0051707//response to other organism
entrzID_544134	5.66667	0	0.443333	0.001	-8.79225	0.00142873	0.029811	yes	TSI-1	-	-	-	-	-	-	-	GO:0050896//response to stimulus
entrzID_544146	15.3333	2.66667	0.883333	0.16	-2.46489	9.74e-05	0.00385704	yes	CHI14	-	Metabolism	Carbohydrate metabolism;Global and overview maps	ko01100//tMetabolic pathways;ko00520//Amino sugar and nucleotide sugar metabolism	K01183	GO:0044421//extracellular region part;GO:0005576//extracellular region	GO:0016798//hydrolase activity, acting on glycosyl bonds;GO:0003824//catalytic activity;GO:0016787//hydrolase activity;GO:0004553//hydrolase activity, hydrolyzing O-glycosyl compounds	GO:0044237//cellular metabolic process;GO:1901564//organonitrogen compound metabolic process;GO:1901565//organonitrogen compound catabolic process;GO:0071554//cell wall organization or biogenesis;GO:0008152//metabolic process;GO:0050896//response to stimulus;GO:0044036//cell wall macromolecule metabolic process;GO:0009057//macromolecule catabolic process;GO:0044238//primary metabolic process;GO:0…
entrzID_544148	20112.2	2280.33	1036.42	117.547	-3.14031	1.59e-18	9.16e-16	yes	CHI9	-	Metabolism;Environmental Information Processing	Global and overview maps;Carbohydrate metabolism;Signal transduction	ko01100//tMetabolic pathways;ko04016//MAPK signaling pathway - plant;ko00520//Amino sugar and nucleotide sugar metabolism	K20547	GO:0043229//intracellular organelle;GO:0043226//organelle;GO:0043227//membrane-bounded organelle;GO:0071944//cell periphery;GO:0005623//cell;GO:0044464//cell part;GO:0030312//external encapsulating structure;GO:0043231//intracellular membrane-bounded organelle;GO:0044424//intracellular part;GO:0005622//intracellular	GO:0097367//carbohydrate derivative binding;GO:0005488//binding;GO:0004553//hydrolase activity, hydrolyzing O-glycosyl compounds;GO:0016798//hydrolase activity, acting on glycosyl bonds;GO:0003824//catalytic activity;GO:0016787//hydrolase activity	GO:0009056//catabolic process;GO:0071554//cell wall organization or biogenesis;GO:0006950//response to stress;GO:0044036//cell wall macromolecule metabolic process;GO:0008152//metabolic process;GO:0006026//aminoglycan catabolic process;GO:0043170//macromolecule metabolic process;GO:0050896//response to stimulus;GO:0044260//cellular macromolecule metabolic process;GO:1901564//organonitrogen compou…
entrzID_544149	1360.33	278.667	84.2233	17.0733	-2.30248	9.13e-14	3.36e-11	yes	CHI3	-	Metabolism;Environmental Information Processing	Carbohydrate metabolism;Signal transduction;Global and overview maps	ko01100//tMetabolic pathways;ko04016//MAPK signaling pathway - plant;ko00520//Amino sugar and nucleotide sugar metabolism	K20547	GO:0005576//extracellular region;GO:0044421//extracellular region part	GO:0016798//hydrolase activity, acting on glycosyl bonds;GO:0016787//hydrolase activity;GO:0003824//catalytic activity;GO:0004553//hydrolase activity, hydrolyzing O-glycosyl compounds	GO:1901575//organic substance catabolic process;GO:0006022//aminoglycan metabolic process;GO:0008152//metabolic process;GO:1901564//organonitrogen compound metabolic process;GO:0050896//response to stimulus;GO:0009056//catabolic process;GO:0044260//cellular macromolecule metabolic process;GO:1901565//organonitrogen compound catabolic process;GO:1901135//carbohydrate derivative metabolic process;G…
entrzID_544168	64.3333	30.3333	4.66667	2.25	-1.05247	0.000908993	0.0215112	yes	ER24	-	-	-	-	-	GO:0043228//non-membrane-bounded organelle;GO:0043227//membrane-bounded organelle;GO:0043229//intracellular organelle;GO:0044464//cell part;GO:0044424//intracellular part;GO:0043232//intracellular non-membrane-bounded organelle;GO:0043226//organelle;GO:0005623//cell;GO:0005622//intracellular;GO:0043231//intracellular membrane-bounded organelle	GO:0003677//DNA binding;GO:0005488//binding;GO:0097159//organic cyclic compound binding;GO:0000988//transcription factor activity, protein binding;GO:0000989//transcription factor activity, transcription factor binding;GO:0001071//nucleic acid binding transcription factor activity;GO:0003712//transcription cofactor activity;GO:0003676//nucleic acid binding;GO:1901363//heterocyclic compound binding	GO:0035556//intracellular signal transduction;GO:0010468//regulation of gene expression;GO:0000160//phosphorelay signal transduction system;GO:0060255//regulation of macromolecule metabolic process;GO:0080090//regulation of primary metabolic process;GO:0009642//response to light intensity;GO:2001141//regulation of RNA biosynthetic process;GO:0042221//response to chemical;GO:0051171//regulation of…
entrzID_544185	24.35	1.33333	1.85	0.106667	-4.11634	0.000139992	0.0051803	yes	P4	-	Environmental Information Processing;Organismal Systems	Environmental adaptation;Signal transduction	ko04626//Plant-pathogen interaction;ko04075//Plant hormone signal transduction;ko04016//MAPK signaling pathway - plant	K13449	-	-	GO:0009607//response to biotic stimulus;GO:0009620//response to fungus;GO:0009605//response to external stimulus;GO:0051704//multi-organism process;GO:0043207//response to external biotic stimulus;GO:0050896//response to stimulus;GO:0051707//response to other organism;GO:0001906//cell killing;GO:0006950//response to stress
entrzID_544250	1915.33	483.667	70.2033	18.33	-1.93733	3.14e-12	9.53e-10	yes	fdh	-	Metabolism	Global and overview maps;Carbohydrate metabolism	ko01100//tMetabolic pathways;ko01200//Carbon metabolism;ko00630//Glyoxylate and dicarboxylate metabolism	K00122	GO:0009536//plastid;GO:0044444//cytoplasmic part;GO:0005623//cell;GO:0005622//intracellular;GO:0043229//intracellular organelle;GO:0043231//intracellular membrane-bounded organelle;GO:0044424//intracellular part;GO:0043227//membrane-bounded organelle;GO:0005737//cytoplasm;GO:0044464//cell part;GO:0043226//organelle	GO:0003824//catalytic activity;GO:1901265//nucleoside phosphate binding;GO:0000166//nucleotide binding;GO:0016903//oxidoreductase activity, acting on the aldehyde or oxo group of donors;GO:0005488//binding;GO:0036094//small molecule binding;GO:0097159//organic cyclic compound binding;GO:1901363//heterocyclic compound binding;GO:0016620//oxidoreductase activity, acting on the aldehyde or oxo group…	GO:0044699//single-organism process;GO:0044710//single-organism metabolic process;GO:0008152//metabolic process
entrzID_544285	253.577	28.0867	13.8933	1.62667	-3.0944	2.19e-14	8.62e-12	yes	ACO4	-	Metabolism	Amino acid metabolism;Global and overview maps	ko01100//tMetabolic pathways;ko01110//Biosynthesis of secondary metabolites;ko00270//Cysteine and methionine metabolism	K05933	-	GO:0016705//oxidoreductase activity, acting on paired donors, with incorporation or reduction of molecular oxygen;GO:0016638//oxidoreductase activity, acting on the CH-NH2 group of donors;GO:0019842//vitamin binding;GO:0016491//oxidoreductase activity;GO:0036094//small molecule binding;GO:0016641//oxidoreductase activity, acting on the CH-NH2 group of donors, oxygen as acceptor;GO:0003824//cataly…	GO:0044699//single-organism process;GO:0044707//single-multicellular organism process;GO:0043449//cellular alkene metabolic process;GO:0007275//multicellular organism development;GO:0071704//organic substance metabolic process;GO:0009692//ethylene metabolic process;GO:0008152//metabolic process;GO:0044237//cellular metabolic process;GO:0009987//cellular process;GO:0032502//developmental process;G…
entrzID_544296	4085.13	1901.32	100.567	46.4067	-1.11575	3.28e-11	8.56e-09	yes	P69B	-	-	-	-	-	-	GO:0016787//hydrolase activity;GO:0003824//catalytic activity	GO:0008152//metabolic process;GO:0044238//primary metabolic process;GO:0071704//organic substance metabolic process;GO:0043170//macromolecule metabolic process;GO:0019538//protein metabolic process
entrzID_544297	53.3333	24	2.79	1.24667	-1.16219	0.000589849	0.0155845	yes	CrtR-b2	-	Metabolism	Global and overview maps;Metabolism of terpenoids and polyketides	ko01100//tMetabolic pathways;ko01110//Biosynthesis of secondary metabolites;ko00906//Carotenoid biosynthesis	K15746	GO:0031224//intrinsic component of membrane;GO:0016020//membrane;GO:0044425//membrane part	GO:0003824//catalytic activity	GO:0043436//oxoacid metabolic process;GO:0044238//primary metabolic process;GO:0006631//fatty acid metabolic process;GO:0019752//carboxylic acid metabolic process;GO:0044699//single-organism process;GO:0032787//monocarboxylic acid metabolic process;GO:0071704//organic substance metabolic process;GO:0006629//lipid metabolic process;GO:0044237//cellular metabolic process;GO:0006082//organic acid me…
entrzID_606713	85	24.6667	4.88667	1.38667	-1.81723	1.57e-05	0.000930955	yes	ERF3-like	-	-	-	-	-	GO:0043229//intracellular organelle;GO:0044424//intracellular part;GO:0005623//cell;GO:0043227//membrane-bounded organelle;GO:0044464//cell part;GO:0005622//intracellular;GO:0043226//organelle;GO:0043231//intracellular membrane-bounded organelle	GO:0001071//nucleic acid binding transcription factor activity	GO:0044763//single-organism cellular process;GO:0010033//response to organic substance;GO:0065007//biological regulation;GO:0043170//macromolecule metabolic process;GO:0071396//cellular response to lipid;GO:0071704//organic substance metabolic process;GO:0007275//multicellular organism development;GO:0009755//hormone-mediated signaling pathway;GO:0071370//cellular response to gibberellin stimulus…
entrzID_778230	392.667	165.667	12.0167	4.91333	-1.29026	0.00124664	0.0270764	yes	AO	-	-	-	-	-	-	GO:0016491//oxidoreductase activity;GO:0016682//oxidoreductase activity, acting on diphenols and related substances as donors, oxygen as acceptor;GO:0043167//ion binding;GO:0005488//binding;GO:0003824//catalytic activity;GO:0043169//cation binding;GO:0016679//oxidoreductase activity, acting on diphenols and related substances as donors	GO:0008152//metabolic process;GO:0044699//single-organism process;GO:0044710//single-organism metabolic process
entrzID_778273	144.667	63.3333	5.78333	2.46667	-1.22934	0.000542963	0.0146154	yes	pip1	-	-	-	-	-	-	GO:0016787//hydrolase activity;GO:0003824//catalytic activity;GO:0008233//peptidase activity;GO:0070011//peptidase activity, acting on L-amino acid peptides	-
entrzID_778308	853.21	22.6833	19.6233	0.54	-5.18347	3.98e-30	4.7e-27	yes	LOC778308	-	-	-	-	-	-	GO:0016787//hydrolase activity;GO:0003824//catalytic activity	GO:0043170//macromolecule metabolic process;GO:0019538//protein metabolic process;GO:0044238//primary metabolic process;GO:0071704//organic substance metabolic process;GO:0008152//metabolic process
entrzID_778357	9.33333	0.666667	0.253333	0.02	-3.66297	0.000523196	0.0141736	yes	LysRS	-	Genetic Information Processing	Translation	ko00970//Aminoacyl-tRNA biosynthesis	K04567	GO:0044464//cell part;GO:0005622//intracellular;GO:0044424//intracellular part;GO:0005623//cell	GO:0032549//ribonucleoside binding;GO:0001883//purine nucleoside binding;GO:0032550//purine ribonucleoside binding;GO:0097367//carbohydrate derivative binding;GO:0016874//ligase activity;GO:0016876//ligase activity, forming aminoacyl-tRNA and related compounds;GO:0004812//aminoacyl-tRNA ligase activity;GO:1901363//heterocyclic compound binding;GO:0016875//ligase activity, forming carbon-oxygen bo…	GO:0044249//cellular biosynthetic process;GO:0044237//cellular metabolic process;GO:0046483//heterocycle metabolic process;GO:0034641//cellular nitrogen compound metabolic process;GO:0006139//nucleobase-containing compound metabolic process;GO:1901576//organic substance biosynthetic process;GO:0043170//macromolecule metabolic process;GO:0006418//tRNA aminoacylation for protein translation;GO:0043…
entrzID_778364	96	46.6667	4.57	2.17667	-1.07007	0.00049053	0.0135502	yes	Asc-1	-	Metabolism	Lipid metabolism;Global and overview maps	ko01100//tMetabolic pathways;ko00600//Sphingolipid metabolism	K04710	GO:0044425//membrane part;GO:0031090//organelle membrane;GO:0044422//organelle part;GO:0043231//intracellular membrane-bounded organelle;GO:0043227//membrane-bounded organelle;GO:0016020//membrane;GO:0044464//cell part;GO:0043229//intracellular organelle;GO:0044424//intracellular part;GO:0005623//cell;GO:0043226//organelle;GO:0005622//intracellular;GO:0031224//intrinsic component of membrane	-	GO:0008152//metabolic process;GO:0044238//primary metabolic process
