# Supplementary material for: Comparative Transcriptome Analysis of Gene Expression Patterns in Tomato Under Dynamic Light Conditions
Source: Genes (Basel). 2019 Aug 29;10(9):662. doi: 10.3390/genes10090662 (PMC6770952; doi:10.3390/genes10090662)
Supplement: Supplementary file 1 [file genes-10-00662-s001.zip › Supp/Table S7.xlsx]

## Sheet: Sheet1
Table S7. Significantly DEGs between treatment 1 and 3
id	T1_count	T3_count	T1_fpkm	T3_fpkm	log2(FC)	Pvalue	FDR	significant	Symbol	Description	KEGG_A_class	KEGG_B_class	Pathway	K_ID	GO Component	GO Function	GO Process
CQW56_mgp32	70	48.6667	5.18	2.32333	-1.15676	3.5e-05	0.000779078	yes	cox3	cytochrome c oxidase subunit 3	Metabolism	Energy metabolism;Global and overview maps	ko01100//tMetabolic pathways;ko00190//Oxidative phosphorylation	K02262	GO:0031224//intrinsic component of membrane;GO:0043229//intracellular organelle;GO:0044425//membrane part;GO:0016020//membrane;GO:0005622//intracellular;GO:0043226//organelle;GO:0043231//intracellular membrane-bounded organelle;GO:0005623//cell;GO:0044424//intracellular part;GO:0043227//membrane-bounded organelle;GO:0044464//cell part	GO:0016491//oxidoreductase activity;GO:0003824//catalytic activity	GO:0006091//generation of precursor metabolites and energy;GO:0051234//establishment of localization;GO:0006812//cation transport;GO:0044763//single-organism cellular process;GO:0044699//single-organism process;GO:0044710//single-organism metabolic process;GO:0022900//electron transport chain;GO:0006818//hydrogen transport;GO:0009987//cellular process;GO:0006810//transport;GO:1902578//single-orga…
CQW56_mgp39	18.66	11.3333	3.03	1.14333	-1.40607	0.00166085	0.0200508	yes	rps12	ribosomal protein S12	Genetic Information Processing	Translation	ko03010//Ribosome	K02950	GO:0032991//macromolecular complex;GO:0044424//intracellular part;GO:0005623//cell;GO:0043227//membrane-bounded organelle;GO:0043231//intracellular membrane-bounded organelle;GO:0043229//intracellular organelle;GO:1990904//ribonucleoprotein complex;GO:0044464//cell part;GO:0009536//plastid;GO:0043232//intracellular non-membrane-bounded organelle;GO:0044444//cytoplasmic part;GO:0005840//ribosome;G…	GO:0003676//nucleic acid binding;GO:0097159//organic cyclic compound binding;GO:0005198//structural molecule activity;GO:1901363//heterocyclic compound binding;GO:0003723//RNA binding;GO:0005488//binding	GO:0008152//metabolic process;GO:0043170//macromolecule metabolic process;GO:0010467//gene expression;GO:0071704//organic substance metabolic process
XLOC_000319	29.6667	19	5.62	2.13333	-1.39746	0.000631078	0.00917012	yes	-	-	Not Included in Pathway or Brite	Unclassified: metabolism	ko99980//Enzymes with EC numbers	K18195	-	-	-
XLOC_000459	0	13.3333	0.001	1.16333	10.184	1.26e-06	4.13e-05	yes	-	-	-	-	-	-	-	-	-
XLOC_000462	797.667	180.333	22.9167	3.76333	-2.60631	2.46e-13	2.5e-11	yes	At1g35710	XP_015060909.1 PREDICTED: probable leucine-rich repeat receptor-like protein kinase At1g35710 [Solanum pennellii]	-	-	-	-	-	-	-
XLOC_001295	235	112.667	6.50333	1.96	-1.73033	1.8e-13	1.85e-11	yes	TPS31	XP_009757910.1 PREDICTED: 5-epi-aristolochene synthase 1-like [Nicotiana sylvestris]	Not Included in Pathway or Brite	Unclassified: metabolism	ko99980//Enzymes with EC numbers	K18117	-	-	-
XLOC_002157	9.66667	1	0.533333	0.0333333	-4	8.8e-06	0.000237095	yes	-	XP_015063196.1 PREDICTED: glucan endo-1,3-beta-glucosidase, basic isoform 1-like [Solanum pennellii]	-	-	-	-	-	GO:0003824//catalytic activity;GO:0016798//hydrolase activity, acting on glycosyl bonds;GO:0016787//hydrolase activity	-
XLOC_002915	424.667	97	18.08	2.41	-2.90729	3.68e-23	1.2e-20	yes	-	XP_009773139.1 PREDICTED: vetispiradiene synthase 3 [Nicotiana sylvestris]	Metabolism	Metabolism of terpenoids and polyketides;Global and overview maps	ko01110//Biosynthesis of secondary metabolites;ko00909//Sesquiterpenoid and triterpenoid biosynthesis	K14182	-	-	-
XLOC_003183	20.3333	6.33333	0.723333	0.143333	-2.33529	5.05e-06	0.000144218	yes	CXP;2-3	XP_015082661.1 PREDICTED: uncharacterized protein LOC107026266 [Solanum pennellii]	Brite Hierarchies	Protein families: metabolism	ko01002//Peptidases	K16297	-	-	-
XLOC_003626	225	86.6667	9.31667	2.28	-2.03078	1.29e-25	5.49e-23	yes	-	-	-	-	-	-	-	-	-
XLOC_003920	6.33333	2	0.403333	0.08	-2.3339	0.00463017	0.0453596	yes	-	XP_006357171.1 PREDICTED: uncharacterized protein LOC102596135 [Solanum tuberosum]	-	-	-	-	-	-	-
XLOC_004206	109.333	76.3333	4.61333	2.13667	-1.11045	6.41e-05	0.00132329	yes	-	XP_015064270.1 PREDICTED: uncharacterized protein LOC107009447 [Solanum pennellii]	-	-	-	-	-	-	-
XLOC_005182	16.6667	2.66667	1.01	0.116667	-3.11389	0.000114274	0.00220926	yes	VQ29	XP_019067735.1 PREDICTED: uncharacterized protein LOC101267200 [Solanum lycopersicum]	-	-	-	-	-	-	-
XLOC_006426	4.33333	19	0.226667	0.566667	1.32193	0.00457834	0.0450151	yes	-	-	-	-	-	-	-	-	-
XLOC_006707	18.3333	89	0.253333	0.713333	1.49354	7.69e-07	2.68e-05	yes	-	XP_019250920.1 PREDICTED: uncharacterized protein LOC109229825 [Nicotiana attenuata]	-	-	-	-	-	-	-
XLOC_010035	9	3.33333	0.746667	0.173333	-2.10692	0.00183171	0.0216101	yes	-	XP_015170113.1 PREDICTED: uncharacterized protein LOC102605553 [Solanum tuberosum]	-	-	-	-	-	-	-
XLOC_011689	78.3333	60.6667	3.84333	1.88333	-1.02907	2.99e-05	0.000681953	yes	-	-	-	-	-	-	-	-	-
XLOC_011976	12.6667	50.6667	0.446667	1.16667	1.38512	0.000794306	0.0109971	yes	-	XP_009801192.1 PREDICTED: uncharacterized protein LOC104246970 [Nicotiana sylvestris]	-	-	-	-	-	-	-
XLOC_012011	1.33333	18	0.156667	1.39	3.14931	7.71e-06	0.000210832	yes	-	-	-	-	-	-	-	-	-
XLOC_012385	0	5	0.001	0.346667	8.43741	0.00475249	0.0462569	yes	NAC68	XP_006345759.1 PREDICTED: NAC domain-containing protein 68-like [Solanum tuberosum]	-	-	-	-	-	-	-
XLOC_012611	16.3333	2.33333	1.71333	0.16	-3.42066	9.28e-07	3.17e-05	yes	-	-	-	-	-	-	-	-	-
XLOC_013892	25.77	101.087	0.906667	1.83667	1.01845	1.96e-06	6.14e-05	yes	AHL1	XP_015159152.1 PREDICTED: AT-hook motif nuclear-localized protein 1-like [Solanum tuberosum]	-	-	-	-	-	-	-
XLOC_014087	42.3333	32	2.21	1.07333	-1.04195	0.00272624	0.0298118	yes	-	XP_019069861.1 PREDICTED: uncharacterized protein LOC101268697 [Solanum lycopersicum]	-	-	-	-	-	-	-
XLOC_014326	40.3333	152.667	2.58667	6.24667	1.27199	6.75e-07	2.39e-05	yes	-	XP_018623470.1 PREDICTED: uncharacterized protein LOC104087782 [Nicotiana tomentosiformis]	-	-	-	-	-	-	-
XLOC_014789	497.173	245.97	12.6533	4.01	-1.65784	2.41e-15	3.54e-13	yes	CIGR1	NP_001266225.1 Hop-interacting protein THI039 [Solanum lycopersicum]	-	-	-	-	-	-	-
XLOC_015515	45.6667	10.6667	2.71667	0.4	-2.76377	8.57e-15	1.14e-12	yes	LBD1	XP_015079078.1 PREDICTED: LOB domain-containing protein 1-like [Solanum pennellii]	-	-	-	-	-	-	-
XLOC_016402	69.6667	2.66667	4.6	0.116667	-5.30117	1.49e-06	4.79e-05	yes	-	-	-	-	-	-	-	-	-
XLOC_017203	5	21.3333	0.186667	0.496667	1.41181	0.00371627	0.038231	yes	-	-	-	-	-	-	-	-	-
XLOC_017577	892.667	522	110.087	40.36	-1.44764	1.8e-20	4.62e-18	yes	-	-	-	-	-	-	-	-	-
XLOC_017657	192	47	7.00333	1.00333	-2.80324	4.61e-09	2.45e-07	yes	-	XP_015081792.1 PREDICTED: uncharacterized protein LOC107025519 [Solanum pennellii]	-	-	-	-	-	-	-
XLOC_020880	7.33333	1	1.3	0.0966667	-3.74935	0.00375305	0.0385303	yes	UBI1	OIT05571.1 polyubiquitin 12 [Nicotiana attenuata]	-	-	-	-	-	-	-
XLOC_022213	15.3333	72.3333	1.07333	3.09333	1.52706	2.23e-06	6.9e-05	yes	-	-	-	-	-	-	-	-	-
XLOC_022492	2.66667	16.3333	0.236667	0.876667	1.88917	0.00445857	0.0441188	yes	-	-	-	-	-	-	-	-	-
XLOC_023271	22.6667	70	1.12667	2.28667	1.02119	0.00436626	0.0435026	yes	-	XP_015164962.1 PREDICTED: uncharacterized protein LOC107060913 [Solanum tuberosum]	-	-	-	-	-	-	-
XLOC_024141	33.3333	23	1.41667	0.646667	-1.13141	0.000517163	0.00776466	yes	-	XP_015058356.1 PREDICTED: uncharacterized protein LOC107004605 isoform X1 [Solanum pennellii]	-	-	-	-	-	-	-
XLOC_024394	24.3333	6	2.41333	0.376667	-2.67967	0.00031767	0.00517182	yes	ARPI	XP_015059037.1 PREDICTED: proteinase inhibitor type-2 TR8-like [Solanum pennellii]	-	-	-	-	-	-	-
XLOC_024914	28.3333	9	3.02	0.606667	-2.31557	1.01e-07	4.22e-06	yes	-	XP_009623087.1 PREDICTED: uncharacterized protein LOC104114364 [Nicotiana tomentosiformis]	-	-	-	-	-	-	-
XLOC_025280	2	14	0.0566667	0.283333	2.32193	0.0024625	0.0274536	yes	-	XP_004238497.1 PREDICTED: uncharacterized protein LOC101255989 [Solanum lycopersicum]	-	-	-	-	-	-	-
XLOC_026021	32.6667	12.3333	3.61	0.92	-1.97229	0.000371409	0.00592706	yes	-	-	-	-	-	-	-	-	-
XLOC_026814	114.333	446	2.99667	7.30333	1.2852	1.44e-08	6.96e-07	yes	XERICO	XP_010313683.1 PREDICTED: probable E3 ubiquitin-protein ligase XERICO [Solanum lycopersicum]	Brite Hierarchies	Protein families: genetic information processing	ko04121//Ubiquitin system	K16285	-	-	-
XLOC_026849	143	33.6667	23.3733	3.73667	-2.64504	3.28e-28	2e-25	yes	AGP16	-	-	-	-	-	-	-	-
entrzID_100037498	2583	1028.33	65.67	17.12	-1.93955	9.71e-16	1.49e-13	yes	GRAS4	-	-	-	-	-	-	-	GO:0010468//regulation of gene expression;GO:0019222//regulation of metabolic process;GO:0065007//biological regulation;GO:0060255//regulation of macromolecule metabolic process;GO:0050789//regulation of biological process
entrzID_100037509	1388	865.333	77.31	30.93	-1.32165	7.83e-23	2.53e-20	yes	LOC100037509	-	-	-	-	-	GO:0044425//membrane part;GO:0031224//intrinsic component of membrane;GO:0016020//membrane	GO:0022892//substrate-specific transporter activity;GO:0022857//transmembrane transporter activity;GO:0008324//cation transmembrane transporter activity;GO:0005215//transporter activity;GO:0022890//inorganic cation transmembrane transporter activity;GO:0015075//ion transmembrane transporter activity;GO:0022891//substrate-specific transmembrane transporter activity	GO:0051234//establishment of localization;GO:0051179//localization;GO:0030001//metal ion transport;GO:0006810//transport;GO:0000041//transition metal ion transport;GO:0044699//single-organism process;GO:0044765//single-organism transport;GO:1902578//single-organism localization;GO:0006811//ion transport;GO:0044763//single-organism cellular process;GO:0009987//cellular process;GO:0006812//cation t…
entrzID_100125891	1836.67	1239	88.41	38.68	-1.19262	1.31e-10	8.74e-09	yes	WRKYIId-1	-	-	-	-	-	-	-	-
entrzID_100134888	8.66667	1	0.416667	0.03	-3.79586	0.000235026	0.00402781	yes	GA2ox3	-	Metabolism	Global and overview maps;Metabolism of terpenoids and polyketides	ko01110//Biosynthesis of secondary metabolites;ko00904//Diterpenoid biosynthesis	K04125	-	GO:0016705//oxidoreductase activity, acting on paired donors, with incorporation or reduction of molecular oxygen;GO:0016491//oxidoreductase activity;GO:0003824//catalytic activity;GO:0045543//gibberellin 2-beta-dioxygenase activity;GO:0051213//dioxygenase activity;GO:0043169//cation binding;GO:0016706//oxidoreductase activity, acting on paired donors, with incorporation or reduction of molecular…	GO:0009987//cellular process;GO:0044255//cellular lipid metabolic process;GO:0009685//gibberellin metabolic process;GO:0006082//organic acid metabolic process;GO:0006950//response to stress;GO:0044238//primary metabolic process;GO:0008152//metabolic process;GO:0044710//single-organism metabolic process;GO:0009408//response to heat;GO:0006720//isoprenoid metabolic process;GO:0016101//diterpenoid m…
entrzID_100191111	7281	1483.67	511.02	62.1767	-3.03893	1.49e-06	4.8e-05	yes	LOC100191111	-	Environmental Information Processing;Organismal Systems	Signal transduction;Environmental adaptation	ko04626//Plant-pathogen interaction;ko04075//Plant hormone signal transduction;ko04016//MAPK signaling pathway - plant	K13449	-	-	-
entrzID_100191137	155.333	544.333	6.89333	15.5133	1.17024	2.01e-15	3.02e-13	yes	LOC100191137	-	-	-	-	-	-	GO:0005488//binding;GO:0046914//transition metal ion binding;GO:0043167//ion binding;GO:0046872//metal ion binding;GO:0043169//cation binding	-
entrzID_100301933	59	190.667	3.23	6.72	1.05693	6.57e-08	2.83e-06	yes	LOC100301933	-	-	-	-	-	GO:0043226//organelle;GO:0044424//intracellular part;GO:0043231//intracellular membrane-bounded organelle;GO:0005622//intracellular;GO:0043227//membrane-bounded organelle;GO:0043229//intracellular organelle;GO:0044464//cell part;GO:0005623//cell	GO:0003677//DNA binding;GO:0005488//binding;GO:1901363//heterocyclic compound binding;GO:0001071//nucleic acid binding transcription factor activity;GO:0097159//organic cyclic compound binding;GO:0003676//nucleic acid binding	GO:0065007//biological regulation;GO:0019222//regulation of metabolic process;GO:0009888//tissue development;GO:0048508//embryonic meristem development;GO:0048316//seed development;GO:0009790//embryo development;GO:0009987//cellular process;GO:0044260//cellular macromolecule metabolic process;GO:0032502//developmental process;GO:0071704//organic substance metabolic process;GO:0003006//development…
entrzID_100301944	3422	1981	128.467	49.5033	-1.3758	9.53e-08	4.01e-06	yes	LOC100301944	-	-	-	-	-	-	-	-
entrzID_100316872	180.667	108.667	5.27333	1.94	-1.44266	4.02e-09	2.16e-07	yes	LOC100316872	-	-	-	-	-	GO:0043227//membrane-bounded organelle;GO:0031224//intrinsic component of membrane;GO:0031090//organelle membrane;GO:0005911//cell-cell junction;GO:0044425//membrane part;GO:0016020//membrane;GO:0043226//organelle;GO:0044422//organelle part;GO:0030054//cell junction	GO:0097159//organic cyclic compound binding;GO:0004672//protein kinase activity;GO:0003824//catalytic activity;GO:0036094//small molecule binding;GO:0005488//binding;GO:0016301//kinase activity;GO:0032549//ribonucleoside binding;GO:0016740//transferase activity;GO:0001883//purine nucleoside binding;GO:0001882//nucleoside binding;GO:0032550//purine ribonucleoside binding;GO:1901363//heterocyclic c…	GO:0050793//regulation of developmental process;GO:0023052//signaling;GO:0043170//macromolecule metabolic process;GO:0036211//protein modification process;GO:0019538//protein metabolic process;GO:0044267//cellular protein metabolic process;GO:0007165//signal transduction;GO:0044260//cellular macromolecule metabolic process;GO:0044700//single organism signaling;GO:0044699//single-organism process;…
entrzID_100316877	98.3333	70.6667	2.63333	1.21667	-1.11396	1.48e-05	0.000371405	yes	LOC100316877	-	Metabolism	Global and overview maps;Metabolism of terpenoids and polyketides	ko01100//tMetabolic pathways;ko01110//Biosynthesis of secondary metabolites;ko00906//Carotenoid biosynthesis	K09840	-	-	-
entrzID_100529106	65	43.6667	3.56333	1.54667	-1.20407	0.00413754	0.0416168	yes	LOC100529106	-	-	-	-	-	GO:0031224//intrinsic component of membrane;GO:0016020//membrane;GO:0044425//membrane part	-	GO:0051234//establishment of localization;GO:0051179//localization
entrzID_100736444	2132.33	1349.67	91.13	37.4133	-1.28437	2.67e-14	3.12e-12	yes	WRKY3	-	-	-	-	-	-	GO:1901363//heterocyclic compound binding;GO:0003676//nucleic acid binding;GO:0003677//DNA binding;GO:0097159//organic cyclic compound binding;GO:0005488//binding	GO:0060255//regulation of macromolecule metabolic process;GO:0010468//regulation of gene expression;GO:0050789//regulation of biological process;GO:0019222//regulation of metabolic process;GO:0065007//biological regulation
entrzID_100736493	79	58	3.03333	1.48667	-1.02882	0.00078898	0.0109435	yes	GID1	-	Environmental Information Processing	Signal transduction	ko04075//Plant hormone signal transduction	K14493	-	GO:0003824//catalytic activity	-
entrzID_100736528	2957.67	2104.33	100.64	46.3233	-1.11939	0.00425898	0.0426483	yes	GAME1	-	-	-	-	-	-	GO:0016757//transferase activity, transferring glycosyl groups;GO:0016740//transferase activity;GO:0003824//catalytic activity	-
entrzID_100736549	332	241	13.91	6.47	-1.10428	8.75e-15	1.16e-12	yes	TCP13	-	-	-	-	-	-	-	-
entrzID_100750250	107.667	57.6667	6.30667	2.21	-1.51283	2.54e-11	1.91e-09	yes	SlscADH1	-	Metabolism	Metabolism of terpenoids and polyketides;Global and overview maps	ko01100//tMetabolic pathways;ko01110//Biosynthesis of secondary metabolites;ko00906//Carotenoid biosynthesis	K09841	-	GO:0003824//catalytic activity	GO:0008152//metabolic process;GO:0044710//single-organism metabolic process;GO:0044699//single-organism process
entrzID_100750253	725	444	27.9567	10.7633	-1.37707	5.93e-07	2.12e-05	yes	FK	-	Metabolism	Lipid metabolism;Global and overview maps	ko01100//tMetabolic pathways;ko01110//Biosynthesis of secondary metabolites;ko00100//Steroid biosynthesis	K00222	GO:0016020//membrane;GO:0044425//membrane part;GO:0031224//intrinsic component of membrane	GO:0016628//oxidoreductase activity, acting on the CH-CH group of donors, NAD or NADP as acceptor;GO:0003824//catalytic activity;GO:0016627//oxidoreductase activity, acting on the CH-CH group of donors;GO:0016491//oxidoreductase activity	GO:0044237//cellular metabolic process;GO:0044283//small molecule biosynthetic process;GO:0044699//single-organism process;GO:0006066//alcohol metabolic process;GO:0009987//cellular process;GO:0046165//alcohol biosynthetic process;GO:1901576//organic substance biosynthetic process;GO:0044249//cellular biosynthetic process;GO:0009058//biosynthetic process;GO:0044763//single-organism cellular proce…
entrzID_101055501	71.6667	46	3.34333	1.44667	-1.20855	0.00420696	0.0421835	yes	CIPK11	-	-	-	-	-	-	GO:0016301//kinase activity;GO:0036094//small molecule binding;GO:0001883//purine nucleoside binding;GO:0016773//phosphotransferase activity, alcohol group as acceptor;GO:0005488//binding;GO:0032549//ribonucleoside binding;GO:0001882//nucleoside binding;GO:0032550//purine ribonucleoside binding;GO:0016740//transferase activity;GO:0097159//organic cyclic compound binding;GO:0097367//carbohydrate d…	GO:0009725//response to hormone;GO:0050896//response to stimulus;GO:0044260//cellular macromolecule metabolic process;GO:0071704//organic substance metabolic process;GO:0007165//signal transduction;GO:0006793//phosphorus metabolic process;GO:0051716//cellular response to stimulus;GO:0044700//single organism signaling;GO:0009719//response to endogenous stimulus;GO:0010033//response to organic subs…
entrzID_101055520	871.667	561	38.56	15.76	-1.29084	1.68e-20	4.35e-18	yes	LOC101055520	-	-	-	-	-	-	-	-
entrzID_101055553	597.667	329	52.3867	17.18	-1.60847	3.35e-05	0.000751269	yes	LOC101055553	-	Environmental Information Processing	Signal transduction	ko04075//Plant hormone signal transduction	K14484	-	-	-
entrzID_101055590	301.333	126	14.6	4	-1.8679	2.47e-09	1.36e-07	yes	Sl3-MMP	-	-	-	-	-	-	GO:0008233//peptidase activity;GO:0070011//peptidase activity, acting on L-amino acid peptides;GO:0043169//cation binding;GO:0046872//metal ion binding;GO:0016787//hydrolase activity;GO:0043167//ion binding;GO:0046914//transition metal ion binding;GO:0005488//binding;GO:0003824//catalytic activity	GO:0008152//metabolic process;GO:0019538//protein metabolic process;GO:0044238//primary metabolic process;GO:0043170//macromolecule metabolic process;GO:0071704//organic substance metabolic process
entrzID_101055596	37.3333	119.333	0.95	2.09333	1.1398	0.00396481	0.0402198	yes	hsc70.3	-	Genetic Information Processing;Cellular Processes	Transport and catabolism;Transcription;Folding, sorting and degradation	ko04141//Protein processing in endoplasmic reticulum;ko04144//Endocytosis;ko03040//Spliceosome	K03283	-	GO:0032550//purine ribonucleoside binding;GO:0032549//ribonucleoside binding;GO:0097367//carbohydrate derivative binding;GO:0001882//nucleoside binding;GO:0001883//purine nucleoside binding;GO:1901363//heterocyclic compound binding;GO:0036094//small molecule binding;GO:0005488//binding;GO:0097159//organic cyclic compound binding	-
entrzID_101055602	1219.16	568.03	36.24	10.8867	-1.73502	3.44e-15	4.86e-13	yes	LOC101055602	-	-	-	-	-	-	-	-
entrzID_101055603	471.333	364.667	11.33	5.54	-1.03219	1.04e-14	1.32e-12	yes	LOC101055603	-	-	-	-	-	-	-	-
entrzID_101243631	4933.09	2350.16	122.867	37.41	-1.7156	1.96e-37	2.61e-34	yes	LOC101243631	-	Metabolism	Global and overview maps;Amino acid metabolism;Biosynthesis of other secondary metabolites	ko01100//tMetabolic pathways;ko01110//Biosynthesis of secondary metabolites;ko00940//Phenylpropanoid biosynthesis;ko00360//Phenylalanine metabolism	K10775	GO:0005622//intracellular;GO:0005623//cell;GO:0044424//intracellular part;GO:0044464//cell part	GO:0016840//carbon-nitrogen lyase activity;GO:0016829//lyase activity;GO:0003824//catalytic activity;GO:0016841//ammonia-lyase activity	GO:0044249//cellular biosynthetic process;GO:0006558//L-phenylalanine metabolic process;GO:0044237//cellular metabolic process;GO:0009699//phenylpropanoid biosynthetic process;GO:1901605//alpha-amino acid metabolic process;GO:0019748//secondary metabolic process;GO:0043436//oxoacid metabolic process;GO:0044699//single-organism process;GO:0044550//secondary metabolite biosynthetic process;GO:00065…
entrzID_101243659	137	92.6667	10.9833	4.93	-1.15566	4.29e-05	0.000926823	yes	SAP11	-	-	-	-	-	-	GO:0005488//binding;GO:0046872//metal ion binding;GO:0043167//ion binding;GO:0043169//cation binding;GO:0046914//transition metal ion binding	GO:0007154//cell communication;GO:0006950//response to stress;GO:0009719//response to endogenous stimulus;GO:0008152//metabolic process;GO:0032870//cellular response to hormone stimulus;GO:0070887//cellular response to chemical stimulus;GO:0009266//response to temperature stimulus;GO:0010033//response to organic substance;GO:0071495//cellular response to endogenous stimulus;GO:0044700//single org…
entrzID_101243692	22.6667	8.66667	0.76	0.186667	-2.02554	0.000285226	0.00472537	yes	LOC101243692	-	-	-	-	-	-	-	-
entrzID_101243711	20.6667	70.6667	1.05333	2.32	1.13916	0.000264692	0.00444057	yes	LOC101243711	-	-	-	-	-	-	-	-
entrzID_101243909	34	5.66667	1.55333	0.17	-3.19176	1.19e-05	0.000308603	yes	LOC101243909	-	-	-	-	-	-	-	-
entrzID_101243922	11684.5	7646.29	271.633	112.903	-1.26657	3.8e-22	1.16e-19	yes	PAL3	-	Metabolism	Amino acid metabolism;Global and overview maps;Biosynthesis of other secondary metabolites	ko01100//tMetabolic pathways;ko01110//Biosynthesis of secondary metabolites;ko00940//Phenylpropanoid biosynthesis;ko00360//Phenylalanine metabolism	K10775	GO:0005623//cell;GO:0005622//intracellular;GO:0044464//cell part;GO:0044424//intracellular part	GO:0003824//catalytic activity;GO:0016841//ammonia-lyase activity;GO:0016840//carbon-nitrogen lyase activity;GO:0016829//lyase activity	GO:0009698//phenylpropanoid metabolic process;GO:0044711//single-organism biosynthetic process;GO:0009699//phenylpropanoid biosynthetic process;GO:1901362//organic cyclic compound biosynthetic process;GO:0044237//cellular metabolic process;GO:0006558//L-phenylalanine metabolic process;GO:0044699//single-organism process;GO:1901564//organonitrogen compound metabolic process;GO:0019748//secondary m…
entrzID_101243947	84	60.6667	3.28	1.5	-1.12873	6.35e-06	0.000175977	yes	LOC101243947	-	-	-	-	-	-	-	-
entrzID_101243970	192.333	624.333	16.7533	34.54	1.04382	2.33e-08	1.09e-06	yes	LOC101243970	-	-	-	-	-	-	-	-
entrzID_101243985	176.333	137	5.74333	2.78	-1.0468	1.32e-06	4.29e-05	yes	LOC101243985	-	-	-	-	-	-	-	-
entrzID_101244095	359	197	9.4	3.36	-1.4842	1.57e-11	1.19e-09	yes	LOC101244095	-	-	-	-	-	-	-	-
entrzID_101244112	193.667	99	4.29333	1.44667	-1.56937	1.52e-09	8.75e-08	yes	LOC101244112	-	Organismal Systems	Environmental adaptation	ko04626//Plant-pathogen interaction	K05391	GO:0016020//membrane	-	GO:0006811//ion transport;GO:0034220//ion transmembrane transport;GO:0044765//single-organism transport;GO:0006812//cation transport;GO:1902578//single-organism localization;GO:0055085//transmembrane transport;GO:0030001//metal ion transport;GO:0044763//single-organism cellular process;GO:0051179//localization;GO:0006810//transport;GO:0009987//cellular process;GO:0051234//establishment of localiz…
entrzID_101244142	1426.33	897.667	58.9567	24.24	-1.28227	3.03e-11	2.23e-09	yes	LOC101244142	-	-	-	-	-	GO:0031090//organelle membrane;GO:0043227//membrane-bounded organelle;GO:0043231//intracellular membrane-bounded organelle;GO:0031975//envelope;GO:0016020//membrane;GO:0005622//intracellular;GO:0043229//intracellular organelle;GO:0005623//cell;GO:0044446//intracellular organelle part;GO:0044424//intracellular part;GO:0019866//organelle inner membrane;GO:0044464//cell part;GO:0043226//organelle;GO…	GO:0005215//transporter activity;GO:0022857//transmembrane transporter activity	GO:1902578//single-organism localization;GO:0015711//organic anion transport;GO:0051179//localization;GO:0010033//response to organic substance;GO:1901698//response to nitrogen compound;GO:0071702//organic substance transport;GO:0044765//single-organism transport;GO:0051234//establishment of localization;GO:0042221//response to chemical;GO:0051641//cellular localization;GO:0046942//carboxylic aci…
entrzID_101244143	39	20.6667	3.19	1.13	-1.49723	7.82e-05	0.00158028	yes	LOC101244143	-	-	-	-	-	-	-	-
entrzID_101244162	576.667	220.333	24.7567	6.11333	-2.01779	4.26e-27	2.4e-24	yes	LOC101244162	-	Metabolism	Biosynthesis of other secondary metabolites;Global and overview maps	ko01100//tMetabolic pathways;ko01110//Biosynthesis of secondary metabolites;ko00940//Phenylpropanoid biosynthesis	K00430	-	-	-
entrzID_101244211	30	2.66667	1.79	0.11	-4.02438	3.38e-09	1.83e-07	yes	LOC101244211	-	-	-	-	-	-	-	-
entrzID_101244220	1351.77	688.557	33.0933	10.7633	-1.62042	8.58e-38	1.49e-34	yes	PAL5	-	Metabolism	Amino acid metabolism;Global and overview maps;Biosynthesis of other secondary metabolites	ko01100//tMetabolic pathways;ko01110//Biosynthesis of secondary metabolites;ko00940//Phenylpropanoid biosynthesis;ko00360//Phenylalanine metabolism	K10775	-	-	-
entrzID_101244229	43	33.3333	1.31	0.636667	-1.04096	0.0003611	0.00578299	yes	LOC101244229	-	-	-	-	-	-	-	-
entrzID_101244238	22.3333	0.333333	0.583333	0.00666667	-6.45121	1.96e-05	0.000472588	yes	LOC101244238	-	-	-	-	-	GO:0044425//membrane part;GO:0016020//membrane;GO:0031224//intrinsic component of membrane	GO:0015291//secondary active transmembrane transporter activity;GO:0022804//active transmembrane transporter activity;GO:0022857//transmembrane transporter activity;GO:0005215//transporter activity	GO:0044763//single-organism cellular process;GO:0044699//single-organism process;GO:0009987//cellular process
entrzID_101244353	5.66667	0	0.196667	0.001	-7.61961	9.18e-05	0.00181109	yes	LOC101244353	-	-	-	-	-	-	-	-
entrzID_101244385	7.66667	1.66667	0.233333	0.0333333	-2.80735	0.00123763	0.0158603	yes	LOC101244385	-	-	-	-	-	-	-	-
entrzID_101244425	522	359.333	23.7333	10.0933	-1.23351	1.47e-12	1.33e-10	yes	LOC101244425	-	-	-	-	-	-	-	-
entrzID_101244514	25	81	0.753333	1.56	1.05019	0.000159915	0.00293581	yes	LOC101244514	-	-	-	-	-	-	-	-
entrzID_101244537	86	55.3333	1.31667	0.546667	-1.26816	3.52e-06	0.00010367	yes	LOC101244537	-	-	-	-	-	-	-	-
entrzID_101244584	84.6667	62.6667	5.63	2.54	-1.14831	0.000181644	0.0032686	yes	LOC101244584	-	Organismal Systems	Environmental adaptation	ko04626//Plant-pathogen interaction	K09422	-	-	-
entrzID_101244623	172.333	37.3333	21.55	2.79667	-2.94591	3.25e-12	2.76e-10	yes	LOC101244623	-	-	-	-	-	-	-	-
entrzID_101244650	73.3333	20.3333	2.98	0.513333	-2.53734	2.1e-14	2.49e-12	yes	LOC101244650	-	-	-	-	-	-	-	-
entrzID_101244652	20.3333	8.33333	1.55667	0.376667	-2.0471	0.000379215	0.00602237	yes	LOC101244652	-	-	-	-	-	-	-	-
entrzID_101244665	40.6667	31.3333	1.62	0.773333	-1.06683	0.00206612	0.0238644	yes	LOC101244665	-	-	-	-	-	-	-	-
entrzID_101244669	79.3333	20.3333	1.84667	0.3	-2.62189	3.16e-19	7.37e-17	yes	LOC101244669	-	Organismal Systems	Environmental adaptation	ko04626//Plant-pathogen interaction	K05391	-	-	-
entrzID_101244716	265	196	8.45333	4.04	-1.06517	4.01e-13	4.01e-11	yes	LOC101244716	-	-	-	-	-	-	-	-
entrzID_101244831	5322.33	2051.67	164.87	39.8267	-2.04952	6.91e-05	0.0014175	yes	LOC101244831	-	Metabolism	Global and overview maps;Lipid metabolism	ko01100//tMetabolic pathways;ko01110//Biosynthesis of secondary metabolites;ko00100//Steroid biosynthesis	K09828	-	-	-
entrzID_101244900	12.6667	2	0.25	0.0233333	-3.42146	4.19e-05	0.000909961	yes	LOC101244900	-	-	-	-	-	-	-	-
entrzID_101244925	60.6667	28	1.66	0.526667	-1.65622	1.42e-05	0.000358704	yes	LOC101244925	-	-	-	-	-	-	-	-
entrzID_101244986	3.33333	0	0.446667	0.001	-8.80305	0.00240107	0.0269342	yes	LOC101244986	-	-	-	-	-	-	-	-
entrzID_101244999	3.66667	23.3333	0.42	1.74333	2.05339	0.000122581	0.00234379	yes	LOC101244999	-	-	-	-	-	-	-	-
entrzID_101245084	190.667	145	13.8467	6.76667	-1.03302	8.01e-07	2.78e-05	yes	LOC101245084	-	-	-	-	-	-	-	-
entrzID_101245158	351.667	42.3333	18.6667	1.51333	-3.62466	1.47e-22	4.61e-20	yes	LOC101245158	-	-	-	-	-	-	-	-
entrzID_101245233	12.6667	4.33333	0.81	0.18	-2.16993	0.000132793	0.00251561	yes	LOC101245233	-	Organismal Systems	Environmental adaptation	ko04626//Plant-pathogen interaction	K09422	-	-	-
entrzID_101245247	7.33333	45.6667	0.486667	1.87333	1.9446	1.17e-06	3.87e-05	yes	LOC101245247	-	Organismal Systems	Environmental adaptation	ko04626//Plant-pathogen interaction	K13448	-	-	-
entrzID_101245301	5620.33	19829	529.603	1166.1	1.1387	6.75e-12	5.45e-10	yes	SN2	-	-	-	-	-	-	-	-
entrzID_101245313	3.66667	0.333333	0.303333	0.0166667	-4.18587	0.00323907	0.0342422	yes	LOC101245313	-	-	-	-	-	-	-	-
entrzID_101245524	123	40.3333	3.59333	0.743333	-2.27324	3.85e-17	6.95e-15	yes	LOC101245524	-	-	-	-	-	-	-	-
entrzID_101245601	58	34	2.25667	0.883333	-1.35316	0.000177282	0.00320769	yes	LOC101245601	-	-	-	-	-	-	-	-
entrzID_101245648	58.3333	43.6667	1.84333	0.88	-1.06674	0.00273502	0.0298644	yes	LOC101245648	-	-	-	-	-	-	-	-
entrzID_101245697	46	34.6667	1.84333	0.846667	-1.12245	0.00470118	0.0458563	yes	LOC101245697	-	-	-	-	-	-	-	-
entrzID_101245742	178.667	96	2.87	0.983333	-1.5453	8.05e-11	5.56e-09	yes	LOC101245742	-	-	-	-	-	-	-	-
entrzID_101245768	17	70.6667	1.27667	3.23333	1.34064	0.000185101	0.00331728	yes	LOC101245768	-	-	-	-	-	-	-	-
entrzID_101245817	16.6667	59.6667	0.55	1.25	1.18442	0.000389581	0.00616118	yes	LOC101245817	-	-	-	-	-	-	-	-
entrzID_101245851	1085.67	790.333	39.3933	18.27	-1.10847	3.1e-14	3.59e-12	yes	LOC101245851	-	Metabolism	Carbohydrate metabolism;Global and overview maps	ko01100//tMetabolic pathways;ko00520//Amino sugar and nucleotide sugar metabolism	K12449	-	GO:0005488//binding;GO:0048037//cofactor binding	-
entrzID_101245941	17	10.3333	0.396667	0.16	-1.30986	0.00181206	0.0214456	yes	LOC101245941	-	-	-	-	-	-	-	-
entrzID_101245965	7.66667	56.3333	0.41	1.89	2.20469	1.46e-08	7.04e-07	yes	LOC101245965	-	-	-	-	-	-	-	-
entrzID_101245972	21.3333	11.6667	0.573333	0.2	-1.51937	0.000440107	0.00680222	yes	LOC101245972	-	-	-	-	-	-	-	-
entrzID_101245993	1978.67	1022.33	67.3533	21.8467	-1.62434	6.17e-24	2.18e-21	yes	LOC101245993	-	-	-	-	-	-	-	-
entrzID_101246031	65	44.6667	5.74	2.58667	-1.14996	1.29e-05	0.000330421	yes	LOC101246031	-	-	-	-	-	-	-	-
entrzID_101246070	1.33333	11.6667	0.06	0.34	2.5025	0.00247908	0.0275628	yes	LOC101246070	-	Metabolism	Biosynthesis of other secondary metabolites;Global and overview maps	ko01100//tMetabolic pathways;ko01110//Biosynthesis of secondary metabolites;ko00940//Phenylpropanoid biosynthesis	K00430	-	GO:0005488//binding;GO:0003824//catalytic activity;GO:0043167//ion binding;GO:1901363//heterocyclic compound binding;GO:0097159//organic cyclic compound binding;GO:0043169//cation binding;GO:0046906//tetrapyrrole binding	GO:0050896//response to stimulus;GO:0006950//response to stress;GO:0044699//single-organism process;GO:0044710//single-organism metabolic process;GO:0008152//metabolic process
entrzID_101246126	562.667	432.667	13.9567	6.82333	-1.03241	4.59e-14	5.18e-12	yes	LOC101246126	-	-	-	-	-	-	-	-
entrzID_101246275	337.667	213.333	26.4267	10.68	-1.30708	1.15e-10	7.71e-09	yes	LOC101246275	-	-	-	-	-	-	-	-
entrzID_101246277	1059.33	556	23.2	7.86667	-1.5603	1.34e-18	2.94e-16	yes	LOC101246277	-	-	-	-	-	-	-	-
entrzID_101246293	446	345	21.2233	10.5267	-1.0116	7.35e-12	5.88e-10	yes	LOC101246293	-	-	-	-	-	-	-	-
entrzID_101246295	239.667	166	8.72667	3.86333	-1.17558	1.6e-12	1.44e-10	yes	LOC101246295	-	Metabolism	Metabolism of terpenoids and polyketides	ko00908//Zeatin biosynthesis	K13495	-	-	-
entrzID_101246301	483.667	258.667	22.58	7.61667	-1.56781	1.42e-24	5.23e-22	yes	LOC101246301	-	Cellular Processes	Transport and catabolism	ko04144//Endocytosis	K19476	-	-	-
entrzID_101246381	393.667	199	26.5067	8.79667	-1.59133	1.4e-07	5.67e-06	yes	LOC101246381	-	-	-	-	-	-	-	-
entrzID_101246530	30.3333	120	3.01333	7.73	1.35911	4.46e-06	0.000129352	yes	LOC101246530	-	-	-	-	-	GO:0044424//intracellular part;GO:0044464//cell part;GO:0005622//intracellular;GO:0043229//intracellular organelle;GO:0005623//cell;GO:0043231//intracellular membrane-bounded organelle;GO:0043227//membrane-bounded organelle;GO:0043226//organelle	GO:0005488//binding	-
entrzID_101246550	956.333	736.333	41.2267	20.3467	-1.01879	2.35e-18	5.1e-16	yes	LOC101246550	-	-	-	-	-	-	-	-
entrzID_101246565	103.333	74.6667	1.48667	0.676667	-1.13556	1.6e-05	0.000396262	yes	LOC101246565	-	-	-	-	-	-	-	-
entrzID_101246594	9	3.33333	0.373333	0.0866667	-2.10692	0.000804631	0.0111128	yes	LOC101246594	-	-	-	-	-	-	-	-
entrzID_101246611	279.333	201.667	9.05667	4.19333	-1.11088	9.43e-13	8.8e-11	yes	LOC101246611	-	-	-	-	-	-	-	-
entrzID_101246650	87.6433	56.44	2.9	1.20667	-1.26503	8.49e-05	0.00168545	yes	LE-ACS1B	-	Environmental Information Processing;Metabolism	Signal transduction;Amino acid metabolism;Global and overview maps	ko01100//tMetabolic pathways;ko01110//Biosynthesis of secondary metabolites;ko04016//MAPK signaling pathway - plant;ko00270//Cysteine and methionine metabolism	K20772	-	GO:0016846//carbon-sulfur lyase activity;GO:0043167//ion binding;GO:0003824//catalytic activity;GO:0016829//lyase activity;GO:0005488//binding;GO:0043168//anion binding	GO:0019752//carboxylic acid metabolic process;GO:0071704//organic substance metabolic process;GO:0018871//1-aminocyclopropane-1-carboxylate metabolic process;GO:0044699//single-organism process;GO:0008152//metabolic process;GO:0044238//primary metabolic process;GO:0044763//single-organism cellular process;GO:0006082//organic acid metabolic process;GO:1901605//alpha-amino acid metabolic process;GO…
entrzID_101246666	26	7	1.94667	0.313333	-2.63524	0.00119767	0.0153925	yes	LOC101246666	-	-	-	-	-	-	-	GO:0050896//response to stimulus
entrzID_101246667	6.66667	1.66667	0.236667	0.0366667	-2.69032	0.00151945	0.0186674	yes	LOC101246667	-	-	-	-	-	-	-	-
entrzID_101246688	4298.33	1877.33	66.3533	18.57	-1.8372	2.48e-33	2.8e-30	yes	LOC101246688	-	-	-	-	-	-	-	-
entrzID_101246692	9.66667	37	0.646667	1.56	1.27045	0.00240592	0.0269484	yes	LOC101246692	-	-	-	-	-	-	-	-
entrzID_101246702	263	195.667	6.69333	3.20667	-1.06165	2.49e-12	2.16e-10	yes	SlALMT5	-	-	-	-	-	-	-	-
entrzID_101246727	51.3333	19	2.65333	0.636667	-2.0592	2.23e-08	1.04e-06	yes	LOC101246727	-	-	-	-	-	-	-	-
entrzID_101246760	0	7	0.001	0.236667	7.88671	0.000441363	0.00681134	yes	LOC101246760	-	-	-	-	-	-	-	-
entrzID_101246783	227.71	45.6667	12.2	1.57	-2.95804	1.01e-11	7.9e-10	yes	LOC101246783	-	Metabolism	Biosynthesis of other secondary metabolites;Global and overview maps	ko01100//tMetabolic pathways;ko01110//Biosynthesis of secondary metabolites;ko00940//Phenylpropanoid biosynthesis	K00430	-	-	-
entrzID_101246809	48.3333	23	4.20333	1.29	-1.70416	5.38e-08	2.35e-06	yes	LOC101246809	-	-	-	-	-	-	-	-
entrzID_101246812	275.333	44	11.3333	1.21667	-3.21957	6.49e-41	2.12e-37	yes	LOC101246812	-	-	-	-	-	-	-	-
entrzID_101246836	2573.33	899	80.6	18.7167	-2.10646	3.35e-15	4.79e-13	yes	LOC101246836	-	Metabolism	Lipid metabolism	ko00073//Cutin, suberine and wax biosynthesis	K20769	-	-	-
entrzID_101246876	83.3333	22.3333	2.76333	0.463333	-2.57629	3.7e-18	7.75e-16	yes	LOC101246876	-	-	-	-	-	-	-	-
entrzID_101246879	61.3333	36.3333	1.37667	0.52	-1.4046	8.21e-06	0.000222518	yes	LOC101246879	-	-	-	-	-	-	-	-
entrzID_101246969	20.8433	0	0.44	0.001	-8.78136	7.01e-09	3.62e-07	yes	LOC101246969	-	Metabolism	Biosynthesis of other secondary metabolites;Amino acid metabolism;Global and overview maps	ko01100//tMetabolic pathways;ko01110//Biosynthesis of secondary metabolites;ko00940//Phenylpropanoid biosynthesis;ko00360//Phenylalanine metabolism	K10775	-	-	-
entrzID_101247012	728	538.667	28.7367	13.8033	-1.05788	1.62e-09	9.26e-08	yes	LOC101247012	-	-	-	-	-	-	-	-
entrzID_101247018	780	611.333	13.9167	6.83667	-1.02545	3.67e-14	4.22e-12	yes	LOC101247018	-	-	-	-	-	-	-	-
entrzID_101247078	10	1.66667	0.413333	0.0533333	-2.9542	0.00364836	0.0376352	yes	LOC101247078	-	-	-	-	-	-	-	-
entrzID_101247100	19.6667	1.66667	0.706667	0.04	-4.14296	6.28e-05	0.00129916	yes	LOC101247100	-	-	-	-	-	-	-	-
entrzID_101247128	63.3333	263.333	4.00333	10.6467	1.41113	1.6e-13	1.68e-11	yes	LOC101247128	-	-	-	-	-	-	-	-
entrzID_101247168	15.3333	9	0.686667	0.253333	-1.43857	0.00248153	0.0275765	yes	LOC101247168	-	-	-	-	-	-	-	-
entrzID_101247173	103.333	56	2.74667	0.953333	-1.52663	1.01e-07	4.22e-06	yes	LOC101247173	-	Metabolism	Carbohydrate metabolism;Global and overview maps	ko01100//tMetabolic pathways;ko01110//Biosynthesis of secondary metabolites;ko00010//Glycolysis / Gluconeogenesis	K01568	-	GO:0016829//lyase activity;GO:0016830//carbon-carbon lyase activity;GO:0016831//carboxy-lyase activity;GO:0005488//binding;GO:0019842//vitamin binding;GO:0003824//catalytic activity;GO:0036094//small molecule binding	-
entrzID_101247242	23.3333	16.3333	1.19	0.53	-1.1669	0.00345477	0.03605	yes	LOC101247242	-	-	-	-	-	-	-	-
entrzID_101247288	564.667	129	18.7067	2.95667	-2.66151	1.59e-06	5.08e-05	yes	LOC101247288	-	-	-	-	-	-	-	-
entrzID_101247319	707.333	217	16.62	3.30333	-2.33093	1.25e-37	2.01e-34	yes	LOC101247319	-	-	-	-	-	-	-	-
entrzID_101247331	151.667	102.333	5.57667	2.46667	-1.17684	2.16e-05	0.000514006	yes	LOC101247331	-	Metabolism	Global and overview maps;Amino acid metabolism	ko01100//tMetabolic pathways;ko01110//Biosynthesis of secondary metabolites;ko01230//Biosynthesis of amino acids;ko00400//Phenylalanine, tyrosine and tryptophan biosynthesis	K05359	-	-	-
entrzID_101247356	104.667	61.3333	4.50333	1.66333	-1.43692	0.0051518	0.0490649	yes	LOC101247356	-	Metabolism	Biosynthesis of other secondary metabolites;Global and overview maps	ko01100//tMetabolic pathways;ko01110//Biosynthesis of secondary metabolites;ko00940//Phenylpropanoid biosynthesis;ko00941//Flavonoid biosynthesis;ko00945//Stilbenoid, diarylheptanoid and gingerol biosynthesis	K13065	-	-	-
entrzID_101247438	133	45	4.56	0.956667	-2.25295	2.31e-17	4.3e-15	yes	LOC101247438	-	-	-	-	-	-	-	-
entrzID_101247461	14.3333	46.6667	0.87	1.82333	1.06749	0.00234788	0.0264823	yes	LOC101247461	-	Environmental Information Processing	Signal transduction	ko04075//Plant hormone signal transduction;ko04016//MAPK signaling pathway - plant	K14516	GO:0005623//cell;GO:0005622//intracellular;GO:0044464//cell part;GO:0044424//intracellular part;GO:0043227//membrane-bounded organelle;GO:0043231//intracellular membrane-bounded organelle;GO:0043226//organelle;GO:0043229//intracellular organelle	GO:0001071//nucleic acid binding transcription factor activity	GO:0009725//response to hormone;GO:0034645//cellular macromolecule biosynthetic process;GO:0065007//biological regulation;GO:0044260//cellular macromolecule metabolic process;GO:0050789//regulation of biological process;GO:0009719//response to endogenous stimulus;GO:1901576//organic substance biosynthetic process;GO:0070887//cellular response to chemical stimulus;GO:0043170//macromolecule metabol…
entrzID_101247519	3.33333	24.3333	0.18	0.876667	2.28403	4.46e-05	0.000959252	yes	LOC101247519	-	-	-	-	-	-	-	-
entrzID_101247545	89.6667	28.3333	1.13667	0.233333	-2.28434	2.61e-09	1.43e-07	yes	LOC101247545	-	-	-	-	-	-	GO:0036094//small molecule binding;GO:0016462//pyrophosphatase activity;GO:0001882//nucleoside binding;GO:0016787//hydrolase activity;GO:0016817//hydrolase activity, acting on acid anhydrides;GO:0032549//ribonucleoside binding;GO:0032550//purine ribonucleoside binding;GO:0017111//nucleoside-triphosphatase activity;GO:0016818//hydrolase activity, acting on acid anhydrides, in phosphorus-containing…	-
entrzID_101247557	2178	465.333	263.667	39.2233	-2.74893	0.00471835	0.0459841	yes	LOC101247557	-	-	-	-	-	-	GO:0061134//peptidase regulator activity;GO:0098772//molecular function regulator;GO:0004857//enzyme inhibitor activity;GO:0003824//catalytic activity;GO:0061135//endopeptidase regulator activity;GO:0004866//endopeptidase inhibitor activity;GO:0030414//peptidase inhibitor activity;GO:0030234//enzyme regulator activity;GO:0016787//hydrolase activity	GO:0009892//negative regulation of metabolic process;GO:0060255//regulation of macromolecule metabolic process;GO:0065007//biological regulation;GO:0080090//regulation of primary metabolic process;GO:0010466//negative regulation of peptidase activity;GO:0031323//regulation of cellular metabolic process;GO:0032268//regulation of cellular protein metabolic process;GO:0010605//negative regulation of…
entrzID_101247596	424.667	255	6.06667	2.31333	-1.39093	6.17e-10	3.75e-08	yes	LOC101247596	-	-	-	-	-	GO:0044425//membrane part;GO:0016020//membrane;GO:0031224//intrinsic component of membrane	GO:0016757//transferase activity, transferring glycosyl groups;GO:0016758//transferase activity, transferring hexosyl groups;GO:0016740//transferase activity;GO:0003824//catalytic activity;GO:0046527//glucosyltransferase activity;GO:0016759//cellulose synthase activity	GO:0030243//cellulose metabolic process;GO:0044238//primary metabolic process;GO:0005975//carbohydrate metabolic process;GO:0008152//metabolic process;GO:0071704//organic substance metabolic process;GO:0005976//polysaccharide metabolic process;GO:0009987//cellular process;GO:0044262//cellular carbohydrate metabolic process;GO:0044042//glucan metabolic process;GO:0044237//cellular metabolic proces…
entrzID_101247636	0	50.3333	0.001	1.81667	10.8271	1.93e-16	3.16e-14	yes	LOC101247636	-	-	-	-	-	-	-	-
entrzID_101247644	50	28	1.11	0.403333	-1.46052	3.02e-05	0.000687428	yes	LOC101247644	-	-	-	-	-	-	GO:0016740//transferase activity;GO:0016772//transferase activity, transferring phosphorus-containing groups;GO:0003824//catalytic activity	-
entrzID_101247659	300.667	157.667	17.7933	6.07	-1.55157	7.87e-12	6.26e-10	yes	LOC101247659	-	-	-	-	-	-	-	-
entrzID_101247683	202.333	121.667	6.18	2.40333	-1.36257	2.03e-14	2.43e-12	yes	LOC101247683	-	-	-	-	-	-	-	-
entrzID_101247755	222.667	117	7.73667	2.60333	-1.57135	1.1e-10	7.38e-09	yes	LOC101247755	-	-	-	-	-	-	-	-
entrzID_101247825	489.333	374.667	13.32	6.40667	-1.05595	1.04e-10	7.04e-09	yes	LOC101247825	-	-	-	-	-	-	-	-
entrzID_101247885	28	90	1.29	2.69333	1.06202	0.000190234	0.00339848	yes	LOC101247885	-	-	-	-	-	-	-	-
entrzID_101247911	505.667	342.667	19.41	8.48333	-1.1941	2.58e-22	7.98e-20	yes	LOC101247911	-	-	-	-	-	-	GO:0003824//catalytic activity;GO:0016740//transferase activity	-
entrzID_101247936	799	590	46.7967	22.6233	-1.04859	2.17e-05	0.000516473	yes	LOC101247936	-	Environmental Information Processing	Signal transduction	ko04075//Plant hormone signal transduction	K13464	-	-	-
entrzID_101247959	25.3333	17.3333	1.35667	0.6	-1.17703	0.0029432	0.0317015	yes	LOC101247959	-	-	-	-	-	-	GO:0003824//catalytic activity	-
entrzID_101247995	248	131	10.0033	3.33667	-1.584	2.69e-15	3.89e-13	yes	LOC101247995	-	-	-	-	-	-	-	GO:0043170//macromolecule metabolic process;GO:0008152//metabolic process;GO:0019538//protein metabolic process;GO:0071704//organic substance metabolic process;GO:0044238//primary metabolic process
entrzID_101248118	932.333	303	49.62	10.5533	-2.23322	1.06e-20	2.82e-18	yes	LOC101248118	-	-	-	-	-	-	-	-
entrzID_101248124	193	92	14.9433	4.42333	-1.7563	2.69e-11	2e-09	yes	LOC101248124	-	-	-	-	-	-	-	-
entrzID_101248202	23	78.3333	1.84	4.16	1.17688	0.000224805	0.00388098	yes	LOC101248202	-	-	-	-	-	-	-	-
entrzID_101248211	0	8.33333	0.001	0.246667	7.94642	3.18e-05	0.000719901	yes	LOC101248211	-	-	-	-	-	-	-	-
entrzID_101248236	107.667	50.6667	5.34	1.60333	-1.73577	3.38e-10	2.16e-08	yes	LOC101248236	-	Metabolism	Global and overview maps;Biosynthesis of other secondary metabolites	ko01100//tMetabolic pathways;ko01110//Biosynthesis of secondary metabolites;ko00940//Phenylpropanoid biosynthesis	K00430	-	GO:1901363//heterocyclic compound binding;GO:0043169//cation binding;GO:0043167//ion binding;GO:0005488//binding;GO:0097159//organic cyclic compound binding;GO:0046906//tetrapyrrole binding;GO:0003824//catalytic activity	GO:0044710//single-organism metabolic process;GO:0044699//single-organism process;GO:0050896//response to stimulus;GO:0008152//metabolic process;GO:0006950//response to stress
entrzID_101248286	6.66667	0	0.49	0.001	-8.93664	9e-06	0.000242198	yes	LOC101248286	-	-	-	-	-	-	-	-
entrzID_101248301	641.663	226	27.06	6.10333	-2.14849	0.0002063	0.00363158	yes	LOC101248301	-	Metabolism	Metabolism of terpenoids and polyketides	ko00908//Zeatin biosynthesis	K13495	-	-	-
entrzID_101248306	32	12.6667	1.01333	0.276667	-1.87289	0.000509518	0.00766837	yes	LOC101248306	-	-	-	-	-	-	GO:0016491//oxidoreductase activity;GO:0043169//cation binding;GO:0046872//metal ion binding;GO:0003824//catalytic activity;GO:0043167//ion binding;GO:0005488//binding	-
entrzID_101248325	78.6667	57.6667	3.01	1.40667	-1.09748	5.71e-06	0.000160475	yes	LOC101248325	-	-	-	-	-	-	-	-
entrzID_101248432	19.3333	84.6667	0.633333	1.72333	1.44416	0.000654732	0.0094349	yes	LOC101248432	-	-	-	-	-	-	-	-
entrzID_101248538	4.66667	0	0.176667	0.001	-7.46489	0.000193903	0.00345855	yes	LOC101248538	-	-	-	-	-	-	-	-
entrzID_101248561	70.3333	39.3333	3.47333	1.26	-1.4629	9.11e-07	3.12e-05	yes	LOC101248561	-	-	-	-	-	-	-	GO:0006810//transport;GO:0051179//localization;GO:0051234//establishment of localization
entrzID_101248573	13.6667	120.667	0.69	3.83667	2.47519	1.91e-17	3.59e-15	yes	LOC101248573	-	-	-	-	-	-	-	-
entrzID_101248631	553.333	264.667	17.0633	5.20667	-1.71247	1.53e-32	1.51e-29	yes	LOC101248631	-	-	-	-	-	-	-	-
entrzID_101248657	5.18333	0	0.193333	0.001	-7.59495	0.00159939	0.0194275	yes	LOC101248657	-	Metabolism	Global and overview maps;Lipid metabolism	ko01212//Fatty acid metabolism;ko01040//Biosynthesis of unsaturated fatty acids	K10256	-	GO:0003824//catalytic activity;GO:0016705//oxidoreductase activity, acting on paired donors, with incorporation or reduction of molecular oxygen;GO:0016491//oxidoreductase activity	GO:0008152//metabolic process;GO:0044710//single-organism metabolic process;GO:0044699//single-organism process
entrzID_101248692	70	41.3333	4.33	1.59333	-1.44232	8.24e-07	2.85e-05	yes	SlWRKY30	-	-	-	-	-	-	-	-
entrzID_101248700	6.33333	0.333333	0.2	0.00666667	-4.90689	0.000360238	0.00577327	yes	LOC101248700	-	-	-	-	-	-	-	-
entrzID_101248706	1900.67	1071.67	43.7833	15.91	-1.46045	1.8e-26	8.82e-24	yes	LOC101248706	-	-	-	-	-	-	-	-
entrzID_101248717	771	501	37.5233	15.88	-1.24058	4.53e-07	1.67e-05	yes	LOC101248717	-	-	-	-	-	-	-	-
entrzID_101248759	1094.33	231.667	37.3133	5.14333	-2.85892	2.78e-38	5.23e-35	yes	LOC101248759	-	-	-	-	-	-	-	-
entrzID_101248863	32.6667	17.3333	1.15333	0.373333	-1.62727	0.000184782	0.00331418	yes	LOC101248863	-	-	-	-	-	-	-	-
entrzID_101248899	41.9067	14.6667	1.08667	0.26	-2.06333	2.66e-09	1.45e-07	yes	LOC101248899	-	-	-	-	-	-	-	-
entrzID_101248957	360.333	243.667	9.46	4.06	-1.22036	1.23e-16	2.06e-14	yes	LOC101248957	-	-	-	-	-	-	-	-
entrzID_101248996	64.6667	21.3333	4.38333	0.893333	-2.29476	1.82e-07	7.19e-06	yes	LOC101248996	-	-	-	-	-	-	-	-
entrzID_101248998	10.6667	2.66667	0.233333	0.04	-2.54432	0.000258151	0.00435673	yes	LOC101248998	-	-	-	-	-	GO:0044425//membrane part;GO:0031224//intrinsic component of membrane;GO:0016020//membrane	GO:0022804//active transmembrane transporter activity;GO:0005215//transporter activity;GO:0042887//amide transmembrane transporter activity;GO:0022891//substrate-specific transmembrane transporter activity;GO:0015291//secondary active transmembrane transporter activity;GO:0022892//substrate-specific transporter activity;GO:0022857//transmembrane transporter activity	GO:0071702//organic substance transport;GO:0071705//nitrogen compound transport;GO:0044763//single-organism cellular process;GO:1902578//single-organism localization;GO:0015840//urea transport;GO:0019755//one-carbon compound transport;GO:0044765//single-organism transport;GO:0042886//amide transport;GO:0006810//transport;GO:0044699//single-organism process;GO:0009987//cellular process;GO:0051179/…
entrzID_101249045	36.6667	16.3333	2.26	0.656667	-1.78309	4.05e-06	0.000118358	yes	LOC101249045	-	-	-	-	-	-	-	-
entrzID_101249114	160.333	124.333	4.02	1.98	-1.0217	2.3e-05	0.000543168	yes	LOC101249114	-	-	-	-	-	-	-	GO:0051716//cellular response to stimulus;GO:0044763//single-organism cellular process;GO:0044699//single-organism process;GO:0006952//defense response;GO:0050896//response to stimulus;GO:0006950//response to stress;GO:0065007//biological regulation;GO:0050789//regulation of biological process;GO:0009987//cellular process;GO:0050794//regulation of cellular process
entrzID_101249139	26.8433	17.33	0.376667	0.146667	-1.36075	0.00309141	0.0329745	yes	LOC101249139	-	-	-	-	-	-	-	-
entrzID_101249163	935.333	588	22.5067	9.06667	-1.31171	2.92e-19	6.88e-17	yes	LOC101249163	-	-	-	-	-	-	-	-
entrzID_101249201	28.6667	5.33333	1.13667	0.136667	-3.05608	9.05e-12	7.12e-10	yes	LOC101249201	-	-	-	-	-	-	-	-
entrzID_101249225	947.333	584.667	35.7867	14.6733	-1.28623	2.46e-09	1.36e-07	yes	LOC101249225	-	Organismal Systems	Environmental adaptation	ko04626//Plant-pathogen interaction	K09422	-	-	-
entrzID_101249342	27	4	1.81333	0.173333	-3.38702	0.000330682	0.00535278	yes	LOC101249342	-	-	-	-	-	-	-	-
entrzID_101249358	198.333	75	7.86	1.92	-2.03342	3.62e-21	1.01e-18	yes	LOC101249358	-	-	-	-	-	-	-	-
entrzID_101249381	2616.33	1866.33	165.767	76.93	-1.10754	1.58e-09	9.03e-08	yes	LOC101249381	-	-	-	-	-	-	-	-
entrzID_101249394	3094	1580	91.9833	29.74	-1.62897	0.000115889	0.00223666	yes	LOC101249394	-	Metabolism	Amino acid metabolism;Global and overview maps;Metabolism of terpenoids and polyketides;Carbohydrate metabolism;Lipid metabolism	ko01100//tMetabolic pathways;ko01110//Biosynthesis of secondary metabolites;ko00280//Valine, leucine and isoleucine degradation;ko00900//Terpenoid backbone biosynthesis;ko00650//Butanoate metabolism;ko00072//Synthesis and degradation of ketone bodies	K01641	-	GO:0003824//catalytic activity;GO:0016740//transferase activity;GO:0016746//transferase activity, transferring acyl groups;GO:0046912//transferase activity, transferring acyl groups, acyl groups converted into alkyl on transfer	GO:0044237//cellular metabolic process;GO:0044238//primary metabolic process;GO:0044763//single-organism cellular process;GO:0008152//metabolic process;GO:0009987//cellular process;GO:0044710//single-organism metabolic process;GO:0044255//cellular lipid metabolic process;GO:0071704//organic substance metabolic process;GO:0044699//single-organism process;GO:0006720//isoprenoid metabolic process;GO…
entrzID_101249503	162	108	11.0233	4.63667	-1.2494	5.36e-08	2.35e-06	yes	LOC101249503	-	Environmental Information Processing	Signal transduction	ko04075//Plant hormone signal transduction	K14488	-	-	-
entrzID_101249533	42	139.333	1.53333	3.34	1.12318	9.91e-06	0.000262907	yes	LOC101249533	-	-	-	-	-	-	-	-
entrzID_101249565	1421.33	185.667	40.5233	3.51667	-3.52647	1.14e-33	1.35e-30	yes	LOC101249565	-	Metabolism	Metabolism of terpenoids and polyketides	ko00906//Carotenoid biosynthesis	K09843	-	-	-
entrzID_101249583	892.333	3172.33	29.0367	65.11	1.165	2.58e-20	6.47e-18	yes	LOC101249583	-	-	-	-	-	-	-	-
entrzID_101249633	52.3333	22	2.03	0.55	-1.88398	4.97e-06	0.000142668	yes	LOC101249633	-	Metabolism	Global and overview maps;Carbohydrate metabolism	ko01100//tMetabolic pathways;ko00500//Starch and sucrose metabolism	K01087	-	-	-
entrzID_101249694	385.333	180	15.17	4.42	-1.7791	5.59e-22	1.68e-19	yes	LOC101249694	-	-	-	-	-	-	-	-
entrzID_101249743	21	4.66667	0.8	0.12	-2.73697	3.14e-07	1.2e-05	yes	LOC101249743	-	-	-	-	-	-	-	-
entrzID_101249803	7.33333	36	0.26	0.773333	1.57258	0.0046721	0.0456708	yes	LOC101249803	-	Environmental Information Processing;Metabolism	Global and overview maps;Signal transduction;Carbohydrate metabolism	ko01100//tMetabolic pathways;ko04070//Phosphatidylinositol signaling system;ko00562//Inositol phosphate metabolism	K01099	-	-	-
entrzID_101249886	31880.7	24837.3	626.71	309.33	-1.01865	1.36e-14	1.67e-12	yes	LOC101249886	-	-	-	-	-	-	-	-
entrzID_101249891	277	96.6667	7.48	1.73	-2.11227	1.06e-16	1.79e-14	yes	LOC101249891	-	-	-	-	-	-	-	-
entrzID_101249954	274.667	93	14.7467	3.03	-2.283	9.05e-07	3.1e-05	yes	LOC101249954	-	-	-	-	-	-	-	-
entrzID_101249973	483.333	208.667	29.2467	8.45333	-1.79068	5.45e-06	0.000153752	yes	LOC101249973	-	-	-	-	-	-	-	-
entrzID_101250009	489.667	159.667	19.5467	4.08667	-2.25793	2.95e-32	2.66e-29	yes	LOC101250009	-	-	-	-	-	-	-	-
entrzID_101250014	2826.67	1599	205.167	74.49	-1.46168	8.61e-25	3.3e-22	yes	LOC101250014	-	-	-	-	-	-	-	-
entrzID_101250143	107	400.667	5.53	13.29	1.26499	2.67e-14	3.12e-12	yes	LOC101250143	-	-	-	-	-	-	-	-
entrzID_101250152	32.6667	12.6667	1.34667	0.333333	-2.01436	1.68e-08	8.03e-07	yes	LOC101250152	-	-	-	-	-	-	-	-
entrzID_101250166	292.667	108	15.05	3.66667	-2.03722	1.72e-10	1.14e-08	yes	LOC101250166	-	-	-	-	-	-	-	-
entrzID_101250181	448.333	222.333	10.1867	3.37333	-1.59444	4.02e-07	1.49e-05	yes	LOC101250181	-	-	-	-	-	-	-	-
entrzID_101250202	46.6667	25	3.02	1.04667	-1.52875	0.000378165	0.00601787	yes	LOC101250202	-	-	-	-	-	-	-	-
entrzID_101250219	1203.67	888.667	28.8	13.74	-1.06769	2.08e-15	3.11e-13	yes	LOC101250219	-	Organismal Systems	Environmental adaptation	ko04626//Plant-pathogen interaction	K05391	-	-	-
entrzID_101250247	1110.33	843.333	83.0433	40.13	-1.04918	3.7e-17	6.73e-15	yes	LOC101250247	-	-	-	-	-	-	-	-
entrzID_101250262	1616.67	1170.67	101.533	46.8967	-1.1144	3.89e-16	6.14e-14	yes	LOC101250262	-	Organismal Systems	Environmental adaptation	ko04626//Plant-pathogen interaction	K13448	-	-	-
entrzID_101250294	341.333	177	12.18	4.10667	-1.56847	8.97e-18	1.76e-15	yes	LOC101250294	-	-	-	-	-	-	-	-
entrzID_101250310	1363.33	876	30.18	12.4267	-1.28015	2.75e-24	9.87e-22	yes	LOC101250310	-	-	-	-	-	-	-	-
entrzID_101250316	18	58.6667	0.946667	1.98333	1.067	0.00166304	0.0200605	yes	LOC101250316	-	Environmental Information Processing	Signal transduction	ko04075//Plant hormone signal transduction	K14488	-	-	-
entrzID_101250355	285.667	199.667	18.53	8.44	-1.13455	3e-07	1.15e-05	yes	LOC101250355	-	-	-	-	-	-	-	-
entrzID_101250467	84.6667	37.6667	1.65	0.443333	-1.896	0.00488651	0.0472558	yes	LOC101250467	-	Metabolism	Global and overview maps	ko01110//Biosynthesis of secondary metabolites	K21354	-	-	-
entrzID_101250479	207.667	130.667	6.83667	2.69667	-1.34212	5.7e-09	2.99e-07	yes	LOC101250479	-	-	-	-	-	-	-	-
entrzID_101250521	61.6667	17	1.84	0.31	-2.56937	2.78e-09	1.52e-07	yes	LOC101250521	-	-	-	-	-	-	-	-
entrzID_101250559	66.6667	13	2.27333	0.276667	-3.03859	6.39e-15	8.8e-13	yes	LOC101250559	-	Metabolism	Global and overview maps;Biosynthesis of other secondary metabolites	ko01110//Biosynthesis of secondary metabolites;ko00943//Isoflavonoid biosynthesis	K13260	-	-	-
entrzID_101250569	26.3333	13.3333	1.11333	0.356667	-1.64224	0.000197766	0.00351634	yes	LOC101250569	-	-	-	-	-	-	-	-
entrzID_101250698	133.333	455.333	7.86	17.1733	1.12757	5.34e-08	2.34e-06	yes	LOC101250698	-	Organismal Systems	Environmental adaptation	ko04626//Plant-pathogen interaction	K09422	-	-	-
entrzID_101250725	189.667	601.333	7.00333	14.6767	1.06741	9.72e-06	0.000258214	yes	LOC101250725	-	-	-	-	-	-	-	-
entrzID_101250838	2.33333	17.6667	0.08	0.39	2.2854	0.000213248	0.00372129	yes	LOC101250838	-	-	-	-	-	-	-	-
entrzID_101250881	19.3333	74.3333	1.95667	4.84667	1.30859	0.000204977	0.00361892	yes	LOC101250881	-	-	-	-	-	-	-	-
entrzID_101250924	195.333	144	5.01	2.36333	-1.08399	3.54e-07	1.33e-05	yes	LOC101250924	-	-	-	-	-	-	-	-
entrzID_101250935	4200	1369.33	129.013	26.9633	-2.25845	1.35e-37	2.03e-34	yes	LOC101250935	-	-	-	-	-	GO:0031224//intrinsic component of membrane;GO:0044425//membrane part;GO:0016020//membrane	-	-
entrzID_101250974	16.6667	4.33333	0.803333	0.136667	-2.55534	9.37e-05	0.00184772	yes	SlAKR4B	-	-	-	-	-	-	-	-
entrzID_101251003	608	420.333	46.4067	20.2533	-1.19617	4.28e-15	5.96e-13	yes	LOC101251003	-	-	-	-	-	-	-	-
entrzID_101251005	89.6667	23	6.6	1.08333	-2.60699	5.03e-21	1.35e-18	yes	LOC101251005	-	-	-	-	-	-	-	-
entrzID_101251027	14.6667	6.66667	0.67	0.196667	-1.76841	0.000247809	0.00421686	yes	LOC101251027	-	-	-	-	-	-	-	-
entrzID_101251053	507.667	389	14.19	6.80667	-1.05985	0.000853691	0.011669	yes	dxs2	-	Metabolism	Global and overview maps;Metabolism of cofactors and vitamins;Metabolism of terpenoids and polyketides	ko01100//tMetabolic pathways;ko01110//Biosynthesis of secondary metabolites;ko00900//Terpenoid backbone biosynthesis;ko00730//Thiamine metabolism	K01662	-	-	-
entrzID_101251084	27.3333	9.66667	0.943333	0.22	-2.10026	0.00133333	0.01682	yes	LOC101251084	-	-	-	-	-	-	-	-
entrzID_101251144	37.6667	122.667	1.25	2.54667	1.02668	2.59e-05	0.000603423	yes	LOC101251144	-	-	-	-	-	GO:0005623//cell;GO:0005622//intracellular;GO:0044464//cell part;GO:0043226//organelle;GO:0043227//membrane-bounded organelle;GO:0044424//intracellular part;GO:0043231//intracellular membrane-bounded organelle;GO:0043229//intracellular organelle	-	GO:0044260//cellular macromolecule metabolic process;GO:0071704//organic substance metabolic process;GO:0060255//regulation of macromolecule metabolic process;GO:0044249//cellular biosynthetic process;GO:0044237//cellular metabolic process;GO:0008152//metabolic process;GO:1901576//organic substance biosynthetic process;GO:0009987//cellular process;GO:0050789//regulation of biological process;GO:0…
entrzID_101251165	762.667	476	34.74	13.78	-1.33402	2.55e-05	0.000594974	yes	LOC101251165	-	-	-	-	-	-	-	-
entrzID_101251200	0.333333	7.33333	0.00666667	0.113333	4.08746	0.00153009	0.0187573	yes	LOC101251200	-	-	-	-	-	-	-	-
entrzID_101251259	145.333	49	4.27667	0.946667	-2.17556	1.72e-16	2.84e-14	yes	LOC101251259	-	Metabolism	Carbohydrate metabolism;Global and overview maps	ko01100//tMetabolic pathways;ko00630//Glyoxylate and dicarboxylate metabolism	K22133	-	-	-
entrzID_101251286	66.6667	45.6667	2.71	1.18	-1.19951	7.52e-05	0.00153026	yes	LOC101251286	-	-	-	-	-	-	-	-
entrzID_101251303	79	25	6.34333	1.35	-2.23228	7.97e-06	0.000216321	yes	LOC101251303	-	-	-	-	-	-	-	-
entrzID_101251309	631.667	401.333	19.2833	8.13	-1.24603	7.61e-07	2.66e-05	yes	LOC101251309	-	-	-	-	-	-	-	-
entrzID_101251327	121.667	386.667	6.41667	12.8533	1.00225	2.1e-08	9.88e-07	yes	LOC101251327	-	-	-	-	-	-	-	-
entrzID_101251453	465.333	204.667	13.3633	3.84	-1.7991	1.11e-10	7.45e-09	yes	LOC101251453	-	-	-	-	-	-	-	-
entrzID_101251527	1292.67	917	69.2767	32.3967	-1.09652	3.64e-05	0.0008086	yes	LOC101251527	-	-	-	-	-	-	-	-
entrzID_101251576	229.667	76.6667	8.07667	1.64	-2.30006	2.61e-08	1.21e-06	yes	LOC101251576	-	-	-	-	-	-	-	-
entrzID_101251639	168.667	120.667	10.0667	4.71333	-1.09477	1.77e-05	0.000433947	yes	LOC101251639	-	Environmental Information Processing;Organismal Systems	Environmental adaptation;Signal transduction	ko04626//Plant-pathogen interaction;ko04016//MAPK signaling pathway - plant;ko04070//Phosphatidylinositol signaling system	K02183	-	-	-
entrzID_101251700	32	22.3333	1.58	0.74	-1.09433	0.00467674	0.0456771	yes	LOC101251700	-	-	-	-	-	-	-	-
entrzID_101251733	647.667	393	11.96	4.61333	-1.37434	1.44e-24	5.23e-22	yes	LOC101251733	-	-	-	-	-	-	-	-
entrzID_101251740	236.333	161.667	12.2733	5.20333	-1.23802	2.16e-06	6.69e-05	yes	LOC101251740	-	-	-	-	-	-	-	-
entrzID_101251778	34	3.33333	2.82	0.18	-3.96963	5.72e-07	2.06e-05	yes	WRKY75	-	-	-	-	-	-	-	-
entrzID_101251790	36.3333	4.33333	1.25667	0.0933333	-3.75107	5.41e-06	0.000152907	yes	LOC101251790	-	-	-	-	-	-	-	-
entrzID_101251835	282	218.333	11.3433	5.64333	-1.00723	1.16e-08	5.77e-07	yes	LOC101251835	-	-	-	-	-	-	-	-
entrzID_101251977	889.667	306	19.1067	4.22667	-2.17648	1.83e-46	8.28e-43	yes	LOC101251977	-	-	-	-	-	-	-	-
entrzID_101252010	10.6667	0.333333	0.663333	0.01	-6.05166	0.000793429	0.0109917	yes	LOC101252010	-	-	-	-	-	-	-	-
entrzID_101252071	5.71667	0	0.446667	0.001	-8.80305	0.000657089	0.00945681	yes	LOC101252071	-	-	-	-	-	GO:0044424//intracellular part;GO:0005622//intracellular;GO:0005623//cell;GO:0044425//membrane part;GO:0031984//organelle subcompartment;GO:0043226//organelle;GO:0016020//membrane;GO:0043231//intracellular membrane-bounded organelle;GO:0043229//intracellular organelle;GO:0031224//intrinsic component of membrane;GO:0044464//cell part;GO:0043227//membrane-bounded organelle;GO:0044422//organelle par…	GO:0022857//transmembrane transporter activity;GO:0022892//substrate-specific transporter activity;GO:0005215//transporter activity;GO:0015075//ion transmembrane transporter activity;GO:0015103//inorganic anion transmembrane transporter activity;GO:0022891//substrate-specific transmembrane transporter activity;GO:0008509//anion transmembrane transporter activity	GO:0044550//secondary metabolite biosynthetic process;GO:0006812//cation transport;GO:0001101//response to acid chemical;GO:0051179//localization;GO:0006950//response to stress;GO:1901576//organic substance biosynthetic process;GO:0031668//cellular response to extracellular stimulus;GO:0042221//response to chemical;GO:1901360//organic cyclic compound metabolic process;GO:0006810//transport;GO:005…
entrzID_101252150	6	0	0.14	0.001	-7.12928	0.000547346	0.00814741	yes	LOC101252150	-	-	-	-	-	-	-	-
entrzID_101252213	826.333	621.333	27.36	13.2	-1.05153	8.14e-17	1.4e-14	yes	LOC101252213	-	-	-	-	-	-	-	-
entrzID_101252337	336.667	171	12.7967	4.42667	-1.53148	3.5e-09	1.89e-07	yes	LOC101252337	-	-	-	-	-	-	-	-
entrzID_101252344	261.667	113.667	7.76	2.28333	-1.76492	4.67e-08	2.06e-06	yes	LOC101252344	-	-	-	-	-	-	-	-
entrzID_101252358	4	0	0.0966667	0.001	-6.59495	0.00117802	0.0151659	yes	LOC101252358	-	Genetic Information Processing	Replication and repair	ko03440//Homologous recombination;ko03430//Mismatch repair;ko03420//Nucleotide excision repair;ko03030//DNA replication	K07466	-	-	-
entrzID_101252395	35.6667	6	0.673333	0.0666667	-3.33628	2.08e-09	1.17e-07	yes	LOC101252395	-	Organismal Systems;Environmental Information Processing	Environmental adaptation;Signal transduction	ko04626//Plant-pathogen interaction;ko04016//MAPK signaling pathway - plant	K13447	-	-	-
entrzID_101252396	45.3333	8	2.51667	0.323333	-2.96042	0.000137597	0.00258923	yes	LOC101252396	-	-	-	-	-	-	-	-
entrzID_101252431	30	169	1.30333	4.77667	1.8738	8.63e-09	4.37e-07	yes	LOC101252431	-	-	-	-	-	-	-	-
entrzID_101252440	686	372.333	18.5667	6.64	-1.48346	1.3e-09	7.53e-08	yes	LOC101252440	-	Metabolism	Global and overview maps;Metabolism of cofactors and vitamins	ko01100//tMetabolic pathways;ko01110//Biosynthesis of secondary metabolites;ko00860//Porphyrin and chlorophyll metabolism	K02492	-	-	-
entrzID_101252479	1	11.6667	0.0933333	0.716667	2.94084	0.000570643	0.00842753	yes	LOC101252479	-	-	-	-	-	-	-	-
entrzID_101252482	308	988.667	16.29	33.2467	1.02922	3.29e-18	6.95e-16	yes	LOC101252482	-	-	-	-	-	-	-	-
entrzID_101252571	289	148	21.48	7.09	-1.59914	3.12e-21	8.92e-19	yes	LOC101252571	-	-	-	-	-	-	-	-
entrzID_101252623	160.667	613	13.4133	32.67	1.2843	6.81e-18	1.36e-15	yes	LOC101252623	-	-	-	-	-	-	-	-
entrzID_101252730	800.333	440.333	21.5233	7.54333	-1.51263	2.51e-31	2.1e-28	yes	LOC101252730	-	-	-	-	-	-	-	-
entrzID_101252737	25.3333	81.6667	0.906667	1.87	1.04439	0.000273251	0.00455594	yes	LOC101252737	-	-	-	-	-	-	-	-
entrzID_101252760	430	132.667	22.41	4.63667	-2.27298	2.6e-06	7.95e-05	yes	LOC101252760	-	-	-	-	-	-	-	-
entrzID_101252819	321	206	14.11	6.02	-1.22888	1.12e-06	3.71e-05	yes	LOC101252819	-	Organismal Systems	Environmental adaptation	ko04626//Plant-pathogen interaction	K09422	-	-	-
entrzID_101252830	134.333	20.3333	4.12667	0.41	-3.33128	6.02e-26	2.72e-23	yes	LOC101252830	-	-	-	-	-	-	GO:0016740//transferase activity;GO:0003824//catalytic activity	-
entrzID_101252832	110.667	82.3333	2.56667	1.22667	-1.06515	2.28e-05	0.000538454	yes	LOC101252832	-	-	-	-	-	-	-	-
entrzID_101252838	1369.33	866.333	34.1433	14.12	-1.27386	3.14e-11	2.28e-09	yes	LOC101252838	-	-	-	-	-	-	GO:0003824//catalytic activity;GO:0000166//nucleotide binding;GO:1901363//heterocyclic compound binding;GO:0005488//binding;GO:1901265//nucleoside phosphate binding;GO:0097159//organic cyclic compound binding;GO:0036094//small molecule binding	GO:0008152//metabolic process;GO:0044710//single-organism metabolic process;GO:0044699//single-organism process
entrzID_101252861	24.6667	11.6667	0.71	0.223333	-1.66862	0.000100511	0.00196675	yes	LOC101252861	-	-	-	-	-	-	-	-
entrzID_101252915	17.3333	63.3333	0.323333	0.766667	1.24558	0.000275009	0.00457963	yes	LOC101252915	-	-	-	-	-	-	-	-
entrzID_101252936	225.333	157.667	7.29333	3.28333	-1.15142	2.57e-09	1.41e-07	yes	LOC101252936	-	-	-	-	-	-	-	-
entrzID_101252966	126.333	88.3333	4.12667	1.83667	-1.16789	2.52e-08	1.17e-06	yes	LOC101252966	-	-	-	-	-	GO:0031224//intrinsic component of membrane;GO:0016020//membrane;GO:0044425//membrane part	GO:0022804//active transmembrane transporter activity;GO:0022857//transmembrane transporter activity;GO:0022892//substrate-specific transporter activity;GO:0015075//ion transmembrane transporter activity;GO:0022891//substrate-specific transmembrane transporter activity;GO:0008514//organic anion transmembrane transporter activity;GO:0005342//organic acid transmembrane transporter activity;GO:00152…	GO:0051234//establishment of localization;GO:0071702//organic substance transport;GO:0071705//nitrogen compound transport;GO:0051179//localization;GO:0044765//single-organism transport;GO:0015849//organic acid transport;GO:0006835//dicarboxylic acid transport;GO:0006865//amino acid transport;GO:0044699//single-organism process;GO:0015711//organic anion transport;GO:0006810//transport;GO:1902578//…
entrzID_101253022	43	16.3333	1.26667	0.32	-1.98489	0.00213896	0.0245676	yes	LOC101253022	-	Metabolism	Amino acid metabolism;Global and overview maps;Metabolism of other amino acids	ko01100//tMetabolic pathways;ko00330//Arginine and proline metabolism;ko00410//beta-Alanine metabolism	K13366	-	GO:0016491//oxidoreductase activity;GO:0016647//oxidoreductase activity, acting on the CH-NH group of donors, oxygen as acceptor;GO:0003824//catalytic activity;GO:0016645//oxidoreductase activity, acting on the CH-NH group of donors	GO:0044710//single-organism metabolic process;GO:0044699//single-organism process;GO:0008152//metabolic process
entrzID_101253036	15	7.33333	0.65	0.21	-1.63005	0.000721068	0.0101956	yes	LOC101253036	-	-	-	-	-	-	-	-
entrzID_101253087	92.3333	66	3.95667	1.78667	-1.14702	1.84e-05	0.000448895	yes	LOC101253087	-	-	-	-	-	-	-	-
entrzID_101253157	7	1.66667	0.23	0.0333333	-2.7866	0.00070274	0.00998024	yes	LOC101253157	-	-	-	-	-	-	-	-
entrzID_101253232	8	0	0.673333	0.001	-9.39518	0.00126144	0.0160839	yes	MKS1a	-	-	-	-	-	-	-	-
entrzID_101253243	1017	316.667	41.91	8.5	-2.30176	1.63e-26	8.19e-24	yes	LOC101253243	-	-	-	-	-	-	-	-
entrzID_101253245	213.333	115	8.74333	3.08333	-1.50369	5.48e-12	4.5e-10	yes	LOC101253245	-	Organismal Systems	Environmental adaptation	ko04626//Plant-pathogen interaction	K09422	-	-	-
entrzID_101253295	344.667	117.333	14.3433	3.30333	-2.11839	1.1e-09	6.44e-08	yes	LOC101253295	-	-	-	-	-	-	-	-
entrzID_101253506	3.33333	0	0.12	0.001	-6.90689	0.00240296	0.0269357	yes	LOC101253506	-	-	-	-	-	-	-	-
entrzID_101253552	218.333	85	17.41	4.19	-2.05489	0.000272863	0.00455397	yes	LOC101253552	-	-	-	-	-	-	-	-
entrzID_101253556	10.3333	3.33333	0.383333	0.0833333	-2.20163	0.00128083	0.0162577	yes	LOC101253556	-	Metabolism	Biosynthesis of other secondary metabolites;Global and overview maps	ko01100//tMetabolic pathways;ko01110//Biosynthesis of secondary metabolites;ko00940//Phenylpropanoid biosynthesis;ko00941//Flavonoid biosynthesis;ko00945//Stilbenoid, diarylheptanoid and gingerol biosynthesis	K13065	-	-	-
entrzID_101253598	312	186.333	14.1733	5.43667	-1.38238	2.75e-11	2.04e-09	yes	LOC101253598	-	-	-	-	-	-	-	-
entrzID_101253674	36.6667	23.3333	1.83667	0.733333	-1.32455	0.000359868	0.00577143	yes	LOC101253674	-	-	-	-	-	-	-	-
entrzID_101253701	12.3333	0	0.403333	0.001	-8.65583	1.4e-05	0.000357016	yes	LOC101253701	-	-	-	-	-	-	-	-
entrzID_101253722	145	109.667	5.67	2.75	-1.04392	3.6e-06	0.000105856	yes	LOC101253722	-	-	-	-	-	-	-	-
entrzID_101253780	75.6667	416.333	3.05667	10.92	1.83694	4.6e-27	2.54e-24	yes	LOC101253780	-	-	-	-	-	-	-	GO:0050896//response to stimulus
entrzID_101253826	847.667	214	31.6233	5.08667	-2.6362	4.65e-37	5.83e-34	yes	LOC101253826	-	-	-	-	-	-	-	GO:0019538//protein metabolic process;GO:0043170//macromolecule metabolic process;GO:0071704//organic substance metabolic process;GO:0044238//primary metabolic process;GO:0008152//metabolic process
entrzID_101253845	949.333	547.333	48.47	18.31	-1.40446	2.22e-07	8.65e-06	yes	LOC101253845	-	Metabolism	Metabolism of other amino acids	ko00480//Glutathione metabolism	K00799	-	-	-
entrzID_101254018	0	4.66667	0.001	0.216667	7.75933	0.00476278	0.046337	yes	LOC101254018	-	-	-	-	-	-	-	-
entrzID_101254097	2245.33	1218.67	85.17	29.6167	-1.52394	1.13e-25	4.89e-23	yes	LOC101254097	-	-	-	-	-	-	-	-
entrzID_101254104	28.6667	6.33333	1.06667	0.143333	-2.89566	1.3e-08	6.36e-07	yes	LOC101254104	-	-	-	-	-	-	-	-
entrzID_101254109	2055	1466	67.7233	31.14	-1.12088	0.000814221	0.0112041	yes	LOC101254109	-	Metabolism	Global and overview maps	ko01110//Biosynthesis of secondary metabolites	K21354	-	-	-
entrzID_101254158	1109	727.667	50.4933	21.4433	-1.23556	2.98e-25	1.18e-22	yes	LOC101254158	-	-	-	-	-	-	-	-
entrzID_101254274	33.3333	16.6667	1.00333	0.313333	-1.67903	2.4e-05	0.000563511	yes	LOC101254274	-	-	-	-	-	-	-	-
entrzID_101254394	100.667	55.6667	5.14667	1.92	-1.42253	5.46e-06	0.000154022	yes	LOC101254394	-	-	-	-	-	-	-	-
entrzID_101254410	958.667	646	27.9833	12.2667	-1.18982	1.82e-07	7.19e-06	yes	LOC101254410	-	-	-	-	-	-	-	-
entrzID_101254527	10	4.33333	0.246667	0.0733333	-1.75002	0.00389332	0.0396645	yes	LOC101254527	-	-	-	-	-	-	-	-
entrzID_101254668	392.667	228.667	12.92	4.83667	-1.41752	9.08e-11	6.23e-09	yes	LOC101254668	-	-	-	-	-	-	-	-
entrzID_101254732	224.667	107	4.83	1.44	-1.74595	1.36e-16	2.25e-14	yes	LOC101254732	-	-	-	-	-	-	-	-
entrzID_101254813	4.33333	39.3333	0.496667	2.69333	2.43904	1.09e-06	3.64e-05	yes	LOC101254813	-	-	-	-	-	-	-	-
entrzID_101254946	2.33333	131	0.166667	6.74	5.33771	0.000311314	0.00509405	yes	LOC101254946	-	Genetic Information Processing	Folding, sorting and degradation	ko04141//Protein processing in endoplasmic reticulum	K13993	-	-	-
entrzID_101255011	3217.67	1911.67	102.257	39.9667	-1.35533	0.000596321	0.00873818	yes	LOC101255011	-	-	-	-	-	-	GO:0005488//binding;GO:0016491//oxidoreductase activity;GO:0043167//ion binding;GO:0046872//metal ion binding;GO:0043169//cation binding;GO:0003824//catalytic activity	-
entrzID_101255079	309.667	132.667	8.26	2.30333	-1.84242	1.25e-20	3.28e-18	yes	LOC101255079	-	-	-	-	-	-	-	-
entrzID_101255096	359.667	228.667	36.4633	14.7	-1.31063	4.93e-18	1.01e-15	yes	LOC101255096	-	-	-	-	-	-	-	-
entrzID_101255164	28.3333	127.667	0.74	2.31667	1.64645	0.000227842	0.0039304	yes	LOC101255164	-	Genetic Information Processing;Cellular Processes	Folding, sorting and degradation;Transcription;Transport and catabolism	ko04141//Protein processing in endoplasmic reticulum;ko04144//Endocytosis;ko03040//Spliceosome	K03283	-	-	-
entrzID_101255178	2565.59	1669.18	152.447	61.97	-1.29866	1.85e-19	4.49e-17	yes	LOC101255178	-	-	-	-	-	-	-	-
entrzID_101255185	99.6667	410.333	2.49667	7.16	1.51996	0.000317019	0.00516493	yes	LOC101255185	-	Genetic Information Processing;Cellular Processes	Transport and catabolism;Transcription;Folding, sorting and degradation	ko04141//Protein processing in endoplasmic reticulum;ko04144//Endocytosis;ko03040//Spliceosome	K03283	-	GO:0036094//small molecule binding;GO:0001882//nucleoside binding;GO:0005488//binding;GO:0016627//oxidoreductase activity, acting on the CH-CH group of donors;GO:0032549//ribonucleoside binding;GO:0016628//oxidoreductase activity, acting on the CH-CH group of donors, NAD or NADP as acceptor;GO:0001883//purine nucleoside binding;GO:0032550//purine ribonucleoside binding;GO:0003824//catalytic activ…	GO:0008152//metabolic process;GO:0044699//single-organism process;GO:0044710//single-organism metabolic process
entrzID_101255217	3.66667	0	0.146667	0.001	-7.1964	0.000905352	0.0122125	yes	LOC101255217	-	Environmental Information Processing	Signal transduction	ko04016//MAPK signaling pathway - plant	K20716	-	-	-
entrzID_101255228	260.667	837.333	15.13	30.87	1.02879	1.37e-13	1.45e-11	yes	LOC101255228	-	-	-	-	-	-	-	-
entrzID_101255305	113	390.333	5.88333	12.7533	1.11617	3.5e-08	1.58e-06	yes	LOC101255305	-	Organismal Systems	Environmental adaptation	ko04626//Plant-pathogen interaction	K09422	-	-	-
entrzID_101255316	179.407	102	2.72333	0.98	-1.47452	1.62e-13	1.7e-11	yes	LOC101255316	-	-	-	-	-	-	-	-
entrzID_101255379	1759.3	472.697	47.7667	8.10667	-2.55882	1.31e-40	3.71e-37	yes	LOC101255379	-	Organismal Systems	Environmental adaptation	ko04626//Plant-pathogen interaction	K13412	-	-	-
entrzID_101255474	10.6667	0	0.456667	0.001	-8.835	9.15e-09	4.6e-07	yes	LOC101255474	-	Metabolism	Global and overview maps;Lipid metabolism	ko01212//Fatty acid metabolism;ko01040//Biosynthesis of unsaturated fatty acids	K10256	-	GO:0016705//oxidoreductase activity, acting on paired donors, with incorporation or reduction of molecular oxygen;GO:0003824//catalytic activity;GO:0016491//oxidoreductase activity	GO:0044710//single-organism metabolic process;GO:0008152//metabolic process;GO:0044699//single-organism process
entrzID_101255483	118.667	71.6667	1.85667	0.706667	-1.39361	1.41e-10	9.36e-09	yes	LOC101255483	-	-	-	-	-	GO:0031224//intrinsic component of membrane;GO:0044425//membrane part;GO:0016020//membrane	GO:0005488//binding;GO:0004672//protein kinase activity;GO:1901363//heterocyclic compound binding;GO:0032550//purine ribonucleoside binding;GO:0097159//organic cyclic compound binding;GO:0016301//kinase activity;GO:0003824//catalytic activity;GO:0016740//transferase activity;GO:0032549//ribonucleoside binding;GO:0001882//nucleoside binding;GO:0016773//phosphotransferase activity, alcohol group as…	GO:0044238//primary metabolic process;GO:0043170//macromolecule metabolic process;GO:0006464//cellular protein modification process;GO:0044260//cellular macromolecule metabolic process;GO:0036211//protein modification process;GO:0008152//metabolic process;GO:0044237//cellular metabolic process;GO:0019538//protein metabolic process;GO:0009987//cellular process;GO:0006796//phosphate-containing comp…
entrzID_101255501	4472	2724.67	135.763	53.3667	-1.34708	2.39e-16	3.86e-14	yes	SlWRKY33A	-	Organismal Systems;Environmental Information Processing	Environmental adaptation;Signal transduction	ko04626//Plant-pathogen interaction;ko04016//MAPK signaling pathway - plant	K13424	-	GO:0097159//organic cyclic compound binding;GO:0003676//nucleic acid binding;GO:1901363//heterocyclic compound binding;GO:0005488//binding;GO:0003677//DNA binding	GO:0010468//regulation of gene expression;GO:0065007//biological regulation;GO:0019222//regulation of metabolic process;GO:0060255//regulation of macromolecule metabolic process;GO:0050789//regulation of biological process
entrzID_101255510	16819.7	10941	430.427	181.44	-1.24627	0.00156963	0.0191278	yes	LOC101255510	-	-	-	-	-	-	-	-
entrzID_101255514	308	93.3333	23.0967	4.81667	-2.26158	0.0010948	0.0143148	yes	LOC101255514	-	-	-	-	-	-	-	-
entrzID_101255519	7.33333	2.33333	0.21	0.05	-2.07039	0.00299023	0.0320771	yes	LOC101255519	-	-	-	-	-	-	-	-
entrzID_101255524	16.3333	73.6667	0.986667	2.76	1.48403	5.09e-05	0.0010724	yes	LOC101255524	-	-	-	-	-	-	-	-
entrzID_101255572	27.3333	18.6667	0.546667	0.24	-1.18763	0.00110755	0.0144564	yes	LOC101255572	-	-	-	-	-	-	-	-
entrzID_101255675	353.667	146.667	12.76	3.30667	-1.94818	2.65e-16	4.24e-14	yes	LOC101255675	-	-	-	-	-	-	-	-
entrzID_101255730	17.6667	11	1.41333	0.593333	-1.25219	0.0037339	0.0383774	yes	LOC101255730	-	-	-	-	-	-	-	-
entrzID_101255734	161	109.333	9.63	4.33667	-1.15095	2.18e-05	0.000517624	yes	AnthOMT	-	Metabolism	Global and overview maps;Amino acid metabolism;Biosynthesis of other secondary metabolites	ko01100//tMetabolic pathways;ko01110//Biosynthesis of secondary metabolites;ko00940//Phenylpropanoid biosynthesis;ko00360//Phenylalanine metabolism;ko00941//Flavonoid biosynthesis;ko00945//Stilbenoid, diarylheptanoid and gingerol biosynthesis	K00588	-	GO:0016740//transferase activity;GO:0003824//catalytic activity;GO:0016741//transferase activity, transferring one-carbon groups;GO:0008168//methyltransferase activity	GO:0008152//metabolic process
entrzID_101255806	3938.43	2114.19	101.357	34.4767	-1.55575	9.71e-15	1.26e-12	yes	LOC101255806	-	-	-	-	-	-	-	-
entrzID_101255869	106.49	9.68	1.94	0.11	-4.14048	6.87e-40	1.55e-36	yes	LOC101255869	-	-	-	-	-	-	-	-
entrzID_101255885	785.667	548.333	37.8233	16.8933	-1.16282	1.29e-14	1.62e-12	yes	LOC101255885	-	-	-	-	-	-	-	-
entrzID_101255889	224	73	7.7	1.51667	-2.34395	2.95e-05	0.000676582	yes	LOC101255889	-	-	-	-	-	-	-	-
entrzID_101255977	12	4.33333	0.413333	0.0966667	-2.09622	0.000399305	0.00630099	yes	LOC101255977	-	-	-	-	-	-	-	-
entrzID_101255999	120.333	33.6667	5.91667	1	-2.56478	5.61e-10	3.44e-08	yes	LOC101255999	-	-	-	-	-	GO:0031224//intrinsic component of membrane;GO:0044425//membrane part;GO:0016020//membrane	GO:0022891//substrate-specific transmembrane transporter activity;GO:0016628//oxidoreductase activity, acting on the CH-CH group of donors, NAD or NADP as acceptor;GO:0046873//metal ion transmembrane transporter activity;GO:0008324//cation transmembrane transporter activity;GO:0003824//catalytic activity;GO:0022892//substrate-specific transporter activity;GO:0015075//ion transmembrane transporter…	GO:1902578//single-organism localization;GO:0006812//cation transport;GO:0006820//anion transport;GO:0042594//response to starvation;GO:0050896//response to stimulus;GO:0009605//response to external stimulus;GO:0007154//cell communication;GO:0000041//transition metal ion transport;GO:0044763//single-organism cellular process;GO:0001101//response to acid chemical;GO:0006950//response to stress;GO:…
entrzID_101256004	14.3333	1.33333	0.42	0.0233333	-4.16993	4.09e-06	0.000119547	yes	LOC101256004	-	-	-	-	-	-	-	-
entrzID_101256055	591.333	376	16.3733	6.61667	-1.30717	3.22e-17	5.91e-15	yes	LOC101256055	-	-	-	-	-	-	-	GO:0051234//establishment of localization;GO:0050789//regulation of biological process;GO:0010033//response to organic substance;GO:0071495//cellular response to endogenous stimulus;GO:0006886//intracellular protein transport;GO:0071446//cellular response to salicylic acid stimulus;GO:0050794//regulation of cellular process;GO:0051649//establishment of localization in cell;GO:0070727//cellular ma…
entrzID_101256099	107.667	76.6667	4.40333	1.99	-1.14583	4.75e-08	2.09e-06	yes	LOC101256099	-	-	-	-	-	-	-	-
entrzID_101256176	342	167.333	19.3167	5.98	-1.69163	8.42e-25	3.28e-22	yes	LOC101256176	-	-	-	-	-	-	-	-
entrzID_101256237	937.333	317.333	40.7933	9.25	-2.14081	6.54e-13	6.26e-11	yes	LOC101256237	-	Organismal Systems	Environmental adaptation	ko04626//Plant-pathogen interaction	K13448	-	-	-
entrzID_101256272	0	25	0.001	1.27667	10.3182	0.000206047	0.00363158	yes	LOC101256272	-	Genetic Information Processing	Folding, sorting and degradation	ko04141//Protein processing in endoplasmic reticulum	K13993	-	-	-
entrzID_101256297	10.3333	3	0.166667	0.0333333	-2.32193	0.000127077	0.0024195	yes	LOC101256297	-	-	-	-	-	-	-	-
entrzID_101256318	5	0.666667	0.24	0.02	-3.58496	0.00197853	0.0230295	yes	LOC101256318	-	-	-	-	-	-	-	-
entrzID_101256373	1682.33	934.667	54.1267	19.3733	-1.48227	1.19e-29	8.95e-27	yes	LOC101256373	-	Metabolism	Global and overview maps;Metabolism of other amino acids;Carbohydrate metabolism	ko01100//tMetabolic pathways;ko01110//Biosynthesis of secondary metabolites;ko01200//Carbon metabolism;ko00480//Glutathione metabolism;ko00030//Pentose phosphate pathway	K00033	-	GO:0016491//oxidoreductase activity;GO:0003824//catalytic activity;GO:0016614//oxidoreductase activity, acting on CH-OH group of donors;GO:1901265//nucleoside phosphate binding;GO:1901363//heterocyclic compound binding;GO:0036094//small molecule binding;GO:0000166//nucleotide binding;GO:0048037//cofactor binding;GO:0097159//organic cyclic compound binding;GO:0005488//binding	GO:1901360//organic cyclic compound metabolic process;GO:0071704//organic substance metabolic process;GO:0072524//pyridine-containing compound metabolic process;GO:0006793//phosphorus metabolic process;GO:0006796//phosphate-containing compound metabolic process;GO:0044237//cellular metabolic process;GO:0006732//coenzyme metabolic process;GO:0006753//nucleoside phosphate metabolic process;GO:19015…
entrzID_101256443	828.333	619.667	28.28	13.7667	-1.0386	0.00062555	0.00910738	yes	LOC101256443	-	Metabolism	Global and overview maps;Lipid metabolism	ko01100//tMetabolic pathways;ko00100//Steroid biosynthesis	K07748	-	-	-
entrzID_101256462	32	18.3333	2.03333	0.79	-1.36392	0.00509001	0.0486611	yes	LOC101256462	-	-	-	-	-	-	-	GO:0009059//macromolecule biosynthetic process;GO:0044237//cellular metabolic process;GO:1901576//organic substance biosynthetic process;GO:0043170//macromolecule metabolic process;GO:0010467//gene expression;GO:0044249//cellular biosynthetic process;GO:0044260//cellular macromolecule metabolic process;GO:0071704//organic substance metabolic process;GO:0008152//metabolic process;GO:0009058//biosy…
entrzID_101256484	28.3333	13	1.61	0.51	-1.65849	0.00241966	0.0270487	yes	LOC101256484	-	-	-	-	-	-	-	-
entrzID_101256494	0	5.33333	0.001	0.363333	8.50515	0.0013494	0.0169849	yes	LOC101256494	-	-	-	-	-	-	-	-
entrzID_101256570	301.667	125	16.9567	4.75667	-1.83383	4.04e-05	0.00088122	yes	LOC101256570	-	-	-	-	-	-	-	-
entrzID_101256596	1521.67	891.667	54.5567	20.33	-1.42415	0.000330393	0.00535194	yes	LOC101256596	-	Metabolism	Lipid metabolism;Global and overview maps	ko01100//tMetabolic pathways;ko01110//Biosynthesis of secondary metabolites;ko00100//Steroid biosynthesis	K00213	-	GO:0016491//oxidoreductase activity;GO:0016627//oxidoreductase activity, acting on the CH-CH group of donors;GO:0003824//catalytic activity	GO:0044699//single-organism process;GO:0008152//metabolic process;GO:0044710//single-organism metabolic process
entrzID_101256648	3	15.6667	0.166667	0.56	1.74846	0.00360889	0.0372792	yes	LOC101256648	-	-	-	-	-	-	-	-
entrzID_101256655	39	123	1.45667	3.01333	1.04869	2.63e-05	0.000609901	yes	LOC101256655	-	-	-	-	-	-	-	-
entrzID_101256695	12	1.33333	0.38	0.03	-3.66297	0.000300139	0.00495065	yes	LOC101256695	-	-	-	-	-	-	-	-
entrzID_101256719	52	31	1.78	0.686667	-1.3742	0.00127811	0.0162414	yes	LOC101256719	-	-	-	-	-	-	-	-
entrzID_101256767	186.667	109.333	8.10333	3.08333	-1.39402	1.01e-10	6.88e-09	yes	LOC101256767	-	Metabolism	Lipid metabolism;Global and overview maps	ko01212//Fatty acid metabolism;ko01040//Biosynthesis of unsaturated fatty acids	K10256	-	-	-
entrzID_101256817	883.333	567.333	51.4967	21.5867	-1.25434	1.99e-10	1.3e-08	yes	LOC101256817	-	Organismal Systems	Environmental adaptation	ko04626//Plant-pathogen interaction	K13448	-	GO:0043167//ion binding;GO:0005488//binding;GO:0043169//cation binding;GO:0046872//metal ion binding	GO:0048869//cellular developmental process;GO:0071840//cellular component organization or biogenesis;GO:0009987//cellular process;GO:0030154//cell differentiation;GO:0044767//single-organism developmental process;GO:0000902//cell morphogenesis;GO:0016043//cellular component organization;GO:0048468//cell development;GO:0048856//anatomical structure development;GO:0000904//cell morphogenesis involv…
entrzID_101256856	49.6667	31.3333	2.99333	1.26667	-1.24072	0.000235094	0.00402781	yes	LOC101256856	-	Environmental Information Processing	Signal transduction	ko04075//Plant hormone signal transduction;ko04016//MAPK signaling pathway - plant	K14496	-	-	-
entrzID_101256858	13	1.33333	0.46	0.03	-3.9386	0.00522397	0.0495849	yes	LOC101256858	-	-	-	-	-	-	-	-
entrzID_101256921	304	169.667	17.25	6.11667	-1.49578	1.2e-19	2.99e-17	yes	LOC101256921	-	-	-	-	-	-	-	-
entrzID_101257064	61.6667	43.68	1.82	0.836667	-1.12121	0.000121939	0.00233347	yes	LOC101257064	-	Organismal Systems;Environmental Information Processing	Signal transduction;Environmental adaptation	ko04626//Plant-pathogen interaction;ko04016//MAPK signaling pathway - plant	K13420	-	-	-
entrzID_101257145	5	0	0.213333	0.001	-7.73697	0.00149057	0.0183851	yes	LOC101257145	-	Metabolism	Carbohydrate metabolism	ko00520//Amino sugar and nucleotide sugar metabolism	K13379	-	-	-
entrzID_101257150	32	12.6667	0.493333	0.12	-2.03953	2.1e-07	8.22e-06	yes	LOC101257150	-	-	-	-	-	-	-	-
entrzID_101257219	678.667	331	25.2333	7.88667	-1.67784	9.03e-25	3.4e-22	yes	LOC101257219	-	-	-	-	-	-	-	-
entrzID_101257330	114	65	3.46	1.25	-1.46884	3.73e-05	0.000823323	yes	LOC101257330	-	-	-	-	-	-	GO:0016757//transferase activity, transferring glycosyl groups;GO:0003824//catalytic activity;GO:0016740//transferase activity	GO:0008152//metabolic process
entrzID_101257433	26	10	1.82	0.41	-2.15024	7.99e-05	0.00160422	yes	LOC101257433	-	-	-	-	-	-	-	-
entrzID_101257491	838.333	216.667	19.5633	3.24667	-2.59112	2.72e-38	5.23e-35	yes	LOC101257491	-	-	-	-	-	-	-	-
entrzID_101257504	471	268	13.9033	5.05667	-1.45917	2.32e-26	1.09e-23	yes	LOC101257504	-	-	-	-	-	-	-	-
entrzID_101257639	461	342.667	26.49	12.5233	-1.08083	4.33e-13	4.3e-11	yes	LOC101257639	-	-	-	-	-	-	-	-
entrzID_101257664	56	23	1.60333	0.433333	-1.88753	6.54e-09	3.4e-07	yes	LOC101257664	-	-	-	-	-	-	-	-
entrzID_101257732	194.333	99.6667	7.4	2.35667	-1.65078	5.75e-13	5.57e-11	yes	LOC101257732	-	-	-	-	-	-	-	-
entrzID_101257771	126	93.6667	3.99667	1.87	-1.09576	2.59e-06	7.93e-05	yes	LOC101257771	-	-	-	-	-	-	-	-
entrzID_101257783	174.333	76	7.94333	2.21667	-1.84135	9.35e-08	3.94e-06	yes	LOC101257783	-	Metabolism	Carbohydrate metabolism;Global and overview maps	ko01100//tMetabolic pathways;ko00520//Amino sugar and nucleotide sugar metabolism	K01183	-	GO:0003824//catalytic activity;GO:0016787//hydrolase activity	GO:0008152//metabolic process
entrzID_101257791	145.667	511	2.33333	5.32	1.18903	9.01e-15	1.18e-12	yes	LOC101257791	-	-	-	-	-	GO:0044425//membrane part;GO:0031224//intrinsic component of membrane;GO:0016020//membrane	GO:0036094//small molecule binding;GO:0005488//binding;GO:0001882//nucleoside binding;GO:0016740//transferase activity;GO:0032550//purine ribonucleoside binding;GO:1901363//heterocyclic compound binding;GO:0032549//ribonucleoside binding;GO:0097159//organic cyclic compound binding;GO:0097367//carbohydrate derivative binding;GO:0016772//transferase activity, transferring phosphorus-containing grou…	GO:0071704//organic substance metabolic process;GO:0043412//macromolecule modification;GO:0044237//cellular metabolic process;GO:0044238//primary metabolic process;GO:0008152//metabolic process;GO:0044260//cellular macromolecule metabolic process;GO:0009987//cellular process;GO:0044267//cellular protein metabolic process;GO:0043170//macromolecule metabolic process;GO:0006464//cellular protein mod…
entrzID_101257892	4.66667	0	0.193333	0.001	-7.59495	0.000199531	0.00354214	yes	LOC101257892	-	Metabolism	Global and overview maps;Metabolism of terpenoids and polyketides	ko01110//Biosynthesis of secondary metabolites;ko00904//Diterpenoid biosynthesis	K04124	-	-	-
entrzID_101257932	4.33333	0	0.133333	0.001	-7.05889	0.00186245	0.0219357	yes	LOC101257932	-	-	-	-	-	-	-	-
entrzID_101257973	762	525.333	21.3767	9.29667	-1.20125	9.71e-19	2.17e-16	yes	NACMTF3	-	-	-	-	-	-	-	-
entrzID_101257981	336	259.667	16.39	8.03333	-1.02875	2.32e-09	1.29e-07	yes	LOC101257981	-	-	-	-	-	-	-	-
entrzID_101257992	308.667	235.667	12.7167	6.15667	-1.0465	6.18e-13	5.96e-11	yes	LOC101257992	-	-	-	-	-	-	-	-
entrzID_101258062	940.667	697.333	44.5	21.0933	-1.07702	1.28e-12	1.17e-10	yes	LOC101258062	-	-	-	-	-	-	-	-
entrzID_101258063	73.3333	267.667	2.7	6.42333	1.25036	1.04e-09	6.14e-08	yes	LOC101258063	-	-	-	-	-	-	-	-
entrzID_101258080	31.3333	108	0.933333	2.09	1.16304	0.000104157	0.00203105	yes	LOC101258080	-	-	-	-	-	-	-	-
entrzID_101258081	463.33	130.987	20.12	3.89	-2.37079	5.36e-07	1.94e-05	yes	LOC101258081	-	Metabolism	Metabolism of terpenoids and polyketides	ko00909//Sesquiterpenoid and triterpenoid biosynthesis	K15803	-	-	-
entrzID_101258116	878.333	605.667	46.58	20.33	-1.1961	5.58e-17	9.77e-15	yes	LOC101258116	-	-	-	-	-	-	-	-
entrzID_101258155	9357	4855.33	217.137	74.41	-1.54503	2.26e-09	1.25e-07	yes	LOC101258155	-	-	-	-	-	-	-	-
entrzID_101258176	204	8.66667	6.4	0.183333	-5.12553	7.63e-19	1.72e-16	yes	PPO	-	Metabolism	Global and overview maps;Amino acid metabolism;Biosynthesis of other secondary metabolites	ko01100//tMetabolic pathways;ko01110//Biosynthesis of secondary metabolites;ko00350//Tyrosine metabolism;ko00950//Isoquinoline alkaloid biosynthesis	K00422	-	-	-
entrzID_101258189	143.773	110.037	3.72667	1.75333	-1.08779	3.76e-05	0.000829412	yes	sbt4e	-	-	-	-	-	-	GO:0070011//peptidase activity, acting on L-amino acid peptides;GO:0016787//hydrolase activity;GO:0008233//peptidase activity;GO:0003824//catalytic activity	GO:0044238//primary metabolic process;GO:0043170//macromolecule metabolic process;GO:0019538//protein metabolic process;GO:0071704//organic substance metabolic process;GO:0008152//metabolic process
entrzID_101258203	470.333	186.667	8.07333	2.00667	-2.00836	1.93e-26	9.28e-24	yes	LOC101258203	-	-	-	-	-	-	-	-
entrzID_101258252	29.6667	6.33333	1.82667	0.27	-2.75818	1.27e-07	5.2e-06	yes	LOC101258252	-	-	-	-	-	-	-	-
entrzID_101258266	975.667	523	55.1	18.65	-1.56288	0.00149491	0.0184261	yes	LOC101258266	-	Metabolism	Lipid metabolism;Global and overview maps	ko01100//tMetabolic pathways;ko01110//Biosynthesis of secondary metabolites;ko00100//Steroid biosynthesis	K14424	GO:0044425//membrane part;GO:0031224//intrinsic component of membrane;GO:0016020//membrane	GO:0003824//catalytic activity	GO:0032787//monocarboxylic acid metabolic process;GO:0006082//organic acid metabolic process;GO:0071704//organic substance metabolic process;GO:0044710//single-organism metabolic process;GO:0044255//cellular lipid metabolic process;GO:0044281//small molecule metabolic process;GO:0043436//oxoacid metabolic process;GO:0044238//primary metabolic process;GO:0008152//metabolic process;GO:0006631//fatt…
entrzID_101258345	56.01	16.7467	3.19667	0.66	-2.27603	3.42e-05	0.000763826	yes	LOC101258345	-	Environmental Information Processing	Signal transduction	ko04075//Plant hormone signal transduction	K14504	GO:0030312//external encapsulating structure;GO:0005576//extracellular region;GO:0044464//cell part;GO:0071944//cell periphery;GO:0005623//cell	GO:0016787//hydrolase activity;GO:0003824//catalytic activity;GO:0016757//transferase activity, transferring glycosyl groups;GO:0016740//transferase activity;GO:0016758//transferase activity, transferring hexosyl groups	GO:0045229//external encapsulating structure organization;GO:0043170//macromolecule metabolic process;GO:0008152//metabolic process;GO:0044238//primary metabolic process;GO:0044042//glucan metabolic process;GO:0009987//cellular process;GO:0071704//organic substance metabolic process;GO:0071840//cellular component organization or biogenesis;GO:0005976//polysaccharide metabolic process;GO:0005975//…
entrzID_101258353	64.22	33.8	3.12333	1.09667	-1.50996	0.000644136	0.00932387	yes	LOC101258353	-	Environmental Information Processing;Metabolism	Global and overview maps;Amino acid metabolism;Signal transduction	ko01100//tMetabolic pathways;ko01110//Biosynthesis of secondary metabolites;ko04016//MAPK signaling pathway - plant;ko00270//Cysteine and methionine metabolism	K20772	-	GO:0016846//carbon-sulfur lyase activity;GO:0005488//binding;GO:0016829//lyase activity;GO:0003824//catalytic activity;GO:0043167//ion binding;GO:0043168//anion binding	GO:0019752//carboxylic acid metabolic process;GO:0044699//single-organism process;GO:0044237//cellular metabolic process;GO:0006807//nitrogen compound metabolic process;GO:0009987//cellular process;GO:0043436//oxoacid metabolic process;GO:0071704//organic substance metabolic process;GO:0044710//single-organism metabolic process;GO:0018871//1-aminocyclopropane-1-carboxylate metabolic process;GO:00…
entrzID_101258361	17	4.66667	1.32	0.25	-2.40054	0.000422626	0.00659068	yes	LOC101258361	-	-	-	-	-	-	-	-
entrzID_101258366	34	12.6667	1.05333	0.256667	-2.03699	1.05e-07	4.35e-06	yes	LOC101258366	-	Cellular Processes	Transport and catabolism	ko04144//Endocytosis	K19476	-	-	-
entrzID_101258393	55.6667	35.6667	1.97	0.816667	-1.27038	1.88e-05	0.000456655	yes	LOC101258393	-	-	-	-	-	-	-	-
entrzID_101258576	471.667	162.333	17.83	4.02667	-2.14665	1.51e-14	1.83e-12	yes	LOC101258576	-	-	-	-	-	-	-	-
entrzID_101258632	98.26	26.0933	5.36667	1.01333	-2.40492	0.000256535	0.00433783	yes	LOC101258632	-	Environmental Information Processing	Signal transduction	ko04075//Plant hormone signal transduction	K14504	GO:0071944//cell periphery;GO:0005576//extracellular region;GO:0030312//external encapsulating structure;GO:0005623//cell;GO:0044464//cell part	GO:0016740//transferase activity;GO:0003824//catalytic activity;GO:0016787//hydrolase activity;GO:0016758//transferase activity, transferring hexosyl groups;GO:0016757//transferase activity, transferring glycosyl groups	GO:0009987//cellular process;GO:0005975//carbohydrate metabolic process;GO:0071704//organic substance metabolic process;GO:0071840//cellular component organization or biogenesis;GO:0045229//external encapsulating structure organization;GO:0005976//polysaccharide metabolic process;GO:0043170//macromolecule metabolic process;GO:0044042//glucan metabolic process;GO:0008152//metabolic process;GO:0016…
entrzID_101258701	1189.33	701.667	39.3333	15.14	-1.37739	6.99e-27	3.58e-24	yes	LOC101258701	-	-	-	-	-	-	-	-
entrzID_101258801	602	405	20.5267	8.79	-1.22356	1.49e-17	2.85e-15	yes	LOC101258801	-	-	-	-	-	-	-	-
entrzID_101258832	217	147.667	11.16	5.04	-1.14684	4.64e-06	0.000133805	yes	LOC101258832	-	-	-	-	-	-	-	-
entrzID_101258850	630.667	353	18.3133	6.58667	-1.47527	0.00205048	0.0237446	yes	LOC101258850	-	-	-	-	-	-	-	-
entrzID_101258870	3183.33	1921.67	130.153	50.29	-1.37187	1.42e-22	4.51e-20	yes	LOC101258870	-	-	-	-	-	-	-	-
entrzID_101258876	27.6667	14	0.913333	0.293333	-1.6386	0.00218834	0.0250075	yes	LOC101258876	-	-	-	-	-	-	-	-
entrzID_101258926	66.4467	27.8	3.75333	1.03	-1.86553	0.000411293	0.00645856	yes	LOC101258926	-	Environmental Information Processing	Signal transduction	ko04075//Plant hormone signal transduction	K14504	GO:0030312//external encapsulating structure;GO:0071944//cell periphery;GO:0005623//cell;GO:0005576//extracellular region;GO:0044464//cell part	GO:0016740//transferase activity;GO:0016758//transferase activity, transferring hexosyl groups;GO:0016787//hydrolase activity;GO:0016757//transferase activity, transferring glycosyl groups;GO:0003824//catalytic activity	GO:0005976//polysaccharide metabolic process;GO:0045229//external encapsulating structure organization;GO:0044238//primary metabolic process;GO:0008152//metabolic process;GO:0009987//cellular process;GO:0016043//cellular component organization;GO:0044042//glucan metabolic process;GO:0071840//cellular component organization or biogenesis;GO:0071704//organic substance metabolic process;GO:0005975//…
entrzID_101258941	74.3333	48	3.24	1.35333	-1.25948	1.14e-07	4.7e-06	yes	LOC101258941	-	Metabolism	Metabolism of terpenoids and polyketides	ko00908//Zeatin biosynthesis	K13495	-	-	-
entrzID_101259064	107	560.667	3.20667	11.2533	1.81121	9.93e-10	5.87e-08	yes	LOC101259064	-	Metabolism	Biosynthesis of other secondary metabolites;Global and overview maps;Amino acid metabolism	ko01100//tMetabolic pathways;ko01110//Biosynthesis of secondary metabolites;ko00350//Tyrosine metabolism;ko00950//Isoquinoline alkaloid biosynthesis	K00422	-	GO:0005488//binding;GO:0003824//catalytic activity;GO:0043167//ion binding;GO:0043169//cation binding	GO:0008152//metabolic process;GO:0042440//pigment metabolic process;GO:0044699//single-organism process;GO:0044710//single-organism metabolic process
entrzID_101259115	12.3333	0	0.93	0.001	-9.86109	1.53e-08	7.35e-07	yes	LOC101259115	-	-	-	-	-	-	-	-
entrzID_101259123	43	10.6667	1.28	0.186667	-2.77761	2.1e-08	9.9e-07	yes	LOC101259123	-	-	-	-	-	-	-	-
entrzID_101259138	1879.67	957.333	133.81	45.0867	-1.56941	4.25e-10	2.64e-08	yes	LOC101259138	-	Organismal Systems	Environmental adaptation	ko04626//Plant-pathogen interaction	K13448	-	-	-
entrzID_101259235	16.3333	6.33333	0.536667	0.133333	-2.00899	0.000705077	0.0100071	yes	LOC101259235	-	Metabolism	Carbohydrate metabolism;Global and overview maps;Amino acid metabolism;Metabolism of other amino acids	ko01100//tMetabolic pathways;ko01110//Biosynthesis of secondary metabolites;ko00410//beta-Alanine metabolism;ko00250//Alanine, aspartate and glutamate metabolism;ko00650//Butanoate metabolism;ko00430//Taurine and hypotaurine metabolism	K01580	-	GO:0003824//catalytic activity;GO:0043167//ion binding;GO:0016829//lyase activity;GO:0016830//carbon-carbon lyase activity;GO:0043168//anion binding;GO:0005488//binding;GO:0005515//protein binding;GO:0016831//carboxy-lyase activity	GO:0043067//regulation of programmed cell death;GO:0048518//positive regulation of biological process;GO:0006811//ion transport;GO:0050896//response to stimulus;GO:0010035//response to inorganic substance;GO:0051179//localization;GO:0009987//cellular process;GO:0033036//macromolecule localization;GO:0065008//regulation of biological quality;GO:0006605//protein targeting;GO:0019725//cellular homeo…
entrzID_101259309	237.667	974	15.7067	40.4433	1.36452	1.29e-17	2.49e-15	yes	LOC101259309	-	-	-	-	-	-	-	-
entrzID_101259340	3334.33	2061.33	276.383	108.56	-1.34818	9.13e-24	3.17e-21	yes	LOC101259340	-	-	-	-	-	-	-	-
entrzID_101259357	183.667	672.667	5.60333	13.2067	1.23691	7.4e-09	3.8e-07	yes	LOC101259357	-	Metabolism	Amino acid metabolism;Global and overview maps;Biosynthesis of other secondary metabolites	ko01100//tMetabolic pathways;ko01110//Biosynthesis of secondary metabolites;ko00350//Tyrosine metabolism;ko00950//Isoquinoline alkaloid biosynthesis	K00422	-	GO:0003824//catalytic activity;GO:0043167//ion binding;GO:0043169//cation binding;GO:0005488//binding	GO:0042440//pigment metabolic process;GO:0044710//single-organism metabolic process;GO:0044699//single-organism process;GO:0008152//metabolic process
entrzID_101259361	53	5.66667	1.97667	0.14	-3.81957	4.52e-19	1.04e-16	yes	LOC101259361	-	Metabolism	Amino acid metabolism;Global and overview maps	ko01100//tMetabolic pathways;ko01110//Biosynthesis of secondary metabolites;ko01230//Biosynthesis of amino acids;ko00400//Phenylalanine, tyrosine and tryptophan biosynthesis	K15227	-	-	-
entrzID_101259436	2177	1635.33	71.2833	34.3833	-1.05186	4.77e-18	9.88e-16	yes	LOC101259436	-	-	-	-	-	-	GO:0005488//binding;GO:1901363//heterocyclic compound binding;GO:0097159//organic cyclic compound binding;GO:0032549//ribonucleoside binding;GO:0032550//purine ribonucleoside binding;GO:0001883//purine nucleoside binding;GO:0016773//phosphotransferase activity, alcohol group as acceptor;GO:0003824//catalytic activity;GO:0036094//small molecule binding;GO:0004672//protein kinase activity;GO:009736…	GO:0006793//phosphorus metabolic process;GO:0043412//macromolecule modification;GO:0008152//metabolic process;GO:0010646//regulation of cell communication;GO:0044260//cellular macromolecule metabolic process;GO:0050789//regulation of biological process;GO:0044267//cellular protein metabolic process;GO:0065007//biological regulation;GO:0071704//organic substance metabolic process;GO:0019538//prote…
entrzID_101259447	0	4.66667	0.001	0.1	6.64386	0.00298692	0.0320569	yes	LOC101259447	-	Metabolism	Lipid metabolism	ko00071//Fatty acid degradation;ko00073//Cutin, suberine and wax biosynthesis	K15401	-	-	-
entrzID_101259451	58.3333	188	4.57	9.73	1.09025	3.64e-06	0.000107055	yes	LOC101259451	-	-	-	-	-	-	-	-
entrzID_101259524	182.667	592.333	2.71	5.63667	1.05655	3.05e-11	2.23e-09	yes	LOC101259524	-	-	-	-	-	GO:0016020//membrane;GO:0031224//intrinsic component of membrane;GO:0044425//membrane part	GO:0001883//purine nucleoside binding;GO:0004672//protein kinase activity;GO:0005488//binding;GO:0016491//oxidoreductase activity;GO:0032550//purine ribonucleoside binding;GO:0003824//catalytic activity;GO:0016301//kinase activity;GO:0016628//oxidoreductase activity, acting on the CH-CH group of donors, NAD or NADP as acceptor;GO:0032549//ribonucleoside binding;GO:0016627//oxidoreductase activity…	GO:0019538//protein metabolic process;GO:0044238//primary metabolic process;GO:0043170//macromolecule metabolic process;GO:0009987//cellular process;GO:0006464//cellular protein modification process;GO:0044267//cellular protein metabolic process;GO:0044260//cellular macromolecule metabolic process;GO:0044699//single-organism process;GO:0044710//single-organism metabolic process;GO:0044237//cellul…
entrzID_101259646	2408	1753.33	128.833	60.1067	-1.09991	0.000160903	0.00295085	yes	LOC101259646	-	Metabolism	Global and overview maps;Lipid metabolism	ko01100//tMetabolic pathways;ko01110//Biosynthesis of secondary metabolites;ko00100//Steroid biosynthesis	K01824	GO:0044425//membrane part;GO:0031090//organelle membrane;GO:0043226//organelle;GO:0031224//intrinsic component of membrane;GO:0005622//intracellular;GO:0005623//cell;GO:0043229//intracellular organelle;GO:0044424//intracellular part;GO:0044422//organelle part;GO:0016020//membrane;GO:0043227//membrane-bounded organelle;GO:0044464//cell part;GO:0043231//intracellular membrane-bounded organelle	GO:0016860//intramolecular oxidoreductase activity;GO:0016853//isomerase activity;GO:0016863//intramolecular oxidoreductase activity, transposing C=C bonds;GO:0003824//catalytic activity	GO:1901360//organic cyclic compound metabolic process;GO:0006066//alcohol metabolic process;GO:0044283//small molecule biosynthetic process;GO:1901362//organic cyclic compound biosynthetic process;GO:0060968//regulation of gene silencing;GO:0008152//metabolic process;GO:0050789//regulation of biological process;GO:1901617//organic hydroxy compound biosynthetic process;GO:0006732//coenzyme metabol…
entrzID_101259661	262.667	45.6667	6.22667	0.706667	-3.13936	4.85e-27	2.61e-24	yes	LOC101259661	-	-	-	-	-	-	-	-
entrzID_101259687	145	473.333	7.9	16.75	1.08424	3.92e-12	3.28e-10	yes	LOC101259687	-	-	-	-	-	GO:0044424//intracellular part;GO:0043229//intracellular organelle;GO:0009536//plastid;GO:0043227//membrane-bounded organelle;GO:0043231//intracellular membrane-bounded organelle;GO:0005622//intracellular;GO:0005623//cell;GO:0005737//cytoplasm;GO:0043226//organelle;GO:0044464//cell part;GO:0044444//cytoplasmic part	-	GO:0060255//regulation of macromolecule metabolic process;GO:0019222//regulation of metabolic process;GO:0065007//biological regulation;GO:0050789//regulation of biological process;GO:0010468//regulation of gene expression
entrzID_101259859	292	149.667	11.2567	3.71333	-1.59999	1.13e-08	5.61e-07	yes	LOC101259859	-	-	-	-	-	-	-	-
entrzID_101259911	266	162.333	7.13667	2.79667	-1.35154	7.37e-11	5.12e-09	yes	LOC101259911	-	-	-	-	-	-	-	-
entrzID_101259954	551.333	333.667	21.27	8.21	-1.37337	1.05e-25	4.63e-23	yes	LOC101259954	-	-	-	-	-	-	-	-
entrzID_101259967	722	409.667	44.32	16.7033	-1.40782	2.58e-05	0.000601286	yes	WRKY81	-	-	-	-	-	-	-	-
entrzID_101259996	949.333	477.667	41.49	13.4867	-1.62123	7.11e-22	2.09e-19	yes	LOC101259996	-	-	-	-	-	-	-	-
entrzID_101259999	25	14	0.536667	0.2	-1.42403	0.000727463	0.010254	yes	LOC101259999	-	-	-	-	-	-	-	-
entrzID_101260111	97	58	2.96333	1.13667	-1.38241	1.31e-07	5.35e-06	yes	LOC101260111	-	-	-	-	-	-	-	-
entrzID_101260125	179.667	95.6667	8.95667	3.23	-1.47143	0.00117679	0.0151586	yes	SlMMP2	-	-	-	-	-	-	GO:0046872//metal ion binding;GO:0008233//peptidase activity;GO:0070011//peptidase activity, acting on L-amino acid peptides;GO:0043169//cation binding;GO:0043167//ion binding;GO:0046914//transition metal ion binding;GO:0005488//binding;GO:0003824//catalytic activity;GO:0016787//hydrolase activity	GO:0019538//protein metabolic process;GO:0044238//primary metabolic process;GO:0043170//macromolecule metabolic process;GO:0071704//organic substance metabolic process;GO:0008152//metabolic process
entrzID_101260143	27	186.667	0.636667	3.00333	2.23795	3.37e-05	0.000754897	yes	HSP90	-	Genetic Information Processing;Organismal Systems	Folding, sorting and degradation;Environmental adaptation	ko04626//Plant-pathogen interaction;ko04141//Protein processing in endoplasmic reticulum	K04079	-	-	-
entrzID_101260177	87.3333	36.3333	1.14	0.303333	-1.91006	4.52e-07	1.67e-05	yes	LOC101260177	-	-	-	-	-	-	GO:0016462//pyrophosphatase activity;GO:0001882//nucleoside binding;GO:0032549//ribonucleoside binding;GO:0097159//organic cyclic compound binding;GO:0017111//nucleoside-triphosphatase activity;GO:0016817//hydrolase activity, acting on acid anhydrides;GO:0036094//small molecule binding;GO:0032550//purine ribonucleoside binding;GO:0003824//catalytic activity;GO:0001883//purine nucleoside binding;G…	-
entrzID_101260188	2430.67	1879.67	57.9333	28.53	-1.02191	2.3e-16	3.73e-14	yes	LOC101260188	-	Organismal Systems	Environmental adaptation	ko04626//Plant-pathogen interaction	K13412	-	GO:0043169//cation binding;GO:0032550//purine ribonucleoside binding;GO:0097367//carbohydrate derivative binding;GO:0004672//protein kinase activity;GO:0016301//kinase activity;GO:0043167//ion binding;GO:0016772//transferase activity, transferring phosphorus-containing groups;GO:0097159//organic cyclic compound binding;GO:0032549//ribonucleoside binding;GO:0001882//nucleoside binding;GO:0046872//…	GO:0043412//macromolecule modification;GO:0044267//cellular protein metabolic process;GO:0036211//protein modification process;GO:0008152//metabolic process;GO:0006464//cellular protein modification process;GO:0006796//phosphate-containing compound metabolic process;GO:0071704//organic substance metabolic process;GO:0044260//cellular macromolecule metabolic process;GO:0009987//cellular process;GO…
entrzID_101260225	19	1.66667	0.663333	0.0366667	-4.17719	1.82e-06	5.74e-05	yes	LOC101260225	-	-	-	-	-	-	-	-
entrzID_101260345	6	0	0.0833333	0.001	-6.38082	2.22e-05	0.000526089	yes	LOC101260345	-	-	-	-	-	-	-	-
entrzID_101260379	7	34	0.673333	2.24	1.73411	0.000976428	0.0129928	yes	LOC101260379	-	-	-	-	-	-	-	-
entrzID_101260427	971.513	352.08	46.26	11.4733	-2.01148	1.01e-10	6.87e-09	yes	LOC101260427	-	-	-	-	-	-	-	-
entrzID_101260448	15.4633	64.6667	0.546667	1.48333	1.44011	0.000578092	0.00852082	yes	LOC101260448	-	-	-	-	-	-	-	-
entrzID_101260475	529.333	354.667	28.2967	12.1433	-1.22047	1.78e-17	3.37e-15	yes	LOC101260475	-	-	-	-	-	-	-	-
entrzID_101260481	249.667	829.333	6.9	14.3033	1.05168	8.36e-12	6.6e-10	yes	LOC101260481	-	-	-	-	-	-	GO:0003824//catalytic activity;GO:0016787//hydrolase activity	-
entrzID_101260601	551.667	404.667	15.6367	7.33333	-1.09239	9.96e-18	1.94e-15	yes	LOC101260601	-	-	-	-	-	-	-	-
entrzID_101260643	488.353	137.587	6.59333	1.15667	-2.51103	8.27e-33	8.49e-30	yes	LOC101260643	-	-	-	-	-	-	-	-
entrzID_101260645	1780	510	157.423	27.21	-2.53244	1.58e-12	1.42e-10	yes	LOC101260645	-	-	-	-	-	-	-	-
entrzID_101260677	10.3333	42.3333	0.243333	0.633333	1.38003	0.000351354	0.00565095	yes	LOC101260677	-	-	-	-	-	-	-	-
entrzID_101260702	3.33333	23	0.24	1.07667	2.16547	0.000156176	0.00287491	yes	LOC101260702	-	-	-	-	-	-	-	-
entrzID_101260709	423.333	143.667	18.05	3.89333	-2.21292	4.7e-21	1.28e-18	yes	LOC101260709	-	Metabolism	Carbohydrate metabolism	ko00520//Amino sugar and nucleotide sugar metabolism	K13379	-	-	-
entrzID_101260711	425	126	23.15	4.38333	-2.40091	2.26e-27	1.31e-24	yes	LOC101260711	-	Environmental Information Processing	Signal transduction	ko04075//Plant hormone signal transduction	K14492	-	-	-
entrzID_101260740	60.4567	34.79	1.34	0.506667	-1.40312	8.8e-07	3.03e-05	yes	LOC101260740	-	-	-	-	-	-	-	-
entrzID_101260833	128.667	434	3.21333	6.87333	1.09694	3.12e-10	2.01e-08	yes	LOC101260833	-	-	-	-	-	-	-	-
entrzID_101260872	1072.67	560.333	69.9733	23.2133	-1.59185	3.24e-28	2e-25	yes	LOC101260872	-	Genetic Information Processing	Folding, sorting and degradation	ko04141//Protein processing in endoplasmic reticulum;ko04120//Ubiquitin mediated proteolysis	K06689	-	GO:0003824//catalytic activity	-
entrzID_101260875	14	6	0.503333	0.133333	-1.91648	0.000339465	0.00548317	yes	LOC101260875	-	-	-	-	-	-	-	-
entrzID_101260921	24.6667	85.3333	1.18333	2.54667	1.10575	0.000919828	0.0123685	yes	LOC101260921	-	-	-	-	-	-	-	-
entrzID_101260928	1773.67	645.667	71.94	16.5033	-2.12404	8.45e-47	4.77e-43	yes	LOC101260928	-	-	-	-	-	-	-	-
entrzID_101260980	9.33333	2.33333	0.166667	0.0266667	-2.64386	0.000126807	0.00241639	yes	LOC101260980	-	Organismal Systems;Environmental Information Processing	Signal transduction;Environmental adaptation	ko04626//Plant-pathogen interaction;ko04016//MAPK signaling pathway - plant	K13420	-	-	-
entrzID_101261022	46	24	2.77333	0.92	-1.59192	9.07e-08	3.83e-06	yes	LOC101261022	-	-	-	-	-	-	-	-
entrzID_101261024	113.333	48.3333	3.68	1.00667	-1.87012	3.72e-11	2.66e-09	yes	LOC101261024	-	-	-	-	-	-	-	-
entrzID_101261035	71.6667	52	7.73667	3.45667	-1.16233	0.00329657	0.0346877	yes	LOC101261035	-	-	-	-	-	-	-	-
entrzID_101261070	412.667	319.667	11.3933	5.65667	-1.01017	1.24e-14	1.57e-12	yes	LOC101261070	-	-	-	-	-	-	-	-
entrzID_101261073	168.667	95.3333	11.2633	4.26	-1.40271	0.00104287	0.0137392	yes	LOC101261073	-	-	-	-	-	-	-	-
entrzID_101261079	1936	900.333	53.5867	15.8833	-1.75436	1.62e-32	1.53e-29	yes	LOC101261079	-	-	-	-	-	-	-	-
entrzID_101261140	2007	544.333	80.3633	14.3933	-2.48114	2.35e-23	7.9e-21	yes	LOC101261140	-	-	-	-	-	-	-	-
entrzID_101261141	612	141.333	27.35	4.15333	-2.7192	1.49e-25	6.23e-23	yes	LOC101261141	-	-	-	-	-	-	-	-
entrzID_101261151	9.33333	40.3333	0.416667	1.17333	1.49365	0.000165802	0.00302812	yes	LOC101261151	-	Metabolism	Metabolism of terpenoids and polyketides;Global and overview maps	ko01110//Biosynthesis of secondary metabolites;ko00904//Diterpenoid biosynthesis	K04125	-	GO:0016706//oxidoreductase activity, acting on paired donors, with incorporation or reduction of molecular oxygen, 2-oxoglutarate as one donor, and incorporation of one atom each of oxygen into both donors;GO:0016491//oxidoreductase activity;GO:0016705//oxidoreductase activity, acting on paired donors, with incorporation or reduction of molecular oxygen;GO:0051213//dioxygenase activity;GO:0045543…	GO:0009987//cellular process;GO:0071704//organic substance metabolic process;GO:0019752//carboxylic acid metabolic process;GO:0044699//single-organism process;GO:0044238//primary metabolic process;GO:0006720//isoprenoid metabolic process;GO:0044255//cellular lipid metabolic process;GO:0006721//terpenoid metabolic process;GO:0016101//diterpenoid metabolic process;GO:0044763//single-organism cellul…
entrzID_101261206	95	55.6667	2.14667	0.733333	-1.54956	0.0021495	0.0246635	yes	LOC101261206	-	-	-	-	-	GO:0044425//membrane part;GO:0031224//intrinsic component of membrane;GO:0016020//membrane	GO:0022804//active transmembrane transporter activity;GO:0005215//transporter activity;GO:0022857//transmembrane transporter activity;GO:0008324//cation transmembrane transporter activity;GO:0015077//monovalent inorganic cation transmembrane transporter activity;GO:0022891//substrate-specific transmembrane transporter activity;GO:0022892//substrate-specific transporter activity;GO:0022890//inorga…	GO:0015672//monovalent inorganic cation transport;GO:0006810//transport;GO:0044763//single-organism cellular process;GO:0051179//localization;GO:0015992//proton transport;GO:0006812//cation transport;GO:0055080//cation homeostasis;GO:0065008//regulation of biological quality;GO:0006811//ion transport;GO:0042592//homeostatic process;GO:0006818//hydrogen transport;GO:0044765//single-organism transp…
entrzID_101261228	518.237	190.333	34.83	8.33	-2.06394	2.64e-11	1.98e-09	yes	LOC101261228	-	-	-	-	-	-	-	-
entrzID_101261255	633.333	493.333	14.56	7.24333	-1.00728	2.18e-09	1.22e-07	yes	LOC101261255	-	Metabolism	Global and overview maps;Lipid metabolism	ko01100//tMetabolic pathways;ko01110//Biosynthesis of secondary metabolites;ko01212//Fatty acid metabolism;ko00071//Fatty acid degradation;ko00592//alpha-Linolenic acid metabolism	K10527	-	-	-
entrzID_101261260	349.333	138.667	16.5133	4.16667	-1.98667	3.5e-21	9.88e-19	yes	LOC101261260	-	Metabolism	Global and overview maps;Biosynthesis of other secondary metabolites	ko01100//tMetabolic pathways;ko01110//Biosynthesis of secondary metabolites;ko00940//Phenylpropanoid biosynthesis	K00430	-	GO:0043167//ion binding;GO:1901363//heterocyclic compound binding;GO:0097159//organic cyclic compound binding;GO:0003824//catalytic activity;GO:0005488//binding;GO:0043169//cation binding;GO:0046906//tetrapyrrole binding	GO:0044710//single-organism metabolic process;GO:0008152//metabolic process;GO:0044699//single-organism process;GO:0006950//response to stress;GO:0050896//response to stimulus
entrzID_101261281	17.3333	69.6667	0.603333	1.53667	1.34878	9.72e-06	0.000258214	yes	LOC101261281	-	-	-	-	-	-	-	-
entrzID_101261341	56	35.6667	0.97	0.39	-1.31451	3.23e-06	9.63e-05	yes	LOC101261341	-	-	-	-	-	-	-	-
entrzID_101261409	263	889.333	17.88	38.1033	1.09157	1.95e-12	1.72e-10	yes	LOC101261409	-	-	-	-	-	-	-	-
entrzID_101261461	338.667	44	12.3533	1.04667	-3.56103	1.41e-58	1.59e-54	yes	LOC101261461	-	-	-	-	-	-	-	-
entrzID_101261464	33.3433	11.6667	0.583333	0.13	-2.16581	2.5e-05	0.000585267	yes	LOC101261464	-	Genetic Information Processing	Folding, sorting and degradation	ko03050//Proteasome	K03028	-	-	-
entrzID_101261488	2503.33	1515	89.3867	34.9567	-1.35449	1.58e-05	0.000392371	yes	LOC101261488	-	Metabolism	Global and overview maps;Metabolism of terpenoids and polyketides	ko01100//tMetabolic pathways;ko01110//Biosynthesis of secondary metabolites;ko00904//Diterpenoid biosynthesis	K04123	-	-	-
entrzID_101261609	114	399.333	2.74667	5.99667	1.12648	1.72e-05	0.000423627	yes	LOC101261609	-	-	-	-	-	-	-	-
entrzID_101261612	84.6667	47	3.20667	1.18667	-1.43416	0.000315573	0.00514509	yes	LOC101261612	-	-	-	-	-	-	-	-
entrzID_101261650	11357.3	2675.39	517.32	73.3967	-2.81727	4.24e-08	1.88e-06	yes	LOC101261650	-	-	-	-	-	GO:0044464//cell part;GO:0043227//membrane-bounded organelle;GO:0043231//intracellular membrane-bounded organelle;GO:0005623//cell;GO:0043229//intracellular organelle;GO:0044424//intracellular part;GO:0043226//organelle;GO:0005622//intracellular	GO:0004553//hydrolase activity, hydrolyzing O-glycosyl compounds;GO:0015926//glucosidase activity;GO:0008422//beta-glucosidase activity;GO:0016787//hydrolase activity;GO:0016798//hydrolase activity, acting on glycosyl bonds;GO:0003824//catalytic activity	GO:0006950//response to stress;GO:0044238//primary metabolic process;GO:0050896//response to stimulus;GO:0008152//metabolic process
entrzID_101261691	30.3333	12	0.723333	0.18	-2.00666	1.27e-05	0.000326007	yes	LOC101261691	-	-	-	-	-	-	-	-
entrzID_101261712	33	116	1.24667	2.87333	1.20465	1.12e-06	3.72e-05	yes	LOC101261712	-	-	-	-	-	-	-	-
entrzID_101261778	31.6667	19.6667	1.91667	0.76	-1.33453	0.000615482	0.00898669	yes	LOC101261778	-	-	-	-	-	-	-	-
entrzID_101261785	4.33333	0.333333	0.12	0.00666667	-4.16993	0.00339042	0.0354789	yes	LOC101261785	-	-	-	-	-	-	-	-
entrzID_101261799	8.33333	2.33333	0.796667	0.153333	-2.3773	0.00140597	0.0175599	yes	LOC101261799	-	-	-	-	-	-	-	-
entrzID_101261840	11.3333	36.6667	0.313333	0.67	1.09646	0.00512287	0.0489024	yes	LOC101261840	-	-	-	-	-	-	GO:0000166//nucleotide binding;GO:0016899//oxidoreductase activity, acting on the CH-OH group of donors, oxygen as acceptor;GO:0016491//oxidoreductase activity;GO:1901265//nucleoside phosphate binding;GO:0016614//oxidoreductase activity, acting on CH-OH group of donors;GO:1901363//heterocyclic compound binding;GO:0005488//binding;GO:0097159//organic cyclic compound binding;GO:0016616//oxidoreduct…	GO:0044281//small molecule metabolic process;GO:0006082//organic acid metabolic process;GO:0005975//carbohydrate metabolic process;GO:0044763//single-organism cellular process;GO:0005996//monosaccharide metabolic process;GO:0006766//vitamin metabolic process;GO:0008152//metabolic process;GO:0044710//single-organism metabolic process;GO:0019752//carboxylic acid metabolic process;GO:0044699//single…
entrzID_101261845	48	17	4.75333	1.05667	-2.16942	2.39e-11	1.8e-09	yes	LOC101261845	-	-	-	-	-	-	-	-
entrzID_101261849	420.333	175.333	17.5067	4.64	-1.91571	2.19e-31	1.9e-28	yes	LOC101261849	-	-	-	-	-	-	-	-
entrzID_101261854	138	62	5.04333	1.37667	-1.8732	3.75e-10	2.36e-08	yes	LOC101261854	-	-	-	-	-	-	-	-
entrzID_101261978	1003	299	25.8267	5.11	-2.33747	1.18e-13	1.28e-11	yes	LOC101261978	-	-	-	-	-	-	GO:0016772//transferase activity, transferring phosphorus-containing groups;GO:0003824//catalytic activity;GO:0016301//kinase activity;GO:0016740//transferase activity	GO:0044260//cellular macromolecule metabolic process;GO:0036211//protein modification process;GO:0006468//protein phosphorylation;GO:0044267//cellular protein metabolic process;GO:0043412//macromolecule modification;GO:0006464//cellular protein modification process;GO:0019538//protein metabolic process;GO:0008152//metabolic process;GO:0016310//phosphorylation;GO:0043170//macromolecule metabolic p…
entrzID_101262005	251.667	138	10.15	3.57333	-1.50614	2.22e-12	1.94e-10	yes	LOC101262005	-	-	-	-	-	-	-	-
entrzID_101262111	136.333	88.6667	5.38667	2.24	-1.26589	7.66e-07	2.67e-05	yes	LOC101262111	-	-	-	-	-	-	-	-
entrzID_101262197	65.3333	27	2.09	0.546667	-1.93477	1.65e-05	0.000406576	yes	LOC101262197	-	Genetic Information Processing	Translation	ko00970//Aminoacyl-tRNA biosynthesis	K01881	-	-	-
entrzID_101262225	58	16.6667	1.80667	0.36	-2.32726	0.000927856	0.0124491	yes	LOC101262225	-	-	-	-	-	-	-	-
entrzID_101262236	231	159	12.1267	5.43	-1.15916	4.68e-12	3.87e-10	yes	LOC101262236	-	-	-	-	-	-	-	-
entrzID_101262267	1	9	0.0366667	0.216667	2.56294	0.00367913	0.0379008	yes	LOC101262267	-	-	-	-	-	-	-	-
entrzID_101262282	21.3333	13	0.42	0.176667	-1.24936	0.00495567	0.0477814	yes	LOC101262282	-	-	-	-	-	-	-	-
entrzID_101262296	378.667	83.3333	25.1267	3.70333	-2.76232	1.34e-14	1.66e-12	yes	LOC101262296	-	-	-	-	-	-	-	-
entrzID_101262321	291	185.333	5.38667	2.17333	-1.30948	1.31e-11	1e-09	yes	SlGLR2.2	-	-	-	-	-	-	-	-
entrzID_101262338	64.3333	12.6667	3.40333	0.43	-2.98454	3.29e-15	4.73e-13	yes	LOC101262338	-	Genetic Information Processing	Folding, sorting and degradation	ko04130//SNARE interactions in vesicular transport	K08486	-	-	-
entrzID_101262352	87.6667	52	3.03667	1.17	-1.37598	3.7e-05	0.000820247	yes	LOC101262352	-	-	-	-	-	GO:0016020//membrane	-	-
entrzID_101262356	378	232	20.1533	8.08667	-1.3174	3.39e-15	4.82e-13	yes	LOC101262356	-	-	-	-	-	-	-	-
entrzID_101262431	7.33333	0.333333	0.62	0.0166667	-5.21723	7.86e-06	0.000213733	yes	LOC101262431	-	-	-	-	-	-	-	-
entrzID_101262459	1297.67	543.667	90.6233	24.7033	-1.87518	4.46e-05	0.000959661	yes	LOC101262459	-	Genetic Information Processing	Folding, sorting and degradation	ko04141//Protein processing in endoplasmic reticulum	K10666	-	-	-
entrzID_101262480	154	108.333	7.25333	3.33	-1.12312	2.91e-05	0.0006696	yes	Lehsr203	-	-	-	-	-	-	-	-
entrzID_101262562	0	5.33333	0.001	0.196667	7.61961	0.00102694	0.0135849	yes	LOC101262562	-	-	-	-	-	-	-	-
entrzID_101262601	215.333	128.333	7.92333	3.09	-1.3585	3.48e-10	2.21e-08	yes	LOC101262601	-	-	-	-	-	-	GO:0003824//catalytic activity;GO:0016614//oxidoreductase activity, acting on CH-OH group of donors;GO:0016616//oxidoreductase activity, acting on the CH-OH group of donors, NAD or NADP as acceptor;GO:0016491//oxidoreductase activity	GO:1901360//organic cyclic compound metabolic process;GO:0006629//lipid metabolic process;GO:0071704//organic substance metabolic process;GO:0008202//steroid metabolic process;GO:0044699//single-organism process;GO:0044238//primary metabolic process;GO:0044710//single-organism metabolic process;GO:0008152//metabolic process
entrzID_101262610	260	147.333	4.09	1.43	-1.51609	1.43e-10	9.47e-09	yes	LOC101262610	-	-	-	-	-	-	-	-
entrzID_101262677	12.6667	5.66667	0.243333	0.0666667	-1.8679	0.000499889	0.00753537	yes	LOC101262677	-	-	-	-	-	-	-	-
entrzID_101262706	4	0.666667	0.153333	0.0166667	-3.20163	0.00459222	0.0451052	yes	LOC101262706	-	Metabolism	Global and overview maps	ko01110//Biosynthesis of secondary metabolites	K21371	-	-	-
entrzID_101262709	577.333	235.667	20.9367	5.57333	-1.90942	1.77e-37	2.5e-34	yes	LOC101262709	-	Metabolism	Metabolism of terpenoids and polyketides	ko00908//Zeatin biosynthesis	K13495	-	-	-
entrzID_101262803	80	16.3333	3.11	0.436667	-2.83231	0.000304467	0.00500376	yes	LOC101262803	-	-	-	-	-	-	-	GO:0042221//response to chemical;GO:0051704//multi-organism process;GO:0010033//response to organic substance;GO:0009620//response to fungus;GO:0050896//response to stimulus;GO:0051707//response to other organism;GO:0043207//response to external biotic stimulus;GO:0009607//response to biotic stimulus;GO:0002238//response to molecule of fungal origin;GO:0009605//response to external stimulus
entrzID_101262913	56	15	3.39	0.613333	-2.46654	3.42e-10	2.18e-08	yes	LOC101262913	-	-	-	-	-	-	-	-
entrzID_101262938	132.333	96	5.18667	2.42333	-1.09781	5.47e-05	0.0011455	yes	LOC101262938	-	-	-	-	-	-	-	-
entrzID_101262986	267.667	165.667	6.35333	2.50667	-1.34174	1.74e-13	1.81e-11	yes	LOC101262986	-	-	-	-	-	-	-	-
entrzID_101263005	81.6667	41.6667	7.91	2.66333	-1.57044	1.5e-07	6.04e-06	yes	LOC101263005	-	-	-	-	-	-	-	-
entrzID_101263011	19	10.6667	0.44	0.153333	-1.52083	0.00412074	0.0415404	yes	LOC101263011	-	-	-	-	-	-	GO:0003824//catalytic activity;GO:0016740//transferase activity;GO:0016772//transferase activity, transferring phosphorus-containing groups	-
entrzID_101263074	82.6667	322	1.57667	3.88333	1.30042	7.78e-13	7.32e-11	yes	LOC101263074	-	-	-	-	-	-	-	-
entrzID_101263251	116	47.6667	4.18333	1.14	-1.87562	3.41e-13	3.44e-11	yes	LOC101263251	-	-	-	-	-	-	-	-
entrzID_101263296	27.6667	91.6667	0.573333	1.22333	1.09337	8.75e-05	0.00173232	yes	LOC101263296	-	-	-	-	-	-	-	-
entrzID_101263321	6.66667	0.333333	0.08	0.00333333	-4.58496	8.62e-05	0.00170882	yes	LOC101263321	-	-	-	-	-	-	-	-
entrzID_101263329	11.3333	3.33333	0.783333	0.156667	-2.32193	0.000410621	0.00645249	yes	LOC101263329	-	-	-	-	-	GO:0043226//organelle;GO:0005623//cell;GO:0043227//membrane-bounded organelle;GO:0005622//intracellular;GO:0043229//intracellular organelle;GO:0043231//intracellular membrane-bounded organelle;GO:0044464//cell part;GO:0044424//intracellular part	-	GO:0006812//cation transport;GO:0051234//establishment of localization;GO:1902578//single-organism localization;GO:0006818//hydrogen transport;GO:0015992//proton transport;GO:0015672//monovalent inorganic cation transport;GO:0044699//single-organism process;GO:0044765//single-organism transport;GO:0006811//ion transport;GO:0006810//transport;GO:0051179//localization
entrzID_101263402	50	15.3333	2.55333	0.503333	-2.3428	1.78e-12	1.58e-10	yes	LOC101263402	-	Metabolism	Global and overview maps;Biosynthesis of other secondary metabolites	ko01100//tMetabolic pathways;ko01110//Biosynthesis of secondary metabolites;ko00960//Tropane, piperidine and pyridine alkaloid biosynthesis	K08081	-	-	-
entrzID_101263470	204	131	19.1	8.10667	-1.23639	8.29e-05	0.00165494	yes	LOC101263470	-	-	-	-	-	-	-	-
entrzID_101263500	1.66667	17	0.0733333	0.506667	2.7885	0.000909964	0.0122601	yes	LOC101263500	-	-	-	-	-	-	-	-
entrzID_101263535	1815.67	182.333	36.8	2.21667	-4.05324	9.85e-07	3.32e-05	yes	LOC101263535	-	Metabolism	Lipid metabolism	ko00591//Linoleic acid metabolism	K15718	-	GO:0016701//oxidoreductase activity, acting on single donors with incorporation of molecular oxygen;GO:0005488//binding;GO:0043169//cation binding;GO:0003824//catalytic activity;GO:0016491//oxidoreductase activity;GO:0043167//ion binding	GO:1901576//organic substance biosynthetic process;GO:0072330//monocarboxylic acid biosynthetic process;GO:0044710//single-organism metabolic process;GO:0044237//cellular metabolic process;GO:0044711//single-organism biosynthetic process;GO:0032787//monocarboxylic acid metabolic process;GO:0008152//metabolic process;GO:0009987//cellular process;GO:0008610//lipid biosynthetic process;GO:0006631//f…
entrzID_101263542	342.667	141.333	16.3	4.33667	-1.91021	6.62e-28	3.93e-25	yes	LOC101263542	-	-	-	-	-	-	-	-
entrzID_101263667	546	371.333	6.94	3.03333	-1.19403	3.16e-18	6.72e-16	yes	LOC101263667	-	Environmental Information Processing;Organismal Systems	Environmental adaptation;Signal transduction	ko04626//Plant-pathogen interaction;ko04016//MAPK signaling pathway - plant	K13420	GO:0043226//organelle;GO:0005623//cell;GO:0044464//cell part;GO:0043227//membrane-bounded organelle;GO:0043231//intracellular membrane-bounded organelle;GO:0016020//membrane;GO:0043229//intracellular organelle;GO:0044424//intracellular part;GO:0005622//intracellular	GO:0004672//protein kinase activity;GO:0004674//protein serine/threonine kinase activity;GO:0003824//catalytic activity;GO:0016301//kinase activity;GO:0016773//phosphotransferase activity, alcohol group as acceptor;GO:0016772//transferase activity, transferring phosphorus-containing groups;GO:0016740//transferase activity	GO:0009607//response to biotic stimulus;GO:0008152//metabolic process;GO:0006796//phosphate-containing compound metabolic process;GO:0006793//phosphorus metabolic process;GO:0050794//regulation of cellular process;GO:0044237//cellular metabolic process;GO:0065007//biological regulation;GO:0050896//response to stimulus;GO:0051179//localization;GO:0051716//cellular response to stimulus;GO:1902578//…
entrzID_101263673	65.6667	19.3333	3.00667	0.556667	-2.43328	6.54e-12	5.29e-10	yes	LOC101263673	-	-	-	-	-	-	-	-
entrzID_101263742	2612.67	1878.67	79.0667	36.58	-1.11201	1.3e-18	2.88e-16	yes	LOC101263742	-	-	-	-	-	-	-	-
entrzID_101263761	92	69.6667	3.66667	1.81667	-1.01318	0.000862982	0.0117675	yes	LOC101263761	-	-	-	-	-	GO:0016020//membrane;GO:0031224//intrinsic component of membrane;GO:0044425//membrane part	-	GO:0044763//single-organism cellular process;GO:0044699//single-organism process;GO:0009987//cellular process
entrzID_101263787	363.667	248.333	7.03333	3.09667	-1.18349	8.03e-10	4.83e-08	yes	LOC101263787	-	-	-	-	-	-	-	-
entrzID_101263826	712.333	531	71.0633	34.96	-1.0234	3.49e-10	2.21e-08	yes	DEFL1	-	-	-	-	-	-	GO:0016787//hydrolase activity;GO:0003824//catalytic activity	GO:0006950//response to stress;GO:0050896//response to stimulus
entrzID_101263843	17.6667	10.3333	0.376667	0.136667	-1.46263	0.00267412	0.029327	yes	LOC101263843	-	Metabolism	Carbohydrate metabolism	ko00052//Galactose metabolism	K06611	-	-	-
entrzID_101263872	35.3333	10.6667	1.82333	0.38	-2.26251	0.000199116	0.00353756	yes	LOC101263872	-	-	-	-	-	-	-	GO:0044260//cellular macromolecule metabolic process;GO:0043170//macromolecule metabolic process;GO:1901576//organic substance biosynthetic process;GO:0044237//cellular metabolic process;GO:0009058//biosynthetic process;GO:0071704//organic substance metabolic process;GO:0044249//cellular biosynthetic process;GO:0008152//metabolic process;GO:0009059//macromolecule biosynthetic process;GO:0034645//…
entrzID_101263880	4.66667	1	0.81	0.103333	-2.97062	0.00300757	0.0322143	yes	LOC101263880	-	-	-	-	-	-	-	-
entrzID_101263892	209.333	128.333	7.09333	2.85	-1.3155	8.34e-10	4.99e-08	yes	LOC101263892	-	-	-	-	-	-	-	-
entrzID_101263899	4.66667	0.333333	0.173333	0.01	-4.11548	0.00156042	0.0190258	yes	LOC101263899	-	-	-	-	-	-	-	-
entrzID_101263961	112.667	51.3333	3.15333	0.93	-1.76158	1.75e-13	1.82e-11	yes	LOC101263961	-	-	-	-	-	-	GO:0016772//transferase activity, transferring phosphorus-containing groups;GO:0004672//protein kinase activity;GO:0016301//kinase activity;GO:0016740//transferase activity;GO:0003824//catalytic activity;GO:0016773//phosphotransferase activity, alcohol group as acceptor	GO:0044237//cellular metabolic process;GO:0009987//cellular process;GO:0008152//metabolic process;GO:0016310//phosphorylation;GO:0006793//phosphorus metabolic process;GO:0006796//phosphate-containing compound metabolic process
entrzID_101263962	104.333	62.6667	3.14333	1.27	-1.30747	0.000156216	0.00287491	yes	LOC101263962	-	-	-	-	-	-	-	-
entrzID_101263969	6056.5	19070.9	253.357	514.343	1.02156	7.82e-15	1.06e-12	yes	LOC101263969	-	Metabolism	Global and overview maps;Energy metabolism	ko01100//tMetabolic pathways;ko00196//Photosynthesis - antenna proteins	K08912	-	-	-
entrzID_101264050	322.667	213.667	24.4733	10.38	-1.2374	5.6e-13	5.45e-11	yes	LOC101264050	-	-	-	-	-	-	-	-
entrzID_101264053	114	57.6667	6.92	2.38667	-1.53577	0.000480026	0.00728948	yes	LOC101264053	-	-	-	-	-	-	-	-
entrzID_101264083	170	129.667	4.4	2.17333	-1.01759	2.98e-05	0.000680235	yes	LOC101264083	-	-	-	-	-	-	-	-
entrzID_101264095	64.6667	274.333	4.11667	11.19	1.44266	1.44e-12	1.31e-10	yes	LOC101264095	-	-	-	-	-	-	-	-
entrzID_101264133	191.333	35	10.82	1.31	-3.04606	0.000322442	0.00523818	yes	LOC101264133	-	-	-	-	-	-	-	-
entrzID_101264164	4	19.3333	0.166667	0.536667	1.68706	0.00410639	0.0414279	yes	LOC101264164	-	-	-	-	-	-	-	-
entrzID_101264227	1754	185	108.877	7.83333	-3.79692	0.000135945	0.00256429	yes	LOC101264227	-	-	-	-	-	-	-	-
entrzID_101264281	621.667	419.667	20.4967	8.82	-1.21654	6.56e-18	1.32e-15	yes	LOC101264281	-	-	-	-	-	-	-	-
entrzID_101264374	8	1.33333	0.26	0.0233333	-3.47805	8.21e-05	0.00164278	yes	TPS33	-	Metabolism	Global and overview maps;Metabolism of terpenoids and polyketides	ko01110//Biosynthesis of secondary metabolites;ko00909//Sesquiterpenoid and triterpenoid biosynthesis	K14182	GO:0044424//intracellular part;GO:0005623//cell;GO:0005622//intracellular;GO:0044464//cell part	GO:0016829//lyase activity;GO:0016835//carbon-oxygen lyase activity;GO:0016838//carbon-oxygen lyase activity, acting on phosphates;GO:0003824//catalytic activity;GO:0043169//cation binding;GO:0043167//ion binding;GO:0005488//binding	GO:0071704//organic substance metabolic process;GO:0006720//isoprenoid metabolic process;GO:0008152//metabolic process;GO:0009987//cellular process;GO:0006629//lipid metabolic process;GO:0044237//cellular metabolic process;GO:0044763//single-organism cellular process;GO:0044238//primary metabolic process;GO:0044699//single-organism process;GO:0006721//terpenoid metabolic process;GO:0044710//singl…
entrzID_101264399	23.6667	15.3333	1.33	0.576667	-1.20562	0.00182655	0.0215718	yes	LOC101264399	-	Metabolism	Energy metabolism	ko00910//Nitrogen metabolism	K01674	-	-	-
entrzID_101264432	208.667	81.3333	10.5867	2.7	-1.97122	3.19e-23	1.06e-20	yes	LOC101264432	-	Metabolism	Global and overview maps;Amino acid metabolism	ko01100//tMetabolic pathways;ko01110//Biosynthesis of secondary metabolites;ko01230//Biosynthesis of amino acids;ko00400//Phenylalanine, tyrosine and tryptophan biosynthesis	K15227	-	-	-
entrzID_101264531	3172	500.667	188.59	19.12	-3.3021	3.47e-05	0.0007736	yes	LOC101264531	-	-	-	-	-	-	-	-
entrzID_101264574	149.333	23.91	5.06	0.536667	-3.23704	3.18e-08	1.45e-06	yes	LOC101264574	-	Metabolism	Global and overview maps	ko01100//tMetabolic pathways;ko01110//Biosynthesis of secondary metabolites	K20618	-	GO:0016491//oxidoreductase activity;GO:1901363//heterocyclic compound binding;GO:0005488//binding;GO:0046906//tetrapyrrole binding;GO:0043167//ion binding;GO:0043169//cation binding;GO:0003824//catalytic activity;GO:0097159//organic cyclic compound binding;GO:0046872//metal ion binding;GO:0046914//transition metal ion binding	GO:0008152//metabolic process;GO:0044699//single-organism process;GO:0044710//single-organism metabolic process
entrzID_101264595	76.6667	53.6667	2.35333	1.06667	-1.1416	3.76e-05	0.000829412	yes	LOC101264595	-	-	-	-	-	GO:0016020//membrane;GO:0044425//membrane part;GO:0031224//intrinsic component of membrane	GO:0015291//secondary active transmembrane transporter activity;GO:0022857//transmembrane transporter activity;GO:0005215//transporter activity;GO:0022804//active transmembrane transporter activity	GO:0044763//single-organism cellular process;GO:0044699//single-organism process;GO:0009987//cellular process
entrzID_101264604	237	76.6667	7.55	1.64333	-2.19985	1.82e-15	2.76e-13	yes	LOC101264604	-	-	-	-	-	GO:0044425//membrane part;GO:0031224//intrinsic component of membrane;GO:0016020//membrane	GO:0022857//transmembrane transporter activity;GO:0005215//transporter activity	GO:0044763//single-organism cellular process;GO:0009987//cellular process;GO:0051179//localization;GO:0044699//single-organism process;GO:0051234//establishment of localization
entrzID_101264608	6.33333	0	0.0766667	0.001	-6.26053	0.00102255	0.0135347	yes	LOC101264608	-	-	-	-	-	-	-	-
entrzID_101264690	102.667	24.6667	2.93333	0.456667	-2.68333	1.02e-15	1.56e-13	yes	LOC101264690	-	-	-	-	-	-	-	-
entrzID_101264700	3436.33	2056.33	109.543	41.53	-1.39928	1.31e-07	5.33e-06	yes	LOC101264700	-	Genetic Information Processing	Translation	ko03013//RNA transport	K03231	-	-	-
entrzID_101264719	3108.33	2170	119.237	54.31	-1.13454	1.29e-08	6.35e-07	yes	SlRAV2	-	-	-	-	-	-	-	-
entrzID_101264747	85.6667	31	2.78667	0.656667	-2.08531	2.16e-14	2.55e-12	yes	LOC101264747	-	-	-	-	-	-	-	-
entrzID_101264773	81	28.6667	2.63667	0.623333	-2.08064	1.28e-08	6.28e-07	yes	LOC101264773	-	Metabolism	Global and overview maps	ko01100//tMetabolic pathways	K00512	-	GO:0043167//ion binding;GO:0016491//oxidoreductase activity;GO:0005488//binding;GO:0046872//metal ion binding;GO:0043169//cation binding;GO:0003824//catalytic activity	-
entrzID_101264777	4258.67	2082.33	214.047	67.9067	-1.6563	0.000412206	0.00646391	yes	LOC101264777	-	Metabolism	Global and overview maps;Lipid metabolism	ko01100//tMetabolic pathways;ko01110//Biosynthesis of secondary metabolites;ko00100//Steroid biosynthesis	K00227	-	-	-
entrzID_101264781	711.65	350.33	12.8433	3.99333	-1.68535	5.67e-31	4.58e-28	yes	LOC101264781	-	-	-	-	-	GO:0016020//membrane	GO:0003824//catalytic activity;GO:0016740//transferase activity;GO:0016772//transferase activity, transferring phosphorus-containing groups	GO:0008152//metabolic process;GO:0006796//phosphate-containing compound metabolic process;GO:0006793//phosphorus metabolic process;GO:0009987//cellular process;GO:0044237//cellular metabolic process
entrzID_101264846	255.667	155.333	12.8333	5.05667	-1.34364	1.13e-11	8.75e-10	yes	LOC101264846	-	Metabolism	Lipid metabolism	ko00564//Glycerophospholipid metabolism	K06130	-	-	-
entrzID_101264847	417.703	129.127	14.6033	3.09	-2.24062	1.16e-08	5.74e-07	yes	LOC101264847	-	Metabolism	Amino acid metabolism	ko00360//Phenylalanine metabolism	K22427	-	GO:0016829//lyase activity;GO:0005488//binding;GO:0043168//anion binding;GO:0003824//catalytic activity;GO:0016830//carbon-carbon lyase activity;GO:0043167//ion binding	GO:0044763//single-organism cellular process;GO:0043436//oxoacid metabolic process;GO:0044237//cellular metabolic process;GO:0006082//organic acid metabolic process;GO:0071704//organic substance metabolic process;GO:0009987//cellular process;GO:0008152//metabolic process;GO:0044281//small molecule metabolic process;GO:0044710//single-organism metabolic process;GO:0044699//single-organism process
entrzID_101264959	2232.67	505	132.85	17.5733	-2.91834	0.000676961	0.00971185	yes	LOC101264959	-	-	-	-	-	-	-	-
entrzID_101265038	63.6667	40.3333	1.17667	0.473333	-1.31378	1.42e-06	4.59e-05	yes	LOC101265038	-	-	-	-	-	-	-	-
entrzID_101265138	62.3333	21.3333	3.43333	0.833333	-2.04264	0.00180514	0.0213861	yes	LOC101265138	-	Organismal Systems	Environmental adaptation	ko04626//Plant-pathogen interaction	K13448	-	-	-
entrzID_101265187	292.667	160.667	16.3667	5.84667	-1.48507	2.93e-19	6.88e-17	yes	LOC101265187	-	Metabolism	Biosynthesis of other secondary metabolites;Amino acid metabolism;Global and overview maps	ko01100//tMetabolic pathways;ko01110//Biosynthesis of secondary metabolites;ko00940//Phenylpropanoid biosynthesis;ko00360//Phenylalanine metabolism;ko00941//Flavonoid biosynthesis;ko00945//Stilbenoid, diarylheptanoid and gingerol biosynthesis	K00588	-	GO:0003824//catalytic activity;GO:0016740//transferase activity;GO:0016741//transferase activity, transferring one-carbon groups;GO:0008168//methyltransferase activity	GO:0008152//metabolic process
entrzID_101265296	83.3333	277.333	2.91	5.86	1.00988	2.12e-05	0.000508467	yes	LOC101265296	-	-	-	-	-	-	-	-
entrzID_101265297	12	2.33333	0.426667	0.0533333	-3	4.11e-05	0.000894071	yes	LOC101265297	-	-	-	-	-	-	-	-
entrzID_101265357	8.66667	1	0.17	0.01	-4.08746	0.000389891	0.00616118	yes	LOC101265357	-	-	-	-	-	-	-	-
entrzID_101265373	75.6667	44	2.64333	0.96	-1.46125	0.0044326	0.0439195	yes	LOC101265373	-	-	-	-	-	-	-	-
entrzID_101265388	109.333	9.66667	7.06	0.443333	-3.9932	1.57e-07	6.3e-06	yes	LOC101265388	-	-	-	-	-	-	-	-
entrzID_101265492	17.3333	8.33333	0.846667	0.27	-1.64883	0.000599307	0.00877624	yes	LOC101265492	-	-	-	-	-	-	-	-
entrzID_101265517	32	15.6667	0.723333	0.226667	-1.67409	9.26e-06	0.000248709	yes	LOC101265517	-	-	-	-	-	-	GO:0016772//transferase activity, transferring phosphorus-containing groups;GO:0016301//kinase activity;GO:0003824//catalytic activity;GO:0016740//transferase activity	-
entrzID_101265548	145.333	35	4.04667	0.686667	-2.55905	2.99e-17	5.53e-15	yes	LOC101265548	-	Metabolism	Carbohydrate metabolism;Global and overview maps	ko01100//tMetabolic pathways;ko00630//Glyoxylate and dicarboxylate metabolism	K22133	-	-	-
entrzID_101265571	182.667	101	12.3567	4.44	-1.47666	2.15e-13	2.21e-11	yes	LOC101265571	-	Metabolism	Metabolism of other amino acids	ko00480//Glutathione metabolism	K00799	-	GO:0003824//catalytic activity	-
entrzID_101265594	28.3333	16	1.44667	0.53	-1.44867	0.00208403	0.0240222	yes	LOC101265594	-	-	-	-	-	-	-	-
entrzID_101265600	10.6667	2.33333	0.31	0.0433333	-2.83872	0.000419837	0.00655172	yes	LOC101265600	-	-	-	-	-	GO:0044425//membrane part;GO:0016020//membrane;GO:0031224//intrinsic component of membrane	GO:0005215//transporter activity;GO:0022857//transmembrane transporter activity;GO:0022804//active transmembrane transporter activity;GO:0015291//secondary active transmembrane transporter activity	GO:0044699//single-organism process;GO:0009987//cellular process;GO:0044763//single-organism cellular process
entrzID_101265690	121.577	19.87	7.13667	0.766667	-3.21858	4.08e-21	1.12e-18	yes	LOC101265690	-	Metabolism	Biosynthesis of other secondary metabolites;Amino acid metabolism;Global and overview maps	ko01100//tMetabolic pathways;ko01110//Biosynthesis of secondary metabolites;ko00940//Phenylpropanoid biosynthesis;ko00360//Phenylalanine metabolism;ko00941//Flavonoid biosynthesis;ko00945//Stilbenoid, diarylheptanoid and gingerol biosynthesis	K00588	-	GO:0008168//methyltransferase activity;GO:0016740//transferase activity;GO:0003824//catalytic activity;GO:0016741//transferase activity, transferring one-carbon groups	GO:0008152//metabolic process
entrzID_101265701	1109	149.667	61.4933	5.52	-3.47769	3.1e-30	2.41e-27	yes	LOC101265701	-	Environmental Information Processing	Signal transduction	ko04075//Plant hormone signal transduction	K14492	-	-	-
entrzID_101265719	425.333	302.667	14.15	6.50667	-1.12081	2.74e-06	8.31e-05	yes	LOC101265719	-	-	-	-	-	-	-	-
entrzID_101265726	91.6667	10	4.98667	0.35	-3.83265	5.08e-06	0.000144673	yes	LOC101265726	-	-	-	-	-	-	-	-
entrzID_101265748	11	1	0.38	0.02	-4.24793	1.27e-06	4.16e-05	yes	LOC101265748	-	-	-	-	-	-	-	-
entrzID_101265773	144	54	10.8933	2.56	-2.08923	3.98e-12	3.31e-10	yes	LOC101265773	-	-	-	-	-	GO:0043231//intracellular membrane-bounded organelle;GO:0044435//plastid part;GO:0044446//intracellular organelle part;GO:0044444//cytoplasmic part;GO:0009532//plastid stroma;GO:0043229//intracellular organelle;GO:0043227//membrane-bounded organelle;GO:0044424//intracellular part;GO:0044464//cell part;GO:0043226//organelle;GO:0016020//membrane;GO:0009536//plastid;GO:0005623//cell;GO:0044422//orga…	GO:0016491//oxidoreductase activity;GO:0003824//catalytic activity;GO:0016651//oxidoreductase activity, acting on NAD(P)H;GO:0016655//oxidoreductase activity, acting on NAD(P)H, quinone or similar compound as acceptor	GO:0009607//response to biotic stimulus;GO:0043436//oxoacid metabolic process;GO:0009628//response to abiotic stimulus;GO:0044763//single-organism cellular process;GO:0002682//regulation of immune system process;GO:0042537//benzene-containing compound metabolic process;GO:0071495//cellular response to endogenous stimulus;GO:0044281//small molecule metabolic process;GO:0071704//organic substance m…
entrzID_101265804	59.6667	13	2.02667	0.306667	-2.72437	0.000271119	0.00452821	yes	LOC101265804	-	Metabolism	Metabolism of cofactors and vitamins;Biosynthesis of other secondary metabolites;Global and overview maps;Amino acid metabolism	ko01100//tMetabolic pathways;ko01110//Biosynthesis of secondary metabolites;ko01230//Biosynthesis of amino acids;ko00270//Cysteine and methionine metabolism;ko00280//Valine, leucine and isoleucine degradation;ko01210//2-Oxocarboxylic acid metabolism;ko00770//Pantothenate and CoA biosynthesis;ko00290//Valine, leucine and isoleucine biosynthesis;ko00966//Glucosinolate biosynthesis	K00826	-	GO:0003824//catalytic activity;GO:0004084//branched-chain-amino-acid transaminase activity;GO:0008483//transaminase activity;GO:0016769//transferase activity, transferring nitrogenous groups;GO:0016740//transferase activity	GO:0006807//nitrogen compound metabolic process;GO:0044763//single-organism cellular process;GO:0044237//cellular metabolic process;GO:0044710//single-organism metabolic process;GO:0044699//single-organism process;GO:0019752//carboxylic acid metabolic process;GO:0071704//organic substance metabolic process;GO:0044238//primary metabolic process;GO:1901564//organonitrogen compound metabolic process…
entrzID_101265806	31.3333	14.6667	0.726667	0.223333	-1.7021	0.000441601	0.00681134	yes	LOC101265806	-	-	-	-	-	-	-	-
entrzID_101265824	18.3333	9.33333	0.713333	0.223333	-1.67538	0.000179104	0.00323031	yes	LOC101265824	-	-	-	-	-	-	-	-
entrzID_101265851	8	1.66667	0.516667	0.07	-2.88381	0.000474631	0.00722701	yes	LOC101265851	-	-	-	-	-	-	-	GO:0008152//metabolic process;GO:0006793//phosphorus metabolic process;GO:0009987//cellular process;GO:0044237//cellular metabolic process;GO:0006796//phosphate-containing compound metabolic process
entrzID_101265886	1030.56	3786	60.7133	144.013	1.24612	1e-12	9.18e-11	yes	LOC101265886	-	Metabolism	Global and overview maps;Energy metabolism	ko01100//tMetabolic pathways;ko00196//Photosynthesis - antenna proteins	K08912	-	-	-
entrzID_101265896	39.3333	151	1.50667	3.73667	1.31039	7.35e-09	3.78e-07	yes	PK5	-	-	-	-	-	-	GO:0003824//catalytic activity;GO:0016773//phosphotransferase activity, alcohol group as acceptor;GO:0001883//purine nucleoside binding;GO:0005488//binding;GO:0036094//small molecule binding;GO:0097367//carbohydrate derivative binding;GO:0016772//transferase activity, transferring phosphorus-containing groups;GO:1901363//heterocyclic compound binding;GO:0032549//ribonucleoside binding;GO:0032550/…	GO:0043170//macromolecule metabolic process;GO:0009791//post-embryonic development;GO:0051716//cellular response to stimulus;GO:0071495//cellular response to endogenous stimulus;GO:0010033//response to organic substance;GO:0009725//response to hormone;GO:0007165//signal transduction;GO:0000003//reproduction;GO:0044260//cellular macromolecule metabolic process;GO:0050896//response to stimulus;GO:0…
entrzID_101265977	205.423	95.13	9.47333	2.91333	-1.7012	1.32e-09	7.62e-08	yes	LOC101265977	-	Metabolism	Global and overview maps;Amino acid metabolism;Biosynthesis of other secondary metabolites	ko01100//tMetabolic pathways;ko01110//Biosynthesis of secondary metabolites;ko00940//Phenylpropanoid biosynthesis;ko00360//Phenylalanine metabolism;ko00941//Flavonoid biosynthesis;ko00945//Stilbenoid, diarylheptanoid and gingerol biosynthesis	K00588	-	GO:0016740//transferase activity;GO:0008168//methyltransferase activity;GO:0003824//catalytic activity;GO:0016741//transferase activity, transferring one-carbon groups	GO:0008152//metabolic process
entrzID_101265980	18	67.3333	0.72	1.64	1.18763	0.000204031	0.00360503	yes	LOC101265980	-	-	-	-	-	-	-	-
entrzID_101265981	1115.33	449.667	26.5567	7.00333	-1.92296	3.36e-29	2.3e-26	yes	LOC101265981	-	-	-	-	-	-	-	-
entrzID_101266155	7.33333	35	0.286667	0.846667	1.56242	0.000181346	0.00326814	yes	LOC101266155	-	-	-	-	-	-	-	-
entrzID_101266225	64.3333	31	3.61667	1.02333	-1.82138	0.00347338	0.0362107	yes	LOC101266225	-	-	-	-	-	-	-	-
entrzID_101266245	438.093	203.343	27.65	8.57	-1.68991	3.76e-08	1.68e-06	yes	LOC101266245	-	-	-	-	-	-	GO:0003824//catalytic activity	-
entrzID_101266331	3.33333	0	0.126667	0.001	-6.98489	0.00166135	0.0200508	yes	LOC101266331	-	-	-	-	-	-	-	-
entrzID_101266341	7	2	0.2	0.0333333	-2.58496	0.00300365	0.0321905	yes	LOC101266341	-	-	-	-	-	-	-	-
entrzID_101266472	77	53	5.85333	2.66333	-1.13603	0.000304213	0.00500376	yes	LOC101266472	-	Metabolism	Energy metabolism	ko00195//Photosynthesis	K02639	-	-	-
entrzID_101266475	53.3333	221	1.75333	4.70333	1.42358	3.11e-11	2.26e-09	yes	LOC101266475	-	-	-	-	-	-	-	-
entrzID_101266520	128.333	85.3333	2.34	0.986667	-1.24587	3.79e-07	1.41e-05	yes	LOC101266520	-	-	-	-	-	-	-	-
entrzID_101266542	67	49.3333	4.10667	1.93	-1.08937	8.93e-05	0.0017647	yes	LOC101266542	-	-	-	-	-	-	GO:0003824//catalytic activity	-
entrzID_101266612	25.6667	13	1.04667	0.35	-1.58038	0.000393885	0.0062198	yes	SlERFD2	-	-	-	-	-	-	-	-
entrzID_101266616	42	24	1.76	0.64	-1.45943	3.82e-05	0.000839197	yes	LOC101266616	-	-	-	-	-	-	-	-
entrzID_101266628	178.333	599	2.31	5.03333	1.12362	1.2e-13	1.29e-11	yes	LOC101266628	-	-	-	-	-	GO:0016020//membrane;GO:0031224//intrinsic component of membrane;GO:0044425//membrane part	GO:0016627//oxidoreductase activity, acting on the CH-CH group of donors;GO:0036094//small molecule binding;GO:0097367//carbohydrate derivative binding;GO:0016491//oxidoreductase activity;GO:0032550//purine ribonucleoside binding;GO:0032549//ribonucleoside binding;GO:0016772//transferase activity, transferring phosphorus-containing groups;GO:0016773//phosphotransferase activity, alcohol group as …	GO:0019538//protein metabolic process;GO:0044260//cellular macromolecule metabolic process;GO:0044699//single-organism process;GO:0006796//phosphate-containing compound metabolic process;GO:0043412//macromolecule modification;GO:0071704//organic substance metabolic process;GO:0044710//single-organism metabolic process;GO:0044238//primary metabolic process;GO:0043170//macromolecule metabolic proce…
entrzID_101266638	16.3333	0.333333	1.12	0.0166667	-6.07039	7.23e-06	0.00019945	yes	LOC101266638	-	-	-	-	-	-	-	GO:0050896//response to stimulus
entrzID_101266643	20	10.6667	0.5	0.17	-1.55639	0.000211815	0.00370488	yes	LOC101266643	-	Metabolism	Carbohydrate metabolism;Global and overview maps;Biosynthesis of other secondary metabolites;Metabolism of other amino acids	ko01100//tMetabolic pathways;ko01110//Biosynthesis of secondary metabolites;ko00940//Phenylpropanoid biosynthesis;ko00500//Starch and sucrose metabolism;ko00460//Cyanoamino acid metabolism	K05349	-	-	-
entrzID_101266651	8.33333	49.3333	0.333333	1.31	1.97453	5.29e-06	0.000150335	yes	LOC101266651	-	Genetic Information Processing	Folding, sorting and degradation	ko04130//SNARE interactions in vesicular transport	K08490	-	-	-
entrzID_101266657	58.3333	22.3333	5.00667	1.25	-2.00192	4.8e-08	2.11e-06	yes	LOC101266657	-	-	-	-	-	-	-	-
entrzID_101266750	349	148.333	19.4433	5.31667	-1.87068	1.01e-14	1.29e-12	yes	LOC101266750	-	Metabolism	Metabolism of other amino acids	ko00480//Glutathione metabolism	K00799	-	-	-
entrzID_101266764	12.3333	47.3333	0.69	1.77333	1.3618	0.00140426	0.017558	yes	LOC101266764	-	-	-	-	-	-	-	-
entrzID_101266770	553.93	70.0467	26.9367	1.99667	-3.75391	3.91e-07	1.46e-05	yes	LOC101266770	-	Metabolism	Global and overview maps;Carbohydrate metabolism	ko01100//tMetabolic pathways;ko00520//Amino sugar and nucleotide sugar metabolism	K01183	GO:0043231//intracellular membrane-bounded organelle;GO:0043227//membrane-bounded organelle;GO:0043229//intracellular organelle;GO:0005623//cell;GO:0071944//cell periphery;GO:0044424//intracellular part;GO:0005622//intracellular;GO:0044464//cell part;GO:0030312//external encapsulating structure;GO:0043226//organelle	GO:0016787//hydrolase activity;GO:0016798//hydrolase activity, acting on glycosyl bonds;GO:0003824//catalytic activity;GO:0097367//carbohydrate derivative binding;GO:0004553//hydrolase activity, hydrolyzing O-glycosyl compounds;GO:0005488//binding	GO:1901135//carbohydrate derivative metabolic process;GO:0044237//cellular metabolic process;GO:0044238//primary metabolic process;GO:0044260//cellular macromolecule metabolic process;GO:0071554//cell wall organization or biogenesis;GO:1901575//organic substance catabolic process;GO:0043170//macromolecule metabolic process;GO:0006026//aminoglycan catabolic process;GO:1901564//organonitrogen compo…
entrzID_101266791	28.3333	16.3333	1.04333	0.403333	-1.37116	0.000314703	0.00513832	yes	LOC101266791	-	-	-	-	-	-	-	-
entrzID_101266834	226	170.667	5.88333	2.82	-1.06094	1.14e-09	6.67e-08	yes	LOC101266834	-	-	-	-	-	-	-	-
entrzID_101266879	129.667	21	9.91	1.02667	-3.27092	7.68e-10	4.65e-08	yes	LOC101266879	-	-	-	-	-	-	-	-
entrzID_101266892	69.3333	47.3333	1.96667	0.886667	-1.14929	4.5e-05	0.000965349	yes	LOC101266892	-	-	-	-	-	-	GO:0005488//binding;GO:0032549//ribonucleoside binding;GO:1901363//heterocyclic compound binding;GO:0032550//purine ribonucleoside binding;GO:0036094//small molecule binding;GO:0001883//purine nucleoside binding;GO:0097367//carbohydrate derivative binding;GO:0001882//nucleoside binding;GO:0097159//organic cyclic compound binding	-
entrzID_101266953	99.3333	333.667	3.71	7.80333	1.07267	1.56e-08	7.49e-07	yes	LOC101266953	-	Metabolism	Biosynthesis of other secondary metabolites;Global and overview maps	ko01100//tMetabolic pathways;ko01110//Biosynthesis of secondary metabolites;ko00940//Phenylpropanoid biosynthesis;ko00941//Flavonoid biosynthesis;ko00945//Stilbenoid, diarylheptanoid and gingerol biosynthesis	K13065	-	-	-
entrzID_101266963	421.333	279	14.38	5.96333	-1.26987	4.94e-11	3.47e-09	yes	LOC101266963	-	-	-	-	-	-	-	-
entrzID_101266965	257.333	128.667	16.5833	5.64	-1.55597	0.000104138	0.00203105	yes	LOC101266965	-	-	-	-	-	-	-	-
entrzID_101267043	26.3333	9.66667	1.46	0.343333	-2.08829	4.08e-05	0.000888288	yes	LOC101267043	-	-	-	-	-	GO:0016020//membrane	-	-
entrzID_101267091	23.6667	7	0.916667	0.18	-2.3484	0.00112713	0.0146611	yes	LOC101267091	-	-	-	-	-	-	GO:0003824//catalytic activity;GO:0016740//transferase activity;GO:0016772//transferase activity, transferring phosphorus-containing groups;GO:0016301//kinase activity	GO:0009987//cellular process;GO:0006793//phosphorus metabolic process;GO:0008152//metabolic process;GO:0044237//cellular metabolic process;GO:0006796//phosphate-containing compound metabolic process
entrzID_101267112	50.6667	37.6667	1.70333	0.786667	-1.11454	0.000432686	0.0067013	yes	LOC101267112	-	Metabolism	Metabolism of terpenoids and polyketides;Global and overview maps	ko01100//tMetabolic pathways;ko01110//Biosynthesis of secondary metabolites;ko00904//Diterpenoid biosynthesis	K04122	-	-	-
entrzID_101267186	519	329	10.16	4.18667	-1.27903	3.22e-10	2.07e-08	yes	LOC101267186	-	-	-	-	-	-	GO:0005488//binding;GO:0001883//purine nucleoside binding;GO:0003824//catalytic activity;GO:0097367//carbohydrate derivative binding;GO:0097159//organic cyclic compound binding;GO:0032550//purine ribonucleoside binding;GO:0032549//ribonucleoside binding;GO:1901363//heterocyclic compound binding;GO:0001882//nucleoside binding;GO:0036094//small molecule binding	GO:0050896//response to stimulus;GO:0006950//response to stress;GO:0006793//phosphorus metabolic process;GO:0006796//phosphate-containing compound metabolic process;GO:0009987//cellular process;GO:0044237//cellular metabolic process;GO:0008152//metabolic process
entrzID_101267254	568.333	327.333	26.75	9.69	-1.46497	6.54e-11	4.57e-09	yes	LOC101267254	-	-	-	-	-	-	-	-
entrzID_101267312	0.666667	7.66667	0.02	0.15	2.90689	0.00389603	0.0396646	yes	LOC101267312	-	-	-	-	-	-	-	-
entrzID_101267339	16.3333	7.33333	1.01	0.293333	-1.78374	0.000443697	0.006839	yes	LOC101267339	-	Metabolism	Metabolism of other amino acids	ko00480//Glutathione metabolism	K00799	-	-	-
entrzID_101267358	13687.8	6925.11	604.74	193.027	-1.64751	2.61e-12	2.26e-10	yes	LOC101267358	-	Environmental Information Processing;Metabolism	Signal transduction;Carbohydrate metabolism;Global and overview maps	ko01100//tMetabolic pathways;ko04016//MAPK signaling pathway - plant;ko00520//Amino sugar and nucleotide sugar metabolism	K20547	GO:0005622//intracellular;GO:0044424//intracellular part;GO:0043231//intracellular membrane-bounded organelle;GO:0043229//intracellular organelle;GO:0005623//cell;GO:0044464//cell part;GO:0030312//external encapsulating structure;GO:0071944//cell periphery;GO:0043227//membrane-bounded organelle;GO:0043226//organelle	GO:0004553//hydrolase activity, hydrolyzing O-glycosyl compounds;GO:0016798//hydrolase activity, acting on glycosyl bonds;GO:0003824//catalytic activity;GO:0016787//hydrolase activity;GO:0005488//binding;GO:0097367//carbohydrate derivative binding	GO:0009057//macromolecule catabolic process;GO:0006807//nitrogen compound metabolic process;GO:0044036//cell wall macromolecule metabolic process;GO:1901564//organonitrogen compound metabolic process;GO:0006026//aminoglycan catabolic process;GO:0071554//cell wall organization or biogenesis;GO:0050896//response to stimulus;GO:0071704//organic substance metabolic process;GO:0009056//catabolic proce…
entrzID_101267467	14	73.3333	0.313333	1.04333	1.73543	2.97e-08	1.36e-06	yes	LOC101267467	-	-	-	-	-	-	-	-
entrzID_101267468	547	271.333	12.08	3.89667	-1.63231	2.61e-19	6.26e-17	yes	LOC101267468	-	-	-	-	-	-	GO:0016772//transferase activity, transferring phosphorus-containing groups;GO:0004672//protein kinase activity;GO:0016773//phosphotransferase activity, alcohol group as acceptor;GO:0016301//kinase activity;GO:0016740//transferase activity;GO:0003824//catalytic activity	GO:0006796//phosphate-containing compound metabolic process;GO:0044237//cellular metabolic process;GO:0006793//phosphorus metabolic process;GO:0008152//metabolic process;GO:0009987//cellular process
entrzID_101267503	1331	1010.33	35.8367	17.2167	-1.05763	2.98e-06	8.94e-05	yes	LOC101267503	-	Metabolism	Carbohydrate metabolism;Global and overview maps	ko01100//tMetabolic pathways;ko01110//Biosynthesis of secondary metabolites;ko00020//Citrate cycle (TCA cycle)	K01648	-	-	-
entrzID_101267530	220.667	124	10.7667	3.93	-1.45397	5.87e-12	4.77e-10	yes	LOC101267530	-	-	-	-	-	-	-	-
entrzID_101267590	33.6667	17	1.72333	0.53	-1.70114	0.00236014	0.026594	yes	LOC101267590	-	Metabolism	Biosynthesis of other secondary metabolites;Global and overview maps	ko01100//tMetabolic pathways;ko01110//Biosynthesis of secondary metabolites;ko00960//Tropane, piperidine and pyridine alkaloid biosynthesis	K08081	-	GO:0003824//catalytic activity	GO:0044699//single-organism process;GO:0008152//metabolic process;GO:0044710//single-organism metabolic process
entrzID_101267632	21.6667	154.333	0.76	3.35	2.14009	6.87e-12	5.52e-10	yes	LOC101267632	-	-	-	-	-	-	-	-
entrzID_101267755	121	27.6667	8.11333	1.17667	-2.78559	4.66e-11	3.3e-09	yes	LOC101267755	-	-	-	-	-	-	-	-
entrzID_101267773	10.6667	43	0.486667	1.21667	1.32193	0.002115	0.0243295	yes	LOC101267773	-	-	-	-	-	-	-	-
entrzID_101267866	38.3333	5	1.31	0.0966667	-3.7604	3.57e-13	3.58e-11	yes	LOC101267866	-	-	-	-	-	-	-	-
entrzID_101267889	422	1420.67	14.7633	31.63	1.09928	9.32e-24	3.19e-21	yes	LOC101267889	-	-	-	-	-	-	-	-
entrzID_101267943	405.667	123	17.7567	3.6	-2.30229	5.25e-14	5.9e-12	yes	LOC101267943	-	-	-	-	-	-	-	GO:0043170//macromolecule metabolic process;GO:0009987//cellular process;GO:0010467//gene expression;GO:0008152//metabolic process;GO:0034645//cellular macromolecule biosynthetic process;GO:0044260//cellular macromolecule metabolic process;GO:0044237//cellular metabolic process;GO:0009058//biosynthetic process;GO:0071704//organic substance metabolic process;GO:0009059//macromolecule biosynthetic …
entrzID_101267949	0.333333	18	0.02	0.736667	5.20294	1.54e-05	0.000384001	yes	LOC101267949	-	-	-	-	-	-	-	-
entrzID_101268000	130.333	428.333	8.18	17.5433	1.10075	3.36e-11	2.41e-09	yes	LOC101268000	-	-	-	-	-	-	-	-
entrzID_101268009	503.667	114.333	28.09	3.80667	-2.88346	4.43e-09	2.36e-07	yes	LOC101268009	-	-	-	-	-	-	-	-
entrzID_101268020	3.66667	28.6667	0.24	1.36	2.5025	0.00386499	0.0394554	yes	LOC101268020	-	Genetic Information Processing	Folding, sorting and degradation	ko04141//Protein processing in endoplasmic reticulum	K13993	-	-	-
entrzID_101268088	166.487	43.92	15.9167	2.88667	-2.46306	1.82e-07	7.18e-06	yes	LOC101268088	-	-	-	-	-	-	-	-
entrzID_101268119	416	1378	12.1133	25.58	1.07842	2.54e-11	1.91e-09	yes	LOC101268119	-	-	-	-	-	GO:0031224//intrinsic component of membrane;GO:0016020//membrane;GO:0044425//membrane part	GO:0022857//transmembrane transporter activity;GO:0005215//transporter activity;GO:0015291//secondary active transmembrane transporter activity;GO:0022804//active transmembrane transporter activity	GO:0051179//localization;GO:0006811//ion transport;GO:0055082//cellular chemical homeostasis;GO:0006082//organic acid metabolic process;GO:0042126//nitrate metabolic process;GO:0071704//organic substance metabolic process;GO:0050801//ion homeostasis;GO:0051234//establishment of localization;GO:0044237//cellular metabolic process;GO:0044765//single-organism transport;GO:0042592//homeostatic proces…
entrzID_101268129	11664.3	7065.33	391.697	155.49	-1.33292	3.39e-05	0.000758567	yes	NAOD	-	Metabolism	Amino acid metabolism;Global and overview maps	ko01100//tMetabolic pathways;ko01110//Biosynthesis of secondary metabolites;ko01230//Biosynthesis of amino acids;ko01210//2-Oxocarboxylic acid metabolism;ko00220//Arginine biosynthesis;ko00300//Lysine biosynthesis	K01438	-	-	-
entrzID_101268153	181	1.66667	7.69	0.0466667	-7.36445	1.01e-10	6.87e-09	yes	LOC101268153	-	Metabolism	Biosynthesis of other secondary metabolites;Global and overview maps	ko01100//tMetabolic pathways;ko01110//Biosynthesis of secondary metabolites;ko00940//Phenylpropanoid biosynthesis	K00430	-	-	-
entrzID_101268236	177	118.333	11.16	4.85	-1.20228	7.78e-06	0.000211908	yes	LOC101268236	-	-	-	-	-	-	-	-
entrzID_101268239	30.6667	14.6667	1.75333	0.523333	-1.7443	1.97e-06	6.18e-05	yes	LOC101268239	-	Metabolism	Energy metabolism	ko00910//Nitrogen metabolism	K01674	-	GO:0043167//ion binding;GO:0046914//transition metal ion binding;GO:0005488//binding;GO:0046872//metal ion binding;GO:0043169//cation binding	GO:0009987//cellular process;GO:0044237//cellular metabolic process;GO:0008152//metabolic process
entrzID_101268254	1124.51	488	40.68	11.0933	-1.87463	0.000231894	0.00398885	yes	LOC101268254	-	Metabolism	Metabolism of terpenoids and polyketides	ko00908//Zeatin biosynthesis	K13495	-	-	-
entrzID_101268273	312	198.333	12.42	4.97333	-1.32038	9.68e-13	8.96e-11	yes	LOC101268273	-	-	-	-	-	-	GO:0016301//kinase activity;GO:0004672//protein kinase activity;GO:0097159//organic cyclic compound binding;GO:0036094//small molecule binding;GO:0032550//purine ribonucleoside binding;GO:0016740//transferase activity;GO:0032549//ribonucleoside binding;GO:1901363//heterocyclic compound binding;GO:0016773//phosphotransferase activity, alcohol group as acceptor;GO:0001882//nucleoside binding;GO:000…	GO:0019538//protein metabolic process;GO:0071704//organic substance metabolic process;GO:0044238//primary metabolic process;GO:0009987//cellular process;GO:0006796//phosphate-containing compound metabolic process;GO:0036211//protein modification process;GO:0044260//cellular macromolecule metabolic process;GO:0043170//macromolecule metabolic process;GO:0044267//cellular protein metabolic process;G…
entrzID_101268293	159	104.667	12.3167	5.24	-1.23297	3.16e-07	1.2e-05	yes	LOC101268293	-	-	-	-	-	-	-	-
entrzID_101268338	506.667	395	15.12	7.42333	-1.02632	3.85e-14	4.39e-12	yes	LOC101268338	-	-	-	-	-	-	-	-
entrzID_101268463	9538.33	2520.67	344.607	54.7267	-2.65463	1.84e-11	1.39e-09	yes	LOC101268463	-	-	-	-	-	-	GO:0016491//oxidoreductase activity;GO:0003824//catalytic activity	-
entrzID_101268519	6.66667	0.333333	0.243333	0.00666667	-5.18982	5.95e-06	0.000165928	yes	LOC101268519	-	-	-	-	-	-	-	-
entrzID_101268547	490.487	357	17.35	8.22	-1.07773	0.000481482	0.00730668	yes	LOC101268547	-	Metabolism	Metabolism of terpenoids and polyketides	ko00908//Zeatin biosynthesis	K13495	-	-	-
entrzID_101268569	91.3333	325.667	2.60667	5.89333	1.17688	2.45e-09	1.36e-07	yes	LOC101268569	-	-	-	-	-	-	-	-
entrzID_101268576	619	381.667	26.81	10.84	-1.30641	3.13e-06	9.34e-05	yes	LOC101268576	-	-	-	-	-	-	-	-
entrzID_101268605	0.333333	7	0.0133333	0.2	3.90689	0.00238642	0.0268365	yes	LOC101268605	-	-	-	-	-	-	-	-
entrzID_101268663	35.6667	1	0.926667	0.0166667	-5.79701	6.16e-10	3.75e-08	yes	LOC101268663	-	Metabolism	Lipid metabolism;Global and overview maps	ko01110//Biosynthesis of secondary metabolites;ko00073//Cutin, suberine and wax biosynthesis	K15404	-	-	-
entrzID_101268679	3	0.333333	0.103333	0.00666667	-3.9542	0.00281334	0.0305277	yes	LOC101268679	-	-	-	-	-	-	-	-
entrzID_101268692	92.6667	48.6667	3.75333	1.27667	-1.55579	8.8e-08	3.73e-06	yes	LOC101268692	-	-	-	-	-	-	-	-
entrzID_101268738	37	14.6667	2.65667	0.71	-1.90373	5.13e-05	0.00107986	yes	LOC101268738	-	-	-	-	-	-	-	-
entrzID_101268751	74.9433	50	3.23333	1.41	-1.19733	5.98e-05	0.00124259	yes	LOC101268751	-	-	-	-	-	-	-	-
entrzID_101268780	42.3333	15	1.97333	0.46	-2.10093	1.47e-05	0.000369436	yes	LOC101268780	-	-	-	-	-	-	-	-
entrzID_101268787	921.333	188.667	29.63	4.04667	-2.87225	2.25e-15	3.34e-13	yes	LOC101268787	-	Environmental Information Processing;Organismal Systems	Signal transduction;Environmental adaptation	ko04626//Plant-pathogen interaction;ko04016//MAPK signaling pathway - plant	K13424	-	-	-
entrzID_101268825	4.23333	0.333333	0.33	0.0166667	-4.30743	0.000321643	0.00522896	yes	LOC101268825	-	-	-	-	-	-	-	-
entrzID_101268864	91.3333	282.333	2.36667	4.77333	1.01214	1.08e-07	4.45e-06	yes	LOC101268864	-	-	-	-	-	-	GO:0003824//catalytic activity;GO:0016491//oxidoreductase activity	GO:0008152//metabolic process
entrzID_101268883	57	193.667	4.96667	10.8733	1.13044	2.34e-08	1.09e-06	yes	LOC101268883	-	-	-	-	-	-	-	-
entrzID_101268888	3097.33	1488	154.073	47.52	-1.69701	7.42e-33	7.98e-30	yes	LOC101268888	-	-	-	-	-	-	-	-
entrzID_101268894	47.6667	22	3.52667	1.01	-1.80395	3.51e-05	0.00078128	yes	LOC101268894	-	-	-	-	-	-	-	-
entrzID_104644303	433.333	207.667	21.8033	7.17667	-1.60316	4.31e-06	0.000125645	yes	LOC104644303	-	-	-	-	-	-	-	-
entrzID_104644486	14.6667	9.66667	0.296667	0.126667	-1.22781	0.00458298	0.0450341	yes	LOC104644486	-	-	-	-	-	-	-	-
entrzID_104644567	3	21	0.31	1.34333	2.11548	0.000474506	0.00722701	yes	LOC104644567	-	-	-	-	-	-	-	-
entrzID_104644771	15.6667	9	1.06	0.39	-1.44252	0.00339263	0.0354836	yes	LOC104644771	-	-	-	-	-	-	-	-
entrzID_104644785	4.66667	0.666667	0.16	0.0133333	-3.58496	0.00215611	0.0247143	yes	LOC104644785	-	-	-	-	-	-	-	-
entrzID_104645037	66	249.667	1.24667	3.07667	1.30329	1.89e-06	5.94e-05	yes	LOC104645037	-	-	-	-	-	-	-	-
entrzID_104645134	36.6667	10	2.35333	0.423333	-2.47484	3.53e-08	1.59e-06	yes	LOC104645134	-	-	-	-	-	-	-	-
entrzID_104645215	15	54	1.06667	2.47	1.2114	0.000133747	0.00252942	yes	LOC104645215	-	-	-	-	-	-	-	-
entrzID_104645424	34.3333	109	1.66	3.46333	1.06098	5.22e-05	0.00109764	yes	LOC104645424	-	-	-	-	-	-	-	-
entrzID_104645436	59	36.3333	1.34333	0.533333	-1.33271	0.000209726	0.00367974	yes	LOC104645436	-	Environmental Information Processing	Signal transduction	ko04075//Plant hormone signal transduction	K14488	-	-	-
entrzID_104645444	28.3333	111	1.19333	3.02	1.33955	1.18e-05	0.000305684	yes	LOC104645444	-	-	-	-	-	-	-	-
entrzID_104645573	86.3333	25.6667	5.06	0.97	-2.38308	1.07e-09	6.3e-08	yes	LOC104645573	-	-	-	-	-	-	-	-
entrzID_104645768	8.33333	3.33333	0.453333	0.113333	-2	0.00326584	0.0344768	yes	LOC104645768	-	-	-	-	-	-	-	-
entrzID_104645861	4.33333	24.3333	0.153333	0.523333	1.77106	0.00490461	0.04737	yes	LOC104645861	-	-	-	-	-	-	-	-
entrzID_104645883	472.61	1923.65	29.0767	76.7433	1.40018	2.83e-16	4.49e-14	yes	Cab-1D	-	Metabolism	Global and overview maps;Energy metabolism	ko01100//tMetabolic pathways;ko00196//Photosynthesis - antenna proteins	K08912	-	-	-
entrzID_104645884	1473.56	5222.08	88.5133	203.263	1.19938	3.32e-12	2.81e-10	yes	Cab-1A	-	Metabolism	Global and overview maps;Energy metabolism	ko01100//tMetabolic pathways;ko00196//Photosynthesis - antenna proteins	K08912	-	-	-
entrzID_104646022	6.33333	1.66667	0.376667	0.0666667	-2.49825	0.00500592	0.0481016	yes	LOC104646022	-	-	-	-	-	-	-	-
entrzID_104646058	78.3333	12.3333	5.44667	0.593333	-3.19846	6.37e-08	2.75e-06	yes	LOC104646058	-	-	-	-	-	-	-	-
entrzID_104646113	38.6667	168	2.26667	6.09667	1.42745	2.41e-08	1.12e-06	yes	LOC104646113	-	-	-	-	-	-	-	-
entrzID_104646126	0	5	0.001	0.396667	8.63178	0.00168863	0.0203001	yes	LOC104646126	-	-	-	-	-	-	-	-
entrzID_104646198	8	0.666667	0.956667	0.0566667	-4.07744	9.7e-06	0.000258214	yes	LOC104646198	-	-	-	-	-	-	-	-
entrzID_104646453	0	9	0.001	0.326667	8.35168	4.51e-05	0.000967772	yes	LOC104646453	-	-	-	-	-	-	-	-
entrzID_104646454	0	6.33333	0.001	0.44	8.78136	0.00188619	0.0221488	yes	LOC104646454	-	-	-	-	-	-	-	-
entrzID_104646546	97.6667	377.333	4.43667	11.0667	1.31867	3.19e-12	2.73e-10	yes	LOC104646546	-	-	-	-	-	-	-	-
entrzID_104646591	1	10	0.0333333	0.19	2.51096	0.00137517	0.0172515	yes	LOC104646591	-	-	-	-	-	-	-	-
entrzID_104646604	2	17.6667	0.21	1.09	2.37587	0.00014119	0.00264581	yes	LOC104646604	-	-	-	-	-	-	-	-
entrzID_104646728	91.3333	305.667	8.49667	17.62	1.05225	1.03e-06	3.45e-05	yes	LOC104646728	-	-	-	-	-	GO:0044424//intracellular part;GO:0044464//cell part;GO:0043229//intracellular organelle;GO:0043231//intracellular membrane-bounded organelle;GO:0043227//membrane-bounded organelle;GO:0043226//organelle;GO:0005622//intracellular;GO:0005623//cell	-	-
entrzID_104646915	46	26.3333	3.01333	1.15333	-1.38555	0.00117241	0.0151192	yes	LOC104646915	-	-	-	-	-	-	-	-
entrzID_104647562	7.33333	1	0.3	0.0266667	-3.49185	0.00339757	0.0355023	yes	LOC104647562	-	-	-	-	-	-	-	-
entrzID_104647664	67.6733	16.85	3.16333	0.47	-2.75071	0.000479434	0.0072854	yes	LOC104647664	-	Metabolism	Global and overview maps	ko01110//Biosynthesis of secondary metabolites	K21354	-	-	-
entrzID_104647877	0.333333	7.66667	0.0166667	0.273333	4.03562	0.000769853	0.0107111	yes	LOC104647877	-	-	-	-	-	-	-	-
entrzID_104648009	41.81	137.09	2.39667	5.33333	1.15401	0.000689831	0.00982122	yes	LOC104648009	-	-	-	-	-	-	-	-
entrzID_104648079	85.6667	19.3333	3.70333	0.54	-2.77779	4.56e-14	5.17e-12	yes	LOC104648079	-	Metabolism	Metabolism of terpenoids and polyketides	ko00908//Zeatin biosynthesis	K13495	-	-	-
entrzID_104648101	34.3333	211.667	1.78667	7.17667	2.00604	6.49e-16	1.01e-13	yes	LOC104648101	-	-	-	-	-	-	-	-
entrzID_104648156	28.3333	18	1.7	0.66	-1.365	0.000716716	0.0101468	yes	LOC104648156	-	-	-	-	-	-	-	-
entrzID_104648251	41.3333	1.33333	1.62333	0.0333333	-5.60585	4.38e-06	0.000127502	yes	LOC104648251	-	Metabolism	Global and overview maps;Biosynthesis of other secondary metabolites	ko01100//tMetabolic pathways;ko01110//Biosynthesis of secondary metabolites;ko00940//Phenylpropanoid biosynthesis;ko00941//Flavonoid biosynthesis;ko00945//Stilbenoid, diarylheptanoid and gingerol biosynthesis	K13065	-	-	-
entrzID_104648289	62	22	1.99667	0.49	-2.02674	1.41e-05	0.000357016	yes	LOC104648289	-	-	-	-	-	-	-	-
entrzID_104648424	549.667	294.667	35.31	12.0533	-1.55064	1.91e-20	4.86e-18	yes	LOC104648424	-	-	-	-	-	-	-	-
entrzID_104648487	1.67667	14.3333	0.0333333	0.206667	2.63227	0.000173855	0.00316088	yes	LOC104648487	-	-	-	-	-	-	-	-
entrzID_104649012	1076.33	632	49.9467	19.22	-1.37778	0.000734881	0.0103442	yes	LOC104649012	-	Metabolism	Lipid metabolism;Global and overview maps	ko01100//tMetabolic pathways;ko01110//Biosynthesis of secondary metabolites;ko00100//Steroid biosynthesis	K14423	GO:0031224//intrinsic component of membrane;GO:0044425//membrane part;GO:0016020//membrane	GO:0005488//binding;GO:0043167//ion binding;GO:0046914//transition metal ion binding;GO:0043169//cation binding;GO:0003824//catalytic activity;GO:0046872//metal ion binding	GO:0006082//organic acid metabolic process;GO:0044763//single-organism cellular process;GO:0006629//lipid metabolic process;GO:0044281//small molecule metabolic process;GO:0044237//cellular metabolic process;GO:0006631//fatty acid metabolic process;GO:0044255//cellular lipid metabolic process;GO:0044710//single-organism metabolic process;GO:0044699//single-organism process;GO:0019752//carboxylic …
entrzID_104649135	153.667	111.333	18.8433	8.48333	-1.15135	0.000137323	0.00258623	yes	LOC104649135	-	-	-	-	-	-	-	-
entrzID_104649466	31	4	1.96333	0.16	-3.61716	1.24e-08	6.15e-07	yes	LOC104649466	-	-	-	-	-	-	-	-
entrzID_104649608	12	57	0.796667	2.52	1.66138	5.51e-05	0.0011519	yes	LOC104649608	-	-	-	-	-	-	-	-
entrzID_107196795	340.333	226	9.38667	4.00667	-1.22821	0.000101902	0.00199224	yes	LOC107196795	-	-	-	-	-	-	-	-
entrzID_108491835	4330.37	13939.3	270.073	562.48	1.05845	7.93e-12	6.29e-10	yes	Cab-3C	-	Metabolism	Global and overview maps;Energy metabolism	ko01100//tMetabolic pathways;ko00196//Photosynthesis - antenna proteins	K08912	-	-	-
entrzID_109118691	4.75333	0	0.21	0.001	-7.71425	0.00118281	0.0152189	yes	LOC109118691	-	Metabolism	Global and overview maps;Metabolism of terpenoids and polyketides	ko01110//Biosynthesis of secondary metabolites;ko00902//Monoterpenoid biosynthesis	K15095	-	-	-
entrzID_109119181	4.81667	0	0.206667	0.001	-7.69116	0.000382639	0.00607194	yes	LOC109119181	-	-	-	-	-	-	-	-
entrzID_109119848	11.6667	4	0.383333	0.08	-2.26053	0.000217482	0.00376678	yes	LOC109119848	-	-	-	-	-	-	-	-
entrzID_109120229	30	98.3333	1.69333	3.70333	1.12896	0.000146859	0.00272716	yes	LOC109120229	-	-	-	-	-	-	-	-
entrzID_112940244	44.6667	33.3333	0.37	0.183333	-1.01306	0.0011523	0.0149026	yes	LOC112940244	-	-	-	-	-	-	-	-
entrzID_112940330	1380.45	149.037	74.7367	5.20667	-3.84338	3.13e-29	2.28e-26	yes	LOC112940330	-	Metabolism	Global and overview maps;Biosynthesis of other secondary metabolites	ko01100//tMetabolic pathways;ko01110//Biosynthesis of secondary metabolites;ko00940//Phenylpropanoid biosynthesis	K00430	-	-	-
entrzID_112940333	76.31	0	3.81333	0.001	-11.8968	2.18e-25	8.8e-23	yes	LOC112940333	-	Metabolism	Global and overview maps;Biosynthesis of other secondary metabolites	ko01100//tMetabolic pathways;ko01110//Biosynthesis of secondary metabolites;ko00940//Phenylpropanoid biosynthesis	K00430	-	-	-
entrzID_112940337	444.53	63.2967	24.3967	2.22667	-3.45373	3.61e-26	1.66e-23	yes	LOC112940337	-	Metabolism	Global and overview maps;Biosynthesis of other secondary metabolites	ko01100//tMetabolic pathways;ko01110//Biosynthesis of secondary metabolites;ko00940//Phenylpropanoid biosynthesis	K00430	-	-	-
entrzID_112940919	7.66667	0.666667	0.29	0.02	-3.85798	4.74e-05	0.00100688	yes	LOC112940919	-	Metabolism	Amino acid metabolism;Global and overview maps	ko01100//tMetabolic pathways;ko01110//Biosynthesis of secondary metabolites;ko00270//Cysteine and methionine metabolism	K01762	-	-	-
entrzID_112940954	26.6667	18.6667	2.21667	1.01	-1.13404	0.00220572	0.0251552	yes	LOC112940954	-	-	-	-	-	-	-	-
entrzID_112940974	0	4.28	0.001	0.113333	6.82443	0.0027545	0.030019	yes	LOC112940974	-	-	-	-	-	-	-	-
entrzID_112941338	87	18.6667	3.67	0.486667	-2.91477	7.78e-10	4.7e-08	yes	LOC112941338	-	Metabolism	Lipid metabolism;Global and overview maps	ko01212//Fatty acid metabolism;ko01040//Biosynthesis of unsaturated fatty acids	K10256	-	GO:0016705//oxidoreductase activity, acting on paired donors, with incorporation or reduction of molecular oxygen;GO:0016491//oxidoreductase activity;GO:0003824//catalytic activity	GO:0008152//metabolic process;GO:0044699//single-organism process;GO:0044710//single-organism metabolic process
entrzID_112941581	70.3333	28.6667	6.94333	1.82333	-1.92905	1.02e-05	0.000269211	yes	LOC112941581	-	-	-	-	-	-	-	-
entrzID_112941801	8.33333	2	0.39	0.06	-2.70044	0.00146369	0.0181502	yes	LOC112941801	-	-	-	-	-	-	-	-
entrzID_112942032	4.66667	0.666667	0.343333	0.03	-3.51658	0.00261308	0.0287834	yes	LOC112942032	-	-	-	-	-	-	-	-
entrzID_543540	612.333	337	64.8833	23.21	-1.4831	1.81e-19	4.44e-17	yes	IAA3	-	Environmental Information Processing	Signal transduction	ko04075//Plant hormone signal transduction	K14484	-	GO:0005488//binding;GO:0005515//protein binding	GO:0009725//response to hormone;GO:0044763//single-organism cellular process;GO:0044237//cellular metabolic process;GO:0009719//response to endogenous stimulus;GO:0019222//regulation of metabolic process;GO:0060255//regulation of macromolecule metabolic process;GO:0043170//macromolecule metabolic process;GO:0050794//regulation of cellular process;GO:0042221//response to chemical;GO:0009058//biosy…
entrzID_543603	6511.67	3352	110.223	35.6167	-1.62981	3.3e-29	2.3e-26	yes	Wfi1	-	Organismal Systems;Environmental Information Processing	Signal transduction;Environmental adaptation	ko04626//Plant-pathogen interaction;ko04016//MAPK signaling pathway - plant	K13447	GO:0044425//membrane part;GO:0016020//membrane;GO:0031224//intrinsic component of membrane	GO:0046872//metal ion binding;GO:0005488//binding;GO:0016651//oxidoreductase activity, acting on NAD(P)H;GO:0003824//catalytic activity;GO:0016491//oxidoreductase activity;GO:0043167//ion binding;GO:0043169//cation binding	GO:0044699//single-organism process;GO:0044710//single-organism metabolic process;GO:0008152//metabolic process
entrzID_543645	99.7633	37.2767	9.25667	2.33667	-1.98604	1.66e-08	7.94e-07	yes	LOC543645	-	-	-	-	-	-	-	-
entrzID_543675	244.333	9.33333	8.34333	0.203333	-5.35871	1.02e-11	7.92e-10	yes	DES	-	-	-	-	-	-	GO:0043169//cation binding;GO:0097159//organic cyclic compound binding;GO:0046914//transition metal ion binding;GO:0043167//ion binding;GO:0016491//oxidoreductase activity;GO:1901363//heterocyclic compound binding;GO:0046906//tetrapyrrole binding;GO:0003824//catalytic activity;GO:0005488//binding;GO:0046872//metal ion binding	GO:0044710//single-organism metabolic process;GO:0044699//single-organism process;GO:0008152//metabolic process
entrzID_543684	74	15.3333	2.42333	0.34	-2.83339	9.09e-15	1.19e-12	yes	LOC543684	-	-	-	-	-	-	GO:0016772//transferase activity, transferring phosphorus-containing groups;GO:0016301//kinase activity;GO:0001882//nucleoside binding;GO:0001883//purine nucleoside binding;GO:0036094//small molecule binding;GO:1901363//heterocyclic compound binding;GO:0005488//binding;GO:0032549//ribonucleoside binding;GO:0097367//carbohydrate derivative binding;GO:0097159//organic cyclic compound binding;GO:000…	GO:0071704//organic substance metabolic process;GO:0044238//primary metabolic process;GO:0006464//cellular protein modification process;GO:0008152//metabolic process;GO:0006793//phosphorus metabolic process;GO:0009987//cellular process;GO:0043170//macromolecule metabolic process;GO:0044267//cellular protein metabolic process;GO:0019538//protein metabolic process;GO:0036211//protein modification p…
entrzID_543701	346.667	34.3333	13.04	0.84	-3.95641	9.03e-29	6e-26	yes	LOC543701	-	-	-	-	-	-	-	-
entrzID_543702	1315	371.667	43.5467	7.62333	-2.51407	1.05e-06	3.52e-05	yes	HMGR	-	Metabolism	Metabolism of terpenoids and polyketides;Global and overview maps	ko01100//tMetabolic pathways;ko01110//Biosynthesis of secondary metabolites;ko00900//Terpenoid backbone biosynthesis	K00021	GO:0043226//organelle;GO:0044425//membrane part;GO:0043229//intracellular organelle;GO:0005622//intracellular;GO:0043231//intracellular membrane-bounded organelle;GO:0016020//membrane;GO:0044424//intracellular part;GO:0005623//cell;GO:0044464//cell part;GO:0031090//organelle membrane;GO:0044422//organelle part;GO:0043227//membrane-bounded organelle;GO:0031224//intrinsic component of membrane	GO:0016614//oxidoreductase activity, acting on CH-OH group of donors;GO:0097159//organic cyclic compound binding;GO:0003824//catalytic activity;GO:0016491//oxidoreductase activity;GO:0048037//cofactor binding;GO:1901265//nucleoside phosphate binding;GO:1901363//heterocyclic compound binding;GO:0036094//small molecule binding;GO:0005488//binding;GO:0000166//nucleotide binding	GO:0051186//cofactor metabolic process;GO:0006629//lipid metabolic process;GO:0071704//organic substance metabolic process;GO:0008152//metabolic process;GO:0044237//cellular metabolic process;GO:0006732//coenzyme metabolic process;GO:0044255//cellular lipid metabolic process;GO:0044699//single-organism process;GO:0044238//primary metabolic process;GO:0044763//single-organism cellular process;GO:0…
entrzID_543726	2644.67	1672.67	51.4033	20.8267	-1.30343	1.52e-25	6.23e-23	yes	sbt3	-	-	-	-	-	-	GO:0003824//catalytic activity;GO:0016787//hydrolase activity	GO:0008152//metabolic process;GO:0043170//macromolecule metabolic process;GO:0019538//protein metabolic process;GO:0044238//primary metabolic process;GO:0071704//organic substance metabolic process
entrzID_543758	11058	5721.67	648.727	211.757	-1.6152	1.45e-14	1.77e-12	yes	LOC543758	-	-	-	-	-	-	-	GO:0051707//response to other organism;GO:0051704//multi-organism process;GO:0009617//response to bacterium;GO:0009607//response to biotic stimulus;GO:0009620//response to fungus;GO:0043207//response to external biotic stimulus;GO:0050896//response to stimulus;GO:0009605//response to external stimulus
entrzID_543801	320	174.333	19.74	6.98667	-1.49845	2.68e-07	1.04e-05	yes	det2	-	Metabolism	Metabolism of terpenoids and polyketides;Global and overview maps	ko01100//tMetabolic pathways;ko01110//Biosynthesis of secondary metabolites;ko00905//Brassinosteroid biosynthesis	K09591	GO:0044424//intracellular part;GO:0005623//cell;GO:0031224//intrinsic component of membrane;GO:0044425//membrane part;GO:0016020//membrane;GO:0044464//cell part;GO:0005622//intracellular	GO:0016491//oxidoreductase activity;GO:0003824//catalytic activity;GO:0035671//enone reductase activity;GO:0016628//oxidoreductase activity, acting on the CH-CH group of donors, NAD or NADP as acceptor;GO:0016627//oxidoreductase activity, acting on the CH-CH group of donors	GO:0008610//lipid biosynthetic process;GO:1901615//organic hydroxy compound metabolic process;GO:0044699//single-organism process;GO:0044281//small molecule metabolic process;GO:0008202//steroid metabolic process;GO:0044710//single-organism metabolic process;GO:0016128//phytosteroid metabolic process;GO:0071704//organic substance metabolic process;GO:1901360//organic cyclic compound metabolic pro…
entrzID_543807	4557.67	1818.33	98.31	25.45	-1.94967	6.58e-41	2.12e-37	yes	adc1	-	Metabolism	Amino acid metabolism;Global and overview maps	ko01100//tMetabolic pathways;ko00330//Arginine and proline metabolism	K01583	-	GO:0003824//catalytic activity;GO:0016830//carbon-carbon lyase activity;GO:0016829//lyase activity;GO:0016831//carboxy-lyase activity	GO:0009309//amine biosynthetic process;GO:0044699//single-organism process;GO:1901566//organonitrogen compound biosynthetic process;GO:0006596//polyamine biosynthetic process;GO:0006520//cellular amino acid metabolic process;GO:0044237//cellular metabolic process;GO:0006807//nitrogen compound metabolic process;GO:0044238//primary metabolic process;GO:1901576//organic substance biosynthetic proces…
entrzID_543813	15.1233	5	1.03	0.22	-2.22707	0.000141712	0.0026534	yes	LOC543813	-	Metabolism	Metabolism of other amino acids	ko00480//Glutathione metabolism	K00799	-	-	-
entrzID_543814	102.333	46.6667	7.92	2.30667	-1.77969	1.75e-09	9.93e-08	yes	LOC543814	-	Metabolism	Metabolism of other amino acids	ko00480//Glutathione metabolism	K00799	-	GO:0003824//catalytic activity	-
entrzID_543816	56.6667	36.6667	3.87333	1.57333	-1.29975	5.5e-05	0.00115045	yes	GST-T4	-	Metabolism	Metabolism of other amino acids	ko00480//Glutathione metabolism	K00799	-	GO:0003824//catalytic activity	-
entrzID_543824	485.667	217.333	18.2733	5.2	-1.81316	3.69e-15	5.18e-13	yes	LOC543824	-	-	-	-	-	GO:0044425//membrane part;GO:0016020//membrane;GO:0031224//intrinsic component of membrane	GO:0003824//catalytic activity;GO:0043167//ion binding;GO:0043169//cation binding;GO:0005488//binding	GO:0008152//metabolic process;GO:0044699//single-organism process;GO:0044710//single-organism metabolic process
entrzID_543855	79.3333	34	3.89	1.03333	-1.91246	3.34e-08	1.52e-06	yes	LOC543855	-	-	-	-	-	-	-	-
entrzID_543878	7660	1918	465.477	69.3667	-2.74639	8.24e-09	4.2e-07	yes	LOC543878	-	-	-	-	-	-	-	-
entrzID_543880	3858	1473.67	139.343	34.0133	-2.03447	3.9e-40	9.79e-37	yes	MPK3	-	Environmental Information Processing;Organismal Systems	Environmental adaptation;Signal transduction	ko04626//Plant-pathogen interaction;ko04016//MAPK signaling pathway - plant	K20536	GO:0005623//cell;GO:0043226//organelle;GO:0044424//intracellular part;GO:0044464//cell part;GO:0043229//intracellular organelle;GO:0043227//membrane-bounded organelle;GO:0005622//intracellular;GO:0043231//intracellular membrane-bounded organelle	GO:0036094//small molecule binding;GO:0004871//signal transducer activity;GO:0005488//binding;GO:0004702//receptor signaling protein serine/threonine kinase activity;GO:0004672//protein kinase activity;GO:0001883//purine nucleoside binding;GO:0016772//transferase activity, transferring phosphorus-containing groups;GO:0016301//kinase activity;GO:0032550//purine ribonucleoside binding;GO:0016773//p…	GO:0010033//response to organic substance;GO:0009863//salicylic acid mediated signaling pathway;GO:0046217//indole phytoalexin metabolic process;GO:0080134//regulation of response to stress;GO:0080090//regulation of primary metabolic process;GO:0051704//multi-organism process;GO:0042435//indole-containing compound biosynthetic process;GO:0048583//regulation of response to stimulus;GO:0009888//tis…
entrzID_543895	175.667	8	4.49	0.126667	-5.14761	1.49e-08	7.21e-07	yes	LOC543895	-	Metabolism	Lipid metabolism	ko00592//alpha-Linolenic acid metabolism	K10529	-	GO:0097159//organic cyclic compound binding;GO:0005488//binding;GO:0046906//tetrapyrrole binding;GO:1901363//heterocyclic compound binding	GO:0044710//single-organism metabolic process;GO:0050896//response to stimulus;GO:0044699//single-organism process;GO:0008152//metabolic process;GO:0006950//response to stress
entrzID_543899	66.3333	47.6667	2.31	1.09667	-1.07477	7.75e-05	0.00156898	yes	LOC543899	-	-	-	-	-	GO:0031224//intrinsic component of membrane;GO:0016020//membrane;GO:0044425//membrane part	GO:0022857//transmembrane transporter activity;GO:0005215//transporter activity;GO:0015291//secondary active transmembrane transporter activity;GO:0022804//active transmembrane transporter activity	GO:0009987//cellular process;GO:0044763//single-organism cellular process;GO:0044699//single-organism process
entrzID_543900	389	173.667	7.16333	1.97333	-1.86	9.27e-17	1.57e-14	yes	Eix1	-	Organismal Systems	Environmental adaptation	ko04626//Plant-pathogen interaction	K13466	-	-	-
entrzID_543917	1095	292.667	49.78	8.57333	-2.53764	1.82e-70	4.11e-66	yes	NAC1	-	-	-	-	-	GO:0043231//intracellular membrane-bounded organelle;GO:0043227//membrane-bounded organelle;GO:0044464//cell part;GO:0043229//intracellular organelle;GO:0005622//intracellular;GO:0005623//cell;GO:0043226//organelle;GO:0044424//intracellular part	-	GO:0044237//cellular metabolic process;GO:0071704//organic substance metabolic process;GO:0008152//metabolic process;GO:0009058//biosynthetic process;GO:0044260//cellular macromolecule metabolic process;GO:0019222//regulation of metabolic process;GO:0043170//macromolecule metabolic process;GO:0065007//biological regulation;GO:0010468//regulation of gene expression;GO:0009987//cellular process;GO:…
entrzID_543924	309.333	233.667	6.85	3.30333	-1.05218	9.43e-12	7.4e-10	yes	LOC543924	-	-	-	-	-	-	GO:0016301//kinase activity;GO:0016491//oxidoreductase activity;GO:0016740//transferase activity;GO:0016773//phosphotransferase activity, alcohol group as acceptor;GO:0003824//catalytic activity;GO:0016772//transferase activity, transferring phosphorus-containing groups;GO:0004672//protein kinase activity	GO:0044237//cellular metabolic process;GO:0006793//phosphorus metabolic process;GO:0008152//metabolic process;GO:0009987//cellular process;GO:0006796//phosphate-containing compound metabolic process
entrzID_543953	1590	376	176.277	24.7533	-2.83215	1.42e-05	0.000358234	yes	ER1	-	-	-	-	-	-	-	-
entrzID_543960	2852.33	1944.33	60.1933	26.46	-1.18579	2.81e-18	6.05e-16	yes	ADC	-	Metabolism	Global and overview maps;Amino acid metabolism	ko01100//tMetabolic pathways;ko00330//Arginine and proline metabolism	K01583	-	GO:0016829//lyase activity;GO:0016830//carbon-carbon lyase activity;GO:0016831//carboxy-lyase activity;GO:0003824//catalytic activity	GO:0006082//organic acid metabolic process;GO:0006520//cellular amino acid metabolic process;GO:0043436//oxoacid metabolic process;GO:0009064//glutamine family amino acid metabolic process;GO:0006807//nitrogen compound metabolic process;GO:0044699//single-organism process;GO:0009308//amine metabolic process;GO:0071704//organic substance metabolic process;GO:0009309//amine biosynthetic process;GO:…
entrzID_543962	10899.7	5579	753.48	258.26	-1.54475	0.000721607	0.0101969	yes	ARPI	-	-	-	-	-	-	GO:0030234//enzyme regulator activity;GO:0004857//enzyme inhibitor activity;GO:0098772//molecular function regulator	GO:0044092//negative regulation of molecular function;GO:0052547//regulation of peptidase activity;GO:0065007//biological regulation;GO:0051346//negative regulation of hydrolase activity;GO:0080090//regulation of primary metabolic process;GO:0043086//negative regulation of catalytic activity;GO:0010466//negative regulation of peptidase activity;GO:0031324//negative regulation of cellular metaboli…
entrzID_543976	1681	6911.33	101.45	268.863	1.4061	6.04e-22	1.79e-19	yes	CAB5	-	Metabolism	Energy metabolism;Global and overview maps	ko01100//tMetabolic pathways;ko00196//Photosynthesis - antenna proteins	K08913	GO:0044422//organelle part;GO:0031224//intrinsic component of membrane;GO:0009579//thylakoid;GO:0044435//plastid part;GO:0043234//protein complex;GO:0016020//membrane;GO:0098796//membrane protein complex;GO:0043226//organelle;GO:0009521//photosystem;GO:0044425//membrane part;GO:0034357//photosynthetic membrane;GO:0043229//intracellular organelle;GO:0005737//cytoplasm;GO:0044444//cytoplasmic part;…	GO:0005488//binding;GO:1901363//heterocyclic compound binding;GO:0097159//organic cyclic compound binding;GO:0043167//ion binding;GO:0046906//tetrapyrrole binding;GO:0043169//cation binding	GO:0036211//protein modification process;GO:0044238//primary metabolic process;GO:0044237//cellular metabolic process;GO:0043412//macromolecule modification;GO:0009987//cellular process;GO:0008152//metabolic process;GO:0019538//protein metabolic process;GO:0043170//macromolecule metabolic process;GO:0044267//cellular protein metabolic process;GO:0044260//cellular macromolecule metabolic process;G…
entrzID_543979	2352.67	567.333	139.257	20.5667	-2.75937	1e-11	7.81e-10	yes	NP24	-	-	-	-	-	-	-	-
entrzID_543981	206.333	858.667	11.7033	30.7633	1.39429	4.76e-19	1.09e-16	yes	SODCP.2	-	Cellular Processes	Transport and catabolism	ko04146//Peroxisome	K04565	GO:0044464//cell part;GO:0043231//intracellular membrane-bounded organelle;GO:0043229//intracellular organelle;GO:0005737//cytoplasm;GO:0044444//cytoplasmic part;GO:0005576//extracellular region;GO:0009532//plastid stroma;GO:0043227//membrane-bounded organelle;GO:0044424//intracellular part;GO:0009536//plastid;GO:0044446//intracellular organelle part;GO:0005623//cell;GO:0044422//organelle part;GO…	GO:0003824//catalytic activity;GO:0016209//antioxidant activity;GO:0043169//cation binding;GO:0005488//binding;GO:0043167//ion binding	GO:0019748//secondary metabolic process;GO:0072593//reactive oxygen species metabolic process;GO:0006950//response to stress;GO:0050896//response to stimulus;GO:0009987//cellular process;GO:0006801//superoxide metabolic process;GO:0044710//single-organism metabolic process;GO:0044763//single-organism cellular process;GO:0044699//single-organism process;GO:0009404//toxin metabolic process;GO:00081…
entrzID_543986	106	10.3333	5.20333	0.31	-4.0691	2.32e-12	2.02e-10	yes	LOC543986	-	-	-	-	-	-	GO:0008422//beta-glucosidase activity;GO:0015926//glucosidase activity;GO:0003824//catalytic activity;GO:0016798//hydrolase activity, acting on glycosyl bonds;GO:0016787//hydrolase activity;GO:0004553//hydrolase activity, hydrolyzing O-glycosyl compounds	GO:0008152//metabolic process;GO:0044238//primary metabolic process
entrzID_543987	260.05	49.2767	11.15	1.28667	-3.11533	5.95e-18	1.21e-15	yes	LOC543987	-	-	-	-	-	GO:0043226//organelle;GO:0043227//membrane-bounded organelle;GO:0005622//intracellular;GO:0044424//intracellular part;GO:0044464//cell part;GO:0043231//intracellular membrane-bounded organelle;GO:0005623//cell;GO:0043229//intracellular organelle	GO:0008422//beta-glucosidase activity;GO:0003824//catalytic activity;GO:0016787//hydrolase activity;GO:0016798//hydrolase activity, acting on glycosyl bonds;GO:0015926//glucosidase activity;GO:0004553//hydrolase activity, hydrolyzing O-glycosyl compounds	GO:0006950//response to stress;GO:0050896//response to stimulus;GO:0008152//metabolic process;GO:0044238//primary metabolic process
entrzID_544001	7233	2770.33	497.477	129.337	-1.9435	0.000858058	0.0117074	yes	LOC544001	-	-	-	-	-	-	-	GO:0052547//regulation of peptidase activity;GO:0032269//negative regulation of cellular protein metabolic process;GO:0060255//regulation of macromolecule metabolic process;GO:0048519//negative regulation of biological process;GO:0051248//negative regulation of protein metabolic process;GO:0051336//regulation of hydrolase activity;GO:0044092//negative regulation of molecular function;GO:0065009//…
entrzID_544002	29685.3	18011.7	1264.83	499.747	-1.33967	0.0015435	0.0188564	yes	LOC544002	-	-	-	-	-	-	GO:0043167//ion binding;GO:0016491//oxidoreductase activity;GO:0043169//cation binding;GO:0003824//catalytic activity;GO:0016705//oxidoreductase activity, acting on paired donors, with incorporation or reduction of molecular oxygen;GO:0005488//binding	GO:0044699//single-organism process;GO:0008152//metabolic process;GO:0044710//single-organism metabolic process
entrzID_544009	709.333	350	14.2733	4.54	-1.65256	8.48e-15	1.14e-12	yes	loxD	-	Metabolism	Global and overview maps;Lipid metabolism	ko01100//tMetabolic pathways;ko01110//Biosynthesis of secondary metabolites;ko00592//alpha-Linolenic acid metabolism;ko00591//Linoleic acid metabolism	K00454	-	-	-
entrzID_544017	1443.81	628.32	45.5333	13.1367	-1.79332	0.000309693	0.0050712	yes	LAPA1	-	Metabolism	Amino acid metabolism;Global and overview maps;Metabolism of other amino acids	ko01100//tMetabolic pathways;ko00480//Glutathione metabolism;ko00330//Arginine and proline metabolism	K01255	GO:0005623//cell;GO:0044464//cell part;GO:0044424//intracellular part;GO:0005622//intracellular	GO:0016787//hydrolase activity;GO:0046872//metal ion binding;GO:0070011//peptidase activity, acting on L-amino acid peptides;GO:0008233//peptidase activity;GO:0003824//catalytic activity;GO:0043167//ion binding;GO:0043169//cation binding;GO:0005488//binding;GO:0046914//transition metal ion binding;GO:0008237//metallopeptidase activity	GO:0044238//primary metabolic process;GO:0008152//metabolic process;GO:0071704//organic substance metabolic process;GO:0019538//protein metabolic process;GO:0043170//macromolecule metabolic process
entrzID_544028	176.14	109.093	5.39333	2.12667	-1.34258	8.28e-10	4.97e-08	yes	ACS1A	-	Environmental Information Processing;Metabolism	Global and overview maps;Amino acid metabolism;Signal transduction	ko01100//tMetabolic pathways;ko01110//Biosynthesis of secondary metabolites;ko04016//MAPK signaling pathway - plant;ko00270//Cysteine and methionine metabolism	K20772	-	GO:0043168//anion binding;GO:0003824//catalytic activity;GO:0016846//carbon-sulfur lyase activity;GO:0043167//ion binding;GO:0005488//binding;GO:0016829//lyase activity	GO:0006082//organic acid metabolic process;GO:0044237//cellular metabolic process;GO:0009987//cellular process;GO:0071704//organic substance metabolic process;GO:0006520//cellular amino acid metabolic process;GO:0018871//1-aminocyclopropane-1-carboxylate metabolic process;GO:1901605//alpha-amino acid metabolic process;GO:0006807//nitrogen compound metabolic process;GO:0044238//primary metabolic p…
entrzID_544042	40.3333	14.6667	3.08667	0.706667	-2.12695	6.91e-09	3.58e-07	yes	LOC544042	-	Organismal Systems	Environmental adaptation	ko04626//Plant-pathogen interaction	K13433	-	-	-
entrzID_544043	437.333	251.667	17.87	6.53	-1.45238	5.32e-13	5.2e-11	yes	SlCRF1	-	Organismal Systems	Environmental adaptation	ko04626//Plant-pathogen interaction	K13434	-	-	-
entrzID_544052	2615.76	467.267	117.083	13.4467	-3.12222	2.96e-58	2.23e-54	yes	ACO1	-	Metabolism	Global and overview maps;Amino acid metabolism	ko01100//tMetabolic pathways;ko01110//Biosynthesis of secondary metabolites;ko00270//Cysteine and methionine metabolism	K05933	-	GO:0016491//oxidoreductase activity;GO:0043167//ion binding;GO:0005488//binding;GO:0016638//oxidoreductase activity, acting on the CH-NH2 group of donors;GO:0016641//oxidoreductase activity, acting on the CH-NH2 group of donors, oxygen as acceptor;GO:0019842//vitamin binding;GO:0003824//catalytic activity;GO:0036094//small molecule binding;GO:0043169//cation binding;GO:0016705//oxidoreductase act…	GO:0044237//cellular metabolic process;GO:0071704//organic substance metabolic process;GO:0032502//developmental process;GO:0044707//single-multicellular organism process;GO:0043449//cellular alkene metabolic process;GO:0008152//metabolic process;GO:0044767//single-organism developmental process;GO:0044710//single-organism metabolic process;GO:0007275//multicellular organism development;GO:004469…
entrzID_544054	601	1907.33	41.5933	84.5233	1.023	6.95e-18	1.38e-15	yes	SODCC.1	-	Cellular Processes	Transport and catabolism	ko04146//Peroxisome	K04565	GO:0044444//cytoplasmic part;GO:0005622//intracellular;GO:0043226//organelle;GO:0005623//cell;GO:0043227//membrane-bounded organelle;GO:0043231//intracellular membrane-bounded organelle;GO:0043229//intracellular organelle;GO:0044424//intracellular part;GO:0005737//cytoplasm;GO:0044464//cell part	GO:0016209//antioxidant activity;GO:0003824//catalytic activity;GO:0043167//ion binding;GO:0005488//binding;GO:0043169//cation binding	GO:0044723//single-organism carbohydrate metabolic process;GO:0044763//single-organism cellular process;GO:0043436//oxoacid metabolic process;GO:0006801//superoxide metabolic process;GO:0006006//glucose metabolic process;GO:0019752//carboxylic acid metabolic process;GO:0050896//response to stimulus;GO:0019318//hexose metabolic process;GO:0044281//small molecule metabolic process;GO:0044237//cellu…
entrzID_544060	279	163	6.37667	2.52333	-1.33747	3.62e-05	0.000804166	yes	LOC544060	-	-	-	-	-	-	-	-
entrzID_544069	75.3333	11	7	0.626667	-3.48158	4.62e-10	2.86e-08	yes	PR-P2	-	-	-	-	-	-	-	-
entrzID_544070	4	22.3333	0.573333	1.94333	1.76109	0.000893615	0.0120976	yes	LOC544070	-	-	-	-	-	-	-	-
entrzID_544082	9571.67	2482.67	640.337	103.98	-2.62252	7.24e-15	9.84e-13	yes	TPM-1	-	-	-	-	-	-	-	-
entrzID_544084	586	400.667	27.7067	12.3633	-1.16417	6.33e-15	8.77e-13	yes	CEVI-1	-	Metabolism	Global and overview maps;Biosynthesis of other secondary metabolites	ko01100//tMetabolic pathways;ko01110//Biosynthesis of secondary metabolites;ko00940//Phenylpropanoid biosynthesis	K00430	-	GO:0005488//binding;GO:0043169//cation binding;GO:0097159//organic cyclic compound binding;GO:0046906//tetrapyrrole binding;GO:0003824//catalytic activity;GO:1901363//heterocyclic compound binding;GO:0043167//ion binding	GO:0008152//metabolic process;GO:0006950//response to stress;GO:0044710//single-organism metabolic process;GO:0044699//single-organism process;GO:0050896//response to stimulus
entrzID_544091	4	0	0.176667	0.001	-7.46489	0.0040445	0.0408813	yes	Q`a	-	-	-	-	-	-	GO:0016787//hydrolase activity;GO:0003824//catalytic activity	GO:0044238//primary metabolic process;GO:0008152//metabolic process
entrzID_544092	127.667	55	5.99333	1.67333	-1.84063	7.18e-07	2.52e-05	yes	Q`b	-	-	-	-	-	-	GO:0016787//hydrolase activity;GO:0003824//catalytic activity	GO:0044238//primary metabolic process;GO:0008152//metabolic process
entrzID_544100	336	61.6667	18.18	2.33667	-2.95983	1.41e-08	6.87e-07	yes	tXET-B2	-	-	-	-	-	GO:0071944//cell periphery;GO:0030312//external encapsulating structure;GO:0044464//cell part;GO:0005576//extracellular region;GO:0005623//cell	GO:0016758//transferase activity, transferring hexosyl groups;GO:0016740//transferase activity;GO:0016757//transferase activity, transferring glycosyl groups;GO:0003824//catalytic activity;GO:0016787//hydrolase activity	GO:0071704//organic substance metabolic process;GO:0044042//glucan metabolic process;GO:0044238//primary metabolic process;GO:0005975//carbohydrate metabolic process;GO:0016043//cellular component organization;GO:0045229//external encapsulating structure organization;GO:0071840//cellular component organization or biogenesis;GO:0009987//cellular process;GO:0008152//metabolic process;GO:0005976//po…
entrzID_544101	889	229	49.9667	8.9	-2.48909	1.64e-09	9.31e-08	yes	tXET-B1	-	-	-	-	-	GO:0071944//cell periphery;GO:0005623//cell;GO:0044464//cell part;GO:0030312//external encapsulating structure;GO:0005576//extracellular region	GO:0016757//transferase activity, transferring glycosyl groups;GO:0003824//catalytic activity;GO:0016740//transferase activity;GO:0016787//hydrolase activity;GO:0016758//transferase activity, transferring hexosyl groups	GO:0045229//external encapsulating structure organization;GO:0009987//cellular process;GO:0044238//primary metabolic process;GO:0008152//metabolic process;GO:0043170//macromolecule metabolic process;GO:0016043//cellular component organization;GO:0071704//organic substance metabolic process;GO:0044042//glucan metabolic process;GO:0005975//carbohydrate metabolic process;GO:0071840//cellular compone…
entrzID_544103	3540.67	2779.67	112.117	55.9833	-1.00193	4.3e-17	7.64e-15	yes	twi1	-	-	-	-	-	-	-	-
entrzID_544108	12	0	1.01333	0.001	-9.98489	5.37e-06	0.00015189	yes	cevi57	-	-	-	-	-	-	GO:0098772//molecular function regulator;GO:0004857//enzyme inhibitor activity;GO:0030234//enzyme regulator activity	GO:0051246//regulation of protein metabolic process;GO:0009892//negative regulation of metabolic process;GO:0031323//regulation of cellular metabolic process;GO:0010605//negative regulation of macromolecule metabolic process;GO:0051336//regulation of hydrolase activity;GO:0060255//regulation of macromolecule metabolic process;GO:0044092//negative regulation of molecular function;GO:0010466//negat…
entrzID_544120	35.3333	19	1.47	0.546667	-1.42708	0.00132334	0.0167314	yes	THM16	-	Organismal Systems	Environmental adaptation	ko04626//Plant-pathogen interaction	K09422	-	GO:0005488//binding	GO:0008152//metabolic process;GO:0071840//cellular component organization or biogenesis;GO:0005976//polysaccharide metabolic process;GO:0010410//hemicellulose metabolic process;GO:0044260//cellular macromolecule metabolic process;GO:0050789//regulation of biological process;GO:0009987//cellular process;GO:0071704//organic substance metabolic process;GO:0044238//primary metabolic process;GO:004549…
entrzID_544123	4817.32	513	336.93	22.75	-3.88851	5.04e-13	4.95e-11	yes	PR1b1	-	Environmental Information Processing;Organismal Systems	Environmental adaptation;Signal transduction	ko04626//Plant-pathogen interaction;ko04075//Plant hormone signal transduction;ko04016//MAPK signaling pathway - plant	K13449	-	-	GO:0006950//response to stress;GO:0009607//response to biotic stimulus;GO:0050896//response to stimulus;GO:0009620//response to fungus;GO:0051704//multi-organism process;GO:0001906//cell killing;GO:0009605//response to external stimulus;GO:0043207//response to external biotic stimulus;GO:0051707//response to other organism
entrzID_544134	5.66667	0.666667	0.443333	0.03	-3.88536	0.00333621	0.0350232	yes	TSI-1	-	-	-	-	-	-	-	GO:0050896//response to stimulus
entrzID_544148	20112.2	6538.17	1036.42	211.81	-2.29077	3.77e-14	4.32e-12	yes	CHI9	-	Metabolism;Environmental Information Processing	Global and overview maps;Carbohydrate metabolism;Signal transduction	ko01100//tMetabolic pathways;ko04016//MAPK signaling pathway - plant;ko00520//Amino sugar and nucleotide sugar metabolism	K20547	GO:0043229//intracellular organelle;GO:0043226//organelle;GO:0043227//membrane-bounded organelle;GO:0071944//cell periphery;GO:0005623//cell;GO:0044464//cell part;GO:0030312//external encapsulating structure;GO:0043231//intracellular membrane-bounded organelle;GO:0044424//intracellular part;GO:0005622//intracellular	GO:0097367//carbohydrate derivative binding;GO:0005488//binding;GO:0004553//hydrolase activity, hydrolyzing O-glycosyl compounds;GO:0016798//hydrolase activity, acting on glycosyl bonds;GO:0003824//catalytic activity;GO:0016787//hydrolase activity	GO:0009056//catabolic process;GO:0071554//cell wall organization or biogenesis;GO:0006950//response to stress;GO:0044036//cell wall macromolecule metabolic process;GO:0008152//metabolic process;GO:0006026//aminoglycan catabolic process;GO:0043170//macromolecule metabolic process;GO:0050896//response to stimulus;GO:0044260//cellular macromolecule metabolic process;GO:1901564//organonitrogen compou…
entrzID_544149	1360.33	492.333	84.2233	19.5133	-2.10976	2.96e-13	2.99e-11	yes	CHI3	-	Metabolism;Environmental Information Processing	Carbohydrate metabolism;Signal transduction;Global and overview maps	ko01100//tMetabolic pathways;ko04016//MAPK signaling pathway - plant;ko00520//Amino sugar and nucleotide sugar metabolism	K20547	GO:0005576//extracellular region;GO:0044421//extracellular region part	GO:0016798//hydrolase activity, acting on glycosyl bonds;GO:0016787//hydrolase activity;GO:0003824//catalytic activity;GO:0004553//hydrolase activity, hydrolyzing O-glycosyl compounds	GO:1901575//organic substance catabolic process;GO:0006022//aminoglycan metabolic process;GO:0008152//metabolic process;GO:1901564//organonitrogen compound metabolic process;GO:0050896//response to stimulus;GO:0009056//catabolic process;GO:0044260//cellular macromolecule metabolic process;GO:1901565//organonitrogen compound catabolic process;GO:1901135//carbohydrate derivative metabolic process;G…
entrzID_544150	110.333	82	3.95333	1.96	-1.01222	0.000125226	0.00238893	yes	LOC544150	-	Metabolism	Global and overview maps;Biosynthesis of other secondary metabolites	ko01100//tMetabolic pathways;ko01110//Biosynthesis of secondary metabolites;ko00941//Flavonoid biosynthesis	K13082	GO:0031312//extrinsic component of organelle membrane;GO:0044424//intracellular part;GO:0005622//intracellular;GO:0005623//cell;GO:0044422//organelle part;GO:0019898//extrinsic component of membrane;GO:0043229//intracellular organelle;GO:0044425//membrane part;GO:0016020//membrane;GO:0043227//membrane-bounded organelle;GO:0031090//organelle membrane;GO:0043226//organelle;GO:0044464//cell part;GO:…	GO:0016491//oxidoreductase activity;GO:0016614//oxidoreductase activity, acting on CH-OH group of donors;GO:0016616//oxidoreductase activity, acting on the CH-OH group of donors, NAD or NADP as acceptor;GO:0003824//catalytic activity;GO:0048037//cofactor binding;GO:0005488//binding	GO:0034285//response to disaccharide;GO:0042221//response to chemical;GO:0044699//single-organism process;GO:0050896//response to stimulus;GO:0009628//response to abiotic stimulus;GO:0071704//organic substance metabolic process;GO:0008152//metabolic process;GO:0009314//response to radiation;GO:1901576//organic substance biosynthetic process;GO:0009743//response to carbohydrate;GO:1901700//respons…
entrzID_544157	871	584.667	66.18	28.6067	-1.21004	5.17e-07	1.88e-05	yes	LEA14	-	-	-	-	-	-	-	-
entrzID_544185	24.35	0.333333	1.85	0.0166667	-6.79442	1.32e-08	6.42e-07	yes	P4	-	Environmental Information Processing;Organismal Systems	Environmental adaptation;Signal transduction	ko04626//Plant-pathogen interaction;ko04075//Plant hormone signal transduction;ko04016//MAPK signaling pathway - plant	K13449	-	-	GO:0009607//response to biotic stimulus;GO:0009620//response to fungus;GO:0009605//response to external stimulus;GO:0051704//multi-organism process;GO:0043207//response to external biotic stimulus;GO:0050896//response to stimulus;GO:0051707//response to other organism;GO:0001906//cell killing;GO:0006950//response to stress
entrzID_544205	1	48	0.0633333	2.34	5.2074	0.00101864	0.0134908	yes	er-sHSP	-	Genetic Information Processing	Folding, sorting and degradation	ko04141//Protein processing in endoplasmic reticulum	K13993	GO:0044424//intracellular part;GO:0043227//membrane-bounded organelle;GO:0044464//cell part;GO:0005622//intracellular;GO:0005623//cell;GO:0043229//intracellular organelle;GO:0043231//intracellular membrane-bounded organelle;GO:0043226//organelle	-	GO:0043170//macromolecule metabolic process;GO:1901700//response to oxygen-containing compound;GO:0006979//response to oxidative stress;GO:0000302//response to reactive oxygen species;GO:0050896//response to stimulus;GO:0009642//response to light intensity;GO:0009314//response to radiation;GO:0042221//response to chemical;GO:0044238//primary metabolic process;GO:0044267//cellular protein metaboli…
entrzID_544230	463.593	252.333	7.86	2.76333	-1.50812	2.29e-21	6.62e-19	yes	Ve2	-	-	-	-	-	-	-	-
entrzID_544250	1915.33	1036.33	70.2033	24.5867	-1.51366	8.21e-09	4.19e-07	yes	fdh	-	Metabolism	Global and overview maps;Carbohydrate metabolism	ko01100//tMetabolic pathways;ko01200//Carbon metabolism;ko00630//Glyoxylate and dicarboxylate metabolism	K00122	GO:0009536//plastid;GO:0044444//cytoplasmic part;GO:0005623//cell;GO:0005622//intracellular;GO:0043229//intracellular organelle;GO:0043231//intracellular membrane-bounded organelle;GO:0044424//intracellular part;GO:0043227//membrane-bounded organelle;GO:0005737//cytoplasm;GO:0044464//cell part;GO:0043226//organelle	GO:0003824//catalytic activity;GO:1901265//nucleoside phosphate binding;GO:0000166//nucleotide binding;GO:0016903//oxidoreductase activity, acting on the aldehyde or oxo group of donors;GO:0005488//binding;GO:0036094//small molecule binding;GO:0097159//organic cyclic compound binding;GO:1901363//heterocyclic compound binding;GO:0016620//oxidoreductase activity, acting on the aldehyde or oxo group…	GO:0044699//single-organism process;GO:0044710//single-organism metabolic process;GO:0008152//metabolic process
entrzID_544260	732	334.333	30.0867	8.96667	-1.74648	1.32e-06	4.29e-05	yes	ERF3	-	-	-	-	-	GO:0043231//intracellular membrane-bounded organelle;GO:0005622//intracellular;GO:0005623//cell;GO:0043226//organelle;GO:0043229//intracellular organelle;GO:0043227//membrane-bounded organelle;GO:0044464//cell part;GO:0044424//intracellular part	GO:0001071//nucleic acid binding transcription factor activity	GO:0009058//biosynthetic process;GO:0065007//biological regulation;GO:0071704//organic substance metabolic process;GO:0010468//regulation of gene expression;GO:0043170//macromolecule metabolic process;GO:0019222//regulation of metabolic process;GO:0044237//cellular metabolic process;GO:1901576//organic substance biosynthetic process;GO:0034645//cellular macromolecule biosynthetic process;GO:00442…
entrzID_544285	253.577	63.7333	13.8933	2.28667	-2.60307	3.05e-11	2.23e-09	yes	ACO4	-	Metabolism	Amino acid metabolism;Global and overview maps	ko01100//tMetabolic pathways;ko01110//Biosynthesis of secondary metabolites;ko00270//Cysteine and methionine metabolism	K05933	-	GO:0016705//oxidoreductase activity, acting on paired donors, with incorporation or reduction of molecular oxygen;GO:0016638//oxidoreductase activity, acting on the CH-NH2 group of donors;GO:0019842//vitamin binding;GO:0016491//oxidoreductase activity;GO:0036094//small molecule binding;GO:0016641//oxidoreductase activity, acting on the CH-NH2 group of donors, oxygen as acceptor;GO:0003824//cataly…	GO:0044699//single-organism process;GO:0044707//single-multicellular organism process;GO:0043449//cellular alkene metabolic process;GO:0007275//multicellular organism development;GO:0071704//organic substance metabolic process;GO:0009692//ethylene metabolic process;GO:0008152//metabolic process;GO:0044237//cellular metabolic process;GO:0009987//cellular process;GO:0032502//developmental process;G…
entrzID_544286	3862.33	829.333	471.64	70.7	-2.7379	0.00442909	0.0439119	yes	mcpi	-	-	-	-	-	-	GO:0098772//molecular function regulator;GO:0030234//enzyme regulator activity	GO:0065007//biological regulation;GO:0043086//negative regulation of catalytic activity;GO:0044092//negative regulation of molecular function;GO:0050790//regulation of catalytic activity;GO:0050789//regulation of biological process;GO:0009892//negative regulation of metabolic process;GO:0065009//regulation of molecular function;GO:0019222//regulation of metabolic process;GO:0048519//negative regu…
entrzID_544293	147.667	62.6667	7.39333	1.97	-1.90803	2.24e-10	1.45e-08	yes	cevi16	-	Metabolism	Global and overview maps;Biosynthesis of other secondary metabolites	ko01100//tMetabolic pathways;ko01110//Biosynthesis of secondary metabolites;ko00940//Phenylpropanoid biosynthesis	K00430	-	GO:0005488//binding;GO:1901363//heterocyclic compound binding;GO:0003824//catalytic activity;GO:0097159//organic cyclic compound binding;GO:0043169//cation binding;GO:0043167//ion binding;GO:0046906//tetrapyrrole binding	GO:0008152//metabolic process;GO:0044699//single-organism process;GO:0044710//single-organism metabolic process;GO:0006950//response to stress;GO:0050896//response to stimulus
entrzID_544296	4085.13	2569.49	100.567	40.0467	-1.3284	2.77e-28	1.79e-25	yes	P69B	-	-	-	-	-	-	GO:0016787//hydrolase activity;GO:0003824//catalytic activity	GO:0008152//metabolic process;GO:0044238//primary metabolic process;GO:0071704//organic substance metabolic process;GO:0043170//macromolecule metabolic process;GO:0019538//protein metabolic process
entrzID_544307	174.667	102.333	11.0467	4.12333	-1.42173	1.57e-14	1.9e-12	yes	THT7-8	-	-	-	-	-	-	GO:0003824//catalytic activity	-
entrzID_606712	395.667	236	23.5733	8.93667	-1.39935	2.96e-14	3.45e-12	yes	ERF1	-	Environmental Information Processing	Signal transduction	ko04075//Plant hormone signal transduction;ko04016//MAPK signaling pathway - plant	K14516	GO:0043229//intracellular organelle;GO:0043226//organelle;GO:0005622//intracellular;GO:0044464//cell part;GO:0044424//intracellular part;GO:0043231//intracellular membrane-bounded organelle;GO:0005623//cell;GO:0043227//membrane-bounded organelle	GO:0001071//nucleic acid binding transcription factor activity	GO:0071495//cellular response to endogenous stimulus;GO:1901576//organic substance biosynthetic process;GO:0009739//response to gibberellin;GO:0044700//single organism signaling;GO:0010468//regulation of gene expression;GO:0071396//cellular response to lipid;GO:0071370//cellular response to gibberellin stimulus;GO:0044767//single-organism developmental process;GO:0065007//biological regulation;GO…
entrzID_606713	85	20.6667	4.88667	0.746667	-2.71031	3.96e-17	7.09e-15	yes	ERF3-like	-	-	-	-	-	GO:0043229//intracellular organelle;GO:0044424//intracellular part;GO:0005623//cell;GO:0043227//membrane-bounded organelle;GO:0044464//cell part;GO:0005622//intracellular;GO:0043226//organelle;GO:0043231//intracellular membrane-bounded organelle	GO:0001071//nucleic acid binding transcription factor activity	GO:0044763//single-organism cellular process;GO:0010033//response to organic substance;GO:0065007//biological regulation;GO:0043170//macromolecule metabolic process;GO:0071396//cellular response to lipid;GO:0071704//organic substance metabolic process;GO:0007275//multicellular organism development;GO:0009755//hormone-mediated signaling pathway;GO:0071370//cellular response to gibberellin stimulus…
entrzID_778209	27.6667	86.3333	1.18333	2.47667	1.06554	0.000963039	0.0128677	yes	cbl	-	-	-	-	-	GO:0043234//protein complex;GO:0043229//intracellular organelle;GO:0043226//organelle;GO:0043227//membrane-bounded organelle;GO:0008287//protein serine/threonine phosphatase complex;GO:0005623//cell;GO:0032991//macromolecular complex;GO:0044464//cell part;GO:0016020//membrane;GO:0005622//intracellular;GO:1903293//phosphatase complex;GO:1902494//catalytic complex;GO:0044424//intracellular part;GO:…	GO:0043169//cation binding;GO:0046872//metal ion binding;GO:0043167//ion binding;GO:0005488//binding	GO:0007165//signal transduction;GO:0050794//regulation of cellular process;GO:0050896//response to stimulus;GO:0006971//hypotonic response;GO:0006970//response to osmotic stress;GO:0050801//ion homeostasis;GO:0019932//second-messenger-mediated signaling;GO:0019725//cellular homeostasis;GO:0065008//regulation of biological quality;GO:0098771//inorganic ion homeostasis;GO:0051606//detection of stim…
entrzID_778213	2101.67	8002.67	111.2	268.443	1.27146	5.29e-27	2.78e-24	yes	XTH16	-	-	-	-	-	GO:0044464//cell part;GO:0071944//cell periphery;GO:0030312//external encapsulating structure;GO:0005576//extracellular region;GO:0005623//cell	GO:0016740//transferase activity;GO:0003824//catalytic activity;GO:0016757//transferase activity, transferring glycosyl groups;GO:0016787//hydrolase activity;GO:0016758//transferase activity, transferring hexosyl groups	GO:2000026//regulation of multicellular organismal development;GO:0071704//organic substance metabolic process;GO:0044042//glucan metabolic process;GO:0044238//primary metabolic process;GO:0043170//macromolecule metabolic process;GO:0071840//cellular component organization or biogenesis;GO:0050793//regulation of developmental process;GO:0005976//polysaccharide metabolic process;GO:0048509//regula…
entrzID_778230	392.667	71.3333	12.0167	1.49	-3.01165	1.31e-08	6.4e-07	yes	AO	-	-	-	-	-	-	GO:0016491//oxidoreductase activity;GO:0016682//oxidoreductase activity, acting on diphenols and related substances as donors, oxygen as acceptor;GO:0043167//ion binding;GO:0005488//binding;GO:0003824//catalytic activity;GO:0043169//cation binding;GO:0016679//oxidoreductase activity, acting on diphenols and related substances as donors	GO:0008152//metabolic process;GO:0044699//single-organism process;GO:0044710//single-organism metabolic process
entrzID_778254	146.217	69.93	4.91333	1.63667	-1.58594	0.0029089	0.0314287	yes	AADC1A	-	Metabolism	Amino acid metabolism	ko00360//Phenylalanine metabolism	K22427	-	GO:0043168//anion binding;GO:0016830//carbon-carbon lyase activity;GO:0043167//ion binding;GO:0003824//catalytic activity;GO:0016829//lyase activity;GO:0005488//binding	GO:0071704//organic substance metabolic process;GO:0044699//single-organism process;GO:0006082//organic acid metabolic process;GO:0044281//small molecule metabolic process;GO:0009987//cellular process;GO:0008152//metabolic process;GO:0044710//single-organism metabolic process;GO:0044763//single-organism cellular process;GO:0044237//cellular metabolic process;GO:0043436//oxoacid metabolic process
entrzID_778255	60.6167	16.54	2.05667	0.366667	-2.48777	1.09e-08	5.45e-07	yes	AADC1B	-	Metabolism	Amino acid metabolism	ko00360//Phenylalanine metabolism	K22427	-	GO:0016830//carbon-carbon lyase activity;GO:0043168//anion binding;GO:0005488//binding;GO:0016829//lyase activity;GO:0003824//catalytic activity;GO:0043167//ion binding	GO:0006082//organic acid metabolic process;GO:0008152//metabolic process;GO:0071704//organic substance metabolic process;GO:0044699//single-organism process;GO:0044237//cellular metabolic process;GO:0043436//oxoacid metabolic process;GO:0044710//single-organism metabolic process;GO:0044281//small molecule metabolic process;GO:0044763//single-organism cellular process;GO:0009987//cellular process
entrzID_778266	22.3333	94.6667	1.54333	4.15333	1.42822	7.43e-06	0.000203327	yes	LOC778266	-	-	-	-	-	-	-	-
entrzID_778273	144.667	90.6667	5.78333	2.29333	-1.33446	2.94e-11	2.17e-09	yes	pip1	-	-	-	-	-	-	GO:0016787//hydrolase activity;GO:0003824//catalytic activity;GO:0008233//peptidase activity;GO:0070011//peptidase activity, acting on L-amino acid peptides	-
entrzID_778308	853.21	66.3467	19.6233	0.966667	-4.34341	3.21e-11	2.32e-09	yes	LOC778308	-	-	-	-	-	-	GO:0016787//hydrolase activity;GO:0003824//catalytic activity	GO:0043170//macromolecule metabolic process;GO:0019538//protein metabolic process;GO:0044238//primary metabolic process;GO:0071704//organic substance metabolic process;GO:0008152//metabolic process
entrzID_778321	8.66667	3.33333	0.61	0.16	-1.93074	0.00280712	0.0304894	yes	LOC778321	-	-	-	-	-	-	-	GO:0050896//response to stimulus
entrzID_778364	96	65.3333	4.57	1.99333	-1.19701	3.72e-08	1.67e-06	yes	Asc-1	-	Metabolism	Lipid metabolism;Global and overview maps	ko01100//tMetabolic pathways;ko00600//Sphingolipid metabolism	K04710	GO:0044425//membrane part;GO:0031090//organelle membrane;GO:0044422//organelle part;GO:0043231//intracellular membrane-bounded organelle;GO:0043227//membrane-bounded organelle;GO:0016020//membrane;GO:0044464//cell part;GO:0043229//intracellular organelle;GO:0044424//intracellular part;GO:0005623//cell;GO:0043226//organelle;GO:0005622//intracellular;GO:0031224//intrinsic component of membrane	-	GO:0008152//metabolic process;GO:0044238//primary metabolic process
