# Supplementary material for: Comparative Transcriptome Analysis of Gene Expression Patterns in Tomato Under Dynamic Light Conditions
Source: Genes (Basel). 2019 Aug 29;10(9):662. doi: 10.3390/genes10090662 (PMC6770952; doi:10.3390/genes10090662)
Supplement: Supplementary file 1 [file genes-10-00662-s001.zip › Supp/Table S8.xlsx]

## Sheet: Sheet1
Table S8. Significantly DEGs between treatment 2 and 3
id	T2_count	T3_count	T2_fpkm	T3_fpkm	log2(FC)	Pvalue	FDR	significant	Symbol	Description	KEGG_A_class	KEGG_B_class	Pathway	K_ID	GO Component	GO Function	GO Process
XLOC_000459	0.666667	13.3333	0.0866667	1.16333	3.74664	4.05e-05	0.00349271	yes	-	-	-	-	-	-	-	-	-
XLOC_003024	9	41.3333	0.306667	0.78	1.3468	0.00129091	0.046967	yes	-	XP_016539166.1 PREDICTED: uncharacterized protein LOC107839999 [Capsicum annuum]	-	-	-	-	-	-	-
XLOC_004539	5.66667	0.666667	0.68	0.0533333	-3.67243	0.000778426	0.0325249	yes	LOB	XP_019067984.1 PREDICTED: protein LATERAL ORGAN BOUNDARIES [Solanum lycopersicum]	-	-	-	-	-	-	-
XLOC_006151	20.58	4.00333	0.36	0.04	-3.16993	0.000772087	0.0324406	yes	-	XP_016560364.1 PREDICTED: DNA mismatch repair protein MLH3 isoform X1 [Capsicum annuum]	Genetic Information Processing;Brite Hierarchies	Replication and repair;Protein families: genetic information processing	ko03430//Mismatch repair;ko03400//DNA repair and recombination proteins	K08739	-	-	-
XLOC_009630	2.66667	26.3333	0.47	2.88	2.61534	3.29e-06	0.000457813	yes	-	-	-	-	-	-	-	-	-
XLOC_016523	39.3333	22.3333	2.63	0.996667	-1.39988	0.000873423	0.0354656	yes	LSH10	XP_015081051.1 PREDICTED: protein LIGHT-DEPENDENT SHORT HYPOCOTYLS 10-like [Solanum pennellii]	-	-	-	-	-	-	-
XLOC_022030	9	37.6667	0.386667	1.02333	1.40411	0.000988753	0.0390662	yes	GA2OX1	XP_015089533.1 PREDICTED: gibberellin 2-beta-dioxygenase 1-like [Solanum pennellii]	Metabolism	Global and overview maps;Metabolism of terpenoids and polyketides	ko01110//Biosynthesis of secondary metabolites;ko00904//Diterpenoid biosynthesis	K04125	-	-	-
XLOC_024141	33.6667	23	1.46	0.646667	-1.17487	0.0005754	0.026414	yes	-	XP_015058356.1 PREDICTED: uncharacterized protein LOC107004605 isoform X1 [Solanum pennellii]	-	-	-	-	-	-	-
XLOC_026814	131	446	3.44	7.30333	1.08615	1.06e-06	0.000194689	yes	XERICO	XP_010313683.1 PREDICTED: probable E3 ubiquitin-protein ligase XERICO [Solanum lycopersicum]	Brite Hierarchies	Protein families: genetic information processing	ko04121//Ubiquitin system	K16285	-	-	-
XLOC_026931	0.333333	9.33333	0.0166667	0.273333	4.03562	0.00114282	0.0428803	yes	-	-	-	-	-	-	-	-	-
XLOC_027119	19	65	1.56667	3.45667	1.14168	0.00128815	0.046967	yes	-	-	-	-	-	-	-	-	-
XLOC_027125	0	9.66667	0.001	0.736667	9.52487	1.83e-05	0.00190058	yes	-	-	-	-	-	-	-	-	-
entrzID_100125906	286.667	1154	11.9767	29.8733	1.31863	2.02e-11	1.75e-08	yes	ODD	-	-	-	-	-	-	-	-
entrzID_100191111	238	1483.67	17.0333	62.1767	1.86801	0.000795279	0.0331062	yes	LOC100191111	-	Environmental Information Processing;Organismal Systems	Signal transduction;Environmental adaptation	ko04626//Plant-pathogen interaction;ko04075//Plant hormone signal transduction;ko04016//MAPK signaling pathway - plant	K13449	-	-	-
entrzID_100301944	2793.33	1981	105.263	49.5033	-1.08841	0.000109452	0.00751517	yes	LOC100301944	-	-	-	-	-	-	-	-
entrzID_100316884	86.6667	38.6667	5.46	1.61	-1.76184	0.00139068	0.0487931	yes	NDPS1	-	-	-	-	-	GO:0044424//intracellular part;GO:0009536//plastid;GO:0043226//organelle;GO:0043231//intracellular membrane-bounded organelle;GO:0044444//cytoplasmic part;GO:0043227//membrane-bounded organelle;GO:0044464//cell part;GO:0005737//cytoplasm;GO:0005622//intracellular;GO:0005623//cell;GO:0043229//intracellular organelle	GO:0005488//binding;GO:0043167//ion binding;GO:0003824//catalytic activity;GO:0016765//transferase activity, transferring alkyl or aryl (other than methyl) groups;GO:0016740//transferase activity;GO:0004659//prenyltransferase activity;GO:0043169//cation binding	-
entrzID_100736473	11399.7	8122.33	215.457	98.1633	-1.13414	2.8e-13	4.51e-10	yes	NR	-	Metabolism	Energy metabolism	ko00910//Nitrogen metabolism	K10534	-	GO:1901363//heterocyclic compound binding;GO:0043167//ion binding;GO:0003824//catalytic activity;GO:0016661//oxidoreductase activity, acting on other nitrogenous compounds as donors;GO:0016491//oxidoreductase activity;GO:0046872//metal ion binding;GO:0043169//cation binding;GO:0048037//cofactor binding;GO:0005488//binding;GO:0046914//transition metal ion binding;GO:0046906//tetrapyrrole binding;G…	GO:0008152//metabolic process;GO:0044763//single-organism cellular process;GO:0009987//cellular process;GO:2001057//reactive nitrogen species metabolic process;GO:0006082//organic acid metabolic process;GO:0044699//single-organism process;GO:0044237//cellular metabolic process;GO:0044710//single-organism metabolic process;GO:0042126//nitrate metabolic process;GO:0044281//small molecule metabolic …
entrzID_101055553	58	329	5.05	17.18	1.76637	1.29e-05	0.0014164	yes	LOC101055553	-	Environmental Information Processing	Signal transduction	ko04075//Plant hormone signal transduction	K14484	-	-	-
entrzID_101243831	380.667	186.667	21.3533	6.89333	-1.63119	2.44e-09	1.04e-06	yes	LOC101243831	-	-	-	-	-	-	-	-
entrzID_101243853	272.413	166.39	11.6233	4.57333	-1.34571	3.52e-11	2.83e-08	yes	LOC101243853	-	-	-	-	-	-	-	-
entrzID_101244112	230.667	99	5.09667	1.44667	-1.81682	3.21e-10	1.76e-07	yes	LOC101244112	-	Organismal Systems	Environmental adaptation	ko04626//Plant-pathogen interaction	K05391	GO:0016020//membrane	-	GO:0006811//ion transport;GO:0034220//ion transmembrane transport;GO:0044765//single-organism transport;GO:0006812//cation transport;GO:1902578//single-organism localization;GO:0055085//transmembrane transport;GO:0030001//metal ion transport;GO:0044763//single-organism cellular process;GO:0051179//localization;GO:0006810//transport;GO:0009987//cellular process;GO:0051234//establishment of localiz…
entrzID_101244143	44.3333	20.6667	3.7	1.13	-1.7112	1.97e-05	0.00200109	yes	LOC101244143	-	-	-	-	-	-	-	-
entrzID_101244167	238.667	849	20.35	45.3767	1.15692	1e-11	1.03e-08	yes	LOC101244167	-	-	-	-	-	-	-	-
entrzID_101244400	13.6667	50.6667	1.13667	2.63667	1.21391	0.0012293	0.04546	yes	LOC101244400	-	Organismal Systems	Environmental adaptation	ko04626//Plant-pathogen interaction	K09422	-	-	-
entrzID_101244732	14.0567	4.29333	1.22667	0.246667	-2.31411	0.000232187	0.0135064	yes	LOC101244732	-	-	-	-	-	-	-	-
entrzID_101244831	4976	2051.67	154.727	39.8267	-1.95792	1.96e-07	4.8e-05	yes	LOC101244831	-	Metabolism	Global and overview maps;Lipid metabolism	ko01100//tMetabolic pathways;ko01110//Biosynthesis of secondary metabolites;ko00100//Steroid biosynthesis	K09828	-	-	-
entrzID_101244893	0	7	0.001	0.253333	7.98489	0.000325021	0.0173455	yes	LOC101244893	-	-	-	-	-	-	-	-
entrzID_101244894	249	808.333	19.1767	39.6233	1.047	4.02e-14	1e-10	yes	LOC101244894	-	-	-	-	-	-	-	-
entrzID_101245037	12.3333	48	0.68	1.63667	1.26715	0.00113141	0.0427523	yes	LOC101245037	-	-	-	-	-	-	-	-
entrzID_101245143	303.333	171.667	5.21667	1.91333	-1.44704	4.45e-11	3.46e-08	yes	LOC101245143	-	-	-	-	-	-	-	-
entrzID_101245207	644.667	326	49.8367	16.31	-1.61145	1.28e-08	4.52e-06	yes	LOC101245207	-	-	-	-	-	-	-	-
entrzID_101245313	5.66667	0.333333	0.483333	0.0166667	-4.85798	3.82e-05	0.00334454	yes	LOC101245313	-	-	-	-	-	-	-	-
entrzID_101245998	57.3333	41.3333	3.5	1.63	-1.10248	0.000118769	0.00803243	yes	LOC101245998	-	Environmental Information Processing	Signal transduction	ko04075//Plant hormone signal transduction;ko04016//MAPK signaling pathway - plant	K14496	-	-	-
entrzID_101246149	18	87.3333	1.48	4.37667	1.56424	0.000179947	0.0112572	yes	LOC101246149	-	-	-	-	-	-	-	-
entrzID_101246277	854	556	18.49	7.86667	-1.23292	3.4e-06	0.000466962	yes	LOC101246277	-	-	-	-	-	-	-	-
entrzID_101246685	14.3333	4.66667	0.46	0.1	-2.20163	0.000381664	0.0194028	yes	LOC101246685	-	-	-	-	-	-	-	-
entrzID_101246783	141.85	45.6667	7.27667	1.57	-2.21251	0.000607638	0.0274791	yes	LOC101246783	-	Metabolism	Biosynthesis of other secondary metabolites;Global and overview maps	ko01100//tMetabolic pathways;ko01110//Biosynthesis of secondary metabolites;ko00940//Phenylpropanoid biosynthesis	K00430	-	-	-
entrzID_101246809	37.3333	23	3.22333	1.29	-1.32118	0.001199	0.0446326	yes	LOC101246809	-	-	-	-	-	-	-	-
entrzID_101246812	116.333	44	4.67	1.21667	-1.94049	0.0014445	0.0497426	yes	LOC101246812	-	-	-	-	-	-	-	-
entrzID_101247111	24.3333	82	1.25	2.64667	1.08225	0.00113868	0.0428116	yes	LOC101247111	-	-	-	-	-	-	-	-
entrzID_101247242	40.3333	16.3333	2.04667	0.53	-1.94921	8.06e-06	0.000955623	yes	LOC101247242	-	-	-	-	-	-	-	-
entrzID_101247356	131.667	61.3333	5.66	1.66333	-1.76672	0.000100246	0.00707726	yes	LOC101247356	-	Metabolism	Biosynthesis of other secondary metabolites;Global and overview maps	ko01100//tMetabolic pathways;ko01110//Biosynthesis of secondary metabolites;ko00940//Phenylpropanoid biosynthesis;ko00941//Flavonoid biosynthesis;ko00945//Stilbenoid, diarylheptanoid and gingerol biosynthesis	K13065	-	-	-
entrzID_101247557	2397.67	465.333	294.007	39.2233	-2.90606	0.000752022	0.0317173	yes	LOC101247557	-	-	-	-	-	-	GO:0061134//peptidase regulator activity;GO:0098772//molecular function regulator;GO:0004857//enzyme inhibitor activity;GO:0003824//catalytic activity;GO:0061135//endopeptidase regulator activity;GO:0004866//endopeptidase inhibitor activity;GO:0030414//peptidase inhibitor activity;GO:0030234//enzyme regulator activity;GO:0016787//hydrolase activity	GO:0009892//negative regulation of metabolic process;GO:0060255//regulation of macromolecule metabolic process;GO:0065007//biological regulation;GO:0080090//regulation of primary metabolic process;GO:0010466//negative regulation of peptidase activity;GO:0031323//regulation of cellular metabolic process;GO:0032268//regulation of cellular protein metabolic process;GO:0010605//negative regulation of…
entrzID_101247647	8.66667	47	0.476667	1.59333	1.741	0.000102243	0.00715097	yes	LOC101247647	-	-	-	-	-	-	-	-
entrzID_101247844	11.6667	3	0.736667	0.12	-2.61798	0.000107157	0.00740268	yes	LOC101247844	-	-	-	-	-	-	-	-
entrzID_101247865	147.667	112	4.01667	1.98	-1.0205	1.97e-05	0.00200109	yes	TPS7	-	Metabolism	Metabolism of terpenoids and polyketides;Global and overview maps	ko01100//tMetabolic pathways;ko01110//Biosynthesis of secondary metabolites;ko00902//Monoterpenoid biosynthesis	K07385	-	GO:0043167//ion binding;GO:0005488//binding;GO:0043169//cation binding;GO:0016835//carbon-oxygen lyase activity;GO:0016838//carbon-oxygen lyase activity, acting on phosphates;GO:0003824//catalytic activity;GO:0016829//lyase activity	GO:0044255//cellular lipid metabolic process;GO:0044238//primary metabolic process;GO:0008152//metabolic process;GO:0006720//isoprenoid metabolic process;GO:0006629//lipid metabolic process;GO:0009987//cellular process;GO:0044237//cellular metabolic process;GO:0016098//monoterpenoid metabolic process;GO:0044699//single-organism process;GO:0071704//organic substance metabolic process;GO:0044763//s…
entrzID_101247976	163.553	649.967	2.09333	5.15333	1.2997	1.47e-11	1.33e-08	yes	DCL2d	-	-	-	-	-	-	-	-
entrzID_101248236	84	50.6667	4.25667	1.60333	-1.40865	1.97e-05	0.00200109	yes	LOC101248236	-	Metabolism	Global and overview maps;Biosynthesis of other secondary metabolites	ko01100//tMetabolic pathways;ko01110//Biosynthesis of secondary metabolites;ko00940//Phenylpropanoid biosynthesis	K00430	-	GO:1901363//heterocyclic compound binding;GO:0043169//cation binding;GO:0043167//ion binding;GO:0005488//binding;GO:0097159//organic cyclic compound binding;GO:0046906//tetrapyrrole binding;GO:0003824//catalytic activity	GO:0044710//single-organism metabolic process;GO:0044699//single-organism process;GO:0050896//response to stimulus;GO:0008152//metabolic process;GO:0006950//response to stress
entrzID_101248301	586.307	226	24.9867	6.10333	-2.03349	1.44e-07	3.6e-05	yes	LOC101248301	-	Metabolism	Metabolism of terpenoids and polyketides	ko00908//Zeatin biosynthesis	K13495	-	-	-
entrzID_101248538	5.33333	0	0.196667	0.001	-7.61961	0.000830375	0.0341881	yes	LOC101248538	-	-	-	-	-	-	-	-
entrzID_101248573	32.6667	120.667	1.62	3.83667	1.24386	2.82e-06	0.000404881	yes	LOC101248573	-	-	-	-	-	-	-	-
entrzID_101248621	31.88	17.9267	2.57	0.926667	-1.47165	0.00113348	0.0427591	yes	LOC101248621	-	Environmental Information Processing	Signal transduction	ko04075//Plant hormone signal transduction	K14488	-	-	-
entrzID_101248759	445	231.667	14.7133	5.14333	-1.51635	0.00108038	0.0415919	yes	LOC101248759	-	-	-	-	-	-	-	-
entrzID_101248897	7	0	0.363333	0.001	-8.50515	0.000227458	0.0134099	yes	LOC101248897	-	-	-	-	-	-	-	-
entrzID_101248971	106.667	393.333	5.11333	12.07	1.23909	1.32e-08	4.58e-06	yes	LOC101248971	-	-	-	-	-	-	-	-
entrzID_101249210	66	49.3333	2.96	1.42667	-1.05295	0.000638988	0.0283839	yes	LOC101249210	-	-	-	-	-	-	-	-
entrzID_101249342	19.6667	4	1.28	0.173333	-2.88452	5.96e-05	0.00468198	yes	LOC101249342	-	-	-	-	-	-	-	-
entrzID_101249394	2204.67	1580	65.8067	29.74	-1.14583	2.97e-05	0.00275074	yes	LOC101249394	-	Metabolism	Amino acid metabolism;Global and overview maps;Metabolism of terpenoids and polyketides;Carbohydrate metabolism;Lipid metabolism	ko01100//tMetabolic pathways;ko01110//Biosynthesis of secondary metabolites;ko00280//Valine, leucine and isoleucine degradation;ko00900//Terpenoid backbone biosynthesis;ko00650//Butanoate metabolism;ko00072//Synthesis and degradation of ketone bodies	K01641	-	GO:0003824//catalytic activity;GO:0016740//transferase activity;GO:0016746//transferase activity, transferring acyl groups;GO:0046912//transferase activity, transferring acyl groups, acyl groups converted into alkyl on transfer	GO:0044237//cellular metabolic process;GO:0044238//primary metabolic process;GO:0044763//single-organism cellular process;GO:0008152//metabolic process;GO:0009987//cellular process;GO:0044710//single-organism metabolic process;GO:0044255//cellular lipid metabolic process;GO:0071704//organic substance metabolic process;GO:0044699//single-organism process;GO:0006720//isoprenoid metabolic process;GO…
entrzID_101249449	13.3333	48	2.32333	5.26333	1.17978	0.000885222	0.0358563	yes	LOC101249449	-	-	-	-	-	-	-	-
entrzID_101249565	588.667	185.667	16.4233	3.51667	-2.22347	2.76e-06	0.000400943	yes	LOC101249565	-	Metabolism	Metabolism of terpenoids and polyketides	ko00906//Carotenoid biosynthesis	K09843	-	-	-
entrzID_101249609	273.333	205	12.47	6.04333	-1.04505	2.9e-07	6.53e-05	yes	LOC101249609	-	-	-	-	-	-	-	-
entrzID_101249633	46.3333	22	1.79333	0.55	-1.70514	2.41e-05	0.00231419	yes	LOC101249633	-	Metabolism	Global and overview maps;Carbohydrate metabolism	ko01100//tMetabolic pathways;ko00500//Starch and sucrose metabolism	K01087	-	-	-
entrzID_101249772	17.6667	8.33333	0.356667	0.106667	-1.74147	0.000302505	0.0165473	yes	LOC101249772	-	-	-	-	-	-	-	-
entrzID_101250018	287.667	100	29.9967	6.96667	-2.10626	1.02e-11	1.03e-08	yes	LOC101250018	-	-	-	-	-	-	-	-
entrzID_101250055	7.00333	32.3333	0.343333	1.03	1.58496	0.000476402	0.022683	yes	LOC101250055	-	-	-	-	-	-	-	-
entrzID_101250069	1.66667	17.3333	0.2	1.22667	2.61667	0.000421915	0.0208834	yes	LOC101250069	-	-	-	-	-	-	-	-
entrzID_101250270	30.6667	16.3333	2.57667	0.896667	-1.52286	8.63e-05	0.00625096	yes	SP2G	-	-	-	-	-	-	-	-
entrzID_101250504	10.6667	1	0.283333	0.0166667	-4.08746	0.000230417	0.0134436	yes	LOC101250504	-	-	-	-	-	-	-	-
entrzID_101250698	142	455.333	8.43667	17.1733	1.02543	4.7e-06	0.000614994	yes	LOC101250698	-	Organismal Systems	Environmental adaptation	ko04626//Plant-pathogen interaction	K09422	-	-	-
entrzID_101250725	174.667	601.333	6.59333	14.6767	1.15444	1.35e-07	3.42e-05	yes	LOC101250725	-	-	-	-	-	-	-	-
entrzID_101250935	1835.67	1369.33	55.3167	26.9633	-1.03672	0.000178371	0.0111897	yes	LOC101250935	-	-	-	-	-	GO:0031224//intrinsic component of membrane;GO:0044425//membrane part;GO:0016020//membrane	-	-
entrzID_101251027	16	6.66667	0.75	0.196667	-1.93114	0.000164562	0.0105587	yes	LOC101251027	-	-	-	-	-	-	-	-
entrzID_101251053	700.333	389	19.7267	6.80667	-1.53513	5.99e-08	1.67e-05	yes	dxs2	-	Metabolism	Global and overview maps;Metabolism of cofactors and vitamins;Metabolism of terpenoids and polyketides	ko01100//tMetabolic pathways;ko01110//Biosynthesis of secondary metabolites;ko00900//Terpenoid backbone biosynthesis;ko00730//Thiamine metabolism	K01662	-	-	-
entrzID_101251165	658.667	476	30.0833	13.78	-1.12639	6.95e-08	1.86e-05	yes	LOC101251165	-	-	-	-	-	-	-	-
entrzID_101251255	91.6667	63.6667	4.29	1.89333	-1.18005	9.16e-07	0.000173383	yes	LOC101251255	-	Metabolism	Global and overview maps;Amino acid metabolism	ko01100//tMetabolic pathways;ko01110//Biosynthesis of secondary metabolites;ko00270//Cysteine and methionine metabolism	K05933	-	GO:0019842//vitamin binding;GO:0016638//oxidoreductase activity, acting on the CH-NH2 group of donors;GO:0043167//ion binding;GO:0016641//oxidoreductase activity, acting on the CH-NH2 group of donors, oxygen as acceptor;GO:0005488//binding;GO:0016705//oxidoreductase activity, acting on paired donors, with incorporation or reduction of molecular oxygen;GO:0003824//catalytic activity;GO:0036094//sm…	GO:0044767//single-organism developmental process;GO:0044699//single-organism process;GO:0032502//developmental process;GO:0007275//multicellular organism development;GO:0009692//ethylene metabolic process;GO:0043449//cellular alkene metabolic process;GO:0009987//cellular process;GO:0071704//organic substance metabolic process;GO:0044707//single-multicellular organism process;GO:1900673//olefin m…
entrzID_101251465	48	30.3333	4.3	1.72333	-1.31913	2.28e-05	0.00222156	yes	LOC101251465	-	-	-	-	-	-	-	-
entrzID_101251576	15	76.6667	0.513333	1.64	1.67573	7.99e-05	0.00589809	yes	LOC101251576	-	-	-	-	-	-	-	-
entrzID_101251740	461	161.667	23.4267	5.20333	-2.17064	1.37e-28	3.08e-24	yes	LOC101251740	-	-	-	-	-	-	-	-
entrzID_101251765	1255.67	883.667	28.9067	12.7767	-1.17789	0.000373797	0.0191751	yes	LOC101251765	-	-	-	-	-	-	-	-
entrzID_101251775	477.737	353.19	13.3933	6.48	-1.04745	8.78e-05	0.00633759	yes	AROGP3	-	-	-	-	-	GO:0005576//extracellular region;GO:0005623//cell;GO:0030312//external encapsulating structure;GO:0044464//cell part;GO:0071944//cell periphery	-	GO:0071840//cellular component organization or biogenesis;GO:0016043//cellular component organization;GO:0009987//cellular process;GO:0032502//developmental process;GO:0044767//single-organism developmental process;GO:0007275//multicellular organism development;GO:0045229//external encapsulating structure organization;GO:0044699//single-organism process;GO:0044707//single-multicellular organism p…
entrzID_101251790	33	4.33333	1.17333	0.0933333	-3.65208	3.92e-06	0.000519145	yes	LOC101251790	-	-	-	-	-	-	-	-
entrzID_101252200	4415.67	2524	189.91	68.66	-1.46777	1.52e-06	0.000252039	yes	LOC101252200	-	-	-	-	-	-	-	-
entrzID_101252243	98.3333	74	2.88333	1.37	-1.07356	4.78e-05	0.00395892	yes	LOC101252243	-	-	-	-	-	-	-	-
entrzID_101252337	231.333	171	9.06333	4.42667	-1.03382	0.000244214	0.0140305	yes	LOC101252337	-	-	-	-	-	-	-	-
entrzID_101252431	35.6667	169	1.60667	4.77667	1.57193	1.81e-09	8.43e-07	yes	LOC101252431	-	-	-	-	-	-	-	-
entrzID_101252467	7.66667	0.666667	0.226667	0.0133333	-4.08746	1.83e-05	0.00190058	yes	LOC101252467	-	-	-	-	-	-	-	-
entrzID_101252644	34	19	1.25333	0.443333	-1.49931	5.64e-05	0.00448931	yes	LOC101252644	-	-	-	-	-	-	-	-
entrzID_101252819	347.667	206	15.2967	6.02	-1.34538	3.06e-06	0.000433634	yes	LOC101252819	-	Organismal Systems	Environmental adaptation	ko04626//Plant-pathogen interaction	K09422	-	-	-
entrzID_101252861	21.3333	11.6667	0.63	0.223333	-1.49615	0.000634443	0.0283498	yes	LOC101252861	-	-	-	-	-	-	-	-
entrzID_101253036	18	7.33333	0.763333	0.21	-1.86192	0.000366247	0.0188747	yes	LOC101253036	-	-	-	-	-	-	-	-
entrzID_101253080	16	6	1.08667	0.25	-2.11991	9.66e-05	0.00688304	yes	LOC101253080	-	-	-	-	-	-	-	-
entrzID_101253245	178.333	115	7.40667	3.08333	-1.26433	8.92e-07	0.000173383	yes	LOC101253245	-	Organismal Systems	Environmental adaptation	ko04626//Plant-pathogen interaction	K09422	-	-	-
entrzID_101253319	3.07	17.4367	0.18	0.67	1.89616	0.00135736	0.048189	yes	LOC101253319	-	-	-	-	-	-	-	-
entrzID_101253503	12.3333	4.33333	0.336667	0.0766667	-2.13465	0.00124339	0.0458286	yes	LOC101253503	-	Metabolism	Biosynthesis of other secondary metabolites;Global and overview maps	ko01100//tMetabolic pathways;ko01110//Biosynthesis of secondary metabolites;ko00940//Phenylpropanoid biosynthesis;ko00941//Flavonoid biosynthesis;ko00945//Stilbenoid, diarylheptanoid and gingerol biosynthesis	K13065	-	-	-
entrzID_101253552	171	85	13.64	4.19	-1.70282	0.000296866	0.0163866	yes	LOC101253552	-	-	-	-	-	-	-	-
entrzID_101253683	10	1.66667	0.833333	0.0833333	-3.32193	2.75e-05	0.00256546	yes	LOC101253683	-	-	-	-	-	-	-	-
entrzID_101253826	388.333	214	14.09	5.08667	-1.46988	8.1e-05	0.00594479	yes	LOC101253826	-	-	-	-	-	-	-	GO:0019538//protein metabolic process;GO:0043170//macromolecule metabolic process;GO:0071704//organic substance metabolic process;GO:0044238//primary metabolic process;GO:0008152//metabolic process
entrzID_101253875	22.6667	9.33333	0.94	0.246667	-1.9301	0.000211207	0.0127181	yes	LOC101253875	-	Metabolism	Global and overview maps;Amino acid metabolism;Metabolism of cofactors and vitamins;Biosynthesis of other secondary metabolites	ko01100//tMetabolic pathways;ko01110//Biosynthesis of secondary metabolites;ko01230//Biosynthesis of amino acids;ko00270//Cysteine and methionine metabolism;ko00280//Valine, leucine and isoleucine degradation;ko01210//2-Oxocarboxylic acid metabolism;ko00770//Pantothenate and CoA biosynthesis;ko00290//Valine, leucine and isoleucine biosynthesis;ko00966//Glucosinolate biosynthesis	K00826	-	-	-
entrzID_101253972	128	78.3333	3.35667	1.32	-1.34649	1.13e-07	2.93e-05	yes	LOC101253972	-	-	-	-	-	-	-	-
entrzID_101254589	6	0.333333	0.2	0.00666667	-4.90689	1.31e-05	0.0014311	yes	LOC101254589	-	-	-	-	-	-	-	-
entrzID_101254813	2.33333	39.3333	0.25	2.69333	3.42939	1.75e-09	8.38e-07	yes	LOC101254813	-	-	-	-	-	-	-	-
entrzID_101255011	2639	1911.67	86.3467	39.9667	-1.11134	2.21e-05	0.00218495	yes	LOC101255011	-	-	-	-	-	-	GO:0005488//binding;GO:0016491//oxidoreductase activity;GO:0043167//ion binding;GO:0046872//metal ion binding;GO:0043169//cation binding;GO:0003824//catalytic activity	-
entrzID_101255185	98.6667	410.333	2.51333	7.16	1.51036	0.000670178	0.029364	yes	LOC101255185	-	Genetic Information Processing;Cellular Processes	Transport and catabolism;Transcription;Folding, sorting and degradation	ko04141//Protein processing in endoplasmic reticulum;ko04144//Endocytosis;ko03040//Spliceosome	K03283	-	GO:0036094//small molecule binding;GO:0001882//nucleoside binding;GO:0005488//binding;GO:0016627//oxidoreductase activity, acting on the CH-CH group of donors;GO:0032549//ribonucleoside binding;GO:0016628//oxidoreductase activity, acting on the CH-CH group of donors, NAD or NADP as acceptor;GO:0001883//purine nucleoside binding;GO:0032550//purine ribonucleoside binding;GO:0003824//catalytic activ…	GO:0008152//metabolic process;GO:0044699//single-organism process;GO:0044710//single-organism metabolic process
entrzID_101255272	50.6667	27	1.63667	0.56	-1.54726	0.000743559	0.0316554	yes	LOC101255272	-	Metabolism	Carbohydrate metabolism;Global and overview maps;Biosynthesis of other secondary metabolites;Metabolism of other amino acids	ko01100//tMetabolic pathways;ko01110//Biosynthesis of secondary metabolites;ko00940//Phenylpropanoid biosynthesis;ko00500//Starch and sucrose metabolism;ko00460//Cyanoamino acid metabolism	K05350	-	-	-
entrzID_101255514	241	93.3333	19.06	4.81667	-1.98444	3.05e-05	0.00281903	yes	LOC101255514	-	-	-	-	-	-	-	-
entrzID_101255524	11.3333	73.6667	0.693333	2.76	1.99305	7.18e-06	0.000885461	yes	LOC101255524	-	-	-	-	-	-	-	-
entrzID_101255712	149.667	64.3333	8.20333	2.34	-1.8097	0.000243322	0.014015	yes	LOC101255712	-	-	-	-	-	-	-	-
entrzID_101255869	102.01	9.68	1.83667	0.11	-4.06151	1.16e-11	1.09e-08	yes	LOC101255869	-	-	-	-	-	-	-	-
entrzID_101255885	812.667	548.333	39.16	16.8933	-1.21293	2.21e-12	2.77e-09	yes	LOC101255885	-	-	-	-	-	-	-	-
entrzID_101256134	121.667	82.6667	4.21333	1.86333	-1.17708	0.0012905	0.046967	yes	LOC101256134	-	Metabolism	Global and overview maps;Biosynthesis of other secondary metabolites	ko01110//Biosynthesis of secondary metabolites;ko00901//Indole alkaloid biosynthesis	K21026	-	-	-
entrzID_101256272	0	25	0.001	1.27667	10.3182	0.000471334	0.0225849	yes	LOC101256272	-	Genetic Information Processing	Folding, sorting and degradation	ko04141//Protein processing in endoplasmic reticulum	K13993	-	-	-
entrzID_101257486	10.3333	0.666667	0.37	0.0166667	-4.47249	0.000969125	0.0385612	yes	LOC101257486	-	Metabolism	Global and overview maps;Biosynthesis of other secondary metabolites	ko01100//tMetabolic pathways;ko01110//Biosynthesis of secondary metabolites;ko00940//Phenylpropanoid biosynthesis;ko00941//Flavonoid biosynthesis;ko00945//Stilbenoid, diarylheptanoid and gingerol biosynthesis	K13065	-	-	-
entrzID_101257491	363.333	216.667	8.27667	3.24667	-1.35009	5.74e-05	0.00454853	yes	LOC101257491	-	-	-	-	-	-	-	-
entrzID_101257524	315.333	242	11.2333	5.51333	-1.02679	1.51e-08	5.16e-06	yes	LOC101257524	-	-	-	-	-	-	-	-
entrzID_101257976	23	82.3333	2.04	4.59	1.16993	0.000218234	0.0130022	yes	LOC101257976	-	-	-	-	-	-	-	-
entrzID_101258155	7256.67	4855.33	167.813	74.41	-1.17329	5.83e-05	0.00460447	yes	LOC101258155	-	-	-	-	-	-	-	-
entrzID_101258266	942.333	523	53.7533	18.65	-1.52718	0.000118373	0.00802973	yes	LOC101258266	-	Metabolism	Lipid metabolism;Global and overview maps	ko01100//tMetabolic pathways;ko01110//Biosynthesis of secondary metabolites;ko00100//Steroid biosynthesis	K14424	GO:0044425//membrane part;GO:0031224//intrinsic component of membrane;GO:0016020//membrane	GO:0003824//catalytic activity	GO:0032787//monocarboxylic acid metabolic process;GO:0006082//organic acid metabolic process;GO:0071704//organic substance metabolic process;GO:0044710//single-organism metabolic process;GO:0044255//cellular lipid metabolic process;GO:0044281//small molecule metabolic process;GO:0043436//oxoacid metabolic process;GO:0044238//primary metabolic process;GO:0008152//metabolic process;GO:0006631//fatt…
entrzID_101258353	64.7867	33.8	3.12667	1.09667	-1.5115	0.00112009	0.0426106	yes	LOC101258353	-	Environmental Information Processing;Metabolism	Global and overview maps;Amino acid metabolism;Signal transduction	ko01100//tMetabolic pathways;ko01110//Biosynthesis of secondary metabolites;ko04016//MAPK signaling pathway - plant;ko00270//Cysteine and methionine metabolism	K20772	-	GO:0016846//carbon-sulfur lyase activity;GO:0005488//binding;GO:0016829//lyase activity;GO:0003824//catalytic activity;GO:0043167//ion binding;GO:0043168//anion binding	GO:0019752//carboxylic acid metabolic process;GO:0044699//single-organism process;GO:0044237//cellular metabolic process;GO:0006807//nitrogen compound metabolic process;GO:0009987//cellular process;GO:0043436//oxoacid metabolic process;GO:0071704//organic substance metabolic process;GO:0044710//single-organism metabolic process;GO:0018871//1-aminocyclopropane-1-carboxylate metabolic process;GO:00…
entrzID_101258448	29.3333	19	2.28333	0.936667	-1.28553	0.000615889	0.0277965	yes	LOC101258448	-	-	-	-	-	-	-	-
entrzID_101258850	521	353	15.2967	6.58667	-1.2156	3.82e-05	0.00334454	yes	LOC101258850	-	-	-	-	-	-	-	-
entrzID_101258887	58.3333	292.333	2.98333	8.99333	1.59193	1.17e-05	0.00131503	yes	LOC101258887	-	-	-	-	-	-	-	-
entrzID_101259175	1494.33	1062.33	45.0767	20.5567	-1.13277	2.09e-15	9.43e-12	yes	LOC101259175	-	-	-	-	-	-	-	-
entrzID_101259280	202.667	156.667	6.25333	3.12	-1.00308	1.64e-05	0.00174219	yes	LOC101259280	-	-	-	-	-	-	-	-
entrzID_101259996	730	477.667	31.2933	13.4867	-1.21432	3.74e-05	0.00332045	yes	LOC101259996	-	-	-	-	-	-	-	-
entrzID_101260475	566.667	354.667	30.44	12.1433	-1.3258	5.76e-11	4.18e-08	yes	LOC101260475	-	-	-	-	-	-	-	-
entrzID_101260711	215	126	11.5033	4.38333	-1.39195	7.45e-06	0.000895705	yes	LOC101260711	-	Environmental Information Processing	Signal transduction	ko04075//Plant hormone signal transduction	K14492	-	-	-
entrzID_101260812	83.6667	46.6667	0.78	0.286667	-1.4441	3.36e-05	0.00306304	yes	LOC101260812	-	Metabolism;Cellular Processes;Environmental Information Processing	Signal transduction;Transport and catabolism;Carbohydrate metabolism;Global and overview maps	ko01100//tMetabolic pathways;ko04145//Phagosome;ko04070//Phosphatidylinositol signaling system;ko00562//Inositol phosphate metabolism	K00921	-	-	-
entrzID_101261079	1691.67	900.333	46.6833	15.8833	-1.55539	1.21e-17	1.2e-13	yes	LOC101261079	-	-	-	-	-	-	-	-
entrzID_101261140	979.333	544.333	38.4367	14.3933	-1.41708	0.000225037	0.013302	yes	LOC101261140	-	-	-	-	-	-	-	-
entrzID_101261461	93	44	3.35333	1.04667	-1.67979	0.000119516	0.00803469	yes	LOC101261461	-	-	-	-	-	-	-	-
entrzID_101261488	2232.67	1515	80.9167	34.9567	-1.21087	3.63e-07	8.1e-05	yes	LOC101261488	-	Metabolism	Global and overview maps;Metabolism of terpenoids and polyketides	ko01100//tMetabolic pathways;ko01110//Biosynthesis of secondary metabolites;ko00904//Diterpenoid biosynthesis	K04123	-	-	-
entrzID_101261650	446.603	2675.39	20.71	73.3967	1.82539	7.79e-05	0.0057729	yes	LOC101261650	-	-	-	-	-	GO:0044464//cell part;GO:0043227//membrane-bounded organelle;GO:0043231//intracellular membrane-bounded organelle;GO:0005623//cell;GO:0043229//intracellular organelle;GO:0044424//intracellular part;GO:0043226//organelle;GO:0005622//intracellular	GO:0004553//hydrolase activity, hydrolyzing O-glycosyl compounds;GO:0015926//glucosidase activity;GO:0008422//beta-glucosidase activity;GO:0016787//hydrolase activity;GO:0016798//hydrolase activity, acting on glycosyl bonds;GO:0003824//catalytic activity	GO:0006950//response to stress;GO:0044238//primary metabolic process;GO:0050896//response to stimulus;GO:0008152//metabolic process
entrzID_101261849	226.667	175.333	9.31	4.64	-1.00466	2.54e-05	0.00239396	yes	LOC101261849	-	-	-	-	-	-	-	-
entrzID_101262152	1260.67	881	74.78	33.67	-1.15119	2.16e-12	2.77e-09	yes	LOC101262152	-	Genetic Information Processing	Folding, sorting and degradation	ko04141//Protein processing in endoplasmic reticulum	K10666	-	-	-
entrzID_101262236	239.333	159	12.6433	5.43	-1.21935	3.09e-10	1.76e-07	yes	LOC101262236	-	-	-	-	-	-	-	-
entrzID_101262291	57.3333	42.3333	2.53	1.17667	-1.10443	0.000108903	0.00750034	yes	LOC101262291	-	-	-	-	-	-	GO:0016787//hydrolase activity;GO:0003824//catalytic activity;GO:0016788//hydrolase activity, acting on ester bonds	GO:0071702//organic substance transport;GO:0015849//organic acid transport;GO:0008152//metabolic process;GO:0006820//anion transport;GO:0051179//localization;GO:0006629//lipid metabolic process;GO:0006810//transport;GO:0071704//organic substance metabolic process;GO:0044238//primary metabolic process;GO:0044699//single-organism process;GO:0044710//single-organism metabolic process;GO:0015711//org…
entrzID_101262296	208.667	83.3333	13.4933	3.70333	-1.86535	0.000460014	0.0221505	yes	LOC101262296	-	-	-	-	-	-	-	-
entrzID_101262459	1124	543.667	79.4667	24.7033	-1.68564	2.77e-07	6.44e-05	yes	LOC101262459	-	Genetic Information Processing	Folding, sorting and degradation	ko04141//Protein processing in endoplasmic reticulum	K10666	-	-	-
entrzID_101262631	33.6667	21.3333	1.22667	0.49	-1.32389	0.00135298	0.048189	yes	LOC101262631	-	Metabolism	Carbohydrate metabolism	ko00500//Starch and sucrose metabolism	K19893	-	-	-
entrzID_101262677	13.3333	5.66667	0.256667	0.0666667	-1.94486	0.00141187	0.048918	yes	LOC101262677	-	-	-	-	-	-	-	-
entrzID_101262913	51.3333	15	3.09333	0.613333	-2.33442	9.12e-07	0.000173383	yes	LOC101262913	-	-	-	-	-	-	-	-
entrzID_101262926	0.666667	25	0.0333333	0.88	4.72247	2.49e-08	8.13e-06	yes	LOC101262926	-	-	-	-	-	-	-	-
entrzID_101262990	36.6667	129.667	0.966667	2.16	1.15994	5.55e-05	0.00446089	yes	LOC101262990	-	-	-	-	-	-	-	-
entrzID_101263005	70.6667	41.6667	6.87333	2.66333	-1.36778	0.000326549	0.0173826	yes	LOC101263005	-	-	-	-	-	-	-	-
entrzID_101263073	74	260	3.09	7.08	1.19614	3.79e-05	0.00334454	yes	LOC101263073	-	Metabolism	Global and overview maps;Metabolism of terpenoids and polyketides	ko01110//Biosynthesis of secondary metabolites;ko00904//Diterpenoid biosynthesis	K04125	-	-	-
entrzID_101263269	189.333	83	4.77667	1.36	-1.8124	2.92e-10	1.73e-07	yes	LOC101263269	-	-	-	-	-	-	-	-
entrzID_101263509	19	5.66667	0.426667	0.0866667	-2.29956	0.000175593	0.0110461	yes	LOC101263509	-	-	-	-	-	-	-	-
entrzID_101263970	32.3333	106.333	1.03667	2.14333	1.0479	0.000860857	0.0351858	yes	LOC101263970	-	-	-	-	-	-	GO:0003824//catalytic activity;GO:0016787//hydrolase activity	GO:0009056//catabolic process;GO:0005976//polysaccharide metabolic process;GO:0044238//primary metabolic process;GO:0000272//polysaccharide catabolic process;GO:0071704//organic substance metabolic process;GO:0008152//metabolic process;GO:1901575//organic substance catabolic process;GO:0016052//carbohydrate catabolic process;GO:0043170//macromolecule metabolic process;GO:0005975//carbohydrate met…
entrzID_101264133	338.667	35	19.81	1.31	-3.91859	0.000253898	0.0144031	yes	LOC101264133	-	-	-	-	-	-	-	-
entrzID_101264227	1524.33	185	96.1867	7.83333	-3.61814	3.92e-06	0.000519145	yes	LOC101264227	-	-	-	-	-	-	-	-
entrzID_101264308	5.33333	0.666667	0.333333	0.03	-3.47393	0.000508976	0.0238805	yes	LOC101264308	-	-	-	-	-	-	-	-
entrzID_101264531	1955.33	500.667	115.92	19.12	-2.59998	2.23e-05	0.0021906	yes	LOC101264531	-	-	-	-	-	-	-	-
entrzID_101264604	126	76.6667	4.08333	1.64333	-1.31312	7.28e-05	0.00548512	yes	LOC101264604	-	-	-	-	-	GO:0044425//membrane part;GO:0031224//intrinsic component of membrane;GO:0016020//membrane	GO:0022857//transmembrane transporter activity;GO:0005215//transporter activity	GO:0044763//single-organism cellular process;GO:0009987//cellular process;GO:0051179//localization;GO:0044699//single-organism process;GO:0051234//establishment of localization
entrzID_101264700	583	2056.33	19.2	41.53	1.11305	4.01e-07	8.51e-05	yes	LOC101264700	-	Genetic Information Processing	Translation	ko03013//RNA transport	K03231	-	-	-
entrzID_101264719	3179.33	2170	121.823	54.31	-1.1655	3.71e-07	8.12e-05	yes	SlRAV2	-	-	-	-	-	-	-	-
entrzID_101264777	2993.67	2082.33	153.317	67.9067	-1.17489	9.81e-07	0.00018105	yes	LOC101264777	-	Metabolism	Global and overview maps;Lipid metabolism	ko01100//tMetabolic pathways;ko01110//Biosynthesis of secondary metabolites;ko00100//Steroid biosynthesis	K00227	-	-	-
entrzID_101264847	262.19	129.127	9.23	3.09	-1.57872	0.000777185	0.0325249	yes	LOC101264847	-	Metabolism	Amino acid metabolism	ko00360//Phenylalanine metabolism	K22427	-	GO:0016829//lyase activity;GO:0005488//binding;GO:0043168//anion binding;GO:0003824//catalytic activity;GO:0016830//carbon-carbon lyase activity;GO:0043167//ion binding	GO:0044763//single-organism cellular process;GO:0043436//oxoacid metabolic process;GO:0044237//cellular metabolic process;GO:0006082//organic acid metabolic process;GO:0071704//organic substance metabolic process;GO:0009987//cellular process;GO:0008152//metabolic process;GO:0044281//small molecule metabolic process;GO:0044710//single-organism metabolic process;GO:0044699//single-organism process
entrzID_101264959	29.6667	505	1.81667	17.5733	3.27402	0.000257401	0.0145287	yes	LOC101264959	-	-	-	-	-	-	-	-
entrzID_101265511	23.6667	99.6667	1.07667	2.74333	1.34936	0.000823216	0.0339554	yes	LOC101265511	-	Metabolism	Global and overview maps;Biosynthesis of other secondary metabolites	ko01100//tMetabolic pathways;ko01110//Biosynthesis of secondary metabolites;ko00940//Phenylpropanoid biosynthesis	K00430	-	-	-
entrzID_101265638	250	170.667	27.8	12.3167	-1.17447	6.34e-08	1.74e-05	yes	LOC101265638	-	-	-	-	-	-	-	-
entrzID_101265701	564	149.667	30.6133	5.52	-2.47142	4.84e-08	1.4e-05	yes	LOC101265701	-	Environmental Information Processing	Signal transduction	ko04075//Plant hormone signal transduction	K14492	-	-	-
entrzID_101266128	280.333	886.667	6.94333	14.15	1.0271	5.72e-08	1.61e-05	yes	LOC101266128	-	-	-	-	-	-	-	-
entrzID_101266493	0	133.333	0.001	5.36333	12.3889	1.01e-05	0.00115854	yes	LOC101266493	-	-	-	-	-	-	-	-
entrzID_101266554	18.3333	7.66667	0.52	0.15	-1.79355	0.000973312	0.0386596	yes	LOC101266554	-	-	-	-	-	-	-	-
entrzID_101266770	6.33667	70.0467	0.306667	1.99667	2.70285	0.00121451	0.0450607	yes	LOC101266770	-	Metabolism	Global and overview maps;Carbohydrate metabolism	ko01100//tMetabolic pathways;ko00520//Amino sugar and nucleotide sugar metabolism	K01183	GO:0043231//intracellular membrane-bounded organelle;GO:0043227//membrane-bounded organelle;GO:0043229//intracellular organelle;GO:0005623//cell;GO:0071944//cell periphery;GO:0044424//intracellular part;GO:0005622//intracellular;GO:0044464//cell part;GO:0030312//external encapsulating structure;GO:0043226//organelle	GO:0016787//hydrolase activity;GO:0016798//hydrolase activity, acting on glycosyl bonds;GO:0003824//catalytic activity;GO:0097367//carbohydrate derivative binding;GO:0004553//hydrolase activity, hydrolyzing O-glycosyl compounds;GO:0005488//binding	GO:1901135//carbohydrate derivative metabolic process;GO:0044237//cellular metabolic process;GO:0044238//primary metabolic process;GO:0044260//cellular macromolecule metabolic process;GO:0071554//cell wall organization or biogenesis;GO:1901575//organic substance catabolic process;GO:0043170//macromolecule metabolic process;GO:0006026//aminoglycan catabolic process;GO:1901564//organonitrogen compo…
entrzID_101267043	40.3333	9.66667	2.31667	0.343333	-2.75437	8.47e-09	3.18e-06	yes	LOC101267043	-	-	-	-	-	GO:0016020//membrane	-	-
entrzID_101267078	61	41.6667	4.56333	1.99333	-1.19491	4.41e-05	0.0037048	yes	LOC101267078	-	-	-	-	-	-	-	-
entrzID_101267254	95	327.333	4.58	9.69	1.08115	1.34e-05	0.00145985	yes	LOC101267254	-	-	-	-	-	-	-	-
entrzID_101267356	3	19.3333	0.0633333	0.256667	2.01886	0.000409654	0.0204111	yes	LOC101267356	-	-	-	-	-	-	-	-
entrzID_101267371	24.02	6.37333	1.96333	0.356667	-2.46066	5.03e-06	0.000654408	yes	LOC101267371	-	-	-	-	-	-	-	-
entrzID_101267632	33.6667	154.333	1.18667	3.35	1.49725	1.82e-06	0.00029273	yes	LOC101267632	-	-	-	-	-	-	-	-
entrzID_101268020	2	28.6667	0.143333	1.36	3.24616	0.000328032	0.0173826	yes	LOC101268020	-	Genetic Information Processing	Folding, sorting and degradation	ko04141//Protein processing in endoplasmic reticulum	K13993	-	-	-
entrzID_101268119	372.667	1378	10.8233	25.58	1.24087	3.44e-10	1.85e-07	yes	LOC101268119	-	-	-	-	-	GO:0031224//intrinsic component of membrane;GO:0016020//membrane;GO:0044425//membrane part	GO:0022857//transmembrane transporter activity;GO:0005215//transporter activity;GO:0015291//secondary active transmembrane transporter activity;GO:0022804//active transmembrane transporter activity	GO:0051179//localization;GO:0006811//ion transport;GO:0055082//cellular chemical homeostasis;GO:0006082//organic acid metabolic process;GO:0042126//nitrate metabolic process;GO:0071704//organic substance metabolic process;GO:0050801//ion homeostasis;GO:0051234//establishment of localization;GO:0044237//cellular metabolic process;GO:0044765//single-organism transport;GO:0042592//homeostatic proces…
entrzID_101268244	40.3333	14	3.44	0.806667	-2.09236	5.68e-06	0.000730487	yes	LOC101268244	-	-	-	-	-	-	-	-
entrzID_101268254	849.333	488	31.1867	11.0933	-1.49124	0.000113729	0.00774388	yes	LOC101268254	-	Metabolism	Metabolism of terpenoids and polyketides	ko00908//Zeatin biosynthesis	K13495	-	-	-
entrzID_101268445	32	4.33333	0.97	0.0933333	-3.37752	2.41e-05	0.00231419	yes	LOC101268445	-	Metabolism	Global and overview maps;Amino acid metabolism	ko01100//tMetabolic pathways;ko01110//Biosynthesis of secondary metabolites;ko00330//Arginine and proline metabolism	K00318	-	-	-
entrzID_101268787	560.667	188.667	17.48	4.04667	-2.1109	3.6e-05	0.00321554	yes	LOC101268787	-	Environmental Information Processing;Organismal Systems	Signal transduction;Environmental adaptation	ko04626//Plant-pathogen interaction;ko04016//MAPK signaling pathway - plant	K13424	-	-	-
entrzID_104644303	406.333	207.667	20.56	7.17667	-1.51845	0.00119479	0.0445495	yes	LOC104644303	-	-	-	-	-	-	-	-
entrzID_104644367	5.49333	43.4267	0.326667	1.52667	2.22449	0.000558408	0.0257703	yes	LOC104644367	-	-	-	-	-	-	-	-
entrzID_104644785	5	0.666667	0.176667	0.0133333	-3.72792	0.000531392	0.0247774	yes	LOC104644785	-	-	-	-	-	-	-	-
entrzID_104645436	71	36.3333	1.62333	0.533333	-1.60585	2.16e-06	0.000324698	yes	LOC104645436	-	Environmental Information Processing	Signal transduction	ko04075//Plant hormone signal transduction	K14488	-	-	-
entrzID_104645768	11.6667	3.33333	0.596667	0.113333	-2.39635	0.000690111	0.0300934	yes	LOC104645768	-	-	-	-	-	-	-	-
entrzID_104646453	0	9	0.001	0.326667	8.35168	4.87e-05	0.00400484	yes	LOC104646453	-	-	-	-	-	-	-	-
entrzID_104646728	64	305.667	5.88667	17.62	1.58169	5.1e-09	2.01e-06	yes	LOC104646728	-	-	-	-	-	GO:0044424//intracellular part;GO:0044464//cell part;GO:0043229//intracellular organelle;GO:0043231//intracellular membrane-bounded organelle;GO:0043227//membrane-bounded organelle;GO:0043226//organelle;GO:0005622//intracellular;GO:0005623//cell	-	-
entrzID_104648015	409	300	17.6467	8.19333	-1.10687	1.92e-14	7.13e-11	yes	LOC104648015	-	-	-	-	-	-	-	-
entrzID_104648101	39.3333	211.667	2.08333	7.17667	1.78442	3.63e-13	5.11e-10	yes	LOC104648101	-	-	-	-	-	-	-	-
entrzID_104648251	57	1.33333	2.26	0.0333333	-6.08321	8.04e-07	0.000161589	yes	LOC104648251	-	Metabolism	Global and overview maps;Biosynthesis of other secondary metabolites	ko01100//tMetabolic pathways;ko01110//Biosynthesis of secondary metabolites;ko00940//Phenylpropanoid biosynthesis;ko00941//Flavonoid biosynthesis;ko00945//Stilbenoid, diarylheptanoid and gingerol biosynthesis	K13065	-	-	-
entrzID_104648552	4	0.333333	0.1	0.00666667	-3.90689	0.00102091	0.0399859	yes	LOC104648552	-	-	-	-	-	-	-	-
entrzID_104649012	1261.33	632	59.8033	19.22	-1.63762	2.87e-06	0.000409087	yes	LOC104649012	-	Metabolism	Lipid metabolism;Global and overview maps	ko01100//tMetabolic pathways;ko01110//Biosynthesis of secondary metabolites;ko00100//Steroid biosynthesis	K14423	GO:0031224//intrinsic component of membrane;GO:0044425//membrane part;GO:0016020//membrane	GO:0005488//binding;GO:0043167//ion binding;GO:0046914//transition metal ion binding;GO:0043169//cation binding;GO:0003824//catalytic activity;GO:0046872//metal ion binding	GO:0006082//organic acid metabolic process;GO:0044763//single-organism cellular process;GO:0006629//lipid metabolic process;GO:0044281//small molecule metabolic process;GO:0044237//cellular metabolic process;GO:0006631//fatty acid metabolic process;GO:0044255//cellular lipid metabolic process;GO:0044710//single-organism metabolic process;GO:0044699//single-organism process;GO:0019752//carboxylic …
entrzID_104649095	8	36.3333	0.27	0.81	1.58496	0.00124538	0.0458286	yes	LOC104649095	-	-	-	-	-	-	-	-
entrzID_104649608	11.6667	57	0.796667	2.52	1.66138	8.25e-06	0.000962312	yes	LOC104649608	-	-	-	-	-	-	-	-
entrzID_104649655	0	6	0.001	0.0366667	5.1964	0.000513504	0.0240429	yes	LOC104649655	-	-	-	-	-	-	-	-
entrzID_107196795	339.667	226	9.52333	4.00667	-1.24906	1.65e-07	4.08e-05	yes	LOC107196795	-	-	-	-	-	-	-	-
entrzID_109120004	6.66667	1	0.853333	0.09	-3.24511	0.000722984	0.030955	yes	LOC109120004	-	-	-	-	-	-	-	-
entrzID_112940330	744.327	149.037	37.7867	5.20667	-2.85945	0.000152421	0.00989245	yes	LOC112940330	-	Metabolism	Global and overview maps;Biosynthesis of other secondary metabolites	ko01100//tMetabolic pathways;ko01110//Biosynthesis of secondary metabolites;ko00940//Phenylpropanoid biosynthesis	K00430	-	-	-
entrzID_112940333	21.3133	0	1.03	0.001	-10.0084	0.000201873	0.0122544	yes	LOC112940333	-	Metabolism	Global and overview maps;Biosynthesis of other secondary metabolites	ko01100//tMetabolic pathways;ko01110//Biosynthesis of secondary metabolites;ko00940//Phenylpropanoid biosynthesis	K00430	-	-	-
entrzID_112940337	354.18	63.2967	18.21	2.22667	-3.03177	2.16e-05	0.00215024	yes	LOC112940337	-	Metabolism	Global and overview maps;Biosynthesis of other secondary metabolites	ko01100//tMetabolic pathways;ko01110//Biosynthesis of secondary metabolites;ko00940//Phenylpropanoid biosynthesis	K00430	-	-	-
entrzID_543507	7.33333	95.3333	0.496667	4.19667	3.07889	0.000632809	0.028333	yes	MTSHP	-	Genetic Information Processing	Folding, sorting and degradation	ko04141//Protein processing in endoplasmic reticulum	K13993	-	-	-
entrzID_543684	56	15.3333	1.80333	0.34	-2.40706	0.000859533	0.0351858	yes	LOC543684	-	-	-	-	-	-	GO:0016772//transferase activity, transferring phosphorus-containing groups;GO:0016301//kinase activity;GO:0001882//nucleoside binding;GO:0001883//purine nucleoside binding;GO:0036094//small molecule binding;GO:1901363//heterocyclic compound binding;GO:0005488//binding;GO:0032549//ribonucleoside binding;GO:0097367//carbohydrate derivative binding;GO:0097159//organic cyclic compound binding;GO:000…	GO:0071704//organic substance metabolic process;GO:0044238//primary metabolic process;GO:0006464//cellular protein modification process;GO:0008152//metabolic process;GO:0006793//phosphorus metabolic process;GO:0009987//cellular process;GO:0043170//macromolecule metabolic process;GO:0044267//cellular protein metabolic process;GO:0019538//protein metabolic process;GO:0036211//protein modification p…
entrzID_543701	229.667	34.3333	8.14667	0.84	-3.27775	6.72e-05	0.00510931	yes	LOC543701	-	-	-	-	-	-	-	-
entrzID_543702	794.667	371.667	26.2	7.62333	-1.78107	7.12e-06	0.000885461	yes	HMGR	-	Metabolism	Metabolism of terpenoids and polyketides;Global and overview maps	ko01100//tMetabolic pathways;ko01110//Biosynthesis of secondary metabolites;ko00900//Terpenoid backbone biosynthesis	K00021	GO:0043226//organelle;GO:0044425//membrane part;GO:0043229//intracellular organelle;GO:0005622//intracellular;GO:0043231//intracellular membrane-bounded organelle;GO:0016020//membrane;GO:0044424//intracellular part;GO:0005623//cell;GO:0044464//cell part;GO:0031090//organelle membrane;GO:0044422//organelle part;GO:0043227//membrane-bounded organelle;GO:0031224//intrinsic component of membrane	GO:0016614//oxidoreductase activity, acting on CH-OH group of donors;GO:0097159//organic cyclic compound binding;GO:0003824//catalytic activity;GO:0016491//oxidoreductase activity;GO:0048037//cofactor binding;GO:1901265//nucleoside phosphate binding;GO:1901363//heterocyclic compound binding;GO:0036094//small molecule binding;GO:0005488//binding;GO:0000166//nucleotide binding	GO:0051186//cofactor metabolic process;GO:0006629//lipid metabolic process;GO:0071704//organic substance metabolic process;GO:0008152//metabolic process;GO:0044237//cellular metabolic process;GO:0006732//coenzyme metabolic process;GO:0044255//cellular lipid metabolic process;GO:0044699//single-organism process;GO:0044238//primary metabolic process;GO:0044763//single-organism cellular process;GO:0…
entrzID_543741	172.667	85.3333	20.9933	6.90667	-1.60387	0.000264481	0.0147801	yes	TGAS118	-	-	-	-	-	-	-	-
entrzID_543801	303	174.333	18.83	6.98667	-1.43036	2.07e-05	0.00207705	yes	det2	-	Metabolism	Metabolism of terpenoids and polyketides;Global and overview maps	ko01100//tMetabolic pathways;ko01110//Biosynthesis of secondary metabolites;ko00905//Brassinosteroid biosynthesis	K09591	GO:0044424//intracellular part;GO:0005623//cell;GO:0031224//intrinsic component of membrane;GO:0044425//membrane part;GO:0016020//membrane;GO:0044464//cell part;GO:0005622//intracellular	GO:0016491//oxidoreductase activity;GO:0003824//catalytic activity;GO:0035671//enone reductase activity;GO:0016628//oxidoreductase activity, acting on the CH-CH group of donors, NAD or NADP as acceptor;GO:0016627//oxidoreductase activity, acting on the CH-CH group of donors	GO:0008610//lipid biosynthetic process;GO:1901615//organic hydroxy compound metabolic process;GO:0044699//single-organism process;GO:0044281//small molecule metabolic process;GO:0008202//steroid metabolic process;GO:0044710//single-organism metabolic process;GO:0016128//phytosteroid metabolic process;GO:0071704//organic substance metabolic process;GO:1901360//organic cyclic compound metabolic pro…
entrzID_543824	62.6667	217.333	2.39667	5.2	1.11748	0.000452329	0.0219545	yes	LOC543824	-	-	-	-	-	GO:0044425//membrane part;GO:0016020//membrane;GO:0031224//intrinsic component of membrane	GO:0003824//catalytic activity;GO:0043167//ion binding;GO:0043169//cation binding;GO:0005488//binding	GO:0008152//metabolic process;GO:0044699//single-organism process;GO:0044710//single-organism metabolic process
entrzID_543917	483	292.667	21.8567	8.57333	-1.35015	8.59e-06	0.000996756	yes	NAC1	-	-	-	-	-	GO:0043231//intracellular membrane-bounded organelle;GO:0043227//membrane-bounded organelle;GO:0044464//cell part;GO:0043229//intracellular organelle;GO:0005622//intracellular;GO:0005623//cell;GO:0043226//organelle;GO:0044424//intracellular part	-	GO:0044237//cellular metabolic process;GO:0071704//organic substance metabolic process;GO:0008152//metabolic process;GO:0009058//biosynthetic process;GO:0044260//cellular macromolecule metabolic process;GO:0019222//regulation of metabolic process;GO:0043170//macromolecule metabolic process;GO:0065007//biological regulation;GO:0010468//regulation of gene expression;GO:0009987//cellular process;GO:…
entrzID_543953	26.6667	376	2.98	24.7533	3.05424	3.39e-06	0.000466962	yes	ER1	-	-	-	-	-	-	-	-
entrzID_543961	257.333	198	5.60333	2.78	-1.0112	1.27e-05	0.0014164	yes	LOC543961	-	Metabolism	Global and overview maps;Carbohydrate metabolism	ko01100//tMetabolic pathways;ko00500//Starch and sucrose metabolism	K00695	-	GO:0003824//catalytic activity;GO:0016758//transferase activity, transferring hexosyl groups;GO:0046527//glucosyltransferase activity;GO:0035251//UDP-glucosyltransferase activity;GO:0008194//UDP-glycosyltransferase activity;GO:0016740//transferase activity;GO:0016757//transferase activity, transferring glycosyl groups	GO:0008152//metabolic process
entrzID_543962	11900	5579	861.033	258.26	-1.73724	0.000250672	0.014256	yes	ARPI	-	-	-	-	-	-	GO:0030234//enzyme regulator activity;GO:0004857//enzyme inhibitor activity;GO:0098772//molecular function regulator	GO:0044092//negative regulation of molecular function;GO:0052547//regulation of peptidase activity;GO:0065007//biological regulation;GO:0051346//negative regulation of hydrolase activity;GO:0080090//regulation of primary metabolic process;GO:0043086//negative regulation of catalytic activity;GO:0010466//negative regulation of peptidase activity;GO:0031324//negative regulation of cellular metaboli…
entrzID_543979	149	567.333	8.98667	20.5667	1.19445	0.000959686	0.0383211	yes	NP24	-	-	-	-	-	-	-	-
entrzID_543994	36.6667	16.6667	0.763333	0.23	-1.73068	0.000217165	0.0129729	yes	LOX1.1	-	Metabolism	Lipid metabolism	ko00591//Linoleic acid metabolism	K15718	-	GO:0043169//cation binding;GO:0003824//catalytic activity;GO:0005488//binding;GO:0043167//ion binding;GO:0016701//oxidoreductase activity, acting on single donors with incorporation of molecular oxygen;GO:0016491//oxidoreductase activity	GO:0072330//monocarboxylic acid biosynthetic process;GO:0016053//organic acid biosynthetic process;GO:0044238//primary metabolic process;GO:0044281//small molecule metabolic process;GO:0006629//lipid metabolic process;GO:0044763//single-organism cellular process;GO:1901576//organic substance biosynthetic process;GO:0044699//single-organism process;GO:0032787//monocarboxylic acid metabolic process…
entrzID_544001	5675	2770.33	407.91	129.337	-1.65712	0.000237172	0.013731	yes	LOC544001	-	-	-	-	-	-	-	GO:0052547//regulation of peptidase activity;GO:0032269//negative regulation of cellular protein metabolic process;GO:0060255//regulation of macromolecule metabolic process;GO:0048519//negative regulation of biological process;GO:0051248//negative regulation of protein metabolic process;GO:0051336//regulation of hydrolase activity;GO:0044092//negative regulation of molecular function;GO:0065009//…
entrzID_544042	23.3333	14.6667	1.79	0.706667	-1.34086	0.000740008	0.0315639	yes	LOC544042	-	Organismal Systems	Environmental adaptation	ko04626//Plant-pathogen interaction	K13433	-	-	-
entrzID_544060	235.333	163	5.53667	2.52333	-1.13369	1.37e-05	0.00148438	yes	LOC544060	-	-	-	-	-	-	-	-
entrzID_544061	244	883.333	22.1367	48.2667	1.12459	7.48e-06	0.000895705	yes	LOC544061	-	-	-	-	-	-	-	-
entrzID_544083	1.33333	87.6667	0.09	3.30333	5.19785	0.00127552	0.0467848	yes	PR-1a1	-	Environmental Information Processing;Organismal Systems	Environmental adaptation;Signal transduction	ko04626//Plant-pathogen interaction;ko04075//Plant hormone signal transduction;ko04016//MAPK signaling pathway - plant	K13449	-	-	-
entrzID_544084	627.667	400.667	29.9867	12.3633	-1.27825	4.75e-17	2.67e-13	yes	CEVI-1	-	Metabolism	Global and overview maps;Biosynthesis of other secondary metabolites	ko01100//tMetabolic pathways;ko01110//Biosynthesis of secondary metabolites;ko00940//Phenylpropanoid biosynthesis	K00430	-	GO:0005488//binding;GO:0043169//cation binding;GO:0097159//organic cyclic compound binding;GO:0046906//tetrapyrrole binding;GO:0003824//catalytic activity;GO:1901363//heterocyclic compound binding;GO:0043167//ion binding	GO:0008152//metabolic process;GO:0006950//response to stress;GO:0044710//single-organism metabolic process;GO:0044699//single-organism process;GO:0050896//response to stimulus
entrzID_544168	30.3333	165.667	2.25	7.86333	1.80522	5.39e-11	4.05e-08	yes	ER24	-	-	-	-	-	GO:0043228//non-membrane-bounded organelle;GO:0043227//membrane-bounded organelle;GO:0043229//intracellular organelle;GO:0044464//cell part;GO:0044424//intracellular part;GO:0043232//intracellular non-membrane-bounded organelle;GO:0043226//organelle;GO:0005623//cell;GO:0005622//intracellular;GO:0043231//intracellular membrane-bounded organelle	GO:0003677//DNA binding;GO:0005488//binding;GO:0097159//organic cyclic compound binding;GO:0000988//transcription factor activity, protein binding;GO:0000989//transcription factor activity, transcription factor binding;GO:0001071//nucleic acid binding transcription factor activity;GO:0003712//transcription cofactor activity;GO:0003676//nucleic acid binding;GO:1901363//heterocyclic compound binding	GO:0035556//intracellular signal transduction;GO:0010468//regulation of gene expression;GO:0000160//phosphorelay signal transduction system;GO:0060255//regulation of macromolecule metabolic process;GO:0080090//regulation of primary metabolic process;GO:0009642//response to light intensity;GO:2001141//regulation of RNA biosynthetic process;GO:0042221//response to chemical;GO:0051171//regulation of…
entrzID_544286	4141.67	829.333	515.967	70.7	-2.8675	0.00135873	0.048189	yes	mcpi	-	-	-	-	-	-	GO:0098772//molecular function regulator;GO:0030234//enzyme regulator activity	GO:0065007//biological regulation;GO:0043086//negative regulation of catalytic activity;GO:0044092//negative regulation of molecular function;GO:0050790//regulation of catalytic activity;GO:0050789//regulation of biological process;GO:0009892//negative regulation of metabolic process;GO:0065009//regulation of molecular function;GO:0019222//regulation of metabolic process;GO:0048519//negative regu…
entrzID_544312	1050.67	728.667	55.4167	24.7533	-1.1627	2.48e-11	2.07e-08	yes	LOC544312	-	-	-	-	-	-	-	-
entrzID_778246	25.3333	11	0.693333	0.193333	-1.84246	8.3e-05	0.0060272	yes	MTS1	-	Metabolism	Global and overview maps;Metabolism of terpenoids and polyketides	ko01100//tMetabolic pathways;ko01110//Biosynthesis of secondary metabolites;ko00902//Monoterpenoid biosynthesis	K07385	-	GO:0043169//cation binding;GO:0016838//carbon-oxygen lyase activity, acting on phosphates;GO:0005488//binding;GO:0043167//ion binding;GO:0016835//carbon-oxygen lyase activity;GO:0016829//lyase activity;GO:0003824//catalytic activity	GO:0071704//organic substance metabolic process;GO:0044699//single-organism process;GO:0044255//cellular lipid metabolic process;GO:0044763//single-organism cellular process;GO:0016098//monoterpenoid metabolic process;GO:0006721//terpenoid metabolic process;GO:0008152//metabolic process;GO:0009987//cellular process;GO:0006629//lipid metabolic process;GO:0044237//cellular metabolic process;GO:0006…
